# Supplementary material for: The Global Durum Wheat Panel (GDP): An International Platform to Identify and Exchange Beneficial Alleles
Source: Front Plant Sci. 2020 Dec 21;11:569905. doi: 10.3389/fpls.2020.569905 (PMC7779600; doi:10.3389/fpls.2020.569905)
Supplement: FIGURE S1 — Population structure of the DWRC collection based on ADMIXTURE analysis. [file Data_Sheet_1.ZIP]

Archive with 13 entries (13 files):
- Supplementary Fig S1.tif
- Supplementary Fig S2.tif
- Supplementary Fig S3.tif
- Supplementary Fig S4.tif
- Supplementary Fig S5.tif
- Supplementary Fig S6.tif
- Supplementary Fig S7.tif
- Supplementary Fig S8.tif
- Supplementary Fig S9.tif
- Supplementary Fig S10.tif
- Supplementary Fig S11.pdf
- Supplementary Fig S12.tif
- Supplementary Fig S13.pdf
