# Supplementary material for: The Global Durum Wheat Panel (GDP): An International Platform to Identify and Exchange Beneficial Alleles
Source: Front Plant Sci. 2020 Dec 21;11:569905. doi: 10.3389/fpls.2020.569905 (PMC7779600; doi:10.3389/fpls.2020.569905)
Supplement: TABLE S1 — List of private companies, institutions, international organizations which contributed tetraploid wheat germplasm to the initial DWRC. [file Data_Sheet_2.ZIP]

Archive with 9 entries (9 files):
- Supplementary Table S1_Contributors of GDP accessions.docx
- Supplementary Table S2_List of DWRC accessions_Kaspar marker.xlsx
- Supplementary Table S3_List of GDP accessions.xlsx
- Supplementary Table S4_GDP genetic distance matrix.xlsx
- Supplementary Table S5_unique alleles.xlsx
- Supplementary Table S6_PSW CV-LND.xlsx
- Supplementary Table S7_PSW CV decades.xlsx
- Supplementary Table S8_PSW Breeding groups.xlsx
- Supplementary Table S9_Stratification_analysis.xlsx
