# Supplementary material for: The Global Durum Wheat Panel (GDP): An International Platform to Identify and Exchange Beneficial Alleles
Source: Front Plant Sci. 2020 Dec 21;11:569905. doi: 10.3389/fpls.2020.569905 (PMC7779600; doi:10.3389/fpls.2020.569905)
Supplement: TABLE S1 — List of private companies, institutions, international organizations which contributed tetraploid wheat germplasm to the initial DWRC. [file Data_Sheet_2.ZIP › Supplementary Table S2_List of DWRC accessions_Kaspar marker.xlsx]

## Sheet: A. DWRC accession list
Supplementary Table S2. DWRC: A) List of accessions constituting the DWRC; B) scoring of DWRC accessions based on KASP® marker set; C) KASP® markers list used for the DWRC genotyping.
Entry 2015-16 Terbol	Collaborator	email contact	address of contact	Variety or cross name	Type	Country of origin	Pedigree	Selection history / Donor accession code	Known genes/ alleles	Known flowering habit	IG /PI number number	Collection GPS coordinates	Notes	Entry 2015-16 Terbol
DWRC-0001	Sherif Ragab El-Areed Beni Swif University, Egypt	sherifelareed@yahoo.com	Beni Swif University, Faculty of Agriculture, Egypt	Beni Swif 1	Variety	EGY	Jo”S” / AA//fg “S”			Spring				DWRC-0001
DWRC-0002	Sherif Ragab El-Areed Beni Swif University, Egypt	sherifelareed@yahoo.com	Beni Swif University, Faculty of Agriculture, Egypt	Beni Swif 3	Variety	EGY	Bani Suef 3 = Corm”S”/Rufo”S”	CD4893-10y-1M-1Y-0M		Spring				DWRC-0002
DWRC-0003	Sherif Ragab El-Areed Beni Swif University, Egypt	sherifelareed@yahoo.com	Beni Swif University, Faculty of Agriculture, Egypt	Beni Swif 4	Variety	EGY	Ainzen-1 (AUSL/5/CANDO/4/BY*2/TACE//II27655/3/TME//ZB/W*2)	ICD88-1120-ABL-0TR-1BR-0TR-6AP-0AP-0SD		Spring				DWRC-0003
DWRC-0004	Sherif Ragab El-Areed Beni Swif University, Egypt	sherifelareed@yahoo.com	Beni Swif University, Faculty of Agriculture, Egypt	Beni Swif 5	Variety	EGY	Dipperz / bushen3	CDSS92B128-1M-0Y-0M-0Y-3B-0Y-0SD		Spring				DWRC-0004
DWRC-0005	Sherif Ragab El-Areed Beni Swif University, Egypt	sherifelareed@yahoo.com	Beni Swif University, Faculty of Agriculture, Egypt	Beni Swif 6	Variety	EGY	Boomer-21/Busca-3	CDSS95Y001185-8Y-0M-0Y-0B-1Y-0B-0SD		Spring				DWRC-0005
DWRC-0006	Sherif Ragab El-Areed Beni Swif University, Egypt	sherifelareed@yahoo.com	Beni Swif University, Faculty of Agriculture, Egypt	Sohag 2	Variety	EGY	Cr”S”/Pelicano//Cr”S”/G”S”			Spring				DWRC-0006
DWRC-0007	Sherif Ragab El-Areed Beni Swif University, Egypt	sherifelareed@yahoo.com	Beni Swif University, Faculty of Agriculture, Egypt	Sohag 3	Variety	EGY	Mexi”S”/Mgh/51792/Durum 6			Spring				DWRC-0007
DWRC-0008	Sherif Ragab El-Areed Beni Swif University, Egypt	sherifelareed@yahoo.com	Beni Swif University, Faculty of Agriculture, Egypt	sohag 4	Variety	EGY	AJAIA-16//HORA/JRO/3/GAN/4/ZAR/5/SUOK-7/6/STOT//ALTAR 84/ALD.	CDSS99B00778S-0TOPY-0M-0Y-129Y-0M-0Y-1B-0SH.		Spring				DWRC-0008
DWRC-0009	Sherif Ragab El-Areed Beni Swif University, Egypt	sherifelareed@yahoo.com	Beni Swif University, Faculty of Agriculture, Egypt	ESDCB-2015/2016-9	Breeding line	EGY	TARRO_1/2*YUAN_1//AJAIA_13/YAZI/3/SOMAT_3/PHAX_1//TILO_1/LOTUS_4/4/CANELO_8//SORA/2*PLATA_12	CDSS0-2BO1143T-0TOB-0Y-0M-7Y-4M-04Y-0B-SD		Spring				DWRC-0009
DWRC-0010	Sherif Ragab El-Areed Beni Swif University, Egypt	sherifelareed@yahoo.com	Beni Swif University, Faculty of Agriculture, Egypt	ESDCB-2015/2016-10	Breeding line	EGY	PLATA-6/GREEN-17/3/CHEN/AUK//BISU*2/5/PLATA-3//CREX/ALLA/3/SOMBRA-20/4/SILVER-14/MOEWE.	CDSSO2B01266-0TOPB-0Y-0M-11Y-4M-04Y-0B-0SD		Spring				DWRC-0010
DWRC-0011	Sherif Ragab El-Areed Beni Swif University, Egypt	sherifelareed@yahoo.com	Beni Swif University, Faculty of Agriculture, Egypt	ESDCB-2015/2016-11	Breeding line	EGY	GUAYCANINIA/GUANAY/10/LD357E/2*TC60//JO69/3/FGO/4/GTA/5/SRN-1/6/TOIUS/7/ENTE/MEXI-2/HUI/YAV-1/3/LD357E/2*TC60//JO69/8/SOMBRA-20/9/JUPAR EC2001	CDSS04Y00275S-Y00275S-8Y-0M-06Y-4M-1Y-0B-0SD		Spring				DWRC-0011
DWRC-0012	Sherif Ragab El-Areed Beni Swif University, Egypt	sherifelareed@yahoo.com	Beni Swif University, Faculty of Agriculture, Egypt	ESDCB-2015/2016-12	Breeding line	EGY	CBC509CHILE//SOOTY-9/RASCON-37/9/USDA595/3/D67.3RABI//GRA/4/ALO/5/HUI/YAV1/6/ARDENTE/7/HUI/YAV79/8/POD-9	CDSS02Y01233T-0TOPB-0Y-0M-26Y-0Y-0SD		Spring				DWRC-0012
DWRC-0013	Sherif Ragab El-Areed Beni Swif University, Egypt	sherifelareed@yahoo.com	Beni Swif University, Faculty of Agriculture, Egypt	ESDCB-2015/2016-13	Breeding line	EGY	AINZEN-1//HYDRANASSA30/SILVER-5/3/AUK/GUIL//GREEN.	CDSS00B00306T-0TOPY-0B-40Y-0M-0Y-1B-0SD.		Spring				DWRC-0013
DWRC-0014	Sherif Ragab El-Areed Beni Swif University, Egypt	sherifelareed@yahoo.com	Beni Swif University, Faculty of Agriculture, Egypt	ESDCB-2015/2016-14	Breeding line	EGY	TAM 1B.17/KML//WING/KML/3/LASTAVICA_2/4/THSH_3	CDSS94Y00561T-B-1M-0Y-0B-2Y-0B-0BLR-2Y-0B		Spring				DWRC-0014
DWRC-0015	Sherif Ragab El-Areed Beni Swif University, Egypt	sherifelareed@yahoo.com	Beni Swif University, Faculty of Agriculture, Egypt	ESDCB-2015/2016-15	Breeding line	EGY	SWAHEN_2/KIRKI_8//PROZANA_1	CDSS94Y00783T-C-1M-0Y-0B-2Y-0B-0BLR-1Y-0B		Spring				DWRC-0015
DWRC-0016	Sherif Ragab El-Areed Beni Swif University, Egypt	sherifelareed@yahoo.com	Beni Swif University, Faculty of Agriculture, Egypt	ESDCB-2015/2016-16	Breeding line	EGY	ODIN_15/WITNEK_1//ISLOM_1	CDSS95Y00943T-A-1Y-0M-0Y-0B-2Y-0B-0BLR-3Y-0B		Spring				DWRC-0016
DWRC-0017	Sherif Ragab El-Areed Beni Swif University, Egypt	sherifelareed@yahoo.com	Beni Swif University, Faculty of Agriculture, Egypt	ESDCB-2015/2016-17	Breeding line	EGY	SOMAT_4/INTER_8	CDSS95B00181S-0M-1Y-0B-1Y-0B-0Y-0B-0BLR-2Y-0B		Spring				DWRC-0017
DWRC-0018	Sherif Ragab El-Areed Beni Swif University, Egypt	sherifelareed@yahoo.com	Beni Swif University, Faculty of Agriculture, Egypt	ESDCB-2015/2016-18	Breeding line	EGY	USDA595/3/D67.3/RABI//CRA/4/ALO/5/HUI/YAV_1/6/ARDENTE/7/HUI/YAV79/8/POD_9	CDSS96Y00484S-2Y-0M-0Y-2B-0Y-0B-0B-0BLR-2Y-0B		Spring				DWRC-0018
DWRC-0019	Sherif Ragab El-Areed Beni Swif University, Egypt	sherifelareed@yahoo.com	Beni Swif University, Faculty of Agriculture, Egypt	ESDCB-2015/2016-19	Breeding line	EGY	STOT//ALTAR 84/ALD/3/PATKA_7/YAZI_1	CDSS96B00437S-5M-0Y-0M-0Y-0B-3Y-0B-0BLR-3Y-0B		Spring				DWRC-0019
DWRC-0020	Sherif Ragab El-Areed Beni Swif University, Egypt	sherifelareed@yahoo.com	Beni Swif University, Faculty of Agriculture, Egypt	ESDCB-2015/2016-20	Breeding line	EGY	HESSIAN-F_2/3/STOT//ALTAR 84/ALD	CDSS96B00621S-23M-0Y-3B-0Y-0B-0Y-0BLR-3Y-0B		Spring				DWRC-0020
DWRC-0021	Sherif Ragab El-Areed Beni Swif University, Egypt	sherifelareed@yahoo.com	Beni Swif University, Faculty of Agriculture, Egypt	ESDCB-2015/2016-21	Breeding line	EGY	RANCO//CIT71/CII/3/COMDK/4/TCHO//SHWA/MALD/3/CREX/5/SNITAN	CDSS97Y00614S-1Y-0M-0Y-0B-0B-5Y-0BLR-2Y-0B		Spring				DWRC-0021
DWRC-0022	Sherif Ragab El-Areed Beni Swif University, Egypt	sherifelareed@yahoo.com	Beni Swif University, Faculty of Agriculture, Egypt	ESDCB-2015/2016-22	Breeding line	EGY	AJAIA_12/F3LOCAL(SEL.ETHIO.135.85)//PLATA_13/3/SOMAT_3/4/SOOTY_9/RASCON_37	CDSS97Y00729S-0TOPM-2Y-0M-0Y-0B-0B-3Y-0BLR-5Y-0B		Spring				DWRC-0022
DWRC-0023	Sherif Ragab El-Areed Beni Swif University, Egypt	sherifelareed@yahoo.com	Beni Swif University, Faculty of Agriculture, Egypt	ESDCB-2015/2016-23	Breeding line	EGY	GEDIZ/FGO//GTA/3/SRN_1/4/TOTUS/5/ENTE/MEXI_2//HUI/3/YAV_1/GEDIZ/6/SOMBRA_20/7/STOT//ALTAR 84/ALD	CDSS97Y00835S-0TOPM-4Y-0M-0Y-0B-0B-3Y-0BLR-1Y-0B		Spring				DWRC-0023
DWRC-0024	Sherif Ragab El-Areed Beni Swif University, Egypt	sherifelareed@yahoo.com	Beni Swif University, Faculty of Agriculture, Egypt	ESDCB-2015/2016-24	Breeding line	EGY	GEDIZ/FGO//GTA/3/SRN_1/4/TOTUS/5/ENTE/MEXI_2//HUI/3/YAV_1/GEDIZ/6/SOMBRA_20/7/STOT//ALTAR 84/ALD	CDSS97Y00835S-0TOPM-4Y-0M-0Y-0B-0B-3Y-0BLR-4Y-0B		Spring				DWRC-0024
DWRC-0025	Sherif Ragab El-Areed Beni Swif University, Egypt	sherifelareed@yahoo.com	Beni Swif University, Faculty of Agriculture, Egypt	ESDCB-2015/2016-25	Breeding line	EGY	ROLA_5/3/AJAIA_12/F3LOCAL(SEL.ETHIO.135.85)//PLATA_13/4/MALMUK_1/SERRATOR_1	CDSS97Y00966S-0TOPM-2Y-0M-0Y-0B-0B-1Y-0BLR-2Y-0B		Spring				DWRC-0025
DWRC-0026	Sherif Ragab El-Areed Beni Swif University, Egypt	sherifelareed@yahoo.com	Beni Swif University, Faculty of Agriculture, Egypt	ESDCB-2015/2016-26	Breeding line	EGY	PLATA_10/6/MQUE/4/USDA573//QFN/AA_7/3/ALBA-D/5/AVO/HUI/7/PLATA_13/8/THKNEE_11/9/CHEN/ALTAR 84/3/HUI/POC//BUB/RUFO/4/FNFOOT	CDSS97Y01080T-0TOPM-3Y-0M-0Y-0B-0B-2Y-0BLR-4Y-0B		Spring				DWRC-0026
DWRC-0027	Sherif Ragab El-Areed Beni Swif University, Egypt	sherifelareed@yahoo.com	Beni Swif University, Faculty of Agriculture, Egypt	ESDCB-2015/2016-27	Breeding line	EGY	VANRRIKSE_6.2//1A-1D 2+12-5/3*WB881	CDSS98Y00665S-0M-5Y-0M-0Y-0BLR-1Y-0B		Spring				DWRC-0027
DWRC-0028	Sherif Ragab El-Areed Beni Swif University, Egypt	sherifelareed@yahoo.com	Beni Swif University, Faculty of Agriculture, Egypt	ESDCB-2015/2016-28	Breeding line	EGY	STOT//ALTAR 84/ALD/3/GREEN_18/FOCHA_1//AIRON_1	CDSS99B00467S-0M-0Y-75Y-0M-0Y-2M-0Y		Spring				DWRC-0028
DWRC-0029	Sherif Ragab El-Areed Beni Swif University, Egypt	sherifelareed@yahoo.com	Beni Swif University, Faculty of Agriculture, Egypt	ESDCB-2015/2016-29	Breeding line	EGY	CBC 509 CHILE/YEBAS_8//DUKEM_12/2*RASCON_21	CDSS99B01171T-0TOPY-0M-0Y-7Y-0M-0Y-1B-0Y		Spring				DWRC-0029
DWRC-0030	Sherif Ragab El-Areed Beni Swif University, Egypt	sherifelareed@yahoo.com	Beni Swif University, Faculty of Agriculture, Egypt	ESDCB-2015/2016-30	Breeding line	EGY	BD2338/3/AUK/GUIL//GREEN/4/STOT//ALTAR 84/ALD	CDSS99B01205T-0TOPY-0M-0Y-18Y-0M-0Y-1M-0Y		Spring				DWRC-0030
DWRC-0031	Sherif Ragab El-Areed Beni Swif University, Egypt	sherifelareed@yahoo.com	Beni Swif University, Faculty of Agriculture, Egypt	ESDCB-2015/2016-31	Breeding line	EGY	CBC 514 CHILE//SOOTY_9/RASCON_37/3/CRAKE_10/RISSA	CDSS00Y01078T-0TOPB-13Y-0BLR-3Y-0B-0Y-1M-0Y		Spring				DWRC-0031
DWRC-0032	Sherif Ragab El-Areed Beni Swif University, Egypt	sherifelareed@yahoo.com	Beni Swif University, Faculty of Agriculture, Egypt	ESDCB-2015/2016-32	Breeding line	EGY	AINZEN_1/3/SRN_3/AJAIA_15//DON87/4/MINIMUS/COMB DUCK_2//CHAM_3	CDSS00Y01107T-0TOPB-10Y-0BLR-5Y-0B-0Y-1M-0Y		Spring				DWRC-0032
DWRC-0033	Sherif Ragab El-Areed Beni Swif University, Egypt	sherifelareed@yahoo.com	Beni Swif University, Faculty of Agriculture, Egypt	ESDCB-2015/2016-33	Breeding line	EGY	AJAIA_16//HORA/JRO/3/GAN/4/ZAR/5/SOOTY_9/RASCON_37/6/STOT//ALTAR 84/ALD	CDSS00B00199T-0TOPY-0B-6Y-0M-0Y-2M-0Y		Spring				DWRC-0033
DWRC-0034	Sherif Ragab El-Areed Beni Swif University, Egypt	sherifelareed@yahoo.com	Beni Swif University, Faculty of Agriculture, Egypt	ESDCB-2015/2016-34	Breeding line	EGY	TRN//21563/AA/3/BD2080/4/BD2339/5/RASCON_37/TARRO_2//RASCON_37/6/AUK/GUIL//GREEN	CDSS00B00364T-0TOPY-0B-2Y-0M-0Y-1B-0Y		Spring				DWRC-0034
DWRC-0035	Sherif Ragab El-Areed Beni Swif University, Egypt	sherifelareed@yahoo.com	Beni Swif University, Faculty of Agriculture, Egypt	ESDCB-2015/2016-35	Breeding line	EGY	AUK/AUS24440//2*AKAKI_4/5/AJAIA_16//HORA/JRO/3/GAN/4/ZAR/6/STOT//ALTAR 84/ALD	CDSS01Y00940T-0TOPB-3Y-0M-0M-0M-0Y		Spring				DWRC-0035
DWRC-0036	Sherif Ragab El-Areed Beni Swif University, Egypt	sherifelareed@yahoo.com	Beni Swif University, Faculty of Agriculture, Egypt	ESDCB-2015/2016-36	Breeding line	EGY	SOMAT_4/INTER_8/5/AJAIA_16//HORA/JRO/3/GAN/4/ZAR	CDSS01B00013S-7M-0M-0Y-0Y		Spring				DWRC-0036
DWRC-0037	Sherif Ragab El-Areed Beni Swif University, Egypt	sherifelareed@yahoo.com	Beni Swif University, Faculty of Agriculture, Egypt	ESDCB-2015/2016-37	Breeding line	EGY	CAMAYO/GUANAY	CDSS01B00082S-19M-0M-0Y-0Y		Spring				DWRC-0037
DWRC-0038	Sherif Ragab El-Areed Beni Swif University, Egypt	sherifelareed@yahoo.com	Beni Swif University, Faculty of Agriculture, Egypt	ESDCB-2015/2016-38	Breeding line	EGY	RASCON_22/RASCON_21//MOJO_2/3/GUANAY/4/RCOL/5/SORA/2*PLATA_12//SOMAT_3	CDSS01B00292S-0Y-0M-11Y-0Y		Spring				DWRC-0038
DWRC-0039	Sherif Ragab El-Areed Beni Swif University, Egypt	sherifelareed@yahoo.com	Beni Swif University, Faculty of Agriculture, Egypt	ESDCB-2015/2016-39	Breeding line	EGY	SOMAT_3/PHAX_1//TILO_1/LOTUS_4/3/SOOTY_9/RASCON_37	CDSS01B00473S-0Y-0M-13Y-0Y		Spring				DWRC-0039
DWRC-0040	Sherif Ragab El-Areed Beni Swif University, Egypt	sherifelareed@yahoo.com	Beni Swif University, Faculty of Agriculture, Egypt	ESDCB-2015/2016-40	Breeding line	EGY	CADO/BOOMER_33/4/YAZI_1/AKAKI_4//SOMAT_3/3/AUK/GUIL//GREEN	CDSS02Y00004S-0Y-0M-11Y-0Y		Spring				DWRC-0040
DWRC-0041	Sherif Ragab El-Areed Beni Swif University, Egypt	sherifelareed@yahoo.com	Beni Swif University, Faculty of Agriculture, Egypt	ESDCB-2015/2016-41	Breeding line	EGY	LILE/3/SORA/2*PLATA_12//SOMAT_3	CDSS02Y00114S-0Y-0M-7Y-0Y		Spring				DWRC-0041
DWRC-0042	Sherif Ragab El-Areed Beni Swif University, Egypt	sherifelareed@yahoo.com	Beni Swif University, Faculty of Agriculture, Egypt	ESDCB-2015/2016-42	Breeding line	EGY	AJAIA_12/F3LOCAL(SEL.ETHIO.135.85)//PLATA_13/3/NACO97/7/ECO/CMH76A.722//YAV/3/ALTAR 84/4/AJAIA_2/5/KJOVE_1/6/MALMUK_1/SERRATOR_1	CDSS02Y00122S-0Y-0M-15Y-0Y		Spring				DWRC-0042
DWRC-0043	Sherif Ragab El-Areed Beni Swif University, Egypt	sherifelareed@yahoo.com	Beni Swif University, Faculty of Agriculture, Egypt	ESDCB-2015/2016-43	Breeding line	EGY	HYDRANASSA30/SILVER_5/3/AUK/GUIL//GREEN/10/PLATA_10/6/MQUE/4/USDA573//QFN/AA_7/3/ALBA-D/5/AVO/HUI/7/PLATA_13/8/THKNEE_11/9/CHEN/ALTAR 84/3/HUI/POC//BUB/RUFO/4/FNFOOT	CDSS02Y00152S-0Y-0M-16Y-0Y		Spring				DWRC-0043
DWRC-0044	Sherif Ragab El-Areed Beni Swif University, Egypt	sherifelareed@yahoo.com	Beni Swif University, Faculty of Agriculture, Egypt	ESDCB-2015/2016-44	Breeding line	EGY	PLAYERO/6/MALMUK_1/SERRATOR_1/5/CHEN/ALTAR 84/3/HUI/POC//BUB/RUFO/4/FNFOOT	CDSS02Y00197S-0Y-0M-19Y-0Y		Spring				DWRC-0044
DWRC-0045	Sherif Ragab El-Areed Beni Swif University, Egypt	sherifelareed@yahoo.com	Beni Swif University, Faculty of Agriculture, Egypt	ESDCB-2015/2016-45	Breeding line	EGY	AJAIA_12/F3LOCAL(SEL.ETHIO.135.85)//PLATA_13/3/SOMBRA_20/4/SNITAN/5/SOMAT_4/INTER_8	CDSS02Y00220S-0Y-0M-2Y-0Y		Spring				DWRC-0045
DWRC-0046	Sherif Ragab El-Areed Beni Swif University, Egypt	sherifelareed@yahoo.com	Beni Swif University, Faculty of Agriculture, Egypt	ESDCB-2015/2016-46	Breeding line	EGY	MINIMUS/COMB DUCK_2//CHAM_3/3/FICHE_6/4/MOJO/AIRON/5/SOMAT_3.1	CDSS02Y00233S-0Y-0M-9Y-0Y		Spring				DWRC-0046
DWRC-0047	Sherif Ragab El-Areed Beni Swif University, Egypt	sherifelareed@yahoo.com	Beni Swif University, Faculty of Agriculture, Egypt	ESDCB-2015/2016-47	Breeding line	EGY	HYDRANASSA30/SILVER_5//LYMNO_8/3/SOOTY_9/RASCON_37/9/USDA595/3/D67.3/RABI//CRA/4/ALO/5/HUI/YAV_1/6/ARDENTE/7/HUI/YAV79/8/POD_9	CDSS02Y00266S-0Y-0M-23Y-0Y		Spring				DWRC-0047
DWRC-0048	Sherif Ragab El-Areed Beni Swif University, Egypt	sherifelareed@yahoo.com	Beni Swif University, Faculty of Agriculture, Egypt	ESDCB-2015/2016-48	Breeding line	EGY	CREX//BOY/YAV_1/3/PLATA_6/4/FILLO_6/2*ACO89/5/SILBON_3/6/STOT//ALTAR 84/ALD	CDSS02Y00292S-0Y-0M-16Y-0Y		Spring				DWRC-0048
DWRC-0049	Sherif Ragab El-Areed Beni Swif University, Egypt	sherifelareed@yahoo.com	Beni Swif University, Faculty of Agriculture, Egypt	ESDCB-2015/2016-49	Breeding line	EGY	PLATA_7/ILBOR_1/5/BR12*3//BH1146*6/ALD/3/MUSK_1/4/MUSK_4/6/ARMENT//SRN_3/NIGRIS_4/3/CANELO_9.1	CDSS02Y00316S-0Y-0M-17Y-0Y		Spring				DWRC-0049
DWRC-0050	Sherif Ragab El-Areed Beni Swif University, Egypt	sherifelareed@yahoo.com	Beni Swif University, Faculty of Agriculture, Egypt	ESDCB-2015/2016-50	Breeding line	EGY	SORA/2*PLATA_12//RASCON_37/4/YAZI_1/AKAKI_4//SOMAT_3/3/AUK/GUIL//GREEN	CDSS02Y00332S-0Y-0M-26Y-0Y		Spring				DWRC-0050
DWRC-0051	Sherif Ragab El-Areed Beni Swif University, Egypt	sherifelareed@yahoo.com	Beni Swif University, Faculty of Agriculture, Egypt	ESDCB-2015/2016-51	Breeding line	EGY	PLATA_6/GREEN_17//SNITAN/4/YAZI_1/AKAKI_4//SOMAT_3/3/AUK/GUIL//GREEN	CDSS02Y00369S-0Y-0M-31Y-0Y		Spring				DWRC-0051
DWRC-0052	Sherif Ragab El-Areed Beni Swif University, Egypt	sherifelareed@yahoo.com	Beni Swif University, Faculty of Agriculture, Egypt	ESDCB-2015/2016-52	Breeding line	EGY	SRN_3/AJAIA_15//PICON/3/GREEN/6/CMH82A.1062/3/GGOVZ394//SBA81/PLC/4/AAZ_1/CREX/5/HUI//CIT71/CII/7/SOMAT_4/INTER_8	CDSS02Y00388S-0Y-0M-31Y-0Y		Spring				DWRC-0052
DWRC-0053	Sherif Ragab El-Areed Beni Swif University, Egypt	sherifelareed@yahoo.com	Beni Swif University, Faculty of Agriculture, Egypt	ESDCB-2015/2016-53	Breeding line	EGY	SULA/AAZ_5//CHEN/ALTAR 84/3/AJAIA_12/F3LOCAL(SEL.ETHIO.135.85)//PLATA_13/4/ARMENT//SRN_3/NIGRIS_4/3/CANELO_9.1	CDSS02Y00390S-0Y-0M-8Y-0Y		Spring				DWRC-0053
DWRC-0054	Sherif Ragab El-Areed Beni Swif University, Egypt	sherifelareed@yahoo.com	Beni Swif University, Faculty of Agriculture, Egypt	ESDCB-2015/2016-54	Breeding line	EGY	RCOL/THKNEE_2/9/USDA595/3/D67.3/RABI//CRA/4/ALO/5/HUI/YAV_1/6/ARDENTE/7/HUI/YAV79/8/POD_9	CDSS02Y00429S-0Y-0M-42Y-0Y		Spring				DWRC-0054
DWRC-0055	Sherif Ragab El-Areed Beni Swif University, Egypt	sherifelareed@yahoo.com	Beni Swif University, Faculty of Agriculture, Egypt	ESDCB-2015/2016-55	Breeding line	EGY	CF4-JS 21//RASCON_39/TILO_1	CDSS02Y00439S-0Y-0M-3Y-0Y		Spring				DWRC-0055
DWRC-0056	Sherif Ragab El-Areed Beni Swif University, Egypt	sherifelareed@yahoo.com	Beni Swif University, Faculty of Agriculture, Egypt	ESDCB-2015/2016-56	Breeding line	EGY	ARMENT/4/2*SKEST//HUI/TUB/3/SILVER/5/TILO_1/LOTUS_4	CDSS02Y00524S-0Y-0M-6Y-0Y		Spring				DWRC-0056
DWRC-0057	Sherif Ragab El-Areed Beni Swif University, Egypt	sherifelareed@yahoo.com	Beni Swif University, Faculty of Agriculture, Egypt	ESDCB-2015/2016-57	Breeding line	EGY	OSU-3880005/3/STOT//ALTAR 84/ALD/4/KUCUK_2/5/RASCON_37/2*TARRO_2	CDSS02Y00536S-0Y-0M-20Y-0Y		Spring				DWRC-0057
DWRC-0058	Sherif Ragab El-Areed Beni Swif University, Egypt	sherifelareed@yahoo.com	Beni Swif University, Faculty of Agriculture, Egypt	ESDCB-2015/2016-58	Breeding line	EGY	HUBEI//SOOTY_9/RASCON_37/3/2*SOOTY_9/RASCON_37/4/CRAKE_10/RISSA	CDSS02Y00587S-0Y-0M-36Y-0Y		Spring				DWRC-0058
DWRC-0059	Sherif Ragab El-Areed Beni Swif University, Egypt	sherifelareed@yahoo.com	Beni Swif University, Faculty of Agriculture, Egypt	ESDCB-2015/2016-59	Breeding line	EGY	BICHENA/AKAKI_7/3/PROZANA/ARLIN//MUSK_6/4/STOT//ALTAR 84/ALD	CDSS02Y00757T-0TOPB-0Y-0M-19Y-0Y		Spring				DWRC-0059
DWRC-0060	Sherif Ragab El-Areed Beni Swif University, Egypt	sherifelareed@yahoo.com	Beni Swif University, Faculty of Agriculture, Egypt	ESDCB-2015/2016-60	Breeding line	EGY	BRAK_2/AJAIA_2//SOLGA_8/3/CANELO_8//SORA/2*PLATA_12/4/YAZI_1/AKAKI_4//SOMAT_3/3/AUK/GUIL//GREEN	CDSS02Y00763T-0TOPB-0Y-0M-24Y-0Y		Spring				DWRC-0060
DWRC-0061	Sherif Ragab El-Areed Beni Swif University, Egypt	sherifelareed@yahoo.com	Beni Swif University, Faculty of Agriculture, Egypt	ESDCB-2015/2016-61	Breeding line	EGY	LIRO_3/LOTAIL_6/4/MUSK_4/3/PLATA_3//CREX/ALLA/5/SOMAT_4/INTER_8	CDSS02Y00781T-0TOPB-0Y-0M-9Y-0Y		Spring				DWRC-0061
DWRC-0062	Sherif Ragab El-Areed Beni Swif University, Egypt	sherifelareed@yahoo.com	Beni Swif University, Faculty of Agriculture, Egypt	ESDCB-2015/2016-62	Breeding line	EGY	MUSK_1//ACO89/FNFOOT_2/4/MUSK_4/3/PLATA_3//CREX/ALLA/5/OLUS*2/ILBOR//PATKA_7/YAZI_1	CDSS02Y00786T-0TOPB-0Y-0M-2Y-0Y		Spring				DWRC-0062
DWRC-0063	Sherif Ragab El-Areed Beni Swif University, Egypt	sherifelareed@yahoo.com	Beni Swif University, Faculty of Agriculture, Egypt	ESDCB-2015/2016-63	Breeding line	EGY	RASCON_33/TISOMA_2/3/CANELO_8//SORA/2*PLATA_12/4/SOMAT_4/INTER_8	CDSS02Y00802T-0TOPB-0Y-0M-17Y-0Y		Spring				DWRC-0063
DWRC-0064	Sherif Ragab El-Areed Beni Swif University, Egypt	sherifelareed@yahoo.com	Beni Swif University, Faculty of Agriculture, Egypt	ESDCB-2015/2016-64	Breeding line	EGY	AUK/GUIL//GREEN/4/LIS_8/FILLO_6/3/FUUT//HORA/JOR/5/SOMAT_4/INTER_8	CDSS02Y00822T-0TOPB-0Y-0M-22Y-0Y		Spring				DWRC-0064
DWRC-0065	Sherif Ragab El-Areed Beni Swif University, Egypt	sherifelareed@yahoo.com	Beni Swif University, Faculty of Agriculture, Egypt	ESDCB-2015/2016-65	Breeding line	EGY	BOOMER_18/LOTUS_4/3/MINIMUS_6/PLATA_16//IMMER/8/GEDIZ/FGO//GTA/3/SRN_1/4/TOTUS/5/ENTE/MEXI_2//HUI/3/YAV_1/GEDIZ/6/SOMBRA_20/7/STOT//ALTAR 84/ALD	CDSS02Y00841T-0TOPB-0Y-0M-7Y-0Y		Spring				DWRC-0065
DWRC-0066	Sherif Ragab El-Areed Beni Swif University, Egypt	sherifelareed@yahoo.com	Beni Swif University, Faculty of Agriculture, Egypt	ESDCB-2015/2016-66	Breeding line	EGY	GREEN/SOMO/3/GODRIN/GUTROS//DUKEM/4/YAZI_1/AKAKI_4//SOMAT_3/3/AUK/GUIL//GREEN	CDSS02Y00914T-0TOPB-0Y-0M-7Y-0Y		Spring				DWRC-0066
DWRC-0067	Sherif Ragab El-Areed Beni Swif University, Egypt	sherifelareed@yahoo.com	Beni Swif University, Faculty of Agriculture, Egypt	ESDCB-2015/2016-67	Breeding line	EGY	SOMAT_3/PHAX_1//TILO_1/LOTUS_4/3/TARRO_2/MOJO_2//RASCON_33/4/SOOTY_9/RASCON_37	CDSS02Y01060T-0TOPB-0Y-0M-7Y-0Y		Spring				DWRC-0067
DWRC-0068	Sherif Ragab El-Areed Beni Swif University, Egypt	sherifelareed@yahoo.com	Beni Swif University, Faculty of Agriculture, Egypt	ESDCB-2015/2016-68	Breeding line	EGY	ADAMAR_15//ALBIA_1/ALTAR 84/3/SNITAN/4/SOMAT_4/INTER_8/5/SOOTY_9/RASCON_37	CDSS02Y01159T-0TOPB-0Y-0M-1Y-0Y		Spring				DWRC-0068
DWRC-0069	Sherif Ragab El-Areed Beni Swif University, Egypt	sherifelareed@yahoo.com	Beni Swif University, Faculty of Agriculture, Egypt	ESDCB-2015/2016-69	Breeding line	EGY	AKAKI_7/BEJAH_7//BUSCA_3/3/STOT//ALTAR 84/ALD/4/AKAKI_7/BEJAH_7//BUSCA_3	CDSS02Y01180T-0TOPB-0Y-0M-16Y-0Y		Spring				DWRC-0069
DWRC-0070	Sherif Ragab El-Areed Beni Swif University, Egypt	sherifelareed@yahoo.com	Beni Swif University, Faculty of Agriculture, Egypt	ESDCB-2015/2016-70	Breeding line	EGY	RCOL/GUANAY*2//SOMAT_3/GREEN_22	CDSS02Y01193T-0TOPB-0Y-0M-19Y-0Y		Spring				DWRC-0070
DWRC-0071	Sherif Ragab El-Areed Beni Swif University, Egypt	sherifelareed@yahoo.com	Beni Swif University, Faculty of Agriculture, Egypt	ESDCB-2015/2016-71	Breeding line	EGY	ICAMOR-TA04-61/Mrb3	ICD04-0244-TA-2AP-0AP-3AP-0AP-0SD		Spring				DWRC-0071
DWRC-0072	Sherif Ragab El-Areed Beni Swif University, Egypt	sherifelareed@yahoo.com	Beni Swif University, Faculty of Agriculture, Egypt	ESDCB-2015/2016-72	Breeding line	EGY	Quarmal/Gbch-2//Terbol97-4	ICD04-1055-TA-4AP-0AP-1AP-0AP-0SD		Spring				DWRC-0072
DWRC-0073	Sherif Ragab El-Areed Beni Swif University, Egypt	sherifelareed@yahoo.com	Beni Swif University, Faculty of Agriculture, Egypt	ESDCB-2015/2016-73	Breeding line	EGY	Mrf1/Stj2//Gdr2/Mgnl1	ICD01-0946-C-7AP-TR-4AP-0TR-1AP-0AP-4AP-0AP-3AP-0AP-0SD		Spring				DWRC-0073
DWRC-0074	Sherif Ragab El-Areed Beni Swif University, Egypt	sherifelareed@yahoo.com	Beni Swif University, Faculty of Agriculture, Egypt	ESDCB-2015/2016-74	Breeding line	EGY	Bushen-4/2*Green-18//Miki-1/3/Icasyr-1//Saadi 1989/Chan	ICD04-0059-CA-9AP-0AP-2AP-0AP-0SD		Spring				DWRC-0074
DWRC-0075	Sherif Ragab El-Areed Beni Swif University, Egypt	sherifelareed@yahoo.com	Beni Swif University, Faculty of Agriculture, Egypt	ESDCB-2015/2016-75	Breeding line	EGY	CMH85.797//DUKEM_12/2*RASCON_21/9/USDA595/3/D67.3/RABI//CRA/4/ALO/5/HUI/YAV_1/6/ARDENTE/7/HUI/YAV 79/8/POD_9	CDSS02B01465T-0TOPB-0Y-0M-16Y-4M-04Y-0B -0sd		Spring				DWRC-0075
DWRC-0076	Sherif Ragab El-Areed Beni Swif University, Egypt	sherifelareed@yahoo.com	Beni Swif University, Faculty of Agriculture, Egypt	ESDCB-2015/2016-76	Breeding line	EGY	Tituwi2/7/Kif//Ruff/fg/3/Mexi75/6/21564/Cr//Rabi/3/Gll//Ld/Rd/5/21564/Cr//Rabi/3/810/4/Inrat69/Bd	SD 4597-1sd -2sd-1sd -0sd		Spring				DWRC-0076
DWRC-0077	Sherif Ragab El-Areed Beni Swif University, Egypt	sherifelareed@yahoo.com	Beni Swif University, Faculty of Agriculture, Egypt	ESDCB-2015/2016-77	Breeding line	EGY	Tituwi2/7/Kif//Ruff/fg/3/Mexi75/6/21564/Cr//Rabi/3/Gll//Ld/Rd/5/21564/Cr//Rabi/3/810/4/Inrat69/Bd	SD 4597-1sd -2sd-2sd -0sd		Spring				DWRC-0077
DWRC-0078	Sherif Ragab El-Areed Beni Swif University, Egypt	sherifelareed@yahoo.com	Beni Swif University, Faculty of Agriculture, Egypt	ESDCB-2015/2016-78	Breeding line	EGY	Bcr/Lks-4// KORIFLA	SD 4598-3sd -1sd-1sd -0sd		Spring				DWRC-0078
DWRC-0079	Sherif Ragab El-Areed Beni Swif University, Egypt	sherifelareed@yahoo.com	Beni Swif University, Faculty of Agriculture, Egypt	ESDCB-2015/2016-79	Breeding line	EGY	Bcr/Lks-4// KORIFLA	SD 4598-3sd -1sd-2sd -0sd		Spring				DWRC-0079
DWRC-0080	Sherif Ragab El-Areed Beni Swif University, Egypt	sherifelareed@yahoo.com	Beni Swif University, Faculty of Agriculture, Egypt	ESDCB-2015/2016-80	Breeding line	EGY	Anzs’s’/Kif’s’//Ruff’s’/Fg’s’/3/Mexi 75/4/ Yavaros 79	SD 4650-8sd -3sd-1sd -0sd		Spring				DWRC-0080
DWRC-0081	Sherif Ragab El-Areed Beni Swif University, Egypt	sherifelareed@yahoo.com	Beni Swif University, Faculty of Agriculture, Egypt	ESDCB-2015/2016-81	Breeding line	EGY	SILK_3/DIPPER_6/3/ACO89/DUKEM_4//5*ACO89/4/PLATA_7/ILBOR_1//SOMAT_3	CDSS02B00290S-0Y-0M-8Y-4M-04Y-0B -0sd		Spring				DWRC-0081
DWRC-0082	Sherif Ragab El-Areed Beni Swif University, Egypt	sherifelareed@yahoo.com	Beni Swif University, Faculty of Agriculture, Egypt	ESDCB-2015/2016-82	Breeding line	EGY	CANELO_9.1/SNITAN/10/PLATA_10/6/MQUE/4/USDA573//QFN/AA_7/3/ALBA-D/5/AVO/HUI/7/PLATA_13/8/THKNEE_11/9/CHEN/ALTAR 84/3/HUI/POC//BUB/RUFO/4/FNFOOT	CDSS02B00348S-0Y-0M-4Y-1M-04Y-0B -0sd		Spring				DWRC-0082
DWRC-0083	Sherif Ragab El-Areed Beni Swif University, Egypt	sherifelareed@yahoo.com	Beni Swif University, Faculty of Agriculture, Egypt	ESDCB-2015/2016-83	Breeding line	EGY	CBC 509 CHILE/6/ECO/CMH76A.722//BIT/3/ALTAR 84/4/AJAIA_2/5/KJOVE_1/7/AJAIA_12/F3LOCAL(SEL.ETHIO.135.85)//PLATA_13/8/SOOTY_9/RASCON_37//WODUCK/CHAM_3	CDSS02B00596S-0Y-0M-5Y-1M-04Y-0B -0sd		Spring				DWRC-0083
DWRC-0084	Sherif Ragab El-Areed Beni Swif University, Egypt	sherifelareed@yahoo.com	Beni Swif University, Faculty of Agriculture, Egypt	ESDCB-2015/2016-84	Breeding line	EGY	SOMAT_3.1//WODUCK/CHAM_3/5/AJAIA_16//HORA/JRO/3/GAN/4/ZAR/7/CHEN_11/POC//TANTLO/5/ENTE/MEXI_2//HUI/4/YAV_1/3/LD357E/2*TC60//JO69/6/FULVOUS_1/MFOWL_13	CDSS02B00610S-0Y-0M-12Y-3M-04Y-0B -0sd		Spring				DWRC-0084
DWRC-0085	Sherif Ragab El-Areed Beni Swif University, Egypt	sherifelareed@yahoo.com	Beni Swif University, Faculty of Agriculture, Egypt	ESDCB-2015/2016-85	Breeding line	EGY	SORA/2*PLATA_12/3/SORA/2*PLATA_12//SOMAT_3/4/AJAIA_13/YAZI//DIPPER_2/BUSHEN_3	CDSS02B00849T-0TOPB-0Y-0M-7Y-2M-04Y-0B -0sd		Spring				DWRC-0085
DWRC-0086	Sherif Ragab El-Areed Beni Swif University, Egypt	sherifelareed@yahoo.com	Beni Swif University, Faculty of Agriculture, Egypt	ESDCB-2015/2016-86	Breeding line	EGY	PLATA_6/GREEN_17/3/CHEN/AUK//BISU*2/5/PLATA_3//CREX/ALLA/3/SOMBRA_20/4/SILVER_14/MOEWE	CDSS02B01266T-0TOPB-0Y-0M-11Y-4M-04Y-0B -0sd		Spring				DWRC-0086
DWRC-0087	Sherif Ragab El-Areed Beni Swif University, Egypt	sherifelareed@yahoo.com	Beni Swif University, Faculty of Agriculture, Egypt	ESDCB-2015/2016-87	Breeding line	EGY	POD_20//SULA/ACO89/3/SORA/2*PLATA_12//SOMAT_3/4/PATKA_4/THKNEE_9//CABECA_1	CDSS02B01271T-0TOPB-0Y-0M-7Y-3M-04Y-0B -0sd		Spring				DWRC-0087
DWRC-0088	Sherif Ragab El-Areed Beni Swif University, Egypt	sherifelareed@yahoo.com	Beni Swif University, Faculty of Agriculture, Egypt	ESDCB-2015/2016-88	Breeding line	EGY	TOPDY_18/FOCHA_1//ALTAR 84/3/AJAIA_12/F3LOCAL(SEL.ETHIO.135.85)//PLATA_13/4/SOMAT_3/GREEN_22/5/VRKS_3/3/AJAIA_12/F3LOCAL(SEL.ETHIO.135.85)//PLATA_13	CDSS02B01285T-0TOPB-0Y-0M-11Y-3M-04Y-0B -0sd		Spring				DWRC-0088
DWRC-0089	Sherif Ragab El-Areed Beni Swif University, Egypt	sherifelareed@yahoo.com	Beni Swif University, Faculty of Agriculture, Egypt	ESDCB-2015/2016-89	Breeding line	EGY	STORLOM/3/RASCON_37/TARRO_2//RASCON_37/4/D00003A/5/1A.1D 5+10-6/3*MOJO/3/AJAIA_12/F3LOCAL(SEL.ETHIO.135.85)//PLATA_13	CDSS04Y01238T-0TOPB-7Y-0M-06Y-4M-1Y-0B -0sd		Spring				DWRC-0089
DWRC-0090	Sherif Ragab El-Areed Beni Swif University, Egypt	sherifelareed@yahoo.com	Beni Swif University, Faculty of Agriculture, Egypt	ESDCB-2015/2016-90	Breeding line	EGY	Mrf1/Stj2/3/1718/BT24//Karim	ICD01-0251-T-8AP-TR-8AP-0AP-5AP-0AP-1AP-0AP-1AP-0AP-0sd		Spring				DWRC-0090
DWRC-0091	Sherif Ragab El-Areed Beni Swif University, Egypt	sherifelareed@yahoo.com	Beni Swif University, Faculty of Agriculture, Egypt	ESDCB-2015/2016-91	Breeding line	EGY	Azeghar-2/4/Stj3/3/Gdfl/T.dicds-SY20013//Bcr	ICD02-1272-W-3AP-0TR-3AP-0AP-5AP-0AP-2AP-0AP-0sd		Spring				DWRC-0091
DWRC-0092	Sherif Ragab El-Areed Beni Swif University, Egypt	sherifelareed@yahoo.com	Beni Swif University, Faculty of Agriculture, Egypt	ESDCB-2015/2016-92	Breeding line	EGY	ICAMOR-TA04-73/Ammar-8	ICD04-0423-TA-1AP-0AP-3AP-0AP-0sd		Spring				DWRC-0092
DWRC-0093	Sherif Ragab El-Areed Beni Swif University, Egypt	sherifelareed@yahoo.com	Beni Swif University, Faculty of Agriculture, Egypt	ESDCB-2015/2016-93	Breeding line	EGY	Stj3//Bcr/Lks4/3/Icasyr-1	ICD04-1092-TA-7AP-0AP-3AP-0AP-sd		Spring				DWRC-0093
DWRC-0094	Sherif Ragab El-Areed Beni Swif University, Egypt	sherifelareed@yahoo.com	Beni Swif University, Faculty of Agriculture, Egypt	ESDCB-2015/2016-94	Breeding line	EGY	Geromtel-1/Icasyr-1	ICD04-1101-TA-1AP-0AP-2AP-0AP-0sd		Spring				DWRC-0094
DWRC-0095	Sherif Ragab El-Areed Beni Swif University, Egypt	sherifelareed@yahoo.com	Beni Swif University, Faculty of Agriculture, Egypt	ESDCB-2015/2016-95	Breeding line	EGY	ICAMOR-TA04-73/Maamouri-2	ICD04-0433-TA-4AP-0AP-2AP-0AP-0sd		Spring				DWRC-0095
DWRC-0096	Sherif Ragab El-Areed Beni Swif University, Egypt	sherifelareed@yahoo.com	Beni Swif University, Faculty of Agriculture, Egypt	ESDCB-2015/2016-96	Breeding line	EGY	SILK_3/DIPPER_6/3/ACO89/DUKEM_4//5*ACO89/4/PLATA_7/ILBOR_1//SOMAT_3	CDSS02B00290S-0Y-0M-8Y-4M-04Y-0B -0sd		Spring				DWRC-0096
DWRC-0097	Sherif Ragab El-Areed Beni Swif University, Egypt	sherifelareed@yahoo.com	Beni Swif University, Faculty of Agriculture, Egypt	ESDCB-2015/2016-97	Breeding line	EGY	TARRO_1/2*YUAN_1//AJAIA_13/YAZI/3/SOMAT_3/PHAX_1//TILO_1/LOTUS_4/4/CANELO_8//SORA/2*PLATA_12	CDSS02B01143T-0TOPB-0Y-0M-7Y-4M-04Y-0B -0sd		Spring				DWRC-0097
DWRC-0098	Sherif Ragab El-Areed Beni Swif University, Egypt	sherifelareed@yahoo.com	Beni Swif University, Faculty of Agriculture, Egypt	ESDCB-2015/2016-98	Breeding line	EGY	PLATA_6/GREEN_17/3/CHEN/AUK//BISU*2/5/PLATA_3//CREX/ALLA/3/SOMBRA_20/4/SILVER_14/MOEWE	CDSS02B01266T-0TOPB-0Y-0M-11Y-4M-04Y-0B -0sd		Spring				DWRC-0098
DWRC-0099	Sherif Ragab El-Areed Beni Swif University, Egypt	sherifelareed@yahoo.com	Beni Swif University, Faculty of Agriculture, Egypt	ESDCB-2015/2016-99	Breeding line	EGY	POD_20//SULA/ACO89/3/SORA/2*PLATA_12//SOMAT_3/4/PATKA_4/THKNEE_9//CABECA_1	CDSS02B01271T-0TOPB-0Y-0M-7Y-3M-04Y-0B -0sd		Spring				DWRC-0099
DWRC-0100	Sherif Ragab El-Areed Beni Swif University, Egypt	sherifelareed@yahoo.com	Beni Swif University, Faculty of Agriculture, Egypt	ESDCB-2015/2016-100-yousef (Pharoan)	Landrace	EGY				Spring				DWRC-0100
DWRC-0101	Sherif Ragab El-Areed Beni Swif University, Egypt	sherifelareed@yahoo.com	Beni Swif University, Faculty of Agriculture, Egypt	ENGB-New Valley-1	Landrace	EGY				Spring				DWRC-0101
DWRC-0102	Sherif Ragab El-Areed Beni Swif University, Egypt	sherifelareed@yahoo.com	Beni Swif University, Faculty of Agriculture, Egypt	ENGB-New Vally-2	Landrace	EGY				Spring				DWRC-0102
DWRC-0103	Sherif Ragab El-Areed Beni Swif University, Egypt	sherifelareed@yahoo.com	Beni Swif University, Faculty of Agriculture, Egypt	ENGB-New Valley-3	Landrace	EGY				Spring				DWRC-0103
DWRC-0104	Sherif Ragab El-Areed Beni Swif University, Egypt	sherifelareed@yahoo.com	Beni Swif University, Faculty of Agriculture, Egypt	ENGB-New Valley-4	Landrace	EGY				Spring				DWRC-0104
DWRC-0105	Sherif Ragab El-Areed Beni Swif University, Egypt	sherifelareed@yahoo.com	Beni Swif University, Faculty of Agriculture, Egypt	ENGB-Sohag-5	Landrace	EGY				Spring				DWRC-0105
DWRC-0106	Sherif Ragab El-Areed Beni Swif University, Egypt	sherifelareed@yahoo.com	Beni Swif University, Faculty of Agriculture, Egypt	ENGB-Sohag-6	Landrace	EGY				Spring				DWRC-0106
DWRC-0107	Sherif Ragab El-Areed Beni Swif University, Egypt	sherifelareed@yahoo.com	Beni Swif University, Faculty of Agriculture, Egypt	ENGB-Sohag-7	Landrace	EGY				Spring				DWRC-0107
DWRC-0108	Sherif Ragab El-Areed Beni Swif University, Egypt	sherifelareed@yahoo.com	Beni Swif University, Faculty of Agriculture, Egypt	ENGB-Sohag-8	Landrace	EGY				Spring				DWRC-0108
DWRC-0109	Sherif Ragab El-Areed Beni Swif University, Egypt	sherifelareed@yahoo.com	Beni Swif University, Faculty of Agriculture, Egypt	ENGB-Sohag-9	Landrace	EGY				Spring				DWRC-0109
DWRC-0110	Sherif Ragab El-Areed Beni Swif University, Egypt	sherifelareed@yahoo.com	Beni Swif University, Faculty of Agriculture, Egypt	ENGB-Qena-10	Landrace	EGY				Spring				DWRC-0110
DWRC-0111	Sherif Ragab El-Areed Beni Swif University, Egypt	sherifelareed@yahoo.com	Beni Swif University, Faculty of Agriculture, Egypt	ENGB-Qena-11	Landrace	EGY				Spring				DWRC-0111
DWRC-0112	Sherif Ragab El-Areed Beni Swif University, Egypt	sherifelareed@yahoo.com	Beni Swif University, Faculty of Agriculture, Egypt	ENGB-Sohag-12	Landrace	EGY				Spring				DWRC-0112
DWRC-0113	Sherif Ragab El-Areed Beni Swif University, Egypt	sherifelareed@yahoo.com	Beni Swif University, Faculty of Agriculture, Egypt	ENGB-USDA-13	Landrace	EGY				Spring				DWRC-0113
DWRC-0114	Sherif Ragab El-Areed Beni Swif University, Egypt	sherifelareed@yahoo.com	Beni Swif University, Faculty of Agriculture, Egypt	ENGB-USDA-14	Landrace	EGY				Spring				DWRC-0114
DWRC-0115	Sherif Ragab El-Areed Beni Swif University, Egypt	sherifelareed@yahoo.com	Beni Swif University, Faculty of Agriculture, Egypt	ENGB-USDA-15	Landrace	EGY				Spring				DWRC-0115
DWRC-0116	Sherif Ragab El-Areed Beni Swif University, Egypt	sherifelareed@yahoo.com	Beni Swif University, Faculty of Agriculture, Egypt	ENGB-USDA-16	Landrace	EGY				Spring				DWRC-0116
DWRC-0117	Wasihun Legesse,EIAR	wasihunl@yahoo.com	Ethiopian agricultural research insititute,Debrezeit,Ethiopia p.O.box 33	Kilinto	Variety	ETH	iIlumillo/Inrat 69//BHA/3/ Hora/4/Cit 71 joro	DZ918						DWRC-0117
DWRC-0118	Wasihun Legesse,EIAR	wasihunl@yahoo.com	Ethiopian agricultural research insititute,Debrezeit,Ethiopia p.O.box 34	Cocorit/71	Variety	ETH	RAE/4*Tc 6011 STW 63/3/AA S	.Dz 27617-18-64oM						DWRC-0118
DWRC-0119	Wasihun Legesse,EIAR	wasihunl@yahoo.com	Ethiopian agricultural research insititute,Debrezeit,Ethiopia p.O.box 35	Ginchi	Variety	ETH	Bohohai/ULNU-	DZ 1050						DWRC-0119
DWRC-0120	Wasihun Legesse,EIAR	wasihunl@yahoo.com	Ethiopian agricultural research insititute,Debrezeit,Ethiopia p.O.box 36	Robe	Variety	ETH	Hora/Cits//Jos/GSS/3/some s/4/hora Respinegroll							DWRC-0120
DWRC-0121	Wasihun Legesse,EIAR	wasihunl@yahoo.com	Ethiopian agricultural research insititute,Debrezeit,Ethiopia p.O.box 37	Boohai	Variety	ETH	COOS/CII.	CD 3062-BS-OGR						DWRC-0121
DWRC-0122	Wasihun Legesse,EIAR	wasihunl@yahoo.com	Ethiopian agricultural research insititute,Debrezeit,Ethiopia p.O.box 38	Bichena	Variety	ETH	Illumillo/cocorit71,	DZ 393-2						DWRC-0122
DWRC-0123	Wasihun Legesse,EIAR	wasihunl@yahoo.com	Ethiopian agricultural research insititute,Debrezeit,Ethiopia p.O.box 39	Yerer	Variety	ETH	Chen/TEZ/3/Guil//CII	CD 94026-4y-040m-030y-P4p-oY						DWRC-0123
DWRC-0124	Wasihun Legesse,EIAR	wasihunl@yahoo.com	Ethiopian agricultural research insititute,Debrezeit,Ethiopia p.O.box 39	Asassa	Variety	ETH	ChosTarus//Yav's'/3/Fgs/4/Fgs/Crs/5/..							DWRC-0124
DWRC-0125	Ignacio Solis AGROVEGETAL	isolis@agrovegetal.es	Demetrio de los Rios 15. 41003 Sevilla. Spain	Don Sebastian	Variety	ESP				spring			Released in Spain	DWRC-0125
DWRC-0126	Ignacio Solis AGROVEGETAL	isolis@agrovegetal.es	Demetrio de los Rios 15. 41003 Sevilla. Spain	Don Ricardo	Variety	ESP				spring			Released in Spain	DWRC-0126
DWRC-0127	Ignacio Solis AGROVEGETAL	isolis@agrovegetal.es	Demetrio de los Rios 15. 41003 Sevilla. Spain	Carpio	Variety	ESP				spring			Released in Spain and European Union	DWRC-0127
DWRC-0128	Ignacio Solis AGROVEGETAL	isolis@agrovegetal.es	Demetrio de los Rios 15. 41003 Sevilla. Spain	Don Valentín	Variety	ESP				spring			Released in Spain	DWRC-0128
DWRC-0129	Ignacio Solis AGROVEGETAL	isolis@agrovegetal.es	Demetrio de los Rios 15. 41003 Sevilla. Spain	Calero	Variety	ESP				spring			Released in Spain and European Union	DWRC-0129
DWRC-0130	Lisardo Gonzalez BUCK SEMILLAS SA	lgonzalez@bucksemillas.com.ar	Av. 41 Esq 28, 7637-LA DULCE- ARGENTINA	T.SEL.BUCK	Variety	ARG	SELECCIÓN (20-42) DE TAGANROG COMÚN	_20LD-42LD	Ppd-A1b / Rht-B1a / Vrn-A1b (Marquis allele)	spring			IN RED COMMERCIAL VARIETIES, late heading date	DWRC-0130
DWRC-0131	Lisardo Gonzalez BUCK SEMILLAS SA	lgonzalez@bucksemillas.com.ar	Av. 41 Esq 28, 7637-LA DULCE- ARGENTINA	DURUMBUCK	Variety	ARG	CANDEAL x TAGANOG 1-2-2	_1LD-2LD-2LD	Ppd-A1b / Rht-B1a / Vrn-A1b (Marquis allele)	spring			late heading date	DWRC-0131
DWRC-0132	Lisardo Gonzalez BUCK SEMILLAS SA	lgonzalez@bucksemillas.com.ar	Av. 41 Esq 28, 7637-LA DULCE- ARGENTINA	BUCK BALCARCE	Variety	ARG	CAPELLIx(CANDEAL ITALIANOx(CAND.xTAG. 17-13-4)	_3LD-1LD-1LD	Ppd-A1b / Rht-B1a / Vrn-A1b (Marquis allele)	spring			late heading date	DWRC-0132
DWRC-0133	Lisardo Gonzalez BUCK SEMILLAS SA	lgonzalez@bucksemillas.com.ar	Av. 41 Esq 28, 7637-LA DULCE- ARGENTINA	BUCK MECHONGUE	Variety	ARG	Booby"s"	D21.263_1LD-0LD	Ppd-A1b/ Rht-B1b	spring				DWRC-0133
DWRC-0134	Lisardo Gonzalez BUCK SEMILLAS SA	lgonzalez@bucksemillas.com.ar	Av. 41 Esq 28, 7637-LA DULCE- ARGENTINA	BUCK CRISTAL	Variety	ARG	GTA/USA	CM 18941_3LD-4LD-1LD-1LD	Ppd-A1b/ Rht-B1b	spring				DWRC-0134
DWRC-0135	Lisardo Gonzalez BUCK SEMILLAS SA	lgonzalez@bucksemillas.com.ar	Av. 41 Esq 28, 7637-LA DULCE- ARGENTINA	BUCK CANDISUR	Variety	ARG	(Jo"s" x RD119-2w-4y/AA"s") Yemen-Cr"s"xPLc"s"	CD595 _1LD-1LD-2LD-0LD		spring				DWRC-0135
DWRC-0136	Lisardo Gonzalez BUCK SEMILLAS SA	lgonzalez@bucksemillas.com.ar	Av. 41 Esq 28, 7637-LA DULCE- ARGENTINA	BUCK AMBAR	Variety	ARG	TROB/4/FG/CIT//BBAL/3/CDK/CDEN//BBAL	12723_1LD-5LD-2LD-1LD-1LD	Ppd-A1b/ Rht-B1b	spring				DWRC-0136
DWRC-0137	Lisardo Gonzalez BUCK SEMILLAS SA	lgonzalez@bucksemillas.com.ar	Av. 41 Esq 28, 7637-LA DULCE- ARGENTINA	BUCK TOPACIO	Variety	ARG	PROB 611/ ALTAR 84	AL 23_1LD-2LD-0LD	Ppd-A1b/ Rht-B1b	spring			highly susceptible to leaf rust / high carotenoid pigments content	DWRC-0137
DWRC-0138	Lisardo Gonzalez BUCK SEMILLAS SA	lgonzalez@bucksemillas.com.ar	Av. 41 Esq 28, 7637-LA DULCE- ARGENTINA	BUCK ESMERALDA	Variety	ARG	CDEU / BONQUI	18820_1LD-2LD-3LD-2LD	Ppd-A1b/ Rht-B1b	spring				DWRC-0138
DWRC-0139	Lisardo Gonzalez BUCK SEMILLAS SA	lgonzalez@bucksemillas.com.ar	Av. 41 Esq 28, 7637-LA DULCE- ARGENTINA	BUCK PLATINO	Variety	ARG	BAMB"S"// MO"S"/YAV79	210951_3LD-1LD-1LD-3LD	Ppd-A1b/ Rht-B1b	spring				DWRC-0139
DWRC-0140	Lisardo Gonzalez BUCK SEMILLAS SA	lgonzalez@bucksemillas.com.ar	Av. 41 Esq 28, 7637-LA DULCE- ARGENTINA	BUCK 26= BUCK GRANATE	Variety	ARG	BCRIS//BBAL/BAMB"S"	271119_1LD-2LD-3LD	Ppd-A1b/ Rht-B1b	spring				DWRC-0140
DWRC-0141	Lisardo Gonzalez BUCK SEMILLAS SA	lgonzalez@bucksemillas.com.ar	Av. 41 Esq 28, 7637-LA DULCE- ARGENTINA	BUCK ZAFIRO	Variety	ARG	BTOP/4/CMH79.1159/YAV"S"/3/BBAL//CAPRI/BTOP	321375_4LD-3LD-4LD-1LD	Ppd-A1b/ Rht-B1b	spring				DWRC-0141
DWRC-0142	Lisardo Gonzalez BUCK SEMILLAS SA	lgonzalez@bucksemillas.com.ar	Av. 41 Esq 28, 7637-LA DULCE- ARGENTINA	BUCK (NO COMERCIAL)	Breeding line	ARG	FG1/3/LD357e/TC//AA"S"/4/BBAL	2738_1LD-3LD 2LD-3LD-2LD-1LD-1LD		spring				DWRC-0142
DWRC-0143	Lisardo Gonzalez BUCK SEMILLAS SA	lgonzalez@bucksemillas.com.ar	Av. 41 Esq 28, 7637-LA DULCE- ARGENTINA	BUCK (NO COMERCIAL)	Breeding line	ARG	FG1/CIT1//ALB/GS	2745_1LD-3LD 2LD-2LD-2LD-2LD-1LD		spring				DWRC-0143
DWRC-0144	Lisardo Gonzalez BUCK SEMILLAS SA	lgonzalez@bucksemillas.com.ar	Av. 41 Esq 28, 7637-LA DULCE- ARGENTINA	BUCK (NO COMERCIAL)	Breeding line	ARG	EE/4/FG1/3/LD357e/TC*2//AA"S"	2749_5LD-3LD-4LD-3LD-3LD-1LD		spring				DWRC-0144
DWRC-0145	Lisardo Gonzalez BUCK SEMILLAS SA	lgonzalez@bucksemillas.com.ar	Av. 41 Esq 28, 7637-LA DULCE- ARGENTINA	BUCK (NO COMERCIAL)	Breeding line	ARG	EE//ALB/GS	2751_1LD-1LD-4LD-2LD-1LD-1LD		spring				DWRC-0145
DWRC-0146	Lisardo Gonzalez BUCK SEMILLAS SA	lgonzalez@bucksemillas.com.ar	Av. 41 Esq 28, 7637-LA DULCE- ARGENTINA	BUCK (NO COMERCIAL)	Breeding line	ARG	BY*2/TAC*2/4/CDK/3/D/TC//LAK/5/FG"S".../6/BBAL	3926_8LD-1LD-6LD-1LD-1LD-3LD-1LD		spring				DWRC-0146
DWRC-0147	Lisardo Gonzalez BUCK SEMILLAS SA	lgonzalez@bucksemillas.com.ar	Av. 41 Esq 28, 7637-LA DULCE- ARGENTINA	BUCK (NO COMERCIAL)	Breeding line	ARG	ASCOLI	6946_3LD-1LD-1LD-2LD-1LD-1LD-1LD		spring				DWRC-0147
DWRC-0148	Lisardo Gonzalez BUCK SEMILLAS SA	lgonzalez@bucksemillas.com.ar	Av. 41 Esq 28, 7637-LA DULCE- ARGENTINA	BUCK (NO COMERCIAL)	Breeding line	ARG	GS"S"/CR"S"/3/D21563/Aa"S"//CIT/4/BSTE	6950_1LD-4LD 3LD 3LD 2LD 1LD		spring				DWRC-0148
DWRC-0149	Lisardo Gonzalez BUCK SEMILLAS SA	lgonzalez@bucksemillas.com.ar	Av. 41 Esq 28, 7637-LA DULCE- ARGENTINA	BUCK (NO COMERCIAL)	Breeding line	ARG	Aa"S"//CFN/TAT/3/BCRIS	8806_2LD-3LD-2LD-2LD-2LD-1LD-1LD		spring				DWRC-0149
DWRC-0150	Lisardo Gonzalez BUCK SEMILLAS SA	lgonzalez@bucksemillas.com.ar	Av. 41 Esq 28, 7637-LA DULCE- ARGENTINA	BUCK (NO COMERCIAL)	Breeding line	ARG	Aa"S"//CFN/TAT/3/BCAN	8812_8LD-2LD-4LD-1LD-1LD-2LD-1LD		spring				DWRC-0150
DWRC-0151	Lisardo Gonzalez BUCK SEMILLAS SA	lgonzalez@bucksemillas.com.ar	Av. 41 Esq 28, 7637-LA DULCE- ARGENTINA	BUCK (NO COMERCIAL)	Breeding line	ARG	BCRIS/4/GDO579/3/CR"S"/21563.61-130//LDS	9685_3LD-2LD-1LD-1LD-1LD		spring				DWRC-0151
DWRC-0152	Lisardo Gonzalez BUCK SEMILLAS SA	lgonzalez@bucksemillas.com.ar	Av. 41 Esq 28, 7637-LA DULCE- ARGENTINA	BUCK (NO COMERCIAL)	Breeding line	ARG	BCRIS/BCRIS"S"	9694_2LD-1LD-2LD-1LD-1LD-1LD		spring				DWRC-0152
DWRC-0153	Lisardo Gonzalez BUCK SEMILLAS SA	lgonzalez@bucksemillas.com.ar	Av. 41 Esq 28, 7637-LA DULCE- ARGENTINA	BUCK (NO COMERCIAL)	Breeding line	ARG	BCRIS/6/D21563/3/61130//LDS/4/WARD/5/BCRIS	9695_5LD-1LD-1LD-1LD-1LD		spring				DWRC-0153
DWRC-0154	Lisardo Gonzalez BUCK SEMILLAS SA	lgonzalez@bucksemillas.com.ar	Av. 41 Esq 28, 7637-LA DULCE- ARGENTINA	BUCK (NO COMERCIAL)	Breeding line	ARG	BCRIS//GVZ469/HO	9703_1LD-3LD-1LD-2LD-1LD-		spring				DWRC-0154
DWRC-0155	Lisardo Gonzalez BUCK SEMILLAS SA	lgonzalez@bucksemillas.com.ar	Av. 41 Esq 28, 7637-LA DULCE- ARGENTINA	BUCK (NO COMERCIAL)	Breeding line	ARG	BCRIS//GVZ469/HO	9703_1LD-3LD-1LD-4LD-1LD-1LD-1LD		spring				DWRC-0155
DWRC-0156	Lisardo Gonzalez BUCK SEMILLAS SA	lgonzalez@bucksemillas.com.ar	Av. 41 Esq 28, 7637-LA DULCE- ARGENTINA	BUCK (NO COMERCIAL)	Breeding line	ARG	BCRIS/RABI"S"//BCAN	10770_8LD-3LD-3LD-2LD-1LD-1LD		spring				DWRC-0156
DWRC-0157	Lisardo Gonzalez BUCK SEMILLAS SA	lgonzalez@bucksemillas.com.ar	Av. 41 Esq 28, 7637-LA DULCE- ARGENTINA	BUCK (NO COMERCIAL)	Breeding line	ARG	ITR	10777_1LD-2LD-1LD-1LD-2LD-1LD-1LD		spring				DWRC-0157
DWRC-0158	Lisardo Gonzalez BUCK SEMILLAS SA	lgonzalez@bucksemillas.com.ar	Av. 41 Esq 28, 7637-LA DULCE- ARGENTINA	BUCK (NO COMERCIAL)	Breeding line	ARG	FORLI	18773_6LD-2LD-1LD-1LD		spring				DWRC-0158
DWRC-0159	Lisardo Gonzalez BUCK SEMILLAS SA	lgonzalez@bucksemillas.com.ar	Av. 41 Esq 28, 7637-LA DULCE- ARGENTINA	BUCK (NO COMERCIAL)	Breeding line	ARG	BESM#1	18820_1LD-2LD-4LD-1LD		spring				DWRC-0159
DWRC-0160	Lisardo Gonzalez BUCK SEMILLAS SA	lgonzalez@bucksemillas.com.ar	Av. 41 Esq 28, 7637-LA DULCE- ARGENTINA	BUCK 31 (NO COMERCIAL)	Breeding line	ARG	WARD/YAV79/3/MQUE/ALO//FOJA	CDSS94Y00011S_4M-0Y-0B-1Y-0B-0LD-1LD-1LD		spring				DWRC-0160
DWRC-0161	Lisardo Gonzalez BUCK SEMILLAS SA	lgonzalez@bucksemillas.com.ar	Av. 41 Esq 28, 7637-LA DULCE- ARGENTINA	BUCK 37 (NO COMERCIAL)	Breeding line	ARG	MINIMUS_6/PLAT5A_16//IMMER/3/SORA/2*PLATA_12	CDSS96Y00275S_5Y-0M-0Y-0M-1B-0Y-0B-0LD-2LD-2LD		spring				DWRC-0161
DWRC-0162	Lisardo Gonzalez BUCK SEMILLAS SA	lgonzalez@bucksemillas.com.ar	Av. 41 Esq 28, 7637-LA DULCE- ARGENTINA	BUCK 38 (NO COMERCIAL)	Breeding line	ARG	BTOP//BTOP/PARMA	331152_D 5LD-4LD-2LD-2LD		spring				DWRC-0162
DWRC-0163	Lisardo Gonzalez BUCK SEMILLAS SA	lgonzalez@bucksemillas.com.ar	Av. 41 Esq 28, 7637-LA DULCE- ARGENTINA	BUCK 43 (NO COMERCIAL)	Breeding line	ARG	TATLER-1/BEJAH-7/3/BONQUI//BBAL/BAMB"S"	351374_1LD--1LD--1LD--2LD		spring				DWRC-0163
DWRC-0164	Lisardo Gonzalez BUCK SEMILLAS SA	lgonzalez@bucksemillas.com.ar	Av. 41 Esq 28, 7637-LA DULCE- ARGENTINA	BUCK 42 (NO COMERCIAL)	Breeding line	ARG	SOMAT_4/INTER_8/3/RASCON_21/KNAR_3//PLATA_8/4/CNDO/	41IDSN-66_2LD-0LD		spring				DWRC-0164
DWRC-0165	Lisardo Gonzalez BUCK SEMILLAS SA	lgonzalez@bucksemillas.com.ar	Av. 41 Esq 28, 7637-LA DULCE- ARGENTINA	BUCK 44 (NO COMERCIAL)	Breeding line	ARG	BESM/4/BESM#1/3/BAMB"S"//MO"S"/YAV79	37167_1LD-1LD-2LD-1LD-1LD		spring				DWRC-0165
DWRC-0166	Lisardo Gonzalez BUCK SEMILLAS SA	lgonzalez@bucksemillas.com.ar	Av. 41 Esq 28, 7637-LA DULCE- ARGENTINA	BUCK 45 (NO COMERCIAL)	Breeding line	ARG	BESM/4/BESM#1/3/BAMB"S"//MO"S"/YAV79	37167_1LD-1LD-3LD-3LD-4LD		spring				DWRC-0166
DWRC-0167	Lisardo Gonzalez BUCK SEMILLAS SA	lgonzalez@bucksemillas.com.ar	Av. 41 Esq 28, 7637-LA DULCE- ARGENTINA	BUCK 47 (NO COMERCIAL)	Breeding line	ARG	BAMB/4/BESM#1/3/BAMB"S"//MO"S"/YAV79	37147_2LD-1LD-1LD-3LD		spring				DWRC-0167
DWRC-0168	Lisardo Gonzalez BUCK SEMILLAS SA	lgonzalez@bucksemillas.com.ar	Av. 41 Esq 28, 7637-LA DULCE- ARGENTINA	BUCK 46 (NO COMERCIAL)	Breeding line	ARG	BESM/4/BESM#1/3/BAMB"S"//MO"S"/YAV79	37166_4LD-3LD-2LD-1LD		spring				DWRC-0168
DWRC-0169	Chacra Barrow	lgonzalez@bucksemillas.com.ar	Av. 41 Esq 28, 7637-LA DULCE- ARGENTINA	BONAERENSE 202	Variety	ARG				spring				DWRC-0169
DWRC-0170	Chacra Barrow	lgonzalez@bucksemillas.com.ar	Av. 41 Esq 28, 7637-LA DULCE- ARGENTINA	C.SEL LA PREVISION	Variety	ARG				spring				DWRC-0170
DWRC-0171	Rubén Miranda (ACA)	rmiranda@acacoop.com.ar	Saavedra 636, Piso 7, B8000DDN, Bahía Blanca, Bs.As.	ACA 1801 F	Variety	ARG	BONQUILACO/BCANDISUR		Ppd-A1a (GS105) / Rht-B1b	spring				DWRC-0171
DWRC-0172	Rubén Miranda (ACA)	rmiranda@acacoop.com.ar	Saavedra 636, Piso 7, B8000DDN, Bahía Blanca, Bs.As.	ACA 1901 F	Variety	ARG	KOFA/UCD1113-LINE 199		Ppd-A1a (GS105) / Rht-B1b	spring				DWRC-0172
DWRC-0173	Rubén Miranda (ACA)	rmiranda@acacoop.com.ar	Saavedra 636, Piso 7, B8000DDN, Bahía Blanca, Bs.As.	5284.06	Variety	ARG	MEMO”S”/YAV 79//FOJA”S”/3/KOFA			spring				DWRC-0173
DWRC-0174	Rubén Miranda (ACA)	rmiranda@acacoop.com.ar	Saavedra 636, Piso 7, B8000DDN, Bahía Blanca, Bs.As.	4420.08	Variety	ARG	ACA 1801F/KOFA-10		Ppd-A1a (GS105) / Rht-B1b	spring				DWRC-0174
DWRC-0175	Rubén Miranda (ACA)	rmiranda@acacoop.com.ar	Saavedra 636, Piso 7, B8000DDN, Bahía Blanca, Bs.As.	3571.13	Variety	ARG	UCD1113HPC/4/MEMO”S”/YAV 79//FOJA”S”/3/KOFA-2			spring				DWRC-0175
DWRC-0176	Rubén Miranda (ACA)	rmiranda@acacoop.com.ar	Saavedra 636, Piso 7, B8000DDN, Bahía Blanca, Bs.As.	3576.13	Variety	ARG	UCD1113HPC/MVTD10-98			spring				DWRC-0176
DWRC-0177	Adelina Larsen (CEI-INTA Barrow)	larsen.adelina@inta.gob.ar	Ruta 3 Km 488 (7500), Tres Arroyos	BonINTA Facon	Variety	ARG	STN”S”/3/CHUR”S”/HUI”S”//POC”S”/4/MO”S”	CD 81176_M-5Y-0H-0Bw-0-4/91	Ppd-A1a (GS105) / Rht-B1b	spring				DWRC-0177
DWRC-0178	Adelina Larsen (CEI-INTA Barrow)	larsen.adelina@inta.gob.ar	Ruta 3 Km 488 (7500), Tres Arroyos	BonINTA Carilo	Variety	ARG	TGBB/CANDEF/3/BERK/GDOVZ516//MTTE”S”/4/LAKOTA/CANDO	Bw 3817_V-4-2-0-2/96	Ppd-A1b / Lr14a Llareta profile (Xgwm146,Xgwm344 and ubw14)	spring				DWRC-0178
DWRC-0179	Adelina Larsen (CEI-INTA Barrow)	larsen.adelina@inta.gob.ar	Ruta 3 Km 488 (7500), Tres Arroyos	BonINTA Cumenay	Variety	ARG	CPP//TGBB/GDO 516	Bw 635_0-0-12-6-1-2/82	Ppd-A1b / Vrn-A1b (Marquis allele) / Rht-B1b	spring				DWRC-0179
DWRC-0180	Adelina Larsen (CEI-INTA Barrow)	larsen.adelina@inta.gob.ar	Ruta 3 Km 488 (7500), Tres Arroyos	CBW 0105	Breeding line	ARG	BELFUGITTO//CATA”S”/STN”S”/3/LAKOTA/CANDO	Bw 4284_2-3W-1W-3W-0W-1W/01	Vrn-A1a / Rht-B1b	spring				DWRC-0180
DWRC-0181	Adelina Larsen (CEI-INTA Barrow)	larsen.adelina@inta.gob.ar	Ruta 3 Km 488 (7500), Tres Arroyos	CBW 0112	Breeding line	ARG	BELFUGITTO//CATA”S”/STN”S”/3/F.LUNGA/GDO 645	Bw 4285_2-1W-1W-1W-0W-3W/01	Ppd-A1b/ Rht-B1b	spring				DWRC-0181
DWRC-0182	Adelina Larsen (CEI-INTA Barrow)	larsen.adelina@inta.gob.ar	Ruta 3 Km 488 (7500), Tres Arroyos	CBW 0120	Breeding line	ARG	TOPAZ/CSLP/6/BR 180/3/DK 60.120/LDS //64.210/4/ BERK 469/5/ALTAR84/AOS ”S”	Bw 4292_0-3W-5W-6W-0W-2W/01	Ppd-A1b / Rht-B1b	spring				DWRC-0182
DWRC-0183	Adelina Larsen (CEI-INTA Barrow)	larsen.adelina@inta.gob.ar	Ruta 3 Km 488 (7500), Tres Arroyos	CBW 0141	Breeding line	ARG	BONVAL//F.LUNGA/GDO 645	Bw 4533_0W-7W-3W-0W-1W/01	Ppd-A1a (GS105) / Rht-B1b	spring				DWRC-0183
DWRC-0184	Adelina Larsen (CEI-INTA Barrow)	larsen.adelina@inta.gob.ar	Ruta 3 Km 488 (7500), Tres Arroyos	CBW 0153	Breeding line	ARG	BONVAL/BAMB	Bw 4534_0W-1W-7W-0W-1W/01	Ppd-A1b/ Rht-B1b	spring				DWRC-0184
DWRC-0185	Adelina Larsen (CEI-INTA Barrow)	larsen.adelina@inta.gob.ar	Ruta 3 Km 488 (7500), Tres Arroyos	CBW 0200	Breeding line	ARG	BONVAL//F.LUNGA//GDO645/3/PROB611/ALTAR84	Bw 4800_1W-5W-0W-0W-1W/02	Ppd-A1b/ Rht-B1b	spring				DWRC-0185
DWRC-0186	Adelina Larsen (CEI-INTA Barrow)	larsen.adelina@inta.gob.ar	Ruta 3 Km 488 (7500), Tres Arroyos	CBW 0210	Breeding line	ARG	BONVAL/BAMB/3/SILVER_23/ARLIN_3//DON87	Bw 4804_9W-9W-0W-0W-1W/02	Ppd-A1b / Vrn-A1b (Marquis allele)	spring				DWRC-0186
DWRC-0187	Adelina Larsen (CEI-INTA Barrow)	larsen.adelina@inta.gob.ar	Ruta 3 Km 488 (7500), Tres Arroyos	CBW 0225	Breeding line	ARG	BONQUI/BAMB/BIFAC	Bw 4809_01W-2B-0W-0W-3W/02	Ppd-A1b/ Rht-B1b	spring				DWRC-0187
DWRC-0188	Adelina Larsen (CEI-INTA Barrow)	larsen.adelina@inta.gob.ar	Ruta 3 Km 488 (7500), Tres Arroyos	CBW 0230	Breeding line	ARG	CSLP/4/KURZSTROH//LEEDS/BIDI17/3/MONDUR/5/PROB611/ALTAR84	Bw 4810_1W-3W-0W-0W-1W/02	Ppd-A1b/ Rht-B1b	spring				DWRC-0188
DWRC-0189	Adelina Larsen (CEI-INTA Barrow)	larsen.adelina@inta.gob.ar	Ruta 3 Km 488 (7500), Tres Arroyos	CBW 0002	Breeding line	ARG	KNAR_3/MOJO_2//ACO89	CDSS92B994I_1M-0Y-0M-0Y-1B-0Y/00	Ppd-A1a (GS105) / Rht-B1b	spring				DWRC-0189
DWRC-0190	Adelina Larsen (CEI-INTA Barrow)	larsen.adelina@inta.gob.ar	Ruta 3 Km 488 (7500), Tres Arroyos	CBW 0004	Breeding line	ARG	AVTA/YAZI_1	CDSS94Y00064S_8M-0Y-0B-2Y-0B/00	Ppd-A1a (GS105) / Rht-B1b	spring				DWRC-0190
DWRC-0191	Adelina Larsen (CEI-INTA Barrow)	larsen.adelina@inta.gob.ar	Ruta 3 Km 488 (7500), Tres Arroyos	CBW 0101	Breeding line	ARG	BELFUGITTO//CATA”S”/STN”S”/3/LAKOTA/CANDO	Bw 4284_2-1W-1W-2W-0W-1W/01	Ppd-A1b/ Rht-B1b	spring				DWRC-0191
DWRC-0192	Adelina Larsen (CEI-INTA Barrow)	larsen.adelina@inta.gob.ar	Ruta 3 Km 488 (7500), Tres Arroyos	CBW 0111	Breeding line	ARG	BELFUGITTO//CATA”S”/STN”S”/3/F.LUNGA/GDO 645	Bw 4285_2-1W-1W-1W-0W-2W/01	Ppd-A1b/ Rht-B1b	spring				DWRC-0192
DWRC-0193	Adelina Larsen (CEI-INTA Barrow)	larsen.adelina@inta.gob.ar	Ruta 3 Km 488 (7500), Tres Arroyos	CBW 0156	Breeding line	ARG	BONVAL/BAMB	Bw 4534_0W-2W-2W-0W-9W/01	Ppd-A1b/ Rht-B1b	spring				DWRC-0193
DWRC-0194	Adelina Larsen (CEI-INTA Barrow)	larsen.adelina@inta.gob.ar	Ruta 3 Km 488 (7500), Tres Arroyos	Bonaerense Valverde	Variety	ARG	GIORGIO//CAPELLI/YUMA	GERARDO 516 SELECTION_	Ppd-A1b / Vrn-A1b (Marquis allele)	spring				DWRC-0194
DWRC-0195	Adelina Larsen (CEI-INTA Barrow)	larsen.adelina@inta.gob.ar	Ruta 3 Km 488 (7500), Tres Arroyos	Bonaerense Quilaco	Variety	ARG	Maghrebi”s”/Gs”s”//AA’s”/6/AA”s”/4/CPE3/GZ//Tc3/3/BYE²/Tc/5/D21563/AA”s”	CM 14473_B-11Y-1M-2Y-0-0-0-0/78	Ppd-A1a (GS105) / Rht-B1b	spring				DWRC-0195
DWRC-0196	Adelina Larsen (CEI-INTA Barrow)	larsen.adelina@inta.gob.ar	Ruta 3 Km 488 (7500), Tres Arroyos	CBW 05024	Breeding line	ARG	BCRIS/BICUM"S"//BICAR#9639	Bw 5498_0W-14W-1W-5W/05	Ppd-A1b/ Rht-B1b	spring				DWRC-0196
DWRC-0197	Adelina Larsen (CEI-INTA Barrow)	larsen.adelina@inta.gob.ar	Ruta 3 Km 488 (7500), Tres Arroyos	CBW 05080= Bonaerense INTA Quillén	Variety	ARG	BICAR#9634/BONVAL	Bw 5524_0W-7W-2W-1W/05	Ppd-A1b / Vrn-A1b (Marquis allele) / Lr14a Llareta profile (Xgwm146,Xgwm344 and ubw14)	spring				DWRC-0197
DWRC-0198	Adelina Larsen (CEI-INTA Barrow)	larsen.adelina@inta.gob.ar	Ruta 3 Km 488 (7500), Tres Arroyos	CBW 08131	Breeding line	ARG	BCRIS/BICUM"S"//BICAR#9639/3/POHO_1//CETA/SRN_3	Bw 5601_1W-2W-5W-0W-0W-7W/08	Ppd-A1a (GS105) / Rht-B1b	spring				DWRC-0198
DWRC-0199	Adelina Larsen (CEI-INTA Barrow)	larsen.adelina@inta.gob.ar	Ruta 3 Km 488 (7500), Tres Arroyos	CBW 09034	Breeding line	ARG	BONVAL/3/POHO_1//CETA/SRN_3	Bw 6114_0W-2V-0W-0W-0W-1W/09	Ppd-A1b/ Rht-B1b	spring				DWRC-0199
DWRC-0200	Adelina Larsen (CEI-INTA Barrow)	larsen.adelina@inta.gob.ar	Ruta 3 Km 488 (7500), Tres Arroyos	CBW 9801	Breeding line	ARG	RYA/KND1149//PEN”S”/3/BICUM/4/STN”S”//MO”S”/ YAV79	Bw 3846_0-0-1-0-3W/98		spring				DWRC-0200
DWRC-0201	Adelina Larsen (CEI-INTA Barrow)	larsen.adelina@inta.gob.ar	Ruta 3 Km 488 (7500), Tres Arroyos	CBW 9802	Breeding line	ARG	RYA/KND1149//PEN”S”/3/BICUM/5/STN”S”/3/CHUR”S”/HUI”S”//POC”S”/4/MO”S”	Bw 3847_0-0-1-0-1W/98		spring				DWRC-0201
DWRC-0202	Adelina Larsen (CEI-INTA Barrow)	larsen.adelina@inta.gob.ar	Ruta 3 Km 488 (7500), Tres Arroyos	CBW 9805	Breeding line	ARG	BR180/3/DK60.120/LDS//64210/4/BERK/5/STIL”S”/YAV”S”/6/BICUM/7/OSTE”S”/WULP”S”//STN”S”	Bw 3878_0-4-1-0-1W/98		spring				DWRC-0202
DWRC-0203	Adelina Larsen (CEI-INTA Barrow)	larsen.adelina@inta.gob.ar	Ruta 3 Km 488 (7500), Tres Arroyos	CBW 9812	Breeding line	ARG	RASCON_37/2*TARRO_2	CDSS92B1021C_2M-0Y-0M-0Y-1B-0Y/98		spring				DWRC-0203
DWRC-0204	Adelina Larsen (CEI-INTA Barrow)	larsen.adelina@inta.gob.ar	Ruta 3 Km 488 (7500), Tres Arroyos	CBW 9813	Breeding line	ARG	PLATA_1/SNM//PLATA_9	CD 97899_H-2Y-040M-040YRC-13M-1Y-0B/98		spring				DWRC-0204
DWRC-0205	Adelina Larsen (CEI-INTA Barrow)	larsen.adelina@inta.gob.ar	Ruta 3 Km 488 (7500), Tres Arroyos	CBW 0005	Breeding line	ARG	POHO_1//CETA/SRN_3	CDSS93B00171S_11M-0Y-0B-2Y-0B/00		spring				DWRC-0205
DWRC-0206	Adelina Larsen (CEI-INTA Barrow)	larsen.adelina@inta.gob.ar	Ruta 3 Km 488 (7500), Tres Arroyos	CBW 08012	Breeding line	ARG	DF74-71/HARKOVSKAJA1//TGBB/CANDEF/7/ CPP/3/GUIL/MEXI75//USA575/4/SHAHBA/5/BICUM/6/F.LUNGA/GDO645	Bw 5579_0W-4W-1W-0W-0W-3W/08		spring				DWRC-0206
DWRC-0207	Adelina Larsen (CEI-INTA Barrow)	larsen.adelina@inta.gob.ar	Ruta 3 Km 488 (7500), Tres Arroyos	CBW 08020	Breeding line	ARG	BCRIS//LALA/GUIL"S"/3/BICUM"S"/4/BICAR#9639/3/BONVAL	Bw 5580_0W-2W-2W-0W-0W-1W/08		spring				DWRC-0207
DWRC-0208	Adelina Larsen (CEI-INTA Barrow)	larsen.adelina@inta.gob.ar	Ruta 3 Km 488 (7500), Tres Arroyos	CBW 08043	Breeding line	ARG	LAKOTA/CANDO//TGVF/F.LUNGA/3/DUILIO/4/BIFAC	Bw 5582_6W-1W-1W-0W-0W-8W/08		spring				DWRC-0208
DWRC-0209	Adelina Larsen (CEI-INTA Barrow)	larsen.adelina@inta.gob.ar	Ruta 3 Km 488 (7500), Tres Arroyos	CBW 08047	Breeding line	ARG	LAKOTA/CANDO//TGVF/F.LUNGA/3/DUILIO/4/BIFAC	Bw 5582_0W-1BV-0W-0W-0W-4W/08		spring				DWRC-0209
DWRC-0210	Adelina Larsen (CEI-INTA Barrow)	larsen.adelina@inta.gob.ar	Ruta 3 Km 488 (7500), Tres Arroyos	CBW 08050	Breeding line	ARG	LAKOTA/CANDO//TGVF/F.LUNGA/3/ARCANGELO/4/TGBB/CANDEF//LALA/GUIL"S"/3/BONVAL	Bw 5585_5W-4W-2W-0W-0W-3W/08		spring				DWRC-0210
DWRC-0211	Adelina Larsen (CEI-INTA Barrow)	larsen.adelina@inta.gob.ar	Ruta 3 Km 488 (7500), Tres Arroyos	CBW 08064	Breeding line	ARG	LAKOTA/CANDO//TGVF/F.LUNGA/3/ARCANGELO/4/BICAR#9634	Bw 5586_5W-4W-13W-0W-0W-2W/08		spring				DWRC-0211
DWRC-0212	Adelina Larsen (CEI-INTA Barrow)	larsen.adelina@inta.gob.ar	Ruta 3 Km 488 (7500), Tres Arroyos	CBW 08071	Breeding line	ARG	LALA/GUIL”S”//TGSB/GDO598/3/BONVAL/4/DUILIO/5/BIFAC	Bw 5587_3W-1W-2W-0W-0W-5W/08		spring				DWRC-0212
DWRC-0213	Adelina Larsen (CEI-INTA Barrow)	larsen.adelina@inta.gob.ar	Ruta 3 Km 488 (7500), Tres Arroyos	CBW 08112	Breeding line	ARG	BLONDUR/BCRIS//BONVAL/3/DUILIO/4/BIFAC	Bw 5594_5W-2W-5W-0W-0W-2W/08		spring				DWRC-0213
DWRC-0214	Adelina Larsen (CEI-INTA Barrow)	larsen.adelina@inta.gob.ar	Ruta 3 Km 488 (7500), Tres Arroyos	CBW 08121	Breeding line	ARG	BCRIS//LALA/GUIL"S"/3/BICUM"S"/4/BICAR#9639/5/POHO_1//CETA/SRN_3	Bw 5597_6W-2W-3W-0W-0W-1W/08		spring				DWRC-0214
DWRC-0215	Adelina Larsen (CEI-INTA Barrow)	larsen.adelina@inta.gob.ar	Ruta 3 Km 488 (7500), Tres Arroyos	CBW 08133	Breeding line	ARG	BCRIS/BICUM"S"//BICAR#9639/3/POHO_1//CETA/SRN_3	Bw 5601_28W-4W-2W-0W-0W-4W/08		spring				DWRC-0215
DWRC-0216	Adelina Larsen (CEI-INTA Barrow)	larsen.adelina@inta.gob.ar	Ruta 3 Km 488 (7500), Tres Arroyos	CBW 09000	Breeding line	ARG	BONVAL/4/TGBB/CANDEF//LALA/GUIL"S"/3/BONVAL	Bw 6110_0W-2V-0W-0W-0W-1W/09		spring				DWRC-0216
DWRC-0217	Adelina Larsen (CEI-INTA Barrow)	larsen.adelina@inta.gob.ar	Ruta 3 Km 488 (7500), Tres Arroyos	CBW 09023	Breeding line	ARG	BONVAL/4/TGBB/CANDEF//LALA/GUIL"S"/3/BONVAL	Bw 6112_0W-3V-0W-0W-0W-1W/09		spring				DWRC-0217
DWRC-0218	Adelina Larsen (CEI-INTA Barrow)	larsen.adelina@inta.gob.ar	Ruta 3 Km 488 (7500), Tres Arroyos	CBW 09024	Breeding line	ARG	BONVAL/4/TGBB/CANDEF//LALA/GUIL"S"/3/BONVAL	Bw 6112_0W-3V-0W-0W-0W-5W/09		spring				DWRC-0218
DWRC-0219	Adelina Larsen (CEI-INTA Barrow)	larsen.adelina@inta.gob.ar	Ruta 3 Km 488 (7500), Tres Arroyos	CBW 09210	Breeding line	ARG	DUILIO/4/TGBB/CANDEF//LALA/GUIL"S"/3/BONVAL	Bw 6141_0BW-6W-0W-0W-0W-1W/09		spring				DWRC-0219
DWRC-0220	Adelina Larsen (CEI-INTA Barrow)	larsen.adelina@inta.gob.ar	Ruta 3 Km 488 (7500), Tres Arroyos	CBW 09241	Breeding line	ARG	ARCODUR/3/POHO_1//CETA/SRN_3	Bw 6154_0BW-11W-0W-0W-0W-3W/09		spring				DWRC-0220
DWRC-0221	Adelina Larsen (CEI-INTA Barrow)	larsen.adelina@inta.gob.ar	Ruta 3 Km 488 (7500), Tres Arroyos	CBW 09242	Breeding line	ARG	ARCODUR/3/POHO_1//CETA/SRN_3	Bw 6154_0BW-15W-0W-0W-0W-4W/09		spring				DWRC-0221
DWRC-0222	Pablo Roncallo (CERZOS-CONICET)	roncallo@criba.edu.ar	Camino de la Carrindanga km 7, 8000, Bahía Blanca, Argentina	VF 0154	Breeding line	ARG	SORD 1/PLATA 16	CDSS94Y00214S_10M-0Y-0B-2Y-0B-0BV	Ppd-A1a (GS105) / Rht-B1b	spring				DWRC-0222
DWRC-0223	Pablo Roncallo (CERZOS-CONICET)	roncallo@criba.edu.ar	Camino de la Carrindanga km 7, 8000, Bahía Blanca, Argentina	VF 042	Breeding line	ARG	SCAR"S"/GDOVZ579//CP/3/T.TURANICUM/BIN//GRANDUR	???_0-10BV-0BV-0BV-1BV	Ppd-A1b/ Rht-B1b	spring				DWRC-0223
DWRC-0224	Pablo Roncallo (CERZOS-CONICET)	roncallo@criba.edu.ar	Camino de la Carrindanga km 7, 8000, Bahía Blanca, Argentina	VF 0163	Breeding line	ARG	BI.FACON/BELFUGUITO	BD 3704_0BV-5BV-2BV-0BV-MMF-0BV-1BV	Ppd-A1b/ Rht-B1b	spring				DWRC-0224
DWRC-0225	Pablo Roncallo (CERZOS-CONICET)	roncallo@criba.edu.ar	Camino de la Carrindanga km 7, 8000, Bahía Blanca, Argentina	VF 003	Breeding line	ARG	GAN"S"	CD 40150_14B-1Y-2M-0Y-79Y-0B-1BV	Ppd-A1b/ Rht-B1b	spring				DWRC-0225
DWRC-0226	Pablo Roncallo (CERZOS-CONICET)	roncallo@criba.edu.ar	Camino de la Carrindanga km 7, 8000, Bahía Blanca, Argentina	VF 0121	Breeding line	ARG	MVTD 10-98	_	VRN-A1 (Jagger allele) SNP (T) / Rht-B1b	winter				DWRC-0226
DWRC-0227	Pablo Roncallo (CERZOS-CONICET)	roncallo@criba.edu.ar	Camino de la Carrindanga km 7, 8000, Bahía Blanca, Argentina	VF 0167	Breeding line	ARG	CDK/2620.89//PROB611/ALTAR84	BW 4816_1W-1W-0W-0W-0BV-5BV	Ppd-A1b/ Rht-B1b	spring				DWRC-0227
DWRC-0228	Pablo Roncallo (CERZOS-CONICET)	roncallo@criba.edu.ar	Camino de la Carrindanga km 7, 8000, Bahía Blanca, Argentina	VF 0136	Breeding line	ARG	CHEN/ALTAR84/4/SRN//HUI/YAV79/3/SKARV/5/LICAN	CD91Y109_1Y-040M-030Y-3M-0Y-0B-1Y-0B-0BV	Ppd-A1a (GS105) / Rht-B1b	spring				DWRC-0228
DWRC-0229	Pablo Roncallo (CERZOS-CONICET)	roncallo@criba.edu.ar	Camino de la Carrindanga km 7, 8000, Bahía Blanca, Argentina	VF 0137	Breeding line	ARG	PLATA10/6/MQUE/4/USDA573CFN/AA-7/3/........	CD 98581_B-8Y-040M-040YRC-1M-0Y-0BV	Ppd-A1a (GS105) / Rht-B1b	spring				DWRC-0229
DWRC-0230	Pablo Roncallo (CERZOS-CONICET)	roncallo@criba.edu.ar	Camino de la Carrindanga km 7, 8000, Bahía Blanca, Argentina	Taganrog Vilela Fideos	Variety	ARG	TAGANROG NO.7 SELECTION	_	Ppd-A1b / Rht-B1a / Vrn-A1b (Marquis allele)	spring			late heading date	DWRC-0230
DWRC-0231	Pablo Roncallo (CERZOS-CONICET)	roncallo@criba.edu.ar	Camino de la Carrindanga km 7, 8000, Bahía Blanca, Argentina	CRZ-1.12	Variety	ARG	Selection of GAB 125 (black awns)	BW5470_1BW-1BW	Ppd-A1b / Rht-B1b	spring				DWRC-0231
DWRC-0232	Pablo Roncallo (CERZOS-CONICET)	roncallo@criba.edu.ar	Camino de la Carrindanga km 7, 8000, Bahía Blanca, Argentina	BUCK 27 (NO COMERCIAL)	Variety	ARG	BCRIS//BBAL/BAMB"S"	271119_1LD-1LD-2LD	Ppd-A1b/ Rht-B1b	spring			renewing seed from CERZOS	DWRC-0232
DWRC-0233	Franck LACOUDRE Limagrain Europe	franck.lacoudre@limagrain.com	Ferme de l'Etang, BP3, 77390 Verneuil L'Etang, France	ALEXIS	Variety	FRA		LISTED France						DWRC-0233
DWRC-0234	Franck LACOUDRE Limagrain Europe	franck.lacoudre@limagrain.com	Ferme de l'Etang, BP3, 77390 Verneuil L'Etang, France	ANTALIS	Variety	FRA		LISTED Italy						DWRC-0234
DWRC-0235	Franck LACOUDRE Limagrain Europe	franck.lacoudre@limagrain.com	Ferme de l'Etang, BP3, 77390 Verneuil L'Etang, France	ATHORIS	Variety	FRA		LISTED Italy + Spain						DWRC-0235
DWRC-0236	Franck LACOUDRE Limagrain Europe	franck.lacoudre@limagrain.com	Ferme de l'Etang, BP3, 77390 Verneuil L'Etang, France	CLOVIS	Variety	FRA		LISTED France						DWRC-0236
DWRC-0237	Franck LACOUDRE Limagrain Europe	franck.lacoudre@limagrain.com	Ferme de l'Etang, BP3, 77390 Verneuil L'Etang, France	DAKTER	Variety	FRA		LISTED France						DWRC-0237
DWRC-0238	Franck LACOUDRE Limagrain Europe	franck.lacoudre@limagrain.com	Ferme de l'Etang, BP3, 77390 Verneuil L'Etang, France	FABULIS	Variety	FRA		LISTED France						DWRC-0238
DWRC-0239	Franck LACOUDRE Limagrain Europe	franck.lacoudre@limagrain.com	Ferme de l'Etang, BP3, 77390 Verneuil L'Etang, France	LG ANUBIS	Variety	FRA		LISTED Spain						DWRC-0239
DWRC-0240	Franck LACOUDRE Limagrain Europe	franck.lacoudre@limagrain.com	Ferme de l'Etang, BP3, 77390 Verneuil L'Etang, France	LG BORIS	Variety	FRA		LISTED France						DWRC-0240
DWRC-0241	Franck LACOUDRE Limagrain Europe	franck.lacoudre@limagrain.com	Ferme de l'Etang, BP3, 77390 Verneuil L'Etang, France	NOBILIS	Variety	FRA		LISTED France						DWRC-0241
DWRC-0242	Franck LACOUDRE Limagrain Europe	franck.lacoudre@limagrain.com	Ferme de l'Etang, BP3, 77390 Verneuil L'Etang, France	SERAFO NICK	Variety	FRA		LISTED Spain						DWRC-0242
DWRC-0243	Roberto Tuberosa DiPSA-University of Bologna	roberto.tuberosa@unibo.it	Viale Fanin, 44 40127 Bologna Italy	BRADANO	Variety	ITA		DURUM_PANEL_UNIBO-001		spring				DWRC-0243
DWRC-0244	Roberto Tuberosa DiPSA-University of Bologna	roberto.tuberosa@unibo.it	Viale Fanin, 44 40127 Bologna Italy	CANNIZZO	Variety	ITA		DURUM_PANEL_UNIBO-002		spring				DWRC-0244
DWRC-0245	Roberto Tuberosa DiPSA-University of Bologna	roberto.tuberosa@unibo.it	Viale Fanin, 44 40127 Bologna Italy	CLAUDIO	Variety	ITA	Sel. Cimmyt35/Durango//IS1938/Grazia	DURUM_PANEL_UNIBO-003		spring				DWRC-0245
DWRC-0246	Roberto Tuberosa DiPSA-University of Bologna	roberto.tuberosa@unibo.it	Viale Fanin, 44 40127 Bologna Italy	MERIDIANO	Variety	ITA		DURUM_PANEL_UNIBO-005		spring				DWRC-0246
DWRC-0247	Roberto Tuberosa DiPSA-University of Bologna	roberto.tuberosa@unibo.it	Viale Fanin, 44 40127 Bologna Italy	MONGIBELLO	Variety	ITA	Trinakria/Valforte	DURUM_PANEL_UNIBO-006		spring				DWRC-0247
DWRC-0248	Roberto Tuberosa DiPSA-University of Bologna	roberto.tuberosa@unibo.it	Viale Fanin, 44 40127 Bologna Italy	PIETRAFITTA	Variety	ITA	Grazia/Isa	DURUM_PANEL_UNIBO-008		spring				DWRC-0248
DWRC-0249	Roberto Tuberosa DiPSA-University of Bologna	roberto.tuberosa@unibo.it	Viale Fanin, 44 40127 Bologna Italy	QUADRATO	Variety	ITA	Creso/Trinakria	DURUM_PANEL_UNIBO-009		spring				DWRC-0249
DWRC-0250	Roberto Tuberosa DiPSA-University of Bologna	roberto.tuberosa@unibo.it	Viale Fanin, 44 40127 Bologna Italy	TORREBIANCA	Variety	ITA	Creso/Trinakria	DURUM_PANEL_UNIBO-010		spring				DWRC-0250
DWRC-0251	Roberto Tuberosa DiPSA-University of Bologna	roberto.tuberosa@unibo.it	Viale Fanin, 44 40127 Bologna Italy	PLATA 16	Variety	CIMMYT		DURUM_PANEL_UNIBO-016		spring				DWRC-0251
DWRC-0252	Roberto Tuberosa DiPSA-University of Bologna	roberto.tuberosa@unibo.it	Viale Fanin, 44 40127 Bologna Italy	PORTO 5	Variety	CIMMYT		DURUM_PANEL_UNIBO-017		spring				DWRC-0252
DWRC-0253	Roberto Tuberosa DiPSA-University of Bologna	roberto.tuberosa@unibo.it	Viale Fanin, 44 40127 Bologna Italy	RASCON_37/2*TARRO_2	Variety	CIMMYT		DURUM_PANEL_UNIBO-025		spring				DWRC-0253
DWRC-0254	Roberto Tuberosa DiPSA-University of Bologna	roberto.tuberosa@unibo.it	Viale Fanin, 44 40127 Bologna Italy	ARTENA	Variety	ESP		DURUM_PANEL_UNIBO-030		spring				DWRC-0254
DWRC-0255	Roberto Tuberosa DiPSA-University of Bologna	roberto.tuberosa@unibo.it	Viale Fanin, 44 40127 Bologna Italy	ASTIGI	Variety	ESP		DURUM_PANEL_UNIBO-031		spring				DWRC-0255
DWRC-0256	Roberto Tuberosa DiPSA-University of Bologna	roberto.tuberosa@unibo.it	Viale Fanin, 44 40127 Bologna Italy	BOABDIL	Variety	ESP		DURUM_PANEL_UNIBO-032		spring				DWRC-0256
DWRC-0257	Roberto Tuberosa DiPSA-University of Bologna	roberto.tuberosa@unibo.it	Viale Fanin, 44 40127 Bologna Italy	BOLENGA	Variety	ESP		DURUM_PANEL_UNIBO-033		spring				DWRC-0257
DWRC-0258	Roberto Tuberosa DiPSA-University of Bologna	roberto.tuberosa@unibo.it	Viale Fanin, 44 40127 Bologna Italy	BOLIDO	Variety	ESP		DURUM_PANEL_UNIBO-034		spring				DWRC-0258
DWRC-0259	Roberto Tuberosa DiPSA-University of Bologna	roberto.tuberosa@unibo.it	Viale Fanin, 44 40127 Bologna Italy	BOLO	Variety	ESP		DURUM_PANEL_UNIBO-035		spring				DWRC-0259
DWRC-0260	Roberto Tuberosa DiPSA-University of Bologna	roberto.tuberosa@unibo.it	Viale Fanin, 44 40127 Bologna Italy	BOMBASI	Variety	ESP		DURUM_PANEL_UNIBO-036		spring				DWRC-0260
DWRC-0261	Roberto Tuberosa DiPSA-University of Bologna	roberto.tuberosa@unibo.it	Viale Fanin, 44 40127 Bologna Italy	DURCAL	Variety	ESP		DURUM_PANEL_UNIBO-039		spring				DWRC-0261
DWRC-0262	Roberto Tuberosa DiPSA-University of Bologna	roberto.tuberosa@unibo.it	Viale Fanin, 44 40127 Bologna Italy	GALLARETA	Variety	ESP-CIMMYT	RUFF‘‘S"/FG‘‘S"//MEXI75/3/SHWA‘‘S’’	DURUM_PANEL_UNIBO-041		spring				DWRC-0262
DWRC-0263	Roberto Tuberosa DiPSA-University of Bologna	roberto.tuberosa@unibo.it	Viale Fanin, 44 40127 Bologna Italy	ILLORA	Variety	ESP		DURUM_PANEL_UNIBO-042		spring				DWRC-0263
DWRC-0264	Roberto Tuberosa DiPSA-University of Bologna	roberto.tuberosa@unibo.it	Viale Fanin, 44 40127 Bologna Italy	JABATO	Variety	ESP-CIMMYT		DURUM_PANEL_UNIBO-043		spring				DWRC-0264
DWRC-0265	Roberto Tuberosa DiPSA-University of Bologna	roberto.tuberosa@unibo.it	Viale Fanin, 44 40127 Bologna Italy	SENADUR	Variety	ESP		DURUM_PANEL_UNIBO-044		spring				DWRC-0265
DWRC-0266	Roberto Tuberosa DiPSA-University of Bologna	roberto.tuberosa@unibo.it	Viale Fanin, 44 40127 Bologna Italy	NASSIRA_(INRAM.1805)	Variety	MAR		DURUM_PANEL_UNIBO-047		spring				DWRC-0266
DWRC-0267	Roberto Tuberosa DiPSA-University of Bologna	roberto.tuberosa@unibo.it	Viale Fanin, 44 40127 Bologna Italy	CHAOUI_(INRAM.1807)	Variety	MAR		DURUM_PANEL_UNIBO-048		spring				DWRC-0267
DWRC-0268	Roberto Tuberosa DiPSA-University of Bologna	roberto.tuberosa@unibo.it	Viale Fanin, 44 40127 Bologna Italy	AMRIA_(INRAM.1808)	Variety	MAR		DURUM_PANEL_UNIBO-049		spring				DWRC-0268
DWRC-0269	Roberto Tuberosa DiPSA-University of Bologna	roberto.tuberosa@unibo.it	Viale Fanin, 44 40127 Bologna Italy	MAROUANE_(INRAM.1809)	Variety	MAR		DURUM_PANEL_UNIBO-050		spring				DWRC-0269
DWRC-0270	Roberto Tuberosa DiPSA-University of Bologna	roberto.tuberosa@unibo.it	Viale Fanin, 44 40127 Bologna Italy	ANOUAR	Variety	MAR-TUN		DURUM_PANEL_UNIBO-051		spring				DWRC-0270
DWRC-0271	Roberto Tuberosa DiPSA-University of Bologna	roberto.tuberosa@unibo.it	Viale Fanin, 44 40127 Bologna Italy	ISLY	Variety	MAR-TUN		DURUM_PANEL_UNIBO-052		spring				DWRC-0271
DWRC-0272	Roberto Tuberosa DiPSA-University of Bologna	roberto.tuberosa@unibo.it	Viale Fanin, 44 40127 Bologna Italy	JAWHAR	Variety	MAR-TUN		DURUM_PANEL_UNIBO-053		spring				DWRC-0272
DWRC-0273	Roberto Tuberosa DiPSA-University of Bologna	roberto.tuberosa@unibo.it	Viale Fanin, 44 40127 Bologna Italy	MARJANA	Variety	MAR-TUN		DURUM_PANEL_UNIBO-054		spring				DWRC-0273
DWRC-0274	Roberto Tuberosa DiPSA-University of Bologna	roberto.tuberosa@unibo.it	Viale Fanin, 44 40127 Bologna Italy	MARZAK	Variety	MAR-TUN		DURUM_PANEL_UNIBO-055		spring				DWRC-0274
DWRC-0275	Roberto Tuberosa DiPSA-University of Bologna	roberto.tuberosa@unibo.it	Viale Fanin, 44 40127 Bologna Italy	OURGH	Variety	MAR-TUN		DURUM_PANEL_UNIBO-056		spring				DWRC-0275
DWRC-0276	Roberto Tuberosa DiPSA-University of Bologna	roberto.tuberosa@unibo.it	Viale Fanin, 44 40127 Bologna Italy	TAREK	Variety	MAR-TUN		DURUM_PANEL_UNIBO-057		spring				DWRC-0276
DWRC-0277	Roberto Tuberosa DiPSA-University of Bologna	roberto.tuberosa@unibo.it	Viale Fanin, 44 40127 Bologna Italy	TOMOUH	Variety	MAR-TUN		DURUM_PANEL_UNIBO-058		spring				DWRC-0277
DWRC-0278	Roberto Tuberosa DiPSA-University of Bologna	roberto.tuberosa@unibo.it	Viale Fanin, 44 40127 Bologna Italy	YASMINE	Variety	MAR-TUN		DURUM_PANEL_UNIBO-059		spring				DWRC-0278
DWRC-0279	Roberto Tuberosa DiPSA-University of Bologna	roberto.tuberosa@unibo.it	Viale Fanin, 44 40127 Bologna Italy	ANTON	Variety	ESP-CIMMYT		DURUM_PANEL_UNIBO-076		spring				DWRC-0279
DWRC-0280	Roberto Tuberosa DiPSA-University of Bologna	roberto.tuberosa@unibo.it	Viale Fanin, 44 40127 Bologna Italy	APPIO	Variety	ITA	Cappelli//Gaviota/Yuma	DURUM_PANEL_UNIBO-077		spring				DWRC-0280
DWRC-0281	Roberto Tuberosa DiPSA-University of Bologna	roberto.tuberosa@unibo.it	Viale Fanin, 44 40127 Bologna Italy	ARCANGELO	Variety	ITA	Creso/Appulo	DURUM_PANEL_UNIBO-079		spring				DWRC-0281
DWRC-0282	Roberto Tuberosa DiPSA-University of Bologna	roberto.tuberosa@unibo.it	Viale Fanin, 44 40127 Bologna Italy	BRAVADUR	Variety	USA (SOUTH-WESTERN)	WWWMSFRSPop	DURUM_PANEL_UNIBO-081		spring				DWRC-0282
DWRC-0283	Roberto Tuberosa DiPSA-University of Bologna	roberto.tuberosa@unibo.it	Viale Fanin, 44 40127 Bologna Italy	BRONTE	Variety	ITA	Berillo/Latino	DURUM_PANEL_UNIBO-082		spring				DWRC-0283
DWRC-0284	Roberto Tuberosa DiPSA-University of Bologna	roberto.tuberosa@unibo.it	Viale Fanin, 44 40127 Bologna Italy	CAPEITI-8	Variety	ITA	Cappelli/Eiti	DURUM_PANEL_UNIBO-083		spring				DWRC-0284
DWRC-0285	Roberto Tuberosa DiPSA-University of Bologna	roberto.tuberosa@unibo.it	Viale Fanin, 44 40127 Bologna Italy	CAPPELLI	Variety	ITA	Strampelli' selection from Jennah Khetifa	DURUM_PANEL_UNIBO-084		some vernalization requirements				DWRC-0285
DWRC-0286	Roberto Tuberosa DiPSA-University of Bologna	roberto.tuberosa@unibo.it	Viale Fanin, 44 40127 Bologna Italy	CICCIO	Variety	ITA	F6 Appulo/Valnova//Valforte/Patrizio	DURUM_PANEL_UNIBO-085		spring				DWRC-0286
DWRC-0287	Roberto Tuberosa DiPSA-University of Bologna	roberto.tuberosa@unibo.it	Viale Fanin, 44 40127 Bologna Italy	COLORADO	Variety	ITA	P92/932-2	DURUM_PANEL_UNIBO-086		spring				DWRC-0287
DWRC-0288	Roberto Tuberosa DiPSA-University of Bologna	roberto.tuberosa@unibo.it	Viale Fanin, 44 40127 Bologna Italy	COLOSSEO	Variety	ITA	Mutante di Mexa/Creso	DURUM_PANEL_UNIBO-087		spring				DWRC-0288
DWRC-0289	Roberto Tuberosa DiPSA-University of Bologna	roberto.tuberosa@unibo.it	Viale Fanin, 44 40127 Bologna Italy	CRESO	Variety	ITA	Yt 54-N10-B/2* Cp 63//3*TC 60/3/Cp B 14	DURUM_PANEL_UNIBO-089		spring				DWRC-0289
DWRC-0290	Roberto Tuberosa DiPSA-University of Bologna	roberto.tuberosa@unibo.it	Viale Fanin, 44 40127 Bologna Italy	DUILIO	Variety	ITA	Cappelli//Anhinga/Flamingo	DURUM_PANEL_UNIBO-091		spring				DWRC-0290
DWRC-0291	Roberto Tuberosa DiPSA-University of Bologna	roberto.tuberosa@unibo.it	Viale Fanin, 44 40127 Bologna Italy	DUREX	Variety	USA (SOUTH-WESTERN)	WWW MSFRS Pop	DURUM_PANEL_UNIBO-092		spring				DWRC-0291
DWRC-0292	Roberto Tuberosa DiPSA-University of Bologna	roberto.tuberosa@unibo.it	Viale Fanin, 44 40127 Bologna Italy	FLAMINIO	Variety	ITA	Latino/Cappelli	DURUM_PANEL_UNIBO-093		spring				DWRC-0292
DWRC-0293	Roberto Tuberosa DiPSA-University of Bologna	roberto.tuberosa@unibo.it	Viale Fanin, 44 40127 Bologna Italy	FORTORE	Variety	ITA	Capeiti 8/Valforte	DURUM_PANEL_UNIBO-094		spring				DWRC-0293
DWRC-0294	Roberto Tuberosa DiPSA-University of Bologna	roberto.tuberosa@unibo.it	Viale Fanin, 44 40127 Bologna Italy	GRAZIA	Variety	ITA	M 6800127/Valselva	DURUM_PANEL_UNIBO-096		spring				DWRC-0294
DWRC-0295	Roberto Tuberosa DiPSA-University of Bologna	roberto.tuberosa@unibo.it	Viale Fanin, 44 40127 Bologna Italy	ITALO	Variety	ITA	Complex cross between Italian and Turkish genotypes	DURUM_PANEL_UNIBO-098		spring				DWRC-0295
DWRC-0296	Roberto Tuberosa DiPSA-University of Bologna	roberto.tuberosa@unibo.it	Viale Fanin, 44 40127 Bologna Italy	KRONOS	Variety	USA (SOUTH-WESTERN)	APB MSFRS POP Sel D03-21	DURUM_PANEL_UNIBO-100		spring				DWRC-0296
DWRC-0297	Roberto Tuberosa DiPSA-University of Bologna	roberto.tuberosa@unibo.it	Viale Fanin, 44 40127 Bologna Italy	LIRA_B_45	Variety	ITA	Mandon/FD 1104	DURUM_PANEL_UNIBO-101		spring				DWRC-0297
DWRC-0298	Roberto Tuberosa DiPSA-University of Bologna	roberto.tuberosa@unibo.it	Viale Fanin, 44 40127 Bologna Italy	MESSAPIA	Variety	ITA	Mex./Crane "S"//Tito	DURUM_PANEL_UNIBO-102		spring				DWRC-0298
DWRC-0299	Roberto Tuberosa DiPSA-University of Bologna	roberto.tuberosa@unibo.it	Viale Fanin, 44 40127 Bologna Italy	MOHAWK	Variety	USA (SOUTH-WESTERN)	883-22 Alpha Pop - 85 CHA	DURUM_PANEL_UNIBO-104		spring				DWRC-0299
DWRC-0300	Roberto Tuberosa DiPSA-University of Bologna	roberto.tuberosa@unibo.it	Viale Fanin, 44 40127 Bologna Italy	OFANTO	Variety	ITA	Appulo/Adamello	DURUM_PANEL_UNIBO-105		spring				DWRC-0300
DWRC-0301	Roberto Tuberosa DiPSA-University of Bologna	roberto.tuberosa@unibo.it	Viale Fanin, 44 40127 Bologna Italy	PLATANI	Variety	ITA	Valnova/Capeiti	DURUM_PANEL_UNIBO-106		spring				DWRC-0301
DWRC-0302	Roberto Tuberosa DiPSA-University of Bologna	roberto.tuberosa@unibo.it	Viale Fanin, 44 40127 Bologna Italy	PRODURA	Variety	USA	TME/2*TC60//Wells/3/TC60/2*BYE//Tecur125E/*TC60	DURUM_PANEL_UNIBO-108		spring				DWRC-0302
DWRC-0303	Roberto Tuberosa DiPSA-University of Bologna	roberto.tuberosa@unibo.it	Viale Fanin, 44 40127 Bologna Italy	REVA	Variety	USA (SOUTH-WESTERN)	WWW MSFRS Pop	DURUM_PANEL_UNIBO-109		spring				DWRC-0303
DWRC-0304	Roberto Tuberosa DiPSA-University of Bologna	roberto.tuberosa@unibo.it	Viale Fanin, 44 40127 Bologna Italy	ROQUENO	Variety	ESP-CIMMYT		DURUM_PANEL_UNIBO-110		spring				DWRC-0304
DWRC-0305	Roberto Tuberosa DiPSA-University of Bologna	roberto.tuberosa@unibo.it	Viale Fanin, 44 40127 Bologna Italy	SVEVO	Variety	ITA	CIMMYT's Selection/Zenit	DURUM_PANEL_UNIBO-111		spring				DWRC-0305
DWRC-0306	Roberto Tuberosa DiPSA-University of Bologna	roberto.tuberosa@unibo.it	Viale Fanin, 44 40127 Bologna Italy	TRINAKRIA	Variety	ITA	B_14/Capeiti_8	DURUM_PANEL_UNIBO-112		spring				DWRC-0306
DWRC-0307	Roberto Tuberosa DiPSA-University of Bologna	roberto.tuberosa@unibo.it	Viale Fanin, 44 40127 Bologna Italy	VALNOVA	Variety	ITA	Yt54-N10-B/2*BY//LD390 II 14587/3/Cp/4/Cp/Yuma	DURUM_PANEL_UNIBO-114		spring				DWRC-0307
DWRC-0308	Roberto Tuberosa DiPSA-University of Bologna	roberto.tuberosa@unibo.it	Viale Fanin, 44 40127 Bologna Italy	VARANO	Variety	ITA	Capeiti 8/Creso//Creso/3/Valf./Trinakria	DURUM_PANEL_UNIBO-115		spring				DWRC-0308
DWRC-0309	Roberto Tuberosa DiPSA-University of Bologna	roberto.tuberosa@unibo.it	Viale Fanin, 44 40127 Bologna Italy	WEST_BRED_881	Variety	USA (SOUTH-WESTERN)	Complex cross of Ward-Wells-Cando-Waskana-Mexicali 75	DURUM_PANEL_UNIBO-116		spring				DWRC-0309
DWRC-0310	Roberto Tuberosa DiPSA-University of Bologna	roberto.tuberosa@unibo.it	Viale Fanin, 44 40127 Bologna Italy	RADIOSO	Variety	ITA		DURUM_PANEL_UNIBO-127		spring				DWRC-0310
DWRC-0311	Roberto Tuberosa DiPSA-University of Bologna	roberto.tuberosa@unibo.it	Viale Fanin, 44 40127 Bologna Italy	RAZZAK	Variety	TUN		DURUM_PANEL_UNIBO-177		spring				DWRC-0311
DWRC-0312	Roberto Tuberosa DiPSA-University of Bologna	roberto.tuberosa@unibo.it	Viale Fanin, 44 40127 Bologna Italy	KOFA	Variety	USA (SOUTH-WESTERN)		DURUM_PANEL_UNIBO-189		spring				DWRC-0312
DWRC-0313	Roberto Tuberosa DiPSA-University of Bologna	roberto.tuberosa@unibo.it	Viale Fanin, 44 40127 Bologna Italy	AGRIDUR	Variety	FRA	Edmore//CIMMYT 303/Chandur	DURUM_PANEL_UNIBO-191		spring				DWRC-0313
DWRC-0314	Roberto Tuberosa DiPSA-University of Bologna	roberto.tuberosa@unibo.it	Viale Fanin, 44 40127 Bologna Italy	ARAMON	Variety	FRA	1971-4/r	DURUM_PANEL_UNIBO-192		spring				DWRC-0314
DWRC-0315	Roberto Tuberosa DiPSA-University of Bologna	roberto.tuberosa@unibo.it	Viale Fanin, 44 40127 Bologna Italy	ARCALIS	Variety	FRA	Edmore/Creso	DURUM_PANEL_UNIBO-193		spring				DWRC-0315
DWRC-0316	Roberto Tuberosa DiPSA-University of Bologna	roberto.tuberosa@unibo.it	Viale Fanin, 44 40127 Bologna Italy	GALADUR	Variety	FRA	Edmore/Blondur//Montferrier/DT192	DURUM_PANEL_UNIBO-199		spring				DWRC-0316
DWRC-0317	Roberto Tuberosa DiPSA-University of Bologna	roberto.tuberosa@unibo.it	Viale Fanin, 44 40127 Bologna Italy	ORJAUNE	Variety	FRA	miradur/idyn81-04	DURUM_PANEL_UNIBO-200		spring				DWRC-0317
DWRC-0318	Roberto Tuberosa DiPSA-University of Bologna	roberto.tuberosa@unibo.it	Viale Fanin, 44 40127 Bologna Italy	TETRADUR	Variety	FRA	Edmore//Capdur/Regal	DURUM_PANEL_UNIBO-202		spring				DWRC-0318
DWRC-0319	Roberto Tuberosa DiPSA-University of Bologna	roberto.tuberosa@unibo.it	Viale Fanin, 44 40127 Bologna Italy	NEFER	Variety	FRA	164/Keops	DURUM_PANEL_UNIBO-205		spring				DWRC-0319
DWRC-0320	Roberto Tuberosa DiPSA-University of Bologna	roberto.tuberosa@unibo.it	Viale Fanin, 44 40127 Bologna Italy	MUNICH	Variety	USA (GREAT-PLAINS)	D8030/D8016	DURUM_PANEL_UNIBO-232		spring				DWRC-0320
DWRC-0321	Roberto Tuberosa DiPSA-University of Bologna	roberto.tuberosa@unibo.it	Viale Fanin, 44 40127 Bologna Italy	TACNA	Variety	USA (GREAT-PLAINS)	Durum S-1/E. Wheat _x0001_89 S-1	DURUM_PANEL_UNIBO-241		spring				DWRC-0321
DWRC-0322	Roberto Tuberosa DiPSA-University of Bologna	roberto.tuberosa@unibo.it	Viale Fanin, 44 40127 Bologna Italy	LEVANTE	Variety	ITA		DURUM_PANEL_UNIBO-249		spring				DWRC-0322
DWRC-0323	Roberto Tuberosa DiPSA-University of Bologna	roberto.tuberosa@unibo.it	Viale Fanin, 44 40127 Bologna Italy	ARDENTE	Variety	ITA	Israel durum 303/preliminary77//664	DURUM_PANEL_UNIBO-250		spring				DWRC-0323
DWRC-0324	Roberto Tuberosa DiPSA-University of Bologna	roberto.tuberosa@unibo.it	Viale Fanin, 44 40127 Bologna Italy	1A.1D 5+10-6/3*MOJO//RCOL	Breeding line	CIMMYT	1A.1D 5+10-6/3*MOJO//RCOL	DURUM_PANEL_UNIBO-251		spring				DWRC-0324
DWRC-0325	Roberto Tuberosa DiPSA-University of Bologna	roberto.tuberosa@unibo.it	Viale Fanin, 44 40127 Bologna Italy	ATIL_C2000	Variety	CIMMYT	SOOTY_9/RASCON_37	DURUM_PANEL_UNIBO-252		spring				DWRC-0325
DWRC-0326	Roberto Tuberosa DiPSA-University of Bologna	roberto.tuberosa@unibo.it	Viale Fanin, 44 40127 Bologna Italy	JUPARE_C2003	Variety	CIMMYT	STOT//ALTAR 84/ALD	DURUM_PANEL_UNIBO-253		spring				DWRC-0326
DWRC-0327	Roberto Tuberosa DiPSA-University of Bologna	roberto.tuberosa@unibo.it	Viale Fanin, 44 40127 Bologna Italy	SAMAYOA_C2004	Variety	CIMMYT	SOMAT_4/INTER_8	DURUM_PANEL_UNIBO-254		spring				DWRC-0327
DWRC-0328	Roberto Tuberosa DiPSA-University of Bologna	roberto.tuberosa@unibo.it	Viale Fanin, 44 40127 Bologna Italy	CHEN_1/TEZ/3/GUIL//CIT71/CII/4/SORA/PLATA_12/5/STOT//ALTAR 84/ALD	Breeding line	CIMMYT	CHEN_1/TEZ/3/GUIL//CIT71/CII/4/SORA/PLATA_12/5/STOT//ALTAR 84/ALD	DURUM_PANEL_UNIBO-255		spring				DWRC-0328
DWRC-0329	Roberto Tuberosa DiPSA-University of Bologna	roberto.tuberosa@unibo.it	Viale Fanin, 44 40127 Bologna Italy	MALMUK_1//LOTUS_5/F3LOCAL(SEL.ETHIO.135.85)	Breeding line	CIMMYT	MALMUK_1//LOTUS_5/F3LOCAL(SEL.ETHIO.135.85)	DURUM_PANEL_UNIBO-256		spring				DWRC-0329
DWRC-0330	Roberto Tuberosa DiPSA-University of Bologna	roberto.tuberosa@unibo.it	Viale Fanin, 44 40127 Bologna Italy	1A.1D 5+10-6/2*WB881//1A.1D 5+10-6/3*MOJO/3/BISU_1/PATKA_3	Breeding line	CIMMYT	1A.1D 5+10-6/2*WB881//1A.1D 5+10-6/3*MOJO/3/BISU_1/PATKA_3	DURUM_PANEL_UNIBO-257		spring				DWRC-0330
DWRC-0331	Roberto Tuberosa DiPSA-University of Bologna	roberto.tuberosa@unibo.it	Viale Fanin, 44 40127 Bologna Italy	HESSIAN-F_2/3/STOT//ALTAR 84/ALD	Breeding line	CIMMYT	HESSIAN-F_2/3/STOT//ALTAR 84/ALD	DURUM_PANEL_UNIBO-258		spring				DWRC-0331
DWRC-0332	Roberto Tuberosa DiPSA-University of Bologna	roberto.tuberosa@unibo.it	Viale Fanin, 44 40127 Bologna Italy	AJAIA_12/F3LOCAL(SEL.ETHIO.135.85)//PLATA_13/3/SOMAT_3/4/SOOTY_9/RASCON_37	Breeding line	CIMMYT	AJAIA_12/F3LOCAL(SEL.ETHIO.135.85)//PLATA_13/3/SOMAT_3/4/SOOTY_9/RASCON_37	DURUM_PANEL_UNIBO-259		spring				DWRC-0332
DWRC-0333	Roberto Tuberosa DiPSA-University of Bologna	roberto.tuberosa@unibo.it	Viale Fanin, 44 40127 Bologna Italy	USDA595/3/D67.3/RABI//CRA/4/ALO/5/HUI/YAV_1/6/ARDENTE/7/HUI/YAV79/8/POD_9	Breeding line	CIMMYT	USDA595/3/D67.3/RABI//CRA/4/ALO/5/HUI/YAV_1/6/ARDENTE/7/HUI/YAV79/8/POD_9	DURUM_PANEL_UNIBO-260		spring				DWRC-0333
DWRC-0334	Roberto Tuberosa DiPSA-University of Bologna	roberto.tuberosa@unibo.it	Viale Fanin, 44 40127 Bologna Italy	CNDO/PRIMADUR//HAI-OU_17/3/SN TURK MI83-84 375/NIGRIS_5//TANTLO_1	Breeding line	CIMMYT	CNDO/PRIMADUR//HAI-OU_17/3/SN TURK MI83-84 375/NIGRIS_5//TANTLO_1	DURUM_PANEL_UNIBO-261		spring				DWRC-0334
DWRC-0335	Roberto Tuberosa DiPSA-University of Bologna	roberto.tuberosa@unibo.it	Viale Fanin, 44 40127 Bologna Italy	GEDIZ/FGO//GTA/3/SRN_1/4/TOTUS/5/ENTE/MEXI_2//HUI/3/YAV_1/GEDIZ/6/SOMBRA_20/7/STOT//ALTAR 84/ALD	Breeding line	CIMMYT	GEDIZ/FGO//GTA/3/SRN_1/4/TOTUS/5/ENTE/MEXI_2//HUI/3/YAV_1/GEDIZ/6/SOMBRA_20/7/STOT//ALTAR 84/ALD	DURUM_PANEL_UNIBO-262		spring				DWRC-0335
DWRC-0336	Roberto Tuberosa DiPSA-University of Bologna	roberto.tuberosa@unibo.it	Viale Fanin, 44 40127 Bologna Italy	VANRRIKSE_6.2//1A-1D 2+12-5/3*WB881	Breeding line	CIMMYT	VANRRIKSE_6.2//1A-1D 2+12-5/3*WB881	DURUM_PANEL_UNIBO-263		spring				DWRC-0336
DWRC-0337	Roberto Tuberosa DiPSA-University of Bologna	roberto.tuberosa@unibo.it	Viale Fanin, 44 40127 Bologna Italy	RANCO//CIT71/CII/3/COMDK/4/TCHO//SHWA/MALD/3/CREX/5/SN TURK MI83-84 375/NIGRIS_5//TANTLO_1	Breeding line	CIMMYT	RANCO//CIT71/CII/3/COMDK/4/TCHO//SHWA/MALD/3/CREX/5/SN TURK MI83-84 375/NIGRIS_5//TANTLO_1	DURUM_PANEL_UNIBO-264		spring				DWRC-0337
DWRC-0338	Roberto Tuberosa DiPSA-University of Bologna	roberto.tuberosa@unibo.it	Viale Fanin, 44 40127 Bologna Italy	PLATA_10/6/MQUE/4/USDA573//QFN/AA_7/3/ALBA-D/5/AVO/HUI/7/PLATA_13/8/THKNEE_11/9/CHEN/ALTAR 84/3/HUI/POC//BUB/RUFO/4/FNFOOT	Breeding line	CIMMYT	PLATA_10/6/MQUE/4/USDA573//QFN/AA_7/3/ALBA-D/5/AVO/HUI/7/PLATA_13/8/THKNEE_11/9/CHEN/ALTAR 84/3/HUI/POC//BUB/RUFO/4/FNFOOT	DURUM_PANEL_UNIBO-265		spring				DWRC-0338
DWRC-0339	Roberto Tuberosa DiPSA-University of Bologna	roberto.tuberosa@unibo.it	Viale Fanin, 44 40127 Bologna Italy	ROLA_5/3/AJAIA_12/F3LOCAL(SEL.ETHIO.135.85)//PLATA_13/4/MALMUK_1/SERRATOR_1	Breeding line	CIMMYT	ROLA_5/3/AJAIA_12/F3LOCAL(SEL.ETHIO.135.85)//PLATA_13/4/MALMUK_1/SERRATOR_1	DURUM_PANEL_UNIBO-267		spring				DWRC-0339
DWRC-0340	Roberto Tuberosa DiPSA-University of Bologna	roberto.tuberosa@unibo.it	Viale Fanin, 44 40127 Bologna Italy	ARMENT//SRN_3/NIGRIS_4/3/CANELO_9.1	Breeding line	CIMMYT	ARMENT//SRN_3/NIGRIS_4/3/CANELO_9.1	DURUM_PANEL_UNIBO-268		spring				DWRC-0340
DWRC-0341	Roberto Tuberosa DiPSA-University of Bologna	roberto.tuberosa@unibo.it	Viale Fanin, 44 40127 Bologna Italy	SOMAT_3/PHAX_1//TILO_1/LOTUS_4	Breeding line	CIMMYT	SOMAT_3/PHAX_1//TILO_1/LOTUS_4	DURUM_PANEL_UNIBO-269		spring				DWRC-0341
DWRC-0342	Roberto Tuberosa DiPSA-University of Bologna	roberto.tuberosa@unibo.it	Viale Fanin, 44 40127 Bologna Italy	YAVAROS79	Variety	CIMMYT	Jori"S"/Anhinga"S"//Flamingo"S"	DURUM_PANEL_UNIBO-270		spring				DWRC-0342
DWRC-0343	Karim Ammar - CIMMYT	K.Ammar@cgiar.org	Km. 45, Carretera, México-Veracruz, El Batán, Texcoco CP 56237, Edo. de México – MÉXICO	IDSN46-7001	Variety	CIMMYT	LOCAL CHECK Faraj			spring				DWRC-0343
DWRC-0344	Karim Ammar - CIMMYT	K.Ammar@cgiar.org	Km. 45, Carretera, México-Veracruz, El Batán, Texcoco CP 56237, Edo. de México – MÉXICO	IDSN46-7002	Variety	CIMMYT	MEXICALI C75	CM470-1M-3Y-0M		spring				DWRC-0344
DWRC-0345	Karim Ammar - CIMMYT	K.Ammar@cgiar.org	Km. 45, Carretera, México-Veracruz, El Batán, Texcoco CP 56237, Edo. de México – MÉXICO	IDSN46-7003	Variety	CIMMYT	YAVAROS 79	CM9799-126M-1M-5Y-0M		spring				DWRC-0345
DWRC-0346	Karim Ammar - CIMMYT	K.Ammar@cgiar.org	Km. 45, Carretera, México-Veracruz, El Batán, Texcoco CP 56237, Edo. de México – MÉXICO	IDSN46-7004	Variety	CIMMYT	ALTAR 84	CD22344-A-8M-1Y-1M-1Y-2Y-1M-0Y		spring				DWRC-0346
DWRC-0347	Karim Ammar - CIMMYT	K.Ammar@cgiar.org	Km. 45, Carretera, México-Veracruz, El Batán, Texcoco CP 56237, Edo. de México – MÉXICO	IDSN46-7005	Variety	CIMMYT	JUPARE C 2001	CD91Y636-1Y-040M-030Y-1M-0Y-0B-1Y-0B-0MEX		spring				DWRC-0347
DWRC-0348	Karim Ammar - CIMMYT	K.Ammar@cgiar.org	Km. 45, Carretera, México-Veracruz, El Batán, Texcoco CP 56237, Edo. de México – MÉXICO	IDSN46-7006	Breeding line	CIMMYT	PH896-21/5/BRAK_2/AJAIA_2//SOLGA_8/3/CANELO_8//SORA/2*PLATA_12/4/YAZI_1/AKAKI_4//SOMAT_3/3/AUK/GUIL//GREEN/6/HUBEI//SOOTY_9/RASCON_37/3/2*SOOTY_9/RASCON_37/4/SOOTY_9/RASCON_37	CDSS07Y00461T-099Y-099M-1Y-3M-04Y-0B		spring				DWRC-0348
DWRC-0349	Karim Ammar - CIMMYT	K.Ammar@cgiar.org	Km. 45, Carretera, México-Veracruz, El Batán, Texcoco CP 56237, Edo. de México – MÉXICO	IDSN46-7007	Breeding line	CIMMYT	BELLAROI/4/BCRIS/BICUM//LLARETA INIA/3/DUKEM_12/2*RASCON_21	CDSS07Y00443S-099Y-099M-3Y-3M-04Y-0B		spring				DWRC-0349
DWRC-0350	Karim Ammar - CIMMYT	K.Ammar@cgiar.org	Km. 45, Carretera, México-Veracruz, El Batán, Texcoco CP 56237, Edo. de México – MÉXICO	IDSN46-7008	Breeding line	CIMMYT	WID22202/5/TOSKA_26/RASCON_37//SNITAN/4/ARMENT//SRN_3/NIGRIS_4/3/CANELO_9.1/6/SOMAT_3/GREEN_22/4/GODRIN/GUTROS//DUKEM/3/THKNEE_11	CDSS07Y00472T-099Y-099M-1Y-2M-04Y-0B		spring				DWRC-0350
DWRC-0351	Karim Ammar - CIMMYT	K.Ammar@cgiar.org	Km. 45, Carretera, México-Veracruz, El Batán, Texcoco CP 56237, Edo. de México – MÉXICO	IDSN46-7009	Breeding line	CIMMYT	WID22209/7/AINZEN_1/3/SN TURK MI83-84 503/LOTUS_4//MUSK_4/6/CMH82A.1062/3/GERARDO VZ 394//SBA81/PLC/4/AAZ_1/CREX/5/HUI//CIT71/CII/11/LABUD/NIGRIS_3//GAN/3/AJAIA_13/YAZI/10/PLATA_10/6/MQUE/4/USDA573//QFN/AA_7/3/ALBA-D/5/AVO/HUI/7/PLATA_13/8/THKNEE_11/	CDSS07Y00479T-099Y-099M-11Y-3M-04Y-0B		spring				DWRC-0351
DWRC-0352	Karim Ammar - CIMMYT	K.Ammar@cgiar.org	Km. 45, Carretera, México-Veracruz, El Batán, Texcoco CP 56237, Edo. de México – MÉXICO	IDSN46-7010	Breeding line	CIMMYT	OROBEL//BUSHEN_4/2*GREEN_18/8/GEDIZ/FGO//GTA/3/SRN_1/4/TOTUS/5/ENTE/MEXI_2//HUI/4/YAV_1/3/LD357E/2*TC60//JO69/6/SOMBRA_20/7/JUPARE C 2001	CDSS07Y00746T-099Y-099M-5Y-3M-04Y-0B		spring				DWRC-0352
DWRC-0353	Karim Ammar - CIMMYT	K.Ammar@cgiar.org	Km. 45, Carretera, México-Veracruz, El Batán, Texcoco CP 56237, Edo. de México – MÉXICO	IDSN46-7011	Breeding line	CIMMYT	SOOTY_9/RASCON_37//SOMAT_3.1/4/GRO_2/YUAN_1//ARLIN/2*ACO89/3/JUPARE C 2001	CDSS06B00129S-099Y-099M-8Y-4M-04Y-0B		spring				DWRC-0353
DWRC-0354	Karim Ammar - CIMMYT	K.Ammar@cgiar.org	Km. 45, Carretera, México-Veracruz, El Batán, Texcoco CP 56237, Edo. de México – MÉXICO	IDSN46-7012	Breeding line	CIMMYT	SOOTY_9/RASCON_37//STORLOM/5/SOMAT_4/SILVER_1/3/FOCHA_1/ALAS//4*FOCHA_1/4/SOMAT_3/PHAX_1//TILO_1/LOTUS_4	CDSS06B00148S-099Y-099M-7Y-4M-04Y-0B		spring				DWRC-0354
DWRC-0355	Karim Ammar - CIMMYT	K.Ammar@cgiar.org	Km. 45, Carretera, México-Veracruz, El Batán, Texcoco CP 56237, Edo. de México – MÉXICO	IDSN46-7013	Breeding line	CIMMYT	JUPARE C 2001*2/IM/6/ADAMAR_15//ALBIA_1/ALTAR 84/3/SNITAN/4/SOMAT_4/INTER_8/5/SOOTY_9/RASCON_37/7/GUAYACAN INIA/KUCUK/4/ARMENT//SRN_3/NIGRIS_4/3/CANELO_9.1	CDSS07Y00533T-099Y-099M-2Y-2M-04Y-0B		spring				DWRC-0355
DWRC-0356	Karim Ammar - CIMMYT	K.Ammar@cgiar.org	Km. 45, Carretera, México-Veracruz, El Batán, Texcoco CP 56237, Edo. de México – MÉXICO	IDSN46-7014	Breeding line	CIMMYT	P91.272.3.1/3*MEXI75//2*JUPARE C 2001/5/ARTICO/AJAIA_3//HUALITA/3/FULVOUS_1/MFOWL_13/4/TECA96/TILO_1/6/RISSA/GAN//POHO_1/3/PLATA_3//CREX/ALLA*2/4/ARMENT//SRN_3/NIGRIS_4/3/CANELO_9.1	CDSS07Y00544T-099Y-099M-24Y-3M-04Y-0B		spring				DWRC-0356
DWRC-0357	Karim Ammar - CIMMYT	K.Ammar@cgiar.org	Km. 45, Carretera, México-Veracruz, El Batán, Texcoco CP 56237, Edo. de México – MÉXICO	IDSN46-7015	Breeding line	CIMMYT	SOOTY_9/RASCON_37//STORLOM/5/TOSKA_26/RASCON_37//SNITAN/4/ARMENT//SRN_3/NIGRIS_4/3/CANELO_9.1/6/RISSA/GAN//POHO_1/3/PLATA_3//CREX/ALLA*2/4/ARMENT//SRN_3/NIGRIS_4/3/CANELO_9.1	CDSS07Y00575T-099Y-099M-13Y-1M-04Y-0B		spring				DWRC-0357
DWRC-0358	Karim Ammar - CIMMYT	K.Ammar@cgiar.org	Km. 45, Carretera, México-Veracruz, El Batán, Texcoco CP 56237, Edo. de México – MÉXICO	IDSN46-7016	Breeding line	CIMMYT	SOOTY_9/RASCON_37//LLARETA INIA/10/ALTAR 84/CMH82A.1062//ALTAR 84/3/YAZI_10/4/SNITAN/9/USDA595/3/D67.3/RABI//CRA/4/ALO/5/HUI/YAV_1/6/ARDENTE/7/HUI/YAV79/8/POD_9/11/SILK_3/DIPPER_6/3/ACO89/DUKEM_4//5*ACO89/4/PLATA_7/ILBOR_1//SOMAT_3	CDSS07Y00584T-099Y-099M-10Y-2M-04Y-0B		spring				DWRC-0358
DWRC-0359	Karim Ammar - CIMMYT	K.Ammar@cgiar.org	Km. 45, Carretera, México-Veracruz, El Batán, Texcoco CP 56237, Edo. de México – MÉXICO	IDSN46-7017	Breeding line	CIMMYT	SOOTY_9/RASCON_37//JUPARE C 2001/3/SOOTY_9/RASCON_37//LLARETA INIA/4/SOOTY_9/RASCON_37//CAMAYO/3/SOOTY_9/RASCON_37//SOMAT_3.1	CDSS07Y00801D-099Y-099M-1Y-4M-04Y-0B		spring				DWRC-0359
DWRC-0360	Karim Ammar - CIMMYT	K.Ammar@cgiar.org	Km. 45, Carretera, México-Veracruz, El Batán, Texcoco CP 56237, Edo. de México – MÉXICO	IDSN46-7018	Breeding line	CIMMYT	ZHONG ZUO/2*GREEN_3//SORA/2*PLATA_12/10/PLATA_10/6/MQUE/4/USDA573//QFN/AA_7/3/ALBA-D/5/AVO/HUI/7/PLATA_13/8/THKNEE_11/9/CHEN/ALTAR 84/3/HUI/POC//BUB/RUFO/4/FNFOOT/11/RISSA/GAN//POHO_1/3/PLATA_3//CREX/ALLA/4/JUPARE C 2001/5/ARMENT//SRN_3/NIGRIS_4/3/CA	CDSS06B00247S-099Y-099M-21Y-0M-04Y-0B		spring				DWRC-0360
DWRC-0361	Karim Ammar - CIMMYT	K.Ammar@cgiar.org	Km. 45, Carretera, México-Veracruz, El Batán, Texcoco CP 56237, Edo. de México – MÉXICO	IDSN46-7019	Breeding line	CIMMYT	PLATA_7/ILBOR_1//SOMAT_3/3/SORA/2*PLATA_12//SRN_3/NIGRIS_4/4/BCRIS/BICUM//LLARETA INIA/3/DUKEM_12/2*RASCON_21	CDSS07Y00032S-099Y-099M-16Y-2M-04Y-0B		spring				DWRC-0361
DWRC-0362	Karim Ammar - CIMMYT	K.Ammar@cgiar.org	Km. 45, Carretera, México-Veracruz, El Batán, Texcoco CP 56237, Edo. de México – MÉXICO	IDSN46-7020	Breeding line	CIMMYT	LABUD/NIGRIS_3//GAN/3/AJAIA_13/YAZI/10/PLATA_10/6/MQUE/4/USDA573//QFN/AA_7/3/ALBA-D/5/AVO/HUI/7/PLATA_13/8/THKNEE_11/9/CHEN/ALTAR 84/3/HUI/POC//BUB/RUFO/4/FNFOOT/11/SOMAT_4/SILVER_1/3/FOCHA_1/ALAS//4*FOCHA_1/4/SOMAT_3/PHAX_1//TILO_1/LOTUS_4	CDSS07Y00039S-099Y-099M-16Y-2M-04Y-0B		spring				DWRC-0362
DWRC-0363	Karim Ammar - CIMMYT	K.Ammar@cgiar.org	Km. 45, Carretera, México-Veracruz, El Batán, Texcoco CP 56237, Edo. de México – MÉXICO	IDSN46-7021	Breeding line	CIMMYT	LABUD/NIGRIS_3//GAN/3/AJAIA_13/YAZI/10/PLATA_10/6/MQUE/4/USDA573//QFN/AA_7/3/ALBA-D/5/AVO/HUI/7/PLATA_13/8/THKNEE_11/9/CHEN/ALTAR 84/3/HUI/POC//BUB/RUFO/4/FNFOOT/11/SORA/2*PLATA_12//SOMAT_3/4/STORLOM/3/RASCON_37/TARRO_2//RASCON_37/5/CADO/BOOMER_33	CDSS07Y00042S-099Y-099M-15Y-1M-04Y-0B		spring				DWRC-0363
DWRC-0364	Karim Ammar - CIMMYT	K.Ammar@cgiar.org	Km. 45, Carretera, México-Veracruz, El Batán, Texcoco CP 56237, Edo. de México – MÉXICO	IDSN46-7022	Breeding line	CIMMYT	BCRIS/BICUM//LLARETA INIA/3/DUKEM_12/2*RASCON_21/5/1A.1D 5+1-06/3*MOJO//RCOL/4/ARMENT//SRN_3/NIGRIS_4/3/CANELO_9.1	CDSS07Y00068S-099Y-099M-4Y-3M-04Y-0B		spring				DWRC-0364
DWRC-0365	Karim Ammar - CIMMYT	K.Ammar@cgiar.org	Km. 45, Carretera, México-Veracruz, El Batán, Texcoco CP 56237, Edo. de México – MÉXICO	IDSN46-7023	Breeding line	CIMMYT	BCRIS/BICUM//LLARETA INIA/3/DUKEM_12/2*RASCON_21/5/SOMAT_3/GREEN_22/4/GODRIN/GUTROS//DUKEM/3/THKNEE_11	CDSS07Y00076S-099Y-099M-6Y-3M-04Y-0B		spring				DWRC-0365
DWRC-0366	Karim Ammar - CIMMYT	K.Ammar@cgiar.org	Km. 45, Carretera, México-Veracruz, El Batán, Texcoco CP 56237, Edo. de México – MÉXICO	IDSN46-7024	Breeding line	CIMMYT	BCRIS/BICUM//LLARETA INIA/3/DUKEM_12/2*RASCON_21/5/SRN_2//YAVAUS/HUI/3/RASCON_19/4/SOMAT_3/PHAX_1//TILO_1/LOTUS_4	CDSS07Y00079S-099Y-099M-4Y-2M-04Y-0B		spring				DWRC-0366
DWRC-0367	Karim Ammar - CIMMYT	K.Ammar@cgiar.org	Km. 45, Carretera, México-Veracruz, El Batán, Texcoco CP 56237, Edo. de México – MÉXICO	IDSN46-7025	Breeding line	CIMMYT	MÂALI/6/MUSK_1//ACO89/FNFOOT_2/4/MUSK_4/3/PLATA_3//CREX/ALLA/5/OLUS*2/ILBOR//PATKA_7/YAZI_1/10/SELIM/9/ALTAR 84/860137//YAZI_1/4/LIS_8/FILLO_6/3/FUUT//HORA/JOR/8/GEDIZ/FGO//GTA/3/SRN_1/4/TOTUS/5/ENTE/MEXI_2//HUI/4/YAV_1/3/LD357E/2*TC60//JO69/6/SOMBRA	CDSS07Y00784D-2B-07Y-07M-8Y-1B-04Y-0B		spring				DWRC-0367
DWRC-0368	Karim Ammar - CIMMYT	K.Ammar@cgiar.org	Km. 45, Carretera, México-Veracruz, El Batán, Texcoco CP 56237, Edo. de México – MÉXICO	IDSN46-7026	Breeding line	CIMMYT	BELLAROI/6/RASCON_22/RASCON_21//MOJO_2/3/GUANAY/4/RCOL/5/SORA/2*PLATA_12//SOMAT_3/8/PLATA_3//CREX/ALLA/3/YAZI_10/4/JUPARE C 2001/7/CHEN_11/POC//TANTLO/5/ENTE/MEXI_2//HUI/4/YAV_1/3/LD357E/2*TC60//JO69/6/MINIMUS/COMB DUCK_2//CHAM_3	CDSS08Y00761T-0TOPB-099Y-031M-18Y-2M-0Y		spring				DWRC-0368
DWRC-0369	Karim Ammar - CIMMYT	K.Ammar@cgiar.org	Km. 45, Carretera, México-Veracruz, El Batán, Texcoco CP 56237, Edo. de México – MÉXICO	IDSN46-7027	Breeding line	CIMMYT	WID22209/5/PLATA_6/GREEN_17//SNITAN/4/YAZI_1/AKAKI_4//SOMAT_3/3/AUK/GUIL//GREEN/6/YAV79/4/ARMENT//SRN_3/NIGRIS_4/3/CANELO_9.1/5/MINIMUS/COMB DUCK_2//CHAM_3/3/GREEN_19	CDSS08Y00777T-0TOPB-099Y-010M-8Y-3M-0Y		spring				DWRC-0369
DWRC-0370	Karim Ammar - CIMMYT	K.Ammar@cgiar.org	Km. 45, Carretera, México-Veracruz, El Batán, Texcoco CP 56237, Edo. de México – MÉXICO	IDSN46-7028	Breeding line	CIMMYT	WID22202/4/SORA/2*PLATA_12//SOMAT_3/3/AJAIA_12/F3LOCAL(SEL.ETHIO.135.85)//PLATA_13/5/CF4-JS 21//TECA96/TILO_1	CDSS07B00683T-0TOPY-099Y-014M-20Y-1M-0Y		spring				DWRC-0370
DWRC-0371	Karim Ammar - CIMMYT	K.Ammar@cgiar.org	Km. 45, Carretera, México-Veracruz, El Batán, Texcoco CP 56237, Edo. de México – MÉXICO	IDSN46-7029	Breeding line	CIMMYT	EXELDUR/8/GEDIZ/FGO//GTA/3/SRN_1/4/TOTUS/5/ENTE/MEXI_2//HUI/4/YAV_1/3/LD357E/2*TC60//JO69/6/SOMBRA_20/7/JUPARE C 2001/9/SOMAT_3/PHAX_1//TILO_1/LOTUS_4/3/RASCON_22/RASCON_21//MOJO_2	CDSS08Y00900T-0TOPB-099Y-07M-13Y-3M-0Y		spring				DWRC-0371
DWRC-0372	Karim Ammar - CIMMYT	K.Ammar@cgiar.org	Km. 45, Carretera, México-Veracruz, El Batán, Texcoco CP 56237, Edo. de México – MÉXICO	IDSN46-7030	Breeding line	CIMMYT	PLATA_6/GREEN_17//SNITAN/4/YAZI_1/AKAKI_4//SOMAT_3/3/AUK/GUIL//GREEN/9/CBC 509 CHILE/6/ECO/CMH76A.722//BIT/3/ALTAR 84/4/AJAIA_2/5/KJOVE_1/7/AJAIA_12/F3LOCAL(SEL.ETHIO.135.85)//PLATA_13/8/SOOTY_9/RASCON_37//WODUCK/CHAM_3	CDSS07B00044S-099Y-015M-25Y-1M-0Y		spring				DWRC-0372
DWRC-0373	Karim Ammar - CIMMYT	K.Ammar@cgiar.org	Km. 45, Carretera, México-Veracruz, El Batán, Texcoco CP 56237, Edo. de México – MÉXICO	IDSN46-7031	Breeding line	CIMMYT	ALTAR 84/860137//YAZI_1/4/LIS_8/FILLO_6/3/FUUT//HORA/JOR/8/GEDIZ/FGO//GTA/3/SRN_1/4/TOTUS/5/ENTE/MEXI_2//HUI/4/YAV_1/3/LD357E/2*TC60//JO69/6/SOMBRA_20/7/JUPARE C 2001/9/SOMAT_4/INTER_8/6/CHEN_1/TEZ/3/GUIL//CIT71/CII/4/SORA/PLATA_12/5/STOT//ALTAR 84/A	CDSS07B00060S-099Y-044M-26Y-3M-0Y		spring				DWRC-0373
DWRC-0374	Karim Ammar - CIMMYT	K.Ammar@cgiar.org	Km. 45, Carretera, México-Veracruz, El Batán, Texcoco CP 56237, Edo. de México – MÉXICO	IDSN46-7032	Breeding line	CIMMYT	CANELO_9.1/SNITAN/10/PLATA_10/6/MQUE/4/USDA573//QFN/AA_7/3/ALBA-D/5/AVO/HUI/7/PLATA_13/8/THKNEE_11/9/CHEN/ALTAR 84/3/HUI/POC//BUB/RUFO/4/FNFOOT/11/COMARA//SOOTY_9/RASCON_37/3/2*AJAIA_12/F3LOCAL(SEL.ETHIO.135.85)//PLATA_13/9/USDA595/3/D67.3/RABI//CRA/	CDSS07B00101S-099Y-026M-6Y-1M-0Y		spring				DWRC-0374
DWRC-0375	Karim Ammar - CIMMYT	K.Ammar@cgiar.org	Km. 45, Carretera, México-Veracruz, El Batán, Texcoco CP 56237, Edo. de México – MÉXICO	IDSN46-7033	Breeding line	CIMMYT	AJAIA_4/CANELO_3/4/ARMENT//SRN_3/NIGRIS_4/3/CANELO_9.1/6/PATKA_7/YAZI_1//FICHE_6/3/SOOTY_9/RASCON_37/4/SOMAT_3/PHAX_1//TILO_1/LOTUS_4/5/SOOTY_9/RASCON_37	CDSS07B00217S-099Y-033M-3Y-1M-0Y		spring				DWRC-0375
DWRC-0376	Karim Ammar - CIMMYT	K.Ammar@cgiar.org	Km. 45, Carretera, México-Veracruz, El Batán, Texcoco CP 56237, Edo. de México – MÉXICO	IDSN46-7034	Breeding line	CIMMYT	AVTA/ALTAR 84/5/CHEN/ALTAR 84/3/HUI/POC//BUB/RUFO/4/FNFOOT/6/SORA/2*PLATA_12//SOMAT_3/7/SOOTY_9/RASCON_37/8/GUAYACAN INIA/GUANAY//PORRON_4/BEJAH_7/3/VANRRIKSE_12/SNITAN	CDSS08Y00344S-099Y-019M-7Y-3M-0Y		spring				DWRC-0376
DWRC-0377	Karim Ammar - CIMMYT	K.Ammar@cgiar.org	Km. 45, Carretera, México-Veracruz, El Batán, Texcoco CP 56237, Edo. de México – MÉXICO	IDSN46-7035	Breeding line	CIMMYT	SOMAT_4/INTER_8/5/AJAIA_16//HORA/JRO/3/GAN/4/ZAR/11/CANELO_9.1/SNITAN/10/PLATA_10/6/MQUE/4/USDA573//QFN/AA_7/3/ALBA-D/5/AVO/HUI/7/PLATA_13/8/THKNEE_11/9/CHEN/ALTAR 84/3/HUI/POC//BUB/RUFO/4/FNFOOT	CDSS08Y00380S-099Y-014M-10Y-1M-0Y		spring				DWRC-0377
DWRC-0378	Karim Ammar - CIMMYT	K.Ammar@cgiar.org	Km. 45, Carretera, México-Veracruz, El Batán, Texcoco CP 56237, Edo. de México – MÉXICO	IDSN46-7036	Breeding line	CIMMYT	SOMAT_3/GREEN_22/4/GODRIN/GUTROS//DUKEM/3/THKNEE_11/7/CMH83.2578/4/D88059//WARD/YAV79/3/ACO89/5/2*SOOTY_9/RASCON_37/6/1A.1D 5+1-06/3*MOJO/3/AJAIA_12/F3LOCAL(SEL.ETHIO.135.85)//PLATA_13	CDSS08Y00394S-099Y-025M-19Y-1M-0Y		spring				DWRC-0378
DWRC-0379	Karim Ammar - CIMMYT	K.Ammar@cgiar.org	Km. 45, Carretera, México-Veracruz, El Batán, Texcoco CP 56237, Edo. de México – MÉXICO	IDSN46-7037	Breeding line	CIMMYT	SOMAT_3/GREEN_22/4/GODRIN/GUTROS//DUKEM/3/THKNEE_11/6/YAV79/4/ARMENT//SRN_3/NIGRIS_4/3/CANELO_9.1/5/MINIMUS/COMB DUCK_2//CHAM_3/3/GREEN_19	CDSS08Y00395S-099Y-020M-8Y-1M-0Y		spring				DWRC-0379
DWRC-0380	Karim Ammar - CIMMYT	K.Ammar@cgiar.org	Km. 45, Carretera, México-Veracruz, El Batán, Texcoco CP 56237, Edo. de México – MÉXICO	IDSN46-7038	Breeding line	CIMMYT	HUBEI//SOOTY_9/RASCON_37/3/2*SOOTY_9/RASCON_37/6/CHEN/ALTAR 84/3/HUI/POC//BUB/RUFO/4/FNFOOT/5/TILO_1/LOTUS_4/7/PLATA_6/GREEN_17//SNITAN/4/YAZI_1/AKAKI_4//SOMAT_3/3/AUK/GUIL//GREEN	CDSS08Y00421S-099Y-014M-10Y-2M-0Y		spring				DWRC-0380
DWRC-0381	Karim Ammar - CIMMYT	K.Ammar@cgiar.org	Km. 45, Carretera, México-Veracruz, El Batán, Texcoco CP 56237, Edo. de México – MÉXICO	IDSN46-7039	Breeding line	CIMMYT	TARRO_1/2*YUAN_1//AJAIA_13/YAZI/3/SOMAT_3/PHAX_1//TILO_1/LOTUS_4/4/CANELO_8//SORA/2*PLATA_12/7/CMH83.2578/4/D88059//WARD/YAV79/3/ACO89/5/2*SOOTY_9/RASCON_37/6/1A.1D 5+1-06/3*MOJO/3/AJAIA_12/F3LOCAL(SEL.ETHIO.135.85)//PLATA_13	CDSS08Y00441S-099Y-024M-20Y-2M-0Y		spring				DWRC-0381
DWRC-0382	Karim Ammar - CIMMYT	K.Ammar@cgiar.org	Km. 45, Carretera, México-Veracruz, El Batán, Texcoco CP 56237, Edo. de México – MÉXICO	IDSN46-7040	Breeding line	CIMMYT	WDRAIL_1/TOSKA_26//PLATA_6/GREEN_17/3/SORA/2*PLATA_12//SOMAT_3/4/SORA/2*PLATA_12//RASCON_37/6/YAV79/4/ARMENT//SRN_3/NIGRIS_4/3/CANELO_9.1/5/MINIMUS/COMB DUCK_2//CHAM_3/3/GREEN_19	CDSS08Y00490S-099Y-016M-12Y-4M-0Y		spring				DWRC-0382
DWRC-0383	Karim Ammar - CIMMYT	K.Ammar@cgiar.org	Km. 45, Carretera, México-Veracruz, El Batán, Texcoco CP 56237, Edo. de México – MÉXICO	IDSN46-7041	Breeding line	CIMMYT	PLATA_6/GREEN_17//SNITAN/4/ARMENT//SRN_3/NIGRIS_4/3/CANELO_9.1/11/ARTICO/AJAIA_3//HUALITA/10/PLATA_10/6/MQUE/4/USDA573//QFN/AA_7/3/ALBA-D/5/AVO/HUI/7/PLATA_13/8/THKNEE_11/9/CHEN/ALTAR 84/3/HUI/POC//BUB/RUFO/4/FNFOOT	CDSS08Y00518S-099Y-025M-11Y-1M-0Y		spring				DWRC-0383
DWRC-0384	Karim Ammar - CIMMYT	K.Ammar@cgiar.org	Km. 45, Carretera, México-Veracruz, El Batán, Texcoco CP 56237, Edo. de México – MÉXICO	IDSN46-7042	Breeding line	CIMMYT	MOHAWK/9/USDA595/3/D67.3/RABI//CRA/4/ALO/5/HUI/YAV_1/6/ARDENTE/7/HUI/YAV79/8/POD_9/10/SOMAT_3.1//WODUCK/CHAM_3/5/AJAIA_16//HORA/JRO/3/GAN/4/ZAR/7/CHEN_11/POC//TANTLO/5/ENTE/MEXI_2//HUI/4/YAV_1/3/LD357E/2*TC60//JO69/6/FULVOUS_1/MFOWL_13	CDSS08Y00652S-099Y-010M-6Y-4M-0Y		spring				DWRC-0384
DWRC-0385	Karim Ammar - CIMMYT	K.Ammar@cgiar.org	Km. 45, Carretera, México-Veracruz, El Batán, Texcoco CP 56237, Edo. de México – MÉXICO	IDSN46-7043	Breeding line	CIMMYT	STORLOM/3/RASCON_37/TARRO_2//RASCON_37/4/KIRKI_1/HIMAN_9/5/GLAS_5/LOTUS_4//SOMBRA_20/12/D86135/ACO89//PORRON_4/3/SNITAN/10/PLATA_10/6/MQUE/4/USDA573//QFN/AA_7/3/ALBA-D/5/AVO/HUI/7/PLATA_13/8/THKNEE_11/9/CHEN/ALTAR 84/3/HUI/POC//BUB/RUFO/4/FNFOOT/11/C	CDSS08Y00708T-0TOPB-099Y-025M-12Y-4M-0Y		spring				DWRC-0385
DWRC-0386	Karim Ammar - CIMMYT	K.Ammar@cgiar.org	Km. 45, Carretera, México-Veracruz, El Batán, Texcoco CP 56237, Edo. de México – MÉXICO	IDSN46-7044	Breeding line	CIMMYT	SOOTY_9/RASCON_37//STORLOM/8/RISSA/GAN//POHO_1/3/PLATA_3//CREX/ALLA*2/7/EUDO//CHEN_1/TEZ/3/TANTLO_1/5/CHEN/ALTAR 84/3/HUI/POC//BUB/RUFO/4/FNFOOT/6/MOJO/KITTI/11/SOOTY_9/RASCON_37//WODUCK/CHAM_3/10/PLATA_10/6/MQUE/4/USDA573//QFN/AA_7/3/ALBA-D/5/AVO/HU	CDSS08Y00716T-0TOPB-099Y-010M-19Y-4M-0Y		spring				DWRC-0386
DWRC-0387	Karim Ammar - CIMMYT	K.Ammar@cgiar.org	Km. 45, Carretera, México-Veracruz, El Batán, Texcoco CP 56237, Edo. de México – MÉXICO	IDSN46-7045	Breeding line	CIMMYT	SORA/2*PLATA_12//SOMAT_3/3/AJAIA_12/F3LOCAL(SEL.ETHIO.135.85)//PLATA_13/6/RASCON_22/RASCON_21//MOJO_2/3/GUANAY/4/RCOL/5/SORA/2*PLATA_12//SOMAT_3/7/SNITAN*2/RBC	CDSS07B00564T-0TOPY-099Y-016M-8Y-3M-0Y		spring				DWRC-0387
DWRC-0388	Karim Ammar - CIMMYT	K.Ammar@cgiar.org	Km. 45, Carretera, México-Veracruz, El Batán, Texcoco CP 56237, Edo. de México – MÉXICO	IDSN46-7046	Breeding line	CIMMYT	1A.1D 5+1-06/3*MOJO//RCOL/4/ARMENT//SRN_3/NIGRIS_4/3/CANELO_9.1/5/CF4-JS 40//SOOTY_9/RASCON_37/4/CNDO/PRIMADUR//HAI-OU_17/3/SNITAN/9/CBC 509 CHILE/6/ECO/CMH76A.722//BIT/3/ALTAR 84/4/AJAIA_2/5/KJOVE_1/7/AJAIA_12/F3LOCAL(SEL.ETHIO.135.85)//PLATA_13/8/S	CDSS07B00576T-0TOPY-099Y-014M-6Y-1M-0Y		spring				DWRC-0388
DWRC-0389	Karim Ammar - CIMMYT	K.Ammar@cgiar.org	Km. 45, Carretera, México-Veracruz, El Batán, Texcoco CP 56237, Edo. de México – MÉXICO	IDSN46-7047	Breeding line	CIMMYT	ISLOM_1/DUKEM_2//TARRO_3/5/CREX//BOY/YAV_1/3/PLATA_6/4/PORRON_11/6/YAZI_1/AKAKI_4//SOMAT_3/3/AUK/GUIL//GREEN/7/DUKEM_1//PATKA_7/YAZI_1/3/PATKA_7/YAZI_1/8/CBC 514 CHILE/SOMAT_4/3/AJAIA_12/F3LOCAL(SEL.ETHIO.135.85)//PLATA_13/6/CHEN/ALTAR 84/3/HUI/POC//	CDSS07B00579T-0TOPY-099Y-021M-24Y-4M-0Y		spring				DWRC-0389
DWRC-0390	Karim Ammar - CIMMYT	K.Ammar@cgiar.org	Km. 45, Carretera, México-Veracruz, El Batán, Texcoco CP 56237, Edo. de México – MÉXICO	IDSN46-7048	Breeding line	CIMMYT	P91.272.3.1/3*MEXI75//2*JUPARE C 2001/11/BOOMER_33/ZAR/3/BRAK_2/AJAIA_2//SOLGA_8/10/PLATA_10/6/MQUE/4/USDA573//QFN/AA_7/3/ALBA-D/5/AVO/HUI/7/PLATA_13/8/THKNEE_11/9/CHEN/ALTAR 84/3/HUI/POC//BUB/RUFO/4/FNFOOT/12/STR/4/JO69/3/JO69/CRA//CIT71/5/ALTAR 84/	CDSS07B00588T-0TOPY-099Y-030M-17Y-2M-0Y		spring				DWRC-0390
DWRC-0391	Karim Ammar - CIMMYT	K.Ammar@cgiar.org	Km. 45, Carretera, México-Veracruz, El Batán, Texcoco CP 56237, Edo. de México – MÉXICO	IDSN46-7049	Breeding line	CIMMYT	SOOTY_9/RASCON_37//JUPARE C 2001/5/GREEN/SOMO/3/GODRIN/GUTROS//DUKEM/4/YAZI_1/AKAKI_4//SOMAT_3/3/AUK/GUIL//GREEN/6/CBC 509 CHILE/5/2*AJAIA_16//HORA/JRO/3/GAN/4/ZAR	CDSS07B00589T-0TOPY-099Y-010M-8Y-1M-0Y		spring				DWRC-0391
DWRC-0392	Karim Ammar - CIMMYT	K.Ammar@cgiar.org	Km. 45, Carretera, México-Veracruz, El Batán, Texcoco CP 56237, Edo. de México – MÉXICO	IDSN46-7050	Breeding line	CIMMYT	AINZEN_1/6/2*CMH82A.1062/3/GERARDO VZ 394//SBA81/PLC/4/AAZ_1/CREX/5/HUI//CIT71/CII/9/CBC 509 CHILE/6/ECO/CMH76A.722//BIT/3/ALTAR 84/4/AJAIA_2/5/KJOVE_1/7/AJAIA_12/F3LOCAL(SEL.ETHIO.135.85)//PLATA_13/8/SOOTY_9/RASCON_37//WODUCK/CHAM_3	CDSS07B00431S-099Y-010M-8Y-2M-0Y		spring				DWRC-0392
DWRC-0393	Karim Ammar - CIMMYT	K.Ammar@cgiar.org	Km. 45, Carretera, México-Veracruz, El Batán, Texcoco CP 56237, Edo. de México – MÉXICO	IDSN46-7051	Breeding line	CIMMYT	BELLAROI/4/BCRIS/BICUM//LLARETA INIA/3/DUKEM_12/2*RASCON_21	CDSS07Y00443S-099Y-099M-9Y-3M-04Y-0B		spring				DWRC-0393
DWRC-0394	Karim Ammar - CIMMYT	K.Ammar@cgiar.org	Km. 45, Carretera, México-Veracruz, El Batán, Texcoco CP 56237, Edo. de México – MÉXICO	IDSN46-7052	Breeding line	CIMMYT	BELLAROI/5/1A.1D 5+1-06/3*MOJO//RCOL/4/ARMENT//SRN_3/NIGRIS_4/3/CANELO_9.1	CDSS07Y00444S-099Y-099M-17Y-2M-04Y-0B		spring				DWRC-0394
DWRC-0395	Karim Ammar - CIMMYT	K.Ammar@cgiar.org	Km. 45, Carretera, México-Veracruz, El Batán, Texcoco CP 56237, Edo. de México – MÉXICO	IDSN46-7053	Breeding line	CIMMYT	DUILLIO/4/DUKEM_1//PATKA_7/YAZI_1/3/PATKA_7/YAZI_1/8/RISSA/GAN//POHO_1/3/PLATA_3//CREX/ALLA/7/EUDO//CHEN_1/TEZ/3/TANTLO_1/5/CHEN/ALTAR 84/3/HUI/POC//BUB/RUFO/4/FNFOOT/6/MOJO/KITTI	CDSS06B00475T-099Y-099M-5Y-2M-04Y-0B		spring				DWRC-0395
DWRC-0396	Karim Ammar - CIMMYT	K.Ammar@cgiar.org	Km. 45, Carretera, México-Veracruz, El Batán, Texcoco CP 56237, Edo. de México – MÉXICO	IDSN46-7054	Breeding line	CIMMYT	SOOTY_9/RASCON_37//SOMAT_3.1/5/GUAYACAN INIA/KUCUK/4/ARMENT//SRN_3/NIGRIS_4/3/CANELO_9.1/8/AVTA/ALTAR 84/5/CHEN/ALTAR 84/3/HUI/POC//BUB/RUFO/4/FNFOOT/6/SORA/2*PLATA_12//SOMAT_3/7/SOOTY_9/RASCON_37	CDSS07Y00556T-099Y-099M-7Y-4M-04Y-0B		spring				DWRC-0396
DWRC-0397	Karim Ammar - CIMMYT	K.Ammar@cgiar.org	Km. 45, Carretera, México-Veracruz, El Batán, Texcoco CP 56237, Edo. de México – MÉXICO	IDSN46-7055	Breeding line	CIMMYT	SOOTY_9/RASCON_37//GUAYACAN INIA/11/BOOMER_33/ZAR/3/BRAK_2/AJAIA_2//SOLGA_8/10/PLATA_10/6/MQUE/4/USDA573//QFN/AA_7/3/ALBA-D/5/AVO/HUI/7/PLATA_13/8/THKNEE_11/9/CHEN/ALTAR 84/3/HUI/POC//BUB/RUFO/4/FNFOOT/12/PLATA_7/ILBOR_1//SOMAT_3/3/SORA/2*PLATA_12//S	CDSS07Y00588T-099Y-099M-11Y-4M-04Y-0B		spring				DWRC-0397
DWRC-0398	Karim Ammar - CIMMYT	K.Ammar@cgiar.org	Km. 45, Carretera, México-Veracruz, El Batán, Texcoco CP 56237, Edo. de México – MÉXICO	IDSN46-7056	Breeding line	CIMMYT	SOOTY_9/RASCON_37//JUPARE C 2001/3/SOOTY_9/RASCON_37//LLARETA INIA/4/SOOTY_9/RASCON_37//CAMAYO/3/SOOTY_9/RASCON_37//SOMAT_3.1	CDSS07Y00801D-099Y-099M-12Y-3M-04Y-0B		spring				DWRC-0398
DWRC-0399	Karim Ammar - CIMMYT	K.Ammar@cgiar.org	Km. 45, Carretera, México-Veracruz, El Batán, Texcoco CP 56237, Edo. de México – MÉXICO	IDSN46-7057	Breeding line	CIMMYT	SOOTY_9/RASCON_37//SOMAT_3.1/3/SOOTY_9/RASCON_37//STORLOM/4/SOOTY_9/RASCON_37//GUAYACAN INIA/3/SOOTY_9/RASCON_37//LLARETA INIA	CDSS07Y00802D-099Y-099M-2Y-4M-04Y-0B		spring				DWRC-0399
DWRC-0400	Karim Ammar - CIMMYT	K.Ammar@cgiar.org	Km. 45, Carretera, México-Veracruz, El Batán, Texcoco CP 56237, Edo. de México – MÉXICO	IDSN46-7058	Breeding line	CIMMYT	SOMAT_4/INTER_8/5/CREX//BOY/YAV_1/3/PLATA_6/4/PORRON_11/6/MINIMUS_6/PLATA_16//IMMER/3/SORA/2*PLATA_12/7/RASCON_22/RASCON_21//MOJO_2/3/GUANAY/4/RCOL/5/SORA/2*PLATA_12//SOMAT_3	CDSS07Y00051S-099Y-099M-3Y-3M-04Y-0B		spring				DWRC-0400
DWRC-0401	Karim Ammar - CIMMYT	K.Ammar@cgiar.org	Km. 45, Carretera, México-Veracruz, El Batán, Texcoco CP 56237, Edo. de México – MÉXICO	IDSN46-7059	Breeding line	CIMMYT	BCRIS/BICUM//LLARETA INIA/3/DUKEM_12/2*RASCON_21/5/SILK_3/DIPPER_6/3/ACO89/DUKEM_4//5*ACO89/4/PLATA_7/ILBOR_1//SOMAT_3	CDSS07Y00078S-099Y-099M-1Y-1M-04Y-0B		spring				DWRC-0401
DWRC-0402	Karim Ammar - CIMMYT	K.Ammar@cgiar.org	Km. 45, Carretera, México-Veracruz, El Batán, Texcoco CP 56237, Edo. de México – MÉXICO	IDSN46-7060	Breeding line	CIMMYT	SARAGOYA/5/GUANAY/SHIP_1/4/ARMENT//SRN_3/NIGRIS_4/3/CANELO_9.1/9/STR/4/JO69/3/JO69/CRA//CIT71/5/ALTAR 84/AOS/6/ENTE/MEXI_2//HUI/4/YAV_1/3/LD357E/2*TC60//JO69/7/SOMAT_4/INTER_8/8/INTER_8/SILVER_2	CDSS07B00771T-0TOPY-099Y-040M-23Y-1M-0Y		spring				DWRC-0402
DWRC-0403	Karim Ammar - CIMMYT	K.Ammar@cgiar.org	Km. 45, Carretera, México-Veracruz, El Batán, Texcoco CP 56237, Edo. de México – MÉXICO	IDSN46-7061	Breeding line	CIMMYT	TARRO_1/2*YUAN_1//AJAIA_13/YAZI/3/SOMAT_3/PHAX_1//TILO_1/LOTUS_4/4/CANELO_8//SORA/2*PLATA_12/7/CMH83.2578/4/D88059//WARD/YAV79/3/ACO89/5/2*SOOTY_9/RASCON_37/6/1A.1D 5+1-06/3*MOJO/3/AJAIA_12/F3LOCAL(SEL.ETHIO.135.85)//PLATA_13	CDSS08Y00441S-099Y-024M-14Y-4M-0Y		spring				DWRC-0403
DWRC-0404	Karim Ammar - CIMMYT	K.Ammar@cgiar.org	Km. 45, Carretera, México-Veracruz, El Batán, Texcoco CP 56237, Edo. de México – MÉXICO	IDSN46-7062	Breeding line	CIMMYT	ARMENT//2*SOOTY_9/RASCON_37/4/CNDO/PRIMADUR//HAI-OU_17/3/SNITAN	CDSS02B00643S-0Y-0M-1Y-4M-04Y-0B		spring				DWRC-0404
DWRC-0405	Karim Ammar - CIMMYT	K.Ammar@cgiar.org	Km. 45, Carretera, México-Veracruz, El Batán, Texcoco CP 56237, Edo. de México – MÉXICO	IDSN46-7063	Breeding line	CIMMYT	CLAUDIO/10/PLATA_10/6/MQUE/4/USDA573//QFN/AA_7/3/ALBA-D/5/AVO/HUI/7/PLATA_13/8/THKNEE_11/9/CHEN/ALTAR 84/3/HUI/POC//BUB/RUFO/4/FNFOOT/11/AJAIA_12/F3LOCAL(SEL.ETHIO.135.85)//PLATA_13/3/POD_9/4/RASCON_37/TARRO_2//RASCON_37/5/SORA/2*PLATA_12//SOMAT_3	CDSS06Y00706T-0TOPB-11Y-0M-1Y-1M-0Y		spring				DWRC-0405
DWRC-0406	Karim Ammar - CIMMYT	K.Ammar@cgiar.org	Km. 45, Carretera, México-Veracruz, El Batán, Texcoco CP 56237, Edo. de México – MÉXICO	IDSN46-7064	Breeding line	CIMMYT	BICHENA/AKAKI_7/4/LIS_8/FILLO_6/3/FUUT//HORA/JOR/5/YAZI_1/AKAKI_4//SOMAT_3/3/AUK/GUIL//GREEN/6/RASCON_33/TISOMA_2/3/CANELO_8//SORA/2*PLATA_12/4/SOMAT_4/INTER_8	CDSS06Y00390S-41Y-0M-1Y-1M-0Y		spring				DWRC-0406
DWRC-0407	Karim Ammar - CIMMYT	K.Ammar@cgiar.org	Km. 45, Carretera, México-Veracruz, El Batán, Texcoco CP 56237, Edo. de México – MÉXICO	IDSN46-7065	Breeding line	CIMMYT	MERIDIANO/5/MINIMUS/COMB DUCK_2//CHAM_3/3/GREEN_19/4/SORA/2*PLATA_12//SOMAT_3/6/BCRIS/BICUM//LLARETA INIA/3/DUKEM_12/2*RASCON_21	CDSS06B00487T-099Y-099M-8Y-2M-04Y-0B		spring				DWRC-0407
DWRC-0408	Karim Ammar - CIMMYT	K.Ammar@cgiar.org	Km. 45, Carretera, México-Veracruz, El Batán, Texcoco CP 56237, Edo. de México – MÉXICO	IDSN46-7066	Breeding line	CIMMYT	SOMAT_3/PHAX_1//TILO_1/LOTUS_4/3/KARALIS/4/LLARETA INIA/YEBAS_8/3/MINIMUS_6/PLATA_16//IMMER	CDSS06B00504T-099Y-099M-1Y-1M-04Y-0B		spring				DWRC-0408
DWRC-0409	Karim Ammar - CIMMYT	K.Ammar@cgiar.org	Km. 45, Carretera, México-Veracruz, El Batán, Texcoco CP 56237, Edo. de México – MÉXICO	IDSN46-7067	Breeding line	CIMMYT	SOOTY_9/RASCON_37//JUPARE C 2001/5/SOMAT_4/SILVER_1/3/FOCHA_1/ALAS//4*FOCHA_1/4/SOMAT_3/PHAX_1//TILO_1/LOTUS_4	CDSS06B00177S-099Y-099M-12Y-4M-04Y-0B		spring				DWRC-0409
DWRC-0410	Karim Ammar - CIMMYT	K.Ammar@cgiar.org	Km. 45, Carretera, México-Veracruz, El Batán, Texcoco CP 56237, Edo. de México – MÉXICO	IDSN46-7068	Breeding line	CIMMYT	SOOTY_9/RASCON_37//JUPARE C 2001/3/SOOTY_9/RASCON_37//SOMAT_3.1	CDSS06B00183S-099Y-099M-5Y-2M-04Y-0B		spring				DWRC-0410
DWRC-0411	Karim Ammar - CIMMYT	K.Ammar@cgiar.org	Km. 45, Carretera, México-Veracruz, El Batán, Texcoco CP 56237, Edo. de México – MÉXICO	IDSN46-7069	Breeding line	CIMMYT	SORA/2*PLATA_12//SOMAT_3/3/AJAIA_12/F3LOCAL(SEL.ETHIO.135.85)//PLATA_13/4/1A.1D 5+1-06/3*MOJO//RCOL/3/SNITAN/SOMAT_3//FULVOUS_1/MFOWL_13	CDSS06B00223S-099Y-099M-13Y-2M-04Y-0B		spring				DWRC-0411
DWRC-0412	Karim Ammar - CIMMYT	K.Ammar@cgiar.org	Km. 45, Carretera, México-Veracruz, El Batán, Texcoco CP 56237, Edo. de México – MÉXICO	IDSN46-7070	Breeding line	CIMMYT	ZHONG ZUO/2*GREEN_3//SORA/2*PLATA_12/10/PLATA_10/6/MQUE/4/USDA573//QFN/AA_7/3/ALBA-D/5/AVO/HUI/7/PLATA_13/8/THKNEE_11/9/CHEN/ALTAR 84/3/HUI/POC//BUB/RUFO/4/FNFOOT/11/SORA/2*PLATA_12//SOMAT_3/3/AJAIA_12/F3LOCAL(SEL.ETHIO.135.85)//PLATA_13	CDSS06B00244S-099Y-099M-12Y-2M-04Y-0B		spring				DWRC-0412
DWRC-0413	Karim Ammar - CIMMYT	K.Ammar@cgiar.org	Km. 45, Carretera, México-Veracruz, El Batán, Texcoco CP 56237, Edo. de México – MÉXICO	IDSN46-7071	Breeding line	CIMMYT	SOMAT_4/SILVER_1/4/STORLOM/3/RASCON_37/TARRO_2//RASCON_37/5/PATKA_4/PLATA_16/6/CNDO/PRIMADUR//HAI-OU_17/3/SNITAN/4/JUPARE C 2001/5/CNDO/PRIMADUR//HAI-OU_17/3/SNITAN	CDSS07Y00089S-099Y-099M-1Y-3M-04Y-0B		spring				DWRC-0413
DWRC-0414	Karim Ammar - CIMMYT	K.Ammar@cgiar.org	Km. 45, Carretera, México-Veracruz, El Batán, Texcoco CP 56237, Edo. de México – MÉXICO	IDSN46-7072	Breeding line	CIMMYT	BCRIS/BICUM//LLARETA INIA/3/DUKEM_12/2*RASCON_21/4/SORA/2*PLATA_12//SOMAT_3/3/AJAIA_12/F3LOCAL(SEL.ETHIO.135.85)//PLATA_13	CDSS07Y00142S-099Y-099M-10Y-1M-04Y-0B		spring				DWRC-0414
DWRC-0415	Karim Ammar - CIMMYT	K.Ammar@cgiar.org	Km. 45, Carretera, México-Veracruz, El Batán, Texcoco CP 56237, Edo. de México – MÉXICO	IDSN46-7073	Breeding line	CIMMYT	BELLAROI/5/HUBEI//SOOTY_9/RASCON_37/3/2*SOOTY_9/RASCON_37/4/SOOTY_9/RASCON_37/6/RASCON_22/RASCON_21//MOJO_2/3/GUANAY/4/RCOL/5/SORA/2*PLATA_12//SOMAT_3	CDSS07B00672T-0TOPY-099Y-027M-13Y-1M-0Y		spring				DWRC-0415
DWRC-0416	Karim Ammar - CIMMYT	K.Ammar@cgiar.org	Km. 45, Carretera, México-Veracruz, El Batán, Texcoco CP 56237, Edo. de México – MÉXICO	IDSN46-7074	Breeding line	CIMMYT	HD4530/5/HUBEI//SOOTY_9/RASCON_37/3/2*SOOTY_9/RASCON_37/4/SOOTY_9/RASCON_37/6/CNDO/PRIMADUR//HAI-OU_17/3/SNITAN/4/JUPARE C 2001/5/CNDO/PRIMADUR//HAI-OU_17/3/SNITAN	CDSS08Y00923T-0TOPB-099Y-013M-3Y-1M-0Y		spring				DWRC-0416
DWRC-0417	Karim Ammar - CIMMYT	K.Ammar@cgiar.org	Km. 45, Carretera, México-Veracruz, El Batán, Texcoco CP 56237, Edo. de México – MÉXICO	IDSN46-7075	Breeding line	CIMMYT	RISSA/GAN//POHO_1/3/PLATA_3//CREX/ALLA/4/JUPARE C 2001/5/ARMENT//SRN_3/NIGRIS_4/3/CANELO_9.1/10/ARAM_5/CALI//RASCON_37/3/PLATA_8/4/AJAIA_12/F3LOCAL(SEL.ETHIO.135.85)//PLATA_13/9/USDA595/3/D67.3/RABI//CRA/4/ALO/5/HUI/YAV_1/6/ARDENTE/7/HUI/YAV79/8/POD_	CDSS07B00071S-099Y-030M-3Y-3M-0Y		spring				DWRC-0417
DWRC-0418	Karim Ammar - CIMMYT	K.Ammar@cgiar.org	Km. 45, Carretera, México-Veracruz, El Batán, Texcoco CP 56237, Edo. de México – MÉXICO	IDSN46-7076	Breeding line	CIMMYT	BRAK_2/AJAIA_2//SOLGA_8/3/CANELO_8//SORA/2*PLATA_12/4/YAZI_1/AKAKI_4//SOMAT_3/3/AUK/GUIL//GREEN/5/LILE/3/SORA/2*PLATA_12//SOMAT_3	CDSS07B00169S-099Y-017M-15Y-4M-0Y		spring				DWRC-0418
DWRC-0419	Karim Ammar - CIMMYT	K.Ammar@cgiar.org	Km. 45, Carretera, México-Veracruz, El Batán, Texcoco CP 56237, Edo. de México – MÉXICO	IDSN46-7077	Breeding line	CIMMYT	SILK_3/DIPPER_6/3/ACO89/DUKEM_4//5*ACO89/4/PLATA_7/ILBOR_1//SOMAT_3/7/SNITAN/5/AJAIA_12/F3LOCAL(SEL.ETHIO.135.85)//PLATA_13/3/SOMAT_3/4/SOOTY_9/RASCON_37/6/SNITAN	CDSS08Y00315S-099Y-016M-5Y-1M-0Y		spring				DWRC-0419
DWRC-0420	Karim Ammar - CIMMYT	K.Ammar@cgiar.org	Km. 45, Carretera, México-Veracruz, El Batán, Texcoco CP 56237, Edo. de México – MÉXICO	IDSN46-7078	Breeding line	CIMMYT	1A.1D 5+1-06/3*MOJO//RCOL/4/ARMENT//SRN_3/NIGRIS_4/3/CANELO_9.1/11/SOOTY_9/RASCON_37/3/SOOTY_9/TARRO_1//AJAIA_2/10/PLATA_10/6/MQUE/4/USDA573//QFN/AA_7/3/ALBA-D/5/AVO/HUI/7/PLATA_13/8/THKNEE_11/9/CHEN/ALTAR 84/3/HUI/POC//BUB/RUFO/4/FNFOOT	CDSS08Y00333S-099Y-022M-11Y-3M-0Y		spring				DWRC-0420
DWRC-0421	Karim Ammar - CIMMYT	K.Ammar@cgiar.org	Km. 45, Carretera, México-Veracruz, El Batán, Texcoco CP 56237, Edo. de México – MÉXICO	IDSN46-7079	Breeding line	CIMMYT	SOMAT_4/INTER_8/5/AJAIA_16//HORA/JRO/3/GAN/4/ZAR/11/CANELO_9.1/SNITAN/10/PLATA_10/6/MQUE/4/USDA573//QFN/AA_7/3/ALBA-D/5/AVO/HUI/7/PLATA_13/8/THKNEE_11/9/CHEN/ALTAR 84/3/HUI/POC//BUB/RUFO/4/FNFOOT	CDSS08Y00380S-099Y-014M-26Y-4M-0Y		spring				DWRC-0421
DWRC-0422	Karim Ammar - CIMMYT	K.Ammar@cgiar.org	Km. 45, Carretera, México-Veracruz, El Batán, Texcoco CP 56237, Edo. de México – MÉXICO	IDSN46-7080	Breeding line	CIMMYT	SOMAT_3/GREEN_22/4/GODRIN/GUTROS//DUKEM/3/THKNEE_11/7/CMH83.2578/4/D88059//WARD/YAV79/3/ACO89/5/2*SOOTY_9/RASCON_37/6/1A.1D 5+1-06/3*MOJO/3/AJAIA_12/F3LOCAL(SEL.ETHIO.135.85)//PLATA_13	CDSS08Y00394S-099Y-025M-9Y-2M-0Y		spring				DWRC-0422
DWRC-0423	Karim Ammar - CIMMYT	K.Ammar@cgiar.org	Km. 45, Carretera, México-Veracruz, El Batán, Texcoco CP 56237, Edo. de México – MÉXICO	IDSN46-7081	Breeding line	CIMMYT	SOMAT_3/GREEN_22/4/GODRIN/GUTROS//DUKEM/3/THKNEE_11/6/YAV79/4/ARMENT//SRN_3/NIGRIS_4/3/CANELO_9.1/5/MINIMUS/COMB DUCK_2//CHAM_3/3/GREEN_19	CDSS08Y00395S-099Y-020M-19Y-4M-0Y		spring				DWRC-0423
DWRC-0424	Karim Ammar - CIMMYT	K.Ammar@cgiar.org	Km. 45, Carretera, México-Veracruz, El Batán, Texcoco CP 56237, Edo. de México – MÉXICO	IDSN46-7082	Breeding line	CIMMYT	SOMAT_3/GREEN_22/4/GODRIN/GUTROS//DUKEM/3/THKNEE_11/6/YAV79/4/ARMENT//SRN_3/NIGRIS_4/3/CANELO_9.1/5/MINIMUS/COMB DUCK_2//CHAM_3/3/GREEN_19	CDSS08Y00395S-099Y-020M-20Y-2M-0Y		spring				DWRC-0424
DWRC-0425	Karim Ammar - CIMMYT	K.Ammar@cgiar.org	Km. 45, Carretera, México-Veracruz, El Batán, Texcoco CP 56237, Edo. de México – MÉXICO	IDSN46-7083	Breeding line	CIMMYT	SOMAT_4/INTER_8/3/RASCON_21/KNAR_3//PLATA_8/4/CNDO/PRIMADUR//HAI-OU_17/3/SNITAN/9/GEDIZ/FGO//GTA/3/SRN_1/4/TOTUS/5/ENTE/MEXI_2//HUI/4/YAV_1/3/LD357E/2*TC60//JO69/6/SOMBRA_20/7/JUPARE C 2001/8/CS/TH.CU//GLEN/3/GEN/4/MYNA/VUL/5/2*DON87/6/2*BUSCA_3	CDSS08Y00423S-099Y-020M-7Y-1M-0Y		spring				DWRC-0425
DWRC-0426	Karim Ammar - CIMMYT	K.Ammar@cgiar.org	Km. 45, Carretera, México-Veracruz, El Batán, Texcoco CP 56237, Edo. de México – MÉXICO	IDSN46-7084	Breeding line	CIMMYT	SOMAT_4/INTER_8/3/RASCON_21/KNAR_3//PLATA_8/4/CNDO/PRIMADUR//HAI-OU_17/3/SNITAN/9/GEDIZ/FGO//GTA/3/SRN_1/4/TOTUS/5/ENTE/MEXI_2//HUI/4/YAV_1/3/LD357E/2*TC60//JO69/6/SOMBRA_20/7/JUPARE C 2001/8/CS/TH.CU//GLEN/3/GEN/4/MYNA/VUL/5/2*DON87/6/2*BUSCA_3	CDSS08Y00423S-099Y-020M-17Y-2M-0Y		spring				DWRC-0426
DWRC-0427	Karim Ammar - CIMMYT	K.Ammar@cgiar.org	Km. 45, Carretera, México-Veracruz, El Batán, Texcoco CP 56237, Edo. de México – MÉXICO	IDSN46-7085	Breeding line	CIMMYT	D86135/ACO89//PORRON_4/3/SNITAN/10/PLATA_10/6/MQUE/4/USDA573//QFN/AA_7/3/ALBA-D/5/AVO/HUI/7/PLATA_13/8/THKNEE_11/9/CHEN/ALTAR 84/3/HUI/POC//BUB/RUFO/4/FNFOOT/11/CANELO_8//SORA/2*PLATA_12/12/TADIZ/9/USDA595/3/D67.3/RABI//CRA/4/ALO/5/HUI/YAV_1/6/ARDENT	CDSS08Y00433S-099Y-016M-26Y-4M-0Y		spring				DWRC-0427
DWRC-0428	Karim Ammar - CIMMYT	K.Ammar@cgiar.org	Km. 45, Carretera, México-Veracruz, El Batán, Texcoco CP 56237, Edo. de México – MÉXICO	IDSN46-7086	Breeding line	CIMMYT	D86135/ACO89//PORRON_4/3/SNITAN/10/PLATA_10/6/MQUE/4/USDA573//QFN/AA_7/3/ALBA-D/5/AVO/HUI/7/PLATA_13/8/THKNEE_11/9/CHEN/ALTAR 84/3/HUI/POC//BUB/RUFO/4/FNFOOT/11/CANELO_8//SORA/2*PLATA_12/12/DACK/KIWI//OSTE/3/CHEN84_1/4/MEXI75/5/NIGRIS_4/6/LLARETA INI	CDSS08Y00436S-099Y-012M-1Y-4M-0Y		spring				DWRC-0428
DWRC-0429	Karim Ammar - CIMMYT	K.Ammar@cgiar.org	Km. 45, Carretera, México-Veracruz, El Batán, Texcoco CP 56237, Edo. de México – MÉXICO	IDSN46-7087	Breeding line	CIMMYT	TRN//D21563/AA/3/BD2080/4/BD2339/5/RASCON_37/TARRO_2//RASCON_37/6/AUK/GUIL//GREEN/7/PLATA_6/GREEN_17//SNITAN/4/YAZI_1/AKAKI_4//SOMAT_3/3/AUK/GUIL//GREEN	CDSS08Y00468S-099Y-011M-7Y-2M-0Y		spring				DWRC-0429
DWRC-0430	Karim Ammar - CIMMYT	K.Ammar@cgiar.org	Km. 45, Carretera, México-Veracruz, El Batán, Texcoco CP 56237, Edo. de México – MÉXICO	IDSN46-7088	Breeding line	CIMMYT	CNDO/VEE//CELTA/3/PATA_2/6/ARAM_7//CREX/ALLA/5/ENTE/MEXI_2//HUI/4/YAV_1/3/LD357E/2*TC60//JO69/9/USDA595/3/D67.3/RABI//CRA/4/ALO/5/HUI/YAV_1/6/ARDENTE/7/HUI/YAV79/8/POD_9/11/SOOTY_9/RASCON_37//WODUCK/CHAM_3/10/PLATA_10/6/MQUE/4/USDA573//QFN/AA_7/3/ALB	CDSS08Y00526S-099Y-07M-10Y-4M-0Y		spring				DWRC-0430
DWRC-0431	Karim Ammar - CIMMYT	K.Ammar@cgiar.org	Km. 45, Carretera, México-Veracruz, El Batán, Texcoco CP 56237, Edo. de México – MÉXICO	IDSN46-7089	Breeding line	CIMMYT	ALTAR 84/STINT//SILVER_45/3/JUPARE C 2001/4/AJAIA_12/F3LOCAL(SEL.ETHIO.135.85)//PLATA_13/5/ALBIA_1/ALTAR 84//RCOL/3/PLATA_6/GREEN_17/9/CBC 509 CHILE/6/ECO/CMH76A.722//BIT/3/ALTAR 84/4/AJAIA_2/5/KJOVE_1/7/AJAIA_12/F3LOCAL(SEL.ETHIO.135.85)//PLATA_13/8	CDSS08Y00527S-099Y-011M-18Y-1M-0Y		spring				DWRC-0431
DWRC-0432	Karim Ammar - CIMMYT	K.Ammar@cgiar.org	Km. 45, Carretera, México-Veracruz, El Batán, Texcoco CP 56237, Edo. de México – MÉXICO	IDSN46-7090	Breeding line	CIMMYT	RISSA/GAN//POHO_1/3/PLATA_3//CREX/ALLA/4/JUPARE C 2001/5/ARMENT//SRN_3/NIGRIS_4/3/CANELO_9.1/6/RASCON_33/TISOMA_2/3/CANELO_8//SORA/2*PLATA_12/4/SOMAT_4/INTER_8/9/CNDO/PRIMADUR//HAI-OU_17/3/SNITAN/8/GEDIZ/FGO//GTA/3/SRN_1/4/TOTUS/5/ENTE/MEXI_2//HUI/4/	CDSS08Y00709T-0TOPB-099Y-018M-20Y-1M-0Y		spring				DWRC-0432
DWRC-0433	Karim Ammar - CIMMYT	K.Ammar@cgiar.org	Km. 45, Carretera, México-Veracruz, El Batán, Texcoco CP 56237, Edo. de México – MÉXICO	IDSN46-7091	Breeding line	CIMMYT	SOOTY_9/RASCON_37//STORLOM/8/RISSA/GAN//POHO_1/3/PLATA_3//CREX/ALLA*2/7/EUDO//CHEN_1/TEZ/3/TANTLO_1/5/CHEN/ALTAR 84/3/HUI/POC//BUB/RUFO/4/FNFOOT/6/MOJO/KITTI/11/SOOTY_9/RASCON_37//WODUCK/CHAM_3/10/PLATA_10/6/MQUE/4/USDA573//QFN/AA_7/3/ALBA-D/5/AVO/HU	CDSS08Y00716T-0TOPB-099Y-010M-27Y-3M-0Y		spring				DWRC-0433
DWRC-0434	Karim Ammar - CIMMYT	K.Ammar@cgiar.org	Km. 45, Carretera, México-Veracruz, El Batán, Texcoco CP 56237, Edo. de México – MÉXICO	IDSN46-7092	Breeding line	CIMMYT	AVTA/ALTAR 84/5/CHEN/ALTAR 84/3/HUI/POC//BUB/RUFO/4/FNFOOT/6/SORA/2*PLATA_12//SOMAT_3/7/SOOTY_9/RASCON_37/8/LLARETA INIA/YEBAS_8/3/MINIMUS_6/PLATA_16//IMMER/4/D86135/ACO89//PORRON_4/3/SNITAN/9/LYMNO_8/RCOL/8/GEDIZ/FGO//GTA/3/SRN_1/4/TOTUS/5/ENTE/MEXI	CDSS08Y00815T-0TOPB-099Y-029M-13Y-1M-0Y		spring				DWRC-0434
DWRC-0435	Karim Ammar - CIMMYT	K.Ammar@cgiar.org	Km. 45, Carretera, México-Veracruz, El Batán, Texcoco CP 56237, Edo. de México – MÉXICO	IDSN46-7093	Breeding line	CIMMYT	SOMAT_3/GREEN_22/4/GODRIN/GUTROS//DUKEM/3/THKNEE_11/5/SOOTY_9/RASCON_37//SOMAT_3.1/10/CHEN_1/TEZ/3/GUIL//CIT71/CII/4/SORA/PLATA_12/5/STOT//ALTAR 84/ALD/9/USDA595/3/D67.3/RABI//CRA/4/ALO/5/HUI/YAV_1/6/ARDENTE/7/HUI/YAV79/8/POD_9	CDSS08Y00821T-0TOPB-099Y-031M-10Y-4M-0Y		spring				DWRC-0435
DWRC-0436	Karim Ammar - CIMMYT	K.Ammar@cgiar.org	Km. 45, Carretera, México-Veracruz, El Batán, Texcoco CP 56237, Edo. de México – MÉXICO	IDSN46-7094	Breeding line	CIMMYT	SOMAT_4/INTER_8/6/CHEN_1/TEZ/3/GUIL//CIT71/CII/4/SORA/PLATA_12/5/STOT//ALTAR 84/ALD/7/DON87/TARRO_1/8/RASCON_22/RASCON_21//MOJO_2/3/GUANAY/4/RCOL/5/SORA/2*PLATA_12//SOMAT_3/10/CHEN_1/TEZ/3/GUIL//CIT71/CII/4/SORA/PLATA_12/5/STOT//ALTAR 84/ALD/9/USDA59	CDSS07B00560T-0TOPY-099Y-018M-22Y-4M-0Y		spring				DWRC-0436
DWRC-0437	Karim Ammar - CIMMYT	K.Ammar@cgiar.org	Km. 45, Carretera, México-Veracruz, El Batán, Texcoco CP 56237, Edo. de México – MÉXICO	IDSN46-7095	Breeding line	CIMMYT	SNITAN*2/RBC/5/SULA/AAZ_5//CHEN/ALTAR 84/3/AJAIA_12/F3LOCAL(SEL.ETHIO.135.85)//PLATA_13/4/ARMENT//SRN_3/NIGRIS_4/3/CANELO_9.1/6/LILE/3/SORA/2*PLATA_12//SOMAT_3	CDSS07B00581T-0TOPY-099Y-018M-23Y-2M-0Y		spring				DWRC-0437
DWRC-0438	Karim Ammar - CIMMYT	K.Ammar@cgiar.org	Km. 45, Carretera, México-Veracruz, El Batán, Texcoco CP 56237, Edo. de México – MÉXICO	IDSN46-7096	Breeding line	CIMMYT	P91.272.3.1/3*MEXI75//2*JUPARE C 2001/11/BOOMER_33/ZAR/3/BRAK_2/AJAIA_2//SOLGA_8/10/PLATA_10/6/MQUE/4/USDA573//QFN/AA_7/3/ALBA-D/5/AVO/HUI/7/PLATA_13/8/THKNEE_11/9/CHEN/ALTAR 84/3/HUI/POC//BUB/RUFO/4/FNFOOT/12/STR/4/JO69/3/JO69/CRA//CIT71/5/ALTAR 84/	CDSS07B00588T-0TOPY-099Y-030M-11Y-2M-0Y		spring				DWRC-0438
DWRC-0439	Karim Ammar - CIMMYT	K.Ammar@cgiar.org	Km. 45, Carretera, México-Veracruz, El Batán, Texcoco CP 56237, Edo. de México – MÉXICO	IDSN46-7097	Breeding line	CIMMYT	SOOTY_9/RASCON_37//JUPARE C 2001/3/SOOTY_9/RASCON_37//SOMAT_3.1/5/PLATA_6/GREEN_17//SNITAN/4/YAZI_1/AKAKI_4//SOMAT_3/3/AUK/GUIL//GREEN	CDSS07B00606T-0TOPY-099Y-014M-11Y-1M-0Y		spring				DWRC-0439
DWRC-0440	Karim Ammar - CIMMYT	K.Ammar@cgiar.org	Km. 45, Carretera, México-Veracruz, El Batán, Texcoco CP 56237, Edo. de México – MÉXICO	IDSN46-7098	Breeding line	CIMMYT	CBC 509 CHILE/YEBAS_8//DUKEM_12/2*RASCON_21/5/CBC 509 CHILE/GUANAY//DON PEDRO 87.2/4/1A.1D 5+1-06/3*MOJO/3/AJAIA_12/F3LOCAL(SEL.ETHIO.135.85)//PLATA_13	CDSS08Y00240S-099Y-09M-1Y-1M-0Y		spring				DWRC-0440
DWRC-0441	Karim Ammar - CIMMYT	K.Ammar@cgiar.org	Km. 45, Carretera, México-Veracruz, El Batán, Texcoco CP 56237, Edo. de México – MÉXICO	IDSN46-7099	Breeding line	CIMMYT	AJAIA_12/F3LOCAL(SEL.ETHIO.135.85)//PLATA_13/3/SOMBRA_20/4/SNITAN/5/SOMAT_4/INTER_8/6/SOMO/CROC_4//LOTUS_1/3/KITTI/4/JUPARE C 2001	CDSS05B00026S-51Y-0M-5Y-4M-0Y		spring				DWRC-0441
DWRC-0442	Karim Ammar - CIMMYT	K.Ammar@cgiar.org	Km. 45, Carretera, México-Veracruz, El Batán, Texcoco CP 56237, Edo. de México – MÉXICO	IDSN46-7100	Breeding line	CIMMYT	SILVER_14/MOEWE//BISU_1/PATKA_3/3/PORRON_4/YUAN_1/9/USDA595/3/D67.3/RABI//CRA/4/ALO/5/HUI/YAV_1/6/ARDENTE/7/HUI/YAV79/8/POD_9/10/TARRO_1/2*YUAN_1//AJAIA_13/YAZI/4/ARMENT//SRN_3/NIGRIS_4/3/CANELO_9.1	CDSS06Y00780T-0TOPB-10Y-0M-3Y-3M-0Y		spring				DWRC-0442
DWRC-0443	Karim Ammar - CIMMYT	K.Ammar@cgiar.org	Km. 45, Carretera, México-Veracruz, El Batán, Texcoco CP 56237, Edo. de México – MÉXICO	IDSN46-7101	Breeding line	CIMMYT	WID22209/5/RASCON_33/TISOMA_2/3/CANELO_8//SORA/2*PLATA_12/4/SOMAT_4/INTER_8/7/CHEN_1/TEZ/3/GUIL//CIT71/CII/4/SORA/PLATA_12/5/STOT//ALTAR 84/ALD/6/SOMAT_3/PHAX_1//TILO_1/LOTUS_4	CDSS07Y00477T-099Y-099M-6Y-1M-04Y-0B		spring				DWRC-0443
DWRC-0444	Karim Ammar - CIMMYT	K.Ammar@cgiar.org	Km. 45, Carretera, México-Veracruz, El Batán, Texcoco CP 56237, Edo. de México – MÉXICO	IDSN46-7102	Breeding line	CIMMYT	PRECO/10/TARRO_1/2*YUAN_1//AJAIA_13/YAZI/9/USDA595/3/D67.3/RABI//CRA/4/ALO/5/HUI/YAV_1/6/ARDENTE/7/HUI/YAV79/8/POD_9/11/CNDO/PRIMADUR//HAI-OU_17/3/SNITAN/4/JUPARE C 2001/5/CNDO/PRIMADUR//HAI-OU_17/3/SNITAN	CDSS06B00461T-099Y-099M-15Y-1M-04Y-0B		spring				DWRC-0444
DWRC-0445	Karim Ammar - CIMMYT	K.Ammar@cgiar.org	Km. 45, Carretera, México-Veracruz, El Batán, Texcoco CP 56237, Edo. de México – MÉXICO	IDSN46-7103	Breeding line	CIMMYT	SOOTY_9/RASCON_37//SOMAT_3.1/4/GRO_2/YUAN_1//ARLIN/2*ACO89/3/JUPARE C 2001	CDSS06B00129S-099Y-099M-14Y-3M-04Y-0B		spring				DWRC-0445
DWRC-0446	Karim Ammar - CIMMYT	K.Ammar@cgiar.org	Km. 45, Carretera, México-Veracruz, El Batán, Texcoco CP 56237, Edo. de México – MÉXICO	IDSN46-7104	Breeding line	CIMMYT	P91.272.3.1/3*MEXI75//2*JUPARE C 2001/5/CMH79A.1147/HUI//CMH82.801/3/GRVAND_2/MCK_2/4/SOMAT_4/INTER_8/6/1A.1D 5+1-06/3*MOJO//RCOL/4/ARMENT//SRN_3/NIGRIS_4/3/CANELO_9.1	CDSS07Y00549T-099Y-099M-9Y-0M-04Y-0B		spring				DWRC-0446
DWRC-0447	Karim Ammar - CIMMYT	K.Ammar@cgiar.org	Km. 45, Carretera, México-Veracruz, El Batán, Texcoco CP 56237, Edo. de México – MÉXICO	IDSN46-7105	Breeding line	CIMMYT	SOOTY_9/RASCON_37//GUAYACAN INIA/11/BOOMER_33/ZAR/3/BRAK_2/AJAIA_2//SOLGA_8/10/PLATA_10/6/MQUE/4/USDA573//QFN/AA_7/3/ALBA-D/5/AVO/HUI/7/PLATA_13/8/THKNEE_11/9/CHEN/ALTAR 84/3/HUI/POC//BUB/RUFO/4/FNFOOT/12/PLATA_7/ILBOR_1//SOMAT_3/3/SORA/2*PLATA_12//S	CDSS07Y00588T-099Y-099M-3Y-1M-04Y-0B		spring				DWRC-0447
DWRC-0448	Karim Ammar - CIMMYT	K.Ammar@cgiar.org	Km. 45, Carretera, México-Veracruz, El Batán, Texcoco CP 56237, Edo. de México – MÉXICO	IDSN46-7106	Breeding line	CIMMYT	SOOTY_9/RASCON_37//GUAYACAN INIA/11/BOOMER_33/ZAR/3/BRAK_2/AJAIA_2//SOLGA_8/10/PLATA_10/6/MQUE/4/USDA573//QFN/AA_7/3/ALBA-D/5/AVO/HUI/7/PLATA_13/8/THKNEE_11/9/CHEN/ALTAR 84/3/HUI/POC//BUB/RUFO/4/FNFOOT/12/PLATA_7/ILBOR_1//SOMAT_3/3/SORA/2*PLATA_12//S	CDSS07Y00588T-099Y-099M-7Y-2M-04Y-0B		spring				DWRC-0448
DWRC-0449	Karim Ammar - CIMMYT	K.Ammar@cgiar.org	Km. 45, Carretera, México-Veracruz, El Batán, Texcoco CP 56237, Edo. de México – MÉXICO	IDSN46-7107	Breeding line	CIMMYT	SOOTY_9/RASCON_37//SOMAT_3.1/3/SOOTY_9/RASCON_37//STORLOM/4/SOOTY_9/RASCON_37//GUAYACAN INIA/3/SOOTY_9/RASCON_37//LLARETA INIA	CDSS07Y00802D-099Y-099M-6Y-1M-04Y-0B		spring				DWRC-0449
DWRC-0450	Karim Ammar - CIMMYT	K.Ammar@cgiar.org	Km. 45, Carretera, México-Veracruz, El Batán, Texcoco CP 56237, Edo. de México – MÉXICO	IDSN46-7108	Breeding line	CIMMYT	PATKA_4/THKNEE_9//CABECA_1/3/ISLOM_1/DUKEM_2//TARRO_3/9/USDA595/3/D67.3/RABI//CRA/4/ALO/5/HUI/YAV_1/6/ARDENTE/7/HUI/YAV79/8/POD_9/10/HESSIAN-F_2/3/STOT//ALTAR 84/ALD/11/HYDRANASSA30/SILVER_5//LYMNO_8/3/PATKA_7/YAZI_1/4/YAZI_1/AKAKI_4//SOMAT_3/3/AUK/G	CDSS07Y00692T-099Y-099M-14Y-3M-04Y-0B		spring				DWRC-0450
DWRC-0451	Karim Ammar - CIMMYT	K.Ammar@cgiar.org	Km. 45, Carretera, México-Veracruz, El Batán, Texcoco CP 56237, Edo. de México – MÉXICO	IDSN46-7109	Breeding line	CIMMYT	CBC 509 CHILE/6/ECO/CMH76A.722//BIT/3/ALTAR 84/4/AJAIA_2/5/KJOVE_1/7/AJAIA_12/F3LOCAL(SEL.ETHIO.135.85)//PLATA_13/8/SOOTY_9/RASCON_37//WODUCK/CHAM_3	CDSS02B00596S-0Y-0M-5Y-1M-04Y-0B		spring				DWRC-0451
DWRC-0452	Karim Ammar - CIMMYT	K.Ammar@cgiar.org	Km. 45, Carretera, México-Veracruz, El Batán, Texcoco CP 56237, Edo. de México – MÉXICO	IDSN46-7110	Breeding line	CIMMYT	HUBEI//SOOTY_9/RASCON_37/3/2*SOOTY_9/RASCON_37/4/SOOTY_9/RASCON_37/5/SOOTY_9/RASCON_37	CDSS02B01428T-0TOPB-0Y-0M-1Y-3M-04Y-0B		spring				DWRC-0452
DWRC-0453	Karim Ammar - CIMMYT	K.Ammar@cgiar.org	Km. 45, Carretera, México-Veracruz, El Batán, Texcoco CP 56237, Edo. de México – MÉXICO	IDSN46-7111	Breeding line	CIMMYT	WID22256/5/ALTAR 84/STINT//SILVER_45/3/GUANAY/4/GREEN_14//YAV_10/AUK/6/SN TURK MI83-84 503/LOTUS_4//MUSK_4/3/CANELO_9/4/YAZI_1/AKAKI_4//SOMAT_3/3/AUK/GUIL//GREEN	CDSS06Y00657T-0TOPB-5Y-0M-4Y-1M-0Y		spring				DWRC-0453
DWRC-0454	Karim Ammar - CIMMYT	K.Ammar@cgiar.org	Km. 45, Carretera, México-Veracruz, El Batán, Texcoco CP 56237, Edo. de México – MÉXICO	IDSN46-7112	Breeding line	CIMMYT	AJAIA_12/F3LOCAL(SEL.ETHIO.135.85)//PLATA_13/3/SOMBRA_20/4/SNITAN/5/SOMAT_4/INTER_8/6/GUAYACAN INIA/POMA_2//SNITAN	CDSS05B00025S-74Y-0M-2Y-1M-0Y		spring				DWRC-0454
DWRC-0455	Karim Ammar - CIMMYT	K.Ammar@cgiar.org	Km. 45, Carretera, México-Veracruz, El Batán, Texcoco CP 56237, Edo. de México – MÉXICO	IDSN46-7113	Breeding line	CIMMYT	SOOTY_9/RASCON_37//SOMAT_3.1/4/GRO_2/YUAN_1//ARLIN/2*ACO89/3/JUPARE C 2001	CDSS06B00129S-099Y-099M-10Y-2M-04Y-0B		spring				DWRC-0455
DWRC-0456	Karim Ammar - CIMMYT	K.Ammar@cgiar.org	Km. 45, Carretera, México-Veracruz, El Batán, Texcoco CP 56237, Edo. de México – MÉXICO	IDSN46-7114	Breeding line	CIMMYT	SOOTY_9/RASCON_37//GUAYACAN INIA/11/BOOMER_33/ZAR/3/BRAK_2/AJAIA_2//SOLGA_8/10/PLATA_10/6/MQUE/4/USDA573//QFN/AA_7/3/ALBA-D/5/AVO/HUI/7/PLATA_13/8/THKNEE_11/9/CHEN/ALTAR 84/3/HUI/POC//BUB/RUFO/4/FNFOOT	CDSS06B00164S-099Y-099M-4Y-1M-04Y-0B		spring				DWRC-0456
DWRC-0457	Karim Ammar - CIMMYT	K.Ammar@cgiar.org	Km. 45, Carretera, México-Veracruz, El Batán, Texcoco CP 56237, Edo. de México – MÉXICO	IDSN46-7115	Breeding line	CIMMYT	SOOTY_9/RASCON_37//JUPARE C 2001/3/SOOTY_9/RASCON_37//CAMAYO	CDSS06B00181S-099Y-099M-4Y-2M-04Y-0B		spring				DWRC-0457
DWRC-0458	Karim Ammar - CIMMYT	K.Ammar@cgiar.org	Km. 45, Carretera, México-Veracruz, El Batán, Texcoco CP 56237, Edo. de México – MÉXICO	IDSN46-7116	Breeding line	CIMMYT	SOOTY_9/RASCON_37//JUPARE C 2001/3/SOOTY_9/RASCON_37//CAMAYO	CDSS06B00181S-099Y-099M-5Y-1M-04Y-0B		spring				DWRC-0458
DWRC-0459	Karim Ammar - CIMMYT	K.Ammar@cgiar.org	Km. 45, Carretera, México-Veracruz, El Batán, Texcoco CP 56237, Edo. de México – MÉXICO	IDSN46-7117	Breeding line	CIMMYT	SOOTY_9/RASCON_37//JUPARE C 2001/3/SOOTY_9/RASCON_37//GUAYACAN INIA	CDSS06B00182S-099Y-099M-1Y-3M-04Y-0B		spring				DWRC-0459
DWRC-0460	Karim Ammar - CIMMYT	K.Ammar@cgiar.org	Km. 45, Carretera, México-Veracruz, El Batán, Texcoco CP 56237, Edo. de México – MÉXICO	IDSN46-7118	Breeding line	CIMMYT	SOOTY_9/RASCON_37//JUPARE C 2001/3/SOOTY_9/RASCON_37//GUAYACAN INIA	CDSS06B00182S-099Y-099M-6Y-2M-04Y-0B		spring				DWRC-0460
DWRC-0461	Karim Ammar - CIMMYT	K.Ammar@cgiar.org	Km. 45, Carretera, México-Veracruz, El Batán, Texcoco CP 56237, Edo. de México – MÉXICO	IDSN46-7119	Breeding line	CIMMYT	SOOTY_9/RASCON_37//JUPARE C 2001/3/SOOTY_9/RASCON_37//GUAYACAN INIA	CDSS06B00182S-099Y-099M-7Y-3M-04Y-0B		spring				DWRC-0461
DWRC-0462	Karim Ammar - CIMMYT	K.Ammar@cgiar.org	Km. 45, Carretera, México-Veracruz, El Batán, Texcoco CP 56237, Edo. de México – MÉXICO	IDSN46-7120	Breeding line	CIMMYT	SOOTY_9/RASCON_37//JUPARE C 2001/3/SOOTY_9/RASCON_37//GUAYACAN INIA	CDSS06B00182S-099Y-099M-19Y-2M-04Y-0B		spring				DWRC-0462
DWRC-0463	Karim Ammar - CIMMYT	K.Ammar@cgiar.org	Km. 45, Carretera, México-Veracruz, El Batán, Texcoco CP 56237, Edo. de México – MÉXICO	IDSN46-7121	Breeding line	CIMMYT	SOOTY_9/RASCON_37//CAMAYO/3/SOOTY_9/RASCON_37//LLARETA INIA	CDSS06B00187S-099Y-099M-7Y-1M-04Y-0B		spring				DWRC-0463
DWRC-0464	Karim Ammar - CIMMYT	K.Ammar@cgiar.org	Km. 45, Carretera, México-Veracruz, El Batán, Texcoco CP 56237, Edo. de México – MÉXICO	IDSN46-7122	Breeding line	CIMMYT	SOOTY_9/RASCON_37//CAMAYO/3/RCOL/GUANAY*2//SOMAT_3/GREEN_22/5/PLATA_7/ILBOR_1//SOMAT_3/4/ARMENT//SRN_3/NIGRIS_4/3/CANELO_9.1	CDSS07Y00568T-099Y-099M-4Y-3M-04Y-0B		spring				DWRC-0464
DWRC-0465	Karim Ammar - CIMMYT	K.Ammar@cgiar.org	Km. 45, Carretera, México-Veracruz, El Batán, Texcoco CP 56237, Edo. de México – MÉXICO	IDSN46-7123	Breeding line	CIMMYT	SOOTY_9/RASCON_37//JUPARE C 2001/3/SOOTY_9/RASCON_37//CAMAYO/4/SOOTY_9/RASCON_37//SOMAT_3.1/3/SOOTY_9/RASCON_37//STORLOM	CDSS07Y00797D-099Y-099M-5Y-4M-04Y-0B		spring				DWRC-0465
DWRC-0466	Karim Ammar - CIMMYT	K.Ammar@cgiar.org	Km. 45, Carretera, México-Veracruz, El Batán, Texcoco CP 56237, Edo. de México – MÉXICO	IDSN46-7124	Breeding line	CIMMYT	SOOTY_9/RASCON_37//JUPARE C 2001/3/SOOTY_9/RASCON_37//STORLOM/4/SOOTY_9/RASCON_37//CAMAYO/3/SOOTY_9/RASCON_37//SOMAT_3.1	CDSS07Y00800D-099Y-099M-14Y-3M-04Y-0B		spring				DWRC-0466
DWRC-0467	Karim Ammar - CIMMYT	K.Ammar@cgiar.org	Km. 45, Carretera, México-Veracruz, El Batán, Texcoco CP 56237, Edo. de México – MÉXICO	IDSN46-7125	Breeding line	CIMMYT	SOOTY_9/RASCON_37//SOMAT_3.1/3/SOOTY_9/RASCON_37//STORLOM/4/SOOTY_9/RASCON_37//GUAYACAN INIA/3/SOOTY_9/RASCON_37//LLARETA INIA	CDSS07Y00802D-099Y-099M-3Y-3M-04Y-0B		spring				DWRC-0467
DWRC-0468	Karim Ammar - CIMMYT	K.Ammar@cgiar.org	Km. 45, Carretera, México-Veracruz, El Batán, Texcoco CP 56237, Edo. de México – MÉXICO	IDSN46-7126	Breeding line	CIMMYT	SOOTY_9/RASCON_37//CAMAYO/3/SOOTY_9/RASCON_37//SOMAT_3.1/4/SOOTY_9/RASCON_37//GUAYACAN INIA/3/SOOTY_9/RASCON_37//LLARETA INIA	CDSS07Y00805D-099Y-099M-11Y-4M-04Y-0B		spring				DWRC-0468
DWRC-0469	Karim Ammar - CIMMYT	K.Ammar@cgiar.org	Km. 45, Carretera, México-Veracruz, El Batán, Texcoco CP 56237, Edo. de México – MÉXICO	IDSN46-7127	Breeding line	CIMMYT	SELIM/9/ALTAR 84/860137//YAZI_1/4/LIS_8/FILLO_6/3/FUUT//HORA/JOR/8/GEDIZ/FGO//GTA/3/SRN_1/4/TOTUS/5/ENTE/MEXI_2//HUI/4/YAV_1/3/LD357E/2*TC60//JO69/6/SOMBRA_20/7/JUPARE C 2001	CDSS06B00045S-099Y-099M-7Y-4B-04Y-0B		spring				DWRC-0469
DWRC-0470	Karim Ammar - CIMMYT	K.Ammar@cgiar.org	Km. 45, Carretera, México-Veracruz, El Batán, Texcoco CP 56237, Edo. de México – MÉXICO	IDSN46-7128	Breeding line	CIMMYT	MÂALI/4/STOT//ALTAR 84/ALD/3/PATKA_7/YAZI_1/5/SELIM	CDSS07Y00659T-W-01Y-02M-7Y-3B-04Y-0B		spring				DWRC-0470
DWRC-0471	Karim Ammar - CIMMYT	K.Ammar@cgiar.org	Km. 45, Carretera, México-Veracruz, El Batán, Texcoco CP 56237, Edo. de México – MÉXICO	IDSN46-7129	Breeding line	CIMMYT	ALTAR 84/BISU_1//SNITAN/3/MOJO/AIRON/4/ARMENT//SRN_3/NIGRIS_4/3/CANELO_9.1/5/SELIM	CDSS07Y00663T-M-01Y-02M-5Y-3B-04Y-0B		spring				DWRC-0471
DWRC-0472	Karim Ammar - CIMMYT	K.Ammar@cgiar.org	Km. 45, Carretera, México-Veracruz, El Batán, Texcoco CP 56237, Edo. de México – MÉXICO	IDSN46-7130	Breeding line	CIMMYT	ALTAR 84/BISU_1//SNITAN/3/MOJO/AIRON/4/ARMENT//SRN_3/NIGRIS_4/3/CANELO_9.1/5/SELIM	CDSS07Y00663T-M-01Y-02M-20Y-2B-04Y-0B		spring				DWRC-0472
DWRC-0473	Karim Ammar - CIMMYT	K.Ammar@cgiar.org	Km. 45, Carretera, México-Veracruz, El Batán, Texcoco CP 56237, Edo. de México – MÉXICO	IDSN46-7131	Breeding line	CIMMYT	GUANAY/3/SILVER_23/ARLIN_3//DON87/4/PATKA_7/YAZI_1/5/STOT//ALTAR 84/ALD/3/PATKA_7/YAZI_1/6/SELIM	CDSS07Y00668T-L-04Y-03M-2Y-2B-04Y-0B		spring				DWRC-0473
DWRC-0474	Karim Ammar - CIMMYT	K.Ammar@cgiar.org	Km. 45, Carretera, México-Veracruz, El Batán, Texcoco CP 56237, Edo. de México – MÉXICO	IDSN46-7132	Breeding line	CIMMYT	HUALITA/4/STOT//ALTAR 84/ALD/3/PATKA_7/YAZI_1/5/SELIM	CDSS07Y00672T-U-02Y-01M-5Y-3B-04Y-0B		spring				DWRC-0474
DWRC-0475	Karim Ammar - CIMMYT	K.Ammar@cgiar.org	Km. 45, Carretera, México-Veracruz, El Batán, Texcoco CP 56237, Edo. de México – MÉXICO	IDSN46-7133	Breeding line	CIMMYT	MÂALI/11/BRAK_2/AJAIA_2//SOLGA_8/3/FOSKAL_1/PELA_2//BRAK_2/10/PLATA_10/6/MQUE/4/USDA573//QFN/AA_7/3/ALBA-D/5/AVO/HUI/7/PLATA_13/8/THKNEE_11/9/CHEN/ALTAR 84/3/HUI/POC//BUB/RUFO/4/FNFOOT/12/SELIM/6/CNDO/PRIMADUR//HAI-OU_17/3/SNITAN/4/JUPARE C 2001/5/CN	CDSS07Y00785D-3B-01Y-01M-14Y-2B-04Y-0B		spring				DWRC-0475
DWRC-0476	Karim Ammar - CIMMYT	K.Ammar@cgiar.org	Km. 45, Carretera, México-Veracruz, El Batán, Texcoco CP 56237, Edo. de México – MÉXICO	IDSN46-7134	Breeding line	CIMMYT	DUKEM_1//SORA/2*PLATA_12/3/SOMAT_4/INTER_8	CDSS04Y00520S-18Y-0M-06Y-4M-1Y-0B		spring				DWRC-0476
DWRC-0477	Karim Ammar - CIMMYT	K.Ammar@cgiar.org	Km. 45, Carretera, México-Veracruz, El Batán, Texcoco CP 56237, Edo. de México – MÉXICO	IDSN46-7135	Breeding line	CIMMYT	STOT//ALTAR 84/ALD/3/PATKA_7/YAZI_1/4/SOMAT_3/PHAX_1//TILO_1/LOTUS_4/5/SOOTY_9/RASCON_37//WODUCK/CHAM_3	CDSS04Y00727T-0TOPB-30Y-0M-06Y-4M-1Y-0B		spring				DWRC-0477
DWRC-0478	Karim Ammar - CIMMYT	K.Ammar@cgiar.org	Km. 45, Carretera, México-Veracruz, El Batán, Texcoco CP 56237, Edo. de México – MÉXICO	IDSN46-7136	Breeding line	CIMMYT	PLATA_10/6/MQUE/4/USDA573//QFN/AA_7/3/ALBA-D/5/AVO/HUI/7/PLATA_13/8/RAFI97/9/MALMUK_1/SERRATOR_1/10/ARMENT//SRN_3/NIGRIS_4/3/CANELO_9.1/11/SHAG_21/DIPPER_2//PATA_2/6/ARAM_7//CREX/ALLA/5/ENTE/MEXI_2//HUI/4/YAV_1/3/LD357E/2*TC60//JO69	CDSS04Y00993T-0TOPB-16Y-0M-06Y-1M-1Y-0B		spring				DWRC-0478
DWRC-0479	Karim Ammar - CIMMYT	K.Ammar@cgiar.org	Km. 45, Carretera, México-Veracruz, El Batán, Texcoco CP 56237, Edo. de México – MÉXICO	IDSN46-7137	Breeding line	CIMMYT	LLARETA INIA/4/SKEST//HUI/TUB/3/SILVER/5/LAHN/RASCON//CONA-D/6/GREEN_32/CHEN_7//SILVER_14/3/DIPPER_2/BUSHEN_3/4/SNITAN	CDSS02B00574S-0M-12Y-06Y-2M-1Y-0B		spring				DWRC-0479
DWRC-0480	Karim Ammar - CIMMYT	K.Ammar@cgiar.org	Km. 45, Carretera, México-Veracruz, El Batán, Texcoco CP 56237, Edo. de México – MÉXICO	IDSN46-7138	Breeding line	CIMMYT	SOOTY_9/RASCON_37//WODUCK/CHAM_3/9/USDA595/3/D67.3/RABI//CRA/4/ALO/5/HUI/YAV_1/6/ARDENTE/7/HUI/YAV79/8/POD_9	CDSS05Y00191S-31Y-0M-2Y-0M-3Y-0B		spring				DWRC-0480
DWRC-0481	Karim Ammar - CIMMYT	K.Ammar@cgiar.org	Km. 45, Carretera, México-Veracruz, El Batán, Texcoco CP 56237, Edo. de México – MÉXICO	IDSN46-7139	Breeding line	CIMMYT	WID22241/4/ARMENT//SRN_3/NIGRIS_4/3/CANELO_9.1/5/TARRO_1/2*YUAN_1//AJAIA_13/YAZI/3/SOMAT_4/INTER_8/4/ARMENT//SRN_3/NIGRIS_4/3/CANELO_9.1	CDSS06Y00646T-0TOPB-24Y-0M-4Y-1M-0Y		spring				DWRC-0481
DWRC-0482	Karim Ammar - CIMMYT	K.Ammar@cgiar.org	Km. 45, Carretera, México-Veracruz, El Batán, Texcoco CP 56237, Edo. de México – MÉXICO	IDSN46-7140	Breeding line	CIMMYT	YU803-42/4/ARMENT//SRN_3/NIGRIS_4/3/CANELO_9.1/5/TARRO_1/2*YUAN_1//AJAIA_13/YAZI/3/SOMAT_4/INTER_8/4/ARMENT//SRN_3/NIGRIS_4/3/CANELO_9.1	CDSS06Y00635T-0TOPB-76Y-0M-1Y-1M-0Y		spring				DWRC-0482
DWRC-0483	Karim Ammar - CIMMYT	K.Ammar@cgiar.org	Km. 45, Carretera, México-Veracruz, El Batán, Texcoco CP 56237, Edo. de México – MÉXICO	IDSN46-7141	Breeding line	CIMMYT	CF4-JS 21//RASCON_37/2*TARRO_2/10/AAZ//ALTAR 84/ALD/3/AJAIA/4/AJAIA_12/F3LOCAL(SEL.ETHIO.135.85)//PLATA_13/5/ATIL/9/USDA595/3/D67.3/RABI//CRA/4/ALO/5/HUI/YAV_1/6/ARDENTE/7/HUI/YAV79/8/POD_9	CDSS05B00091S-58Y-0M-3Y-3M-0Y		spring				DWRC-0483
DWRC-0484	Karim Ammar - CIMMYT	K.Ammar@cgiar.org	Km. 45, Carretera, México-Veracruz, El Batán, Texcoco CP 56237, Edo. de México – MÉXICO	IDSN46-7142	Breeding line	CIMMYT	HAI-OU_17/CHEN_7//DAB_2/3/LABUD_1/WIZZA_7/10/PLATA_10/6/MQUE/4/USDA573//QFN/AA_7/3/ALBA-D/5/AVO/HUI/7/PLATA_13/8/THKNEE_11/9/CHEN/ALTAR 84/3/HUI/POC//BUB/RUFO/4/FNFOOT/11/CHEN_1/TEZ/3/GUIL//CIT71/CII/4/SORA/PLATA_12/5/STOT//ALTAR 84/ALD	CDSS06Y00331S-43Y-0M-2Y-1M-0Y		spring				DWRC-0484
DWRC-0485	Karim Ammar - CIMMYT	K.Ammar@cgiar.org	Km. 45, Carretera, México-Veracruz, El Batán, Texcoco CP 56237, Edo. de México – MÉXICO	IDSN46-7143	Breeding line	CIMMYT	INTER_4/3/MINIMUS/COMB DUCK_2//CHAM_3/7/CS/TH.CU//GLEN/3/GEN/4/MYNA/VUL/5/2*DON87/6/2*BUSCA_3/8/SOMAT_3/PHAX_1//TILO_1/LOTUS_4/9/AVILLO_1/3/ISLOM_1/DUKEM_2//TARRO_3/7/ECO/CMH76A.722//BIT/3/ALTAR 84/4/AJAIA_2/5/KJOVE_1/6/MALMUK_1/SERRATOR_1	CDSS06Y00410S-54Y-0M-4Y-2M-0Y		spring				DWRC-0485
DWRC-0486	Karim Ammar - CIMMYT	K.Ammar@cgiar.org	Km. 45, Carretera, México-Veracruz, El Batán, Texcoco CP 56237, Edo. de México – MÉXICO	IDSN46-7144	Breeding line	CIMMYT	MINIMUS/COMB DUCK_2//CHAM_3/3/CANELO_9/9/USDA595/3/D67.3/RABI//CRA/4/ALO/5/HUI/YAV_1/6/ARDENTE/7/HUI/YAV79/8/POD_9/10/TARRO_1/2*YUAN_1//AJAIA_13/YAZI/3/SOMAT_4/INTER_8/4/ARMENT//SRN_3/NIGRIS_4/3/CANELO_9.1	CDSS06Y00416S-10Y-0M-1Y-3M-0Y		spring				DWRC-0486
DWRC-0487	Karim Ammar - CIMMYT	K.Ammar@cgiar.org	Km. 45, Carretera, México-Veracruz, El Batán, Texcoco CP 56237, Edo. de México – MÉXICO	IDSN46-7145	Breeding line	CIMMYT	AJAIA_12/F3LOCAL(SEL.ETHIO.135.85)//PLATA_13/3/PLATA_6/GREEN_17/4/SOOTY_9/RASCON_37/9/USDA595/3/D67.3/RABI//CRA/4/ALO/5/HUI/YAV_1/6/ARDENTE/7/HUI/YAV79/8/POD_9/10/ZHONG ZUO/2*GREEN_3//SORA/2*PLATA_12/3/SOMAT_4/INTER_8	CDSS06Y00774T-0TOPB-43Y-0M-1Y-2M-0Y		spring				DWRC-0487
DWRC-0488	Karim Ammar - CIMMYT	K.Ammar@cgiar.org	Km. 45, Carretera, México-Veracruz, El Batán, Texcoco CP 56237, Edo. de México – MÉXICO	IDSN46-7146	Breeding line	CIMMYT	HALIA_1//WARD/YAV79/3/RUDDY_2/4/DUKEM_1//PATKA_7/YAZI_1/3/PATKA_7/YAZI_1/5/GGOVZ385/KOBAK 2916//SINCP9/3/2*SILVER_2	CDSS05B00641T-0TOPY-51Y-0M-4Y-2M-0Y		spring				DWRC-0488
DWRC-0489	Karim Ammar - CIMMYT	K.Ammar@cgiar.org	Km. 45, Carretera, México-Veracruz, El Batán, Texcoco CP 56237, Edo. de México – MÉXICO	IDSN46-7147	Breeding line	CIMMYT	MUSK_1//ACO89/FNFOOT_2/4/MUSK_4/3/PLATA_3//CREX/ALLA/5/OLUS*2/ILBOR//PATKA_7/YAZI_1	CDSS02Y00786T-0TOPB-0Y-0M-2Y-0Y		spring				DWRC-0489
DWRC-0490	Karim Ammar - CIMMYT	K.Ammar@cgiar.org	Km. 45, Carretera, México-Veracruz, El Batán, Texcoco CP 56237, Edo. de México – MÉXICO	IDSN46-7148	Breeding line	CIMMYT	SNITAN/5/AJAIA_12/F3LOCAL(SEL.ETHIO.135.85)//PLATA_13/3/SOMAT_3/4/SOOTY_9/RASCON_37/6/SNITAN	CDSS02B01019T-0TOPB-0Y-0M-1Y-2M-04Y-0B		spring				DWRC-0490
DWRC-0491	Karim Ammar - CIMMYT	K.Ammar@cgiar.org	Km. 45, Carretera, México-Veracruz, El Batán, Texcoco CP 56237, Edo. de México – MÉXICO	IDSN46-7149	Breeding line	CIMMYT	SHAG_21/DIPPER_2//PATA_2/6/ARAM_7//CREX/ALLA/5/ENTE/MEXI_2//HUI/4/YAV_1/3/LD357E/2*TC60//JO69/7/ARMENT//SRN_3/NIGRIS_4/3/CANELO_9.1	CDSS02B00443S-0Y-0M-15Y-3M-04Y-0B		spring				DWRC-0491
DWRC-0492	Karim Ammar - CIMMYT	K.Ammar@cgiar.org	Km. 45, Carretera, México-Veracruz, El Batán, Texcoco CP 56237, Edo. de México – MÉXICO	IDSN46-7150	Breeding line	CIMMYT	SORA/2*PLATA_12/3/SORA/2*PLATA_12//SOMAT_3/4/AJAIA_13/YAZI//DIPPER_2/BUSHEN_3	CDSS02B00849T-0TOPB-0Y-0M-7Y-2M-04Y-0B		spring				DWRC-0492
DWRC-0493	Karim Ammar - CIMMYT	K.Ammar@cgiar.org	Km. 45, Carretera, México-Veracruz, El Batán, Texcoco CP 56237, Edo. de México – MÉXICO	IDSN46-7151	Breeding line	CIMMYT	POD_20//SULA/ACO89/3/SORA/2*PLATA_12//SOMAT_3/4/PATKA_4/THKNEE_9//CABECA_1	CDSS02B01271T-0TOPB-0Y-0M-7Y-3M-04Y-0B		spring				DWRC-0493
DWRC-0494	Karim Ammar - CIMMYT	K.Ammar@cgiar.org	Km. 45, Carretera, México-Veracruz, El Batán, Texcoco CP 56237, Edo. de México – MÉXICO	IDSN46-7152	Breeding line	CIMMYT	GUAYACAN INIA/GUANAY/8/GEDIZ/FGO//GTA/3/SRN_1/4/TOTUS/5/ENTE/MEXI_2//HUI/4/YAV_1/3/LD357E/2*TC60//JO69/6/SOMBRA_20/7/JUPARE C 2001	CDSS04Y00275S-8Y-0M-06Y-4M-1Y-0B		spring				DWRC-0494
DWRC-0495	Karim Ammar - CIMMYT	K.Ammar@cgiar.org	Km. 45, Carretera, México-Veracruz, El Batán, Texcoco CP 56237, Edo. de México – MÉXICO	IDSN46-7153	Breeding line	CIMMYT	PLATA_6/GREEN_17//SNITAN/4/ARMENT//SRN_3/NIGRIS_4/3/CANELO_9.1	CDSS02B00200S-0M-15Y-06Y-4M-1Y-0B		spring				DWRC-0495
DWRC-0496	Karim Ammar - CIMMYT	K.Ammar@cgiar.org	Km. 45, Carretera, México-Veracruz, El Batán, Texcoco CP 56237, Edo. de México – MÉXICO	IDSN46-7154	Breeding line	CIMMYT	SOMAT_3/3/STOT//ALTAR 84/ALD/4/FOCHA_1/MUSK_3/6/RANCO//CIT71/CII/3/COMDK/4/TCHO//SHWA/MALD/3/CREX/5/SNITAN	CDSS02B00589S-0M-20Y-06Y-3M-1Y-0B		spring				DWRC-0496
DWRC-0497	Karim Ammar - CIMMYT	K.Ammar@cgiar.org	Km. 45, Carretera, México-Veracruz, El Batán, Texcoco CP 56237, Edo. de México – MÉXICO	IDSN46-7155	Breeding line	CIMMYT	EUPODA_3/SLA_2//MINIMUS/3/PLATA_7/ILBOR_1//SOMAT_3	CDSS04B00086S-11Y-0M-7Y-0M-1Y-0B		spring				DWRC-0497
DWRC-0498	Karim Ammar - CIMMYT	K.Ammar@cgiar.org	Km. 45, Carretera, México-Veracruz, El Batán, Texcoco CP 56237, Edo. de México – MÉXICO	IDSN46-7156	Breeding line	CIMMYT	MOHAWK/6/LOTUS_5/F3LOCAL(SEL.ETHIO.135.85)/5/CHEN/ALTAR 84/3/HUI/POC//BUB/RUFO/4/FNFOOT	CDSS05Y00087S-64Y-0M-1Y-0M-1Y-0B		spring				DWRC-0498
DWRC-0499	Karim Ammar - CIMMYT	K.Ammar@cgiar.org	Km. 45, Carretera, México-Veracruz, El Batán, Texcoco CP 56237, Edo. de México – MÉXICO	IDSN46-7157	Breeding line	CIMMYT	SWAHEN_2/KIRKI_8//PROZANA_1/4/ADAMAR_15//ALBIA_1/ALTAR 84/3/SNITAN/9/GUAYACAN INIA/GUANAY/8/GEDIZ/FGO//GTA/3/SRN_1/4/TOTUS/5/ENTE/MEXI_2//HUI/4/YAV_1/3/LD357E/2*TC60//JO69/6/SOMBRA_20/7/JUPARE C 2001	CDSS05Y00792D-16Y-0M-3Y-3Y-0B		spring				DWRC-0499
DWRC-0500	Karim Ammar - CIMMYT	K.Ammar@cgiar.org	Km. 45, Carretera, México-Veracruz, El Batán, Texcoco CP 56237, Edo. de México – MÉXICO	IDSN46-7158	Breeding line	CIMMYT	SELIM/9/ALTAR 84/860137//YAZI_1/4/LIS_8/FILLO_6/3/FUUT//HORA/JOR/8/GEDIZ/FGO//GTA/3/SRN_1/4/TOTUS/5/ENTE/MEXI_2//HUI/4/YAV_1/3/LD357E/2*TC60//JO69/6/SOMBRA_20/7/JUPARE C 2001	CDSS06B00045S-099Y-099M-4Y-1B-04Y-0B		spring				DWRC-0500
DWRC-0501	Karim Ammar - CIMMYT	K.Ammar@cgiar.org	Km. 45, Carretera, México-Veracruz, El Batán, Texcoco CP 56237, Edo. de México – MÉXICO	IDSN46-7159	Breeding line	CIMMYT	HUALITA/4/ARMENT//SRN_3/NIGRIS_4/3/CANELO_9.1/5/NASR 99	CDSS06B00510T-099Y-099M-4Y-4B-04Y-0B		spring				DWRC-0501
DWRC-0502	Karim Ammar - CIMMYT	K.Ammar@cgiar.org	Km. 45, Carretera, México-Veracruz, El Batán, Texcoco CP 56237, Edo. de México – MÉXICO	IDSN46-7160	Breeding line	CIMMYT	HUALITA/4/ARMENT//SRN_3/NIGRIS_4/3/CANELO_9.1/5/NASR 99	CDSS06B00510T-099Y-099M-5Y-2B-04Y-0B		spring				DWRC-0502
DWRC-0503	Karim Ammar - CIMMYT	K.Ammar@cgiar.org	Km. 45, Carretera, México-Veracruz, El Batán, Texcoco CP 56237, Edo. de México – MÉXICO	IDSN46-7161	Breeding line	CIMMYT	STOT//ALTAR 84/ALD/3/PATKA_7/YAZI_1/4/ARMENT//SRN_3/NIGRIS_4/3/CANELO_9.1/5/NASR 99	CDSS06B00511T-099Y-099M-2Y-3B-04Y-0B		spring				DWRC-0503
DWRC-0504	Karim Ammar - CIMMYT	K.Ammar@cgiar.org	Km. 45, Carretera, México-Veracruz, El Batán, Texcoco CP 56237, Edo. de México – MÉXICO	IDSN46-7162	Breeding line	CIMMYT	STOT//ALTAR 84/ALD/3/PATKA_7/YAZI_1/4/ARMENT//SRN_3/NIGRIS_4/3/CANELO_9.1/5/NASR 99	CDSS06B00511T-099Y-099M-2Y-4B-04Y-0B		spring				DWRC-0504
DWRC-0505	Karim Ammar - CIMMYT	K.Ammar@cgiar.org	Km. 45, Carretera, México-Veracruz, El Batán, Texcoco CP 56237, Edo. de México – MÉXICO	IDSN46-7163	Breeding line	CIMMYT	STOT//ALTAR 84/ALD/3/PATKA_7/YAZI_1/4/ARMENT//SRN_3/NIGRIS_4/3/CANELO_9.1/5/NASR 99	CDSS06B00511T-099Y-099M-13Y-1B-04Y-0B		spring				DWRC-0505
DWRC-0506	Karim Ammar - CIMMYT	K.Ammar@cgiar.org	Km. 45, Carretera, México-Veracruz, El Batán, Texcoco CP 56237, Edo. de México – MÉXICO	IDSN46-7164	Breeding line	CIMMYT	SELIM/6/AJAIA_12/F3LOCAL(SEL.ETHIO.135.85)//PLATA_13/3/SOMBRA_20/4/SNITAN/5/SOMAT_4/INTER_8/7/NASR 99/4/BCRIS/BICUM//LLARETA INIA/3/DUKEM_12/2*RASCON_21	CDSS07Y00768D-3B-01Y-03M-6Y-3B-04Y-0B		spring				DWRC-0506
DWRC-0507	Karim Ammar - CIMMYT	K.Ammar@cgiar.org	Km. 45, Carretera, México-Veracruz, El Batán, Texcoco CP 56237, Edo. de México – MÉXICO	IDSN46-7165	Breeding line	CIMMYT	SELIM/5/TOSKA_26/RASCON_37//SNITAN/4/ARMENT//SRN_3/NIGRIS_4/3/CANELO_9.1/6/NASR 99/5/ARTICO/AJAIA_3//HUALITA/3/FULVOUS_1/MFOWL_13/4/TECA96/TILO_1	CDSS07Y00770D-2B-05Y-05M-7Y-4B-04Y-0B		spring				DWRC-0507
DWRC-0508	Karim Ammar - CIMMYT	K.Ammar@cgiar.org	Km. 45, Carretera, México-Veracruz, El Batán, Texcoco CP 56237, Edo. de México – MÉXICO	IDSN46-7166	Breeding line	CIMMYT	SELIM/10/RCOL/THKNEE_2/9/USDA595/3/D67.3/RABI//CRA/4/ALO/5/HUI/YAV_1/6/ARDENTE/7/HUI/YAV79/8/POD_9/11/NASR 99/6/OSU-3880005/3/STOT//ALTAR 84/ALD/4/KUCUK_2/5/CRAKE_10/RISSA	CDSS07Y00772D-7B-01Y-04M-17Y-2B-04Y-0B		spring				DWRC-0508
DWRC-0509	Karim Ammar - CIMMYT	K.Ammar@cgiar.org	Km. 45, Carretera, México-Veracruz, El Batán, Texcoco CP 56237, Edo. de México – MÉXICO	IDSN46-7167	Breeding line	CIMMYT	SELIM/10/RCOL/THKNEE_2/9/USDA595/3/D67.3/RABI//CRA/4/ALO/5/HUI/YAV_1/6/ARDENTE/7/HUI/YAV79/8/POD_9/11/NASR 99/6/OSU-3880005/3/STOT//ALTAR 84/ALD/4/KUCUK_2/5/CRAKE_10/RISSA	CDSS07Y00772D-7B-01Y-04M-18Y-2B-04Y-0B		spring				DWRC-0509
DWRC-0510	Karim Ammar - CIMMYT	K.Ammar@cgiar.org	Km. 45, Carretera, México-Veracruz, El Batán, Texcoco CP 56237, Edo. de México – MÉXICO	IDSN46-7168	Breeding line	CIMMYT	SELIM/5/BRAK_2/AJAIA_2//SOLGA_8/3/CANELO_8//SORA/2*PLATA_12/4/YAZI_1/AKAKI_4//SOMAT_3/3/AUK/GUIL//GREEN/10/NASR 99/9/SOMAT_3/PHAX_1//TILO_1/LOTUS_4/7/YEL/BAR/3/GARZA/AFN//CRA/5/DOM//CRA*2/GS/3/SCOT/4/HORA/6/LAP746/GUIL/8/CREX//BOY/YAV_1/3/PLATA_6/4/P	CDSS07Y00775D-10B-03Y-01M-1Y-3B-04Y-0B		spring				DWRC-0510
DWRC-0511	Karim Ammar - CIMMYT	K.Ammar@cgiar.org	Km. 45, Carretera, México-Veracruz, El Batán, Texcoco CP 56237, Edo. de México – MÉXICO	IDSN46-7169	Breeding line	CIMMYT	SELIM/5/BRAK_2/AJAIA_2//SOLGA_8/3/CANELO_8//SORA/2*PLATA_12/4/YAZI_1/AKAKI_4//SOMAT_3/3/AUK/GUIL//GREEN/10/NASR 99/9/SOMAT_3/PHAX_1//TILO_1/LOTUS_4/7/YEL/BAR/3/GARZA/AFN//CRA/5/DOM//CRA*2/GS/3/SCOT/4/HORA/6/LAP746/GUIL/8/CREX//BOY/YAV_1/3/PLATA_6/4/P	CDSS07Y00775D-10B-03Y-01M-28Y-4B-04Y-0B		spring				DWRC-0511
DWRC-0512	Karim Ammar - CIMMYT	K.Ammar@cgiar.org	Km. 45, Carretera, México-Veracruz, El Batán, Texcoco CP 56237, Edo. de México – MÉXICO	IDSN46-7170	Breeding line	CIMMYT	MÂALI/5/1A.1D 5+1-06/3*MOJO//RCOL/4/ARMENT//SRN_3/NIGRIS_4/3/CANELO_9.1/11/SELIM/10/RCOL/THKNEE_2/9/USDA595/3/D67.3/RABI//CRA/4/ALO/5/HUI/YAV_1/6/ARDENTE/7/HUI/YAV79/8/POD_9	CDSS07Y00781D-1B-01Y-05M-2Y-2B-04Y-0B		spring				DWRC-0512
DWRC-0513	Karim Ammar - CIMMYT	K.Ammar@cgiar.org	Km. 45, Carretera, México-Veracruz, El Batán, Texcoco CP 56237, Edo. de México – MÉXICO	IDSN46-7171	Breeding line	CIMMYT	MÂALI/5/1A.1D 5+1-06/3*MOJO//RCOL/4/ARMENT//SRN_3/NIGRIS_4/3/CANELO_9.1/11/SELIM/10/RCOL/THKNEE_2/9/USDA595/3/D67.3/RABI//CRA/4/ALO/5/HUI/YAV_1/6/ARDENTE/7/HUI/YAV79/8/POD_9	CDSS07Y00781D-1B-01Y-05M-2Y-4B-04Y-0B		spring				DWRC-0513
DWRC-0514	Karim Ammar - CIMMYT	K.Ammar@cgiar.org	Km. 45, Carretera, México-Veracruz, El Batán, Texcoco CP 56237, Edo. de México – MÉXICO	IDSN46-7172	Breeding line	CIMMYT	MÂALI/6/MUSK_1//ACO89/FNFOOT_2/4/MUSK_4/3/PLATA_3//CREX/ALLA/5/OLUS*2/ILBOR//PATKA_7/YAZI_1/10/SELIM/9/ALTAR 84/860137//YAZI_1/4/LIS_8/FILLO_6/3/FUUT//HORA/JOR/8/GEDIZ/FGO//GTA/3/SRN_1/4/TOTUS/5/ENTE/MEXI_2//HUI/4/YAV_1/3/LD357E/2*TC60//JO69/6/SOMBRA	CDSS07Y00784D-2B-07Y-07M-7Y-2B-04Y-0B		spring				DWRC-0514
DWRC-0515	Karim Ammar - CIMMYT	K.Ammar@cgiar.org	Km. 45, Carretera, México-Veracruz, El Batán, Texcoco CP 56237, Edo. de México – MÉXICO	IDSN46-7173	Breeding line	CIMMYT	ALTAR 84/STINT//SILVER_45/3/GUANAY/4/GREEN_14//YAV_10/AUK/10/CMH79.959/CHEN//SOOTY_9/RASCON_37/9/USDA595/3/D67.3/RABI//CRA/4/ALO/5/HUI/YAV_1/6/ARDENTE/7/HUI/YAV79/8/POD_9	CDSS05B00042S-100Y-0M-3Y-4M-0Y		spring				DWRC-0515
DWRC-0516	Karim Ammar - CIMMYT	K.Ammar@cgiar.org	Km. 45, Carretera, México-Veracruz, El Batán, Texcoco CP 56237, Edo. de México – MÉXICO	IDSN46-7174	Breeding line	CIMMYT	ARMENT//SRN_3/NIGRIS_4/3/CANELO_9.1/4/STOT//ALTAR 84/ALD/3/PATKA_7/YAZI_1/5/HUALITA	CDSS06Y00674T-0TOPB-4Y-0M-3Y-4M-0Y		spring				DWRC-0516
DWRC-0517	Karim Ammar - CIMMYT	K.Ammar@cgiar.org	Km. 45, Carretera, México-Veracruz, El Batán, Texcoco CP 56237, Edo. de México – MÉXICO	IDSN46-7175	Breeding line	CIMMYT	ODIN_15/WITNEK_1//ISLOM_1/5/TARRO_1/TISOMA_2//TARRO_1/3/COMB DUCK_2/ALAS//4*COMB DUCK_2/4/SHAG_9/BUTO_17/6/VANRRIKSE_6.2//1A-1D 2+12-5/3*WB881/5/TARRO_1/TISOMA_2//TARRO_1/3/COMB DUCK_2/ALAS//4*COMB DUCK_2/4/SHAG_9/BUTO_17	CDSS04B00752D-1Y-0M-5Y-0M-1Y-0B		spring				DWRC-0517
DWRC-0518	Karim Ammar - CIMMYT	K.Ammar@cgiar.org	Km. 45, Carretera, México-Veracruz, El Batán, Texcoco CP 56237, Edo. de México – MÉXICO	IDSN46-7176	Breeding line	CIMMYT	WID22241/4/ARMENT//SRN_3/NIGRIS_4/3/CANELO_9.1/5/TARRO_1/2*YUAN_1//AJAIA_13/YAZI/3/SOMAT_4/INTER_8/4/ARMENT//SRN_3/NIGRIS_4/3/CANELO_9.1	CDSS06Y00646T-0TOPB-2Y-0M-6Y-2M-0Y		spring				DWRC-0518
DWRC-0519	Karim Ammar - CIMMYT	K.Ammar@cgiar.org	Km. 45, Carretera, México-Veracruz, El Batán, Texcoco CP 56237, Edo. de México – MÉXICO	IDSN46-7177	Breeding line	CIMMYT	WID22241/4/ARMENT//SRN_3/NIGRIS_4/3/CANELO_9.1/5/TARRO_1/2*YUAN_1//AJAIA_13/YAZI/3/SOMAT_4/INTER_8/4/ARMENT//SRN_3/NIGRIS_4/3/CANELO_9.1	CDSS06Y00646T-0TOPB-2Y-0M-11Y-1M-0Y		spring				DWRC-0519
DWRC-0520	Karim Ammar - CIMMYT	K.Ammar@cgiar.org	Km. 45, Carretera, México-Veracruz, El Batán, Texcoco CP 56237, Edo. de México – MÉXICO	IDSN46-7178	Breeding line	CIMMYT	WID22241/4/ARMENT//SRN_3/NIGRIS_4/3/CANELO_9.1/5/TARRO_1/2*YUAN_1//AJAIA_13/YAZI/3/SOMAT_4/INTER_8/4/ARMENT//SRN_3/NIGRIS_4/3/CANELO_9.1	CDSS06Y00646T-0TOPB-2Y-0M-12Y-2M-0Y		spring				DWRC-0520
DWRC-0521	Karim Ammar - CIMMYT	K.Ammar@cgiar.org	Km. 45, Carretera, México-Veracruz, El Batán, Texcoco CP 56237, Edo. de México – MÉXICO	IDSN46-7179	Breeding line	CIMMYT	TOPDUR/TETRADUR/4/ARMENT//SRN_3/NIGRIS_4/3/CANELO_9.1/5/PON_3//SORA/2*PLATA_12/3/SNITAN/SOMAT_3//FULVOUS_1/MFOWL_13	CDSS06Y00698T-0TOPB-12Y-0M-5Y-1M-0Y		spring				DWRC-0521
DWRC-0522	Karim Ammar - CIMMYT	K.Ammar@cgiar.org	Km. 45, Carretera, México-Veracruz, El Batán, Texcoco CP 56237, Edo. de México – MÉXICO	IDSN46-7180	Breeding line	CIMMYT	ZENIT/5/SORA/2*PLATA_12//RASCON_37/4/ARMENT//SRN_3/NIGRIS_4/3/CANELO_9.1/6/MINIMUS_4/GRO_2/3/PROZANA/ARLIN//MUSK_6/5/SULA/RBCE_2/3/HUI//CIT71/CII/4/RYPS27_3/SKARV_3	CDSS06B00472T-099Y-099M-11Y-4M-04Y-0B		spring				DWRC-0522
DWRC-0523	Karim Ammar - CIMMYT	K.Ammar@cgiar.org	Km. 45, Carretera, México-Veracruz, El Batán, Texcoco CP 56237, Edo. de México – MÉXICO	IDSN46-7181	Breeding line	CIMMYT	SIMETO/3/SORA/2*PLATA_12//SRN_3/NIGRIS_4/5/TOSKA_26/RASCON_37//SNITAN/4/ARMENT//SRN_3/NIGRIS_4/3/CANELO_9.1	CDSS06B00488T-099Y-099M-5Y-3M-04Y-0B		spring				DWRC-0523
DWRC-0524	Karim Ammar - CIMMYT	K.Ammar@cgiar.org	Km. 45, Carretera, México-Veracruz, El Batán, Texcoco CP 56237, Edo. de México – MÉXICO	IDSN46-7182	Breeding line	CIMMYT	AJAIA_12/F3LOCAL(SEL.ETHIO.135.85)//PLATA_13/3/SOMAT_3/4/SOOTY_9/RASCON_37/5/ARMENT//SRN_3/NIGRIS_4/3/CANELO_9.1/6/HUBEI//SOOTY_9/RASCON_37/3/2*SOOTY_9/RASCON_37/4/2*SOOTY_9/RASCON_37	CDSS07B00211S-099Y-034M-12Y-4M-0Y		spring				DWRC-0524
DWRC-0525	Karim Ammar - CIMMYT	K.Ammar@cgiar.org	Km. 45, Carretera, México-Veracruz, El Batán, Texcoco CP 56237, Edo. de México – MÉXICO	IDSN46-7183	Breeding line	CIMMYT	ODIN_15/WITNEK_1//ISLOM_1/6/MINIMUS/COMB DUCK_2//CHAM_3/3/FICHE_6/4/MOJO/AIRON/5/SOMAT_3.1	CDSS07B00338S-099Y-013M-4Y-1M-0Y		spring				DWRC-0525
DWRC-0526	Karim Ammar - CIMMYT	K.Ammar@cgiar.org	Km. 45, Carretera, México-Veracruz, El Batán, Texcoco CP 56237, Edo. de México – MÉXICO	IDSN46-7184	Breeding line	CIMMYT	ODIN_15/WITNEK_1//ISLOM_1/6/MINIMUS/COMB DUCK_2//CHAM_3/3/FICHE_6/4/MOJO/AIRON/5/SOMAT_3.1	CDSS07B00338S-099Y-013M-7Y-1M-0Y		spring				DWRC-0526
DWRC-0527	Karim Ammar - CIMMYT	K.Ammar@cgiar.org	Km. 45, Carretera, México-Veracruz, El Batán, Texcoco CP 56237, Edo. de México – MÉXICO	IDSN46-7185	Breeding line	CIMMYT	ARMENT//SRN_3/NIGRIS_4/3/CANELO_9.1/4/TOSKA_26/RASCON_37//SNITAN/5/PLAYERO	CDSS04B00362T-0TOPY-16Y-0M-1Y-0M-2Y-0B		spring				DWRC-0527
DWRC-0528	Karim Ammar - CIMMYT	K.Ammar@cgiar.org	Km. 45, Carretera, México-Veracruz, El Batán, Texcoco CP 56237, Edo. de México – MÉXICO	IDSN46-7186	Breeding line	CIMMYT	1A.1D 5+1-06/3*MOJO//RCOL/3/SNITAN/SOMAT_3//FULVOUS_1/MFOWL_13/10/AVILLO_1/3/CANELO_8//SORA/2*PLATA_12/9/USDA595/3/D67.3/RABI//CRA/4/ALO/5/HUI/YAV_1/6/ARDENTE/7/HUI/YAV79/8/POD_9	CDSS06Y00568S-13Y-0M-1Y-2M-0Y		spring				DWRC-0528
DWRC-0529	Karim Ammar - CIMMYT	K.Ammar@cgiar.org	Km. 45, Carretera, México-Veracruz, El Batán, Texcoco CP 56237, Edo. de México – MÉXICO	IDSN46-7187	Breeding line	CIMMYT	E90040/MFOWL_13//LOTAIL_6/3/PROZANA/ARLIN//MUSK_6/9/USDA595/3/D67.3/RABI//CRA/4/ALO/5/HUI/YAV_1/6/ARDENTE/7/HUI/YAV79/8/POD_9/10/SORA/2*PLATA_12//RASCON_37/4/YAZI_1/AKAKI_4//SOMAT_3/3/AUK/GUIL//GREEN	CDSS06Y00498S-10Y-0M-4Y-1M-0Y		spring				DWRC-0529
DWRC-0530	Karim Ammar - CIMMYT	K.Ammar@cgiar.org	Km. 45, Carretera, México-Veracruz, El Batán, Texcoco CP 56237, Edo. de México – MÉXICO	IDSN46-7188	Breeding line	CIMMYT	E90040/MFOWL_13//LOTAIL_6/3/PROZANA/ARLIN//MUSK_6/9/USDA595/3/D67.3/RABI//CRA/4/ALO/5/HUI/YAV_1/6/ARDENTE/7/HUI/YAV79/8/POD_9/10/TOSKA_26/RASCON_37//SNITAN/4/ARMENT//SRN_3/NIGRIS_4/3/CANELO_9.1	CDSS06Y00497S-11Y-0M-1Y-2M-0Y		spring				DWRC-0530
DWRC-0531	Karim Ammar - CIMMYT	K.Ammar@cgiar.org	Km. 45, Carretera, México-Veracruz, El Batán, Texcoco CP 56237, Edo. de México – MÉXICO	IDSN46-7189	Breeding line	CIMMYT	E90040/MFOWL_13//LOTAIL_6/3/PROZANA/ARLIN//MUSK_6/9/USDA595/3/D67.3/RABI//CRA/4/ALO/5/HUI/YAV_1/6/ARDENTE/7/HUI/YAV79/8/POD_9/10/TOSKA_26/RASCON_37//SNITAN/4/ARMENT//SRN_3/NIGRIS_4/3/CANELO_9.1	CDSS06Y00497S-28Y-0M-4Y-4M-0Y		spring				DWRC-0531
DWRC-0532	Karim Ammar - CIMMYT	K.Ammar@cgiar.org	Km. 45, Carretera, México-Veracruz, El Batán, Texcoco CP 56237, Edo. de México – MÉXICO	IDSN46-7190	Breeding line	CIMMYT	SOOTY_9/RASCON_37//CAMAYO/5/RASCON_33/TISOMA_2/3/CANELO_8//SORA/2*PLATA_12/4/SOMAT_4/INTER_8/6/GUAYACAN INIA/KUCUK/4/ARMENT//SRN_3/NIGRIS_4/3/CANELO_9.1	CDSS07Y00567T-099Y-099M-11Y-2M-04Y-0B		spring				DWRC-0532
DWRC-0533	Karim Ammar - CIMMYT	K.Ammar@cgiar.org	Km. 45, Carretera, México-Veracruz, El Batán, Texcoco CP 56237, Edo. de México – MÉXICO	IDSN46-7191	Breeding line	CIMMYT	SOOTY_9/RASCON_37//CAMAYO/5/RASCON_33/TISOMA_2/3/CANELO_8//SORA/2*PLATA_12/4/SOMAT_4/INTER_8/6/GUAYACAN INIA/KUCUK/4/ARMENT//SRN_3/NIGRIS_4/3/CANELO_9.1	CDSS07Y00567T-099Y-099M-15Y-1M-04Y-0B		spring				DWRC-0533
DWRC-0534	Karim Ammar - CIMMYT	K.Ammar@cgiar.org	Km. 45, Carretera, México-Veracruz, El Batán, Texcoco CP 56237, Edo. de México – MÉXICO	IDSN46-7192	Breeding line	CIMMYT	ROLA_5/3/AJAIA_12/F3LOCAL(SEL.ETHIO.135.85)//PLATA_13/4/MALMUK_1/SERRATOR_1/5/KHP*2/D31708//BOOMER_33/3/PLATA_3//CREX/ALLA/8/SRN_3/AJAIA_15//PICON/3/GREEN/6/CMH82A.1062/3/GERARDO VZ 394//SBA81/PLC/4/AAZ_1/CREX/5/HUI//CIT71/CII/7/SOMAT_4/INTER_8	CDSS07Y00037S-099Y-099M-4Y-2M-04Y-0B		spring				DWRC-0534
DWRC-0535	Karim Ammar - CIMMYT	K.Ammar@cgiar.org	Km. 45, Carretera, México-Veracruz, El Batán, Texcoco CP 56237, Edo. de México – MÉXICO	IDSN46-7193	Breeding line	CIMMYT	BCRIS/BICUM//LLARETA INIA/3/DUKEM_12/2*RASCON_21/5/RISSA/GAN//POHO_1/3/PLATA_3//CREX/ALLA*2/4/ARMENT//SRN_3/NIGRIS_4/3/CANELO_9.1	CDSS07Y00143S-099Y-099M-7Y-1M-04Y-0B		spring				DWRC-0535
DWRC-0536	Karim Ammar - CIMMYT	K.Ammar@cgiar.org	Km. 45, Carretera, México-Veracruz, El Batán, Texcoco CP 56237, Edo. de México – MÉXICO	IDSN46-7194	Breeding line	CIMMYT	MÂALI/10/ALTAR 84/CMH82A.1062//ALTAR 84/3/YAZI_10/4/SNITAN/9/USDA595/3/D67.3/RABI//CRA/4/ALO/5/HUI/YAV_1/6/ARDENTE/7/HUI/YAV79/8/POD_9	CDSS06B00053S-099Y-099M-12Y-2B-04Y-0B		spring				DWRC-0536
DWRC-0537	Karim Ammar - CIMMYT	K.Ammar@cgiar.org	Km. 45, Carretera, México-Veracruz, El Batán, Texcoco CP 56237, Edo. de México – MÉXICO	IDSN46-7195	Breeding line	CIMMYT	TOPDUR/SAAT_923020.2/3/VANRRIKSE_6.2//1A-1D 2+12-5/3*WB881/4/SOOTY_9/RASCON_37//GUAYACAN INIA	CDSS07B00749T-0TOPY-099Y-015M-3Y-2M-0Y		spring				DWRC-0537
DWRC-0538	Karim Ammar - CIMMYT	K.Ammar@cgiar.org	Km. 45, Carretera, México-Veracruz, El Batán, Texcoco CP 56237, Edo. de México – MÉXICO	IDSN46-7196	Breeding line	CIMMYT	SAAT_923020.2/TOPDUR/3/SOOTY_9/RASCON_37//GUAYACAN INIA/6/ARMENT/4/2*SKEST//HUI/TUB/3/SILVER/5/TILO_1/LOTUS_4	CDSS07B00751T-0TOPY-099Y-09M-21Y-1M-0Y		spring				DWRC-0538
DWRC-0539	Karim Ammar - CIMMYT	K.Ammar@cgiar.org	Km. 45, Carretera, México-Veracruz, El Batán, Texcoco CP 56237, Edo. de México – MÉXICO	IDSN46-7197	Breeding line	CIMMYT	HD4530/3/SOOTY_9/RASCON_37//SOMAT_3.1/5/LYMNO_8/3/RASCON_37/TARRO_2//RASCON_37/4/JUPARE C 2001	CDSS08Y00922T-0TOPB-099Y-020M-21Y-1M-0Y		spring				DWRC-0539
DWRC-0540	Karim Ammar - CIMMYT	K.Ammar@cgiar.org	Km. 45, Carretera, México-Veracruz, El Batán, Texcoco CP 56237, Edo. de México – MÉXICO	IDSN46-7198	Breeding line	CIMMYT	MOHAWK/7/SNITAN/5/AJAIA_12/F3LOCAL(SEL.ETHIO.135.85)//PLATA_13/3/SOMAT_3/4/SOOTY_9/RASCON_37/6/SNITAN/8/SOOTY_9/RASCON_37//GUAYACAN INIA	CDSS07B00715T-0TOPY-099Y-017M-14Y-2M-0Y		spring				DWRC-0540
DWRC-0541	Karim Ammar - CIMMYT	K.Ammar@cgiar.org	Km. 45, Carretera, México-Veracruz, El Batán, Texcoco CP 56237, Edo. de México – MÉXICO	IDSN46-7199	Breeding line	CIMMYT	AGAR-2/TER-4/6/RASCON_22/RASCON_21//MOJO_2/3/GUANAY/4/RCOL/5/SORA/2*PLATA_12//SOMAT_3	CDSS08Y00005S-099Y-024M-9Y-4M-0Y		spring				DWRC-0541
DWRC-0542	Karim Ammar - CIMMYT	K.Ammar@cgiar.org	Km. 45, Carretera, México-Veracruz, El Batán, Texcoco CP 56237, Edo. de México – MÉXICO	IDSN46-7200	Breeding line	CIMMYT	AZN1/3/STJR_3//DRA_2/BCR/11/CANELO_9.1/SNITAN/10/PLATA_10/6/MQUE/4/USDA573//QFN/AA_7/3/ALBA-D/5/AVO/HUI/7/PLATA_13/8/THKNEE_11/9/CHEN/ALTAR 84/3/HUI/POC//BUB/RUFO/4/FNFOOT	CDSS08Y00023S-099Y-013M-10Y-1M-0Y		spring				DWRC-0542
DWRC-0543	Karim Ammar - CIMMYT	K.Ammar@cgiar.org	Km. 45, Carretera, México-Veracruz, El Batán, Texcoco CP 56237, Edo. de México – MÉXICO	IDSN46-7201	Breeding line	CIMMYT	TOPDY_18/FOCHA_1//ALTAR 84/3/AJAIA_12/F3LOCAL(SEL.ETHIO.135.85)//PLATA_13/4/SOMAT_3/GREEN_22/6/LAHN/HCN//PATA_2/3/SOMAT_4/INTER_8/5/CREX//BOY/YAV_1/3/PLATA_6/4/PORRON_11	CDSS07B00051S-099Y-018M-1Y-2M-0Y		spring				DWRC-0543
DWRC-0544	Karim Ammar - CIMMYT	K.Ammar@cgiar.org	Km. 45, Carretera, México-Veracruz, El Batán, Texcoco CP 56237, Edo. de México – MÉXICO	IDSN46-7202	Breeding line	CIMMYT	TOPDY_18/FOCHA_1//ALTAR 84/3/AJAIA_12/F3LOCAL(SEL.ETHIO.135.85)//PLATA_13/4/SOMAT_3/GREEN_22/6/LAHN/HCN//PATA_2/3/SOMAT_4/INTER_8/5/CREX//BOY/YAV_1/3/PLATA_6/4/PORRON_11	CDSS07B00051S-099Y-018M-4Y-1M-0Y		spring				DWRC-0544
DWRC-0545	Karim Ammar - CIMMYT	K.Ammar@cgiar.org	Km. 45, Carretera, México-Veracruz, El Batán, Texcoco CP 56237, Edo. de México – MÉXICO	IDSN46-7203	Breeding line	CIMMYT	TOPDY_18/FOCHA_1//ALTAR 84/3/AJAIA_12/F3LOCAL(SEL.ETHIO.135.85)//PLATA_13/4/SOMAT_3/GREEN_22/6/LAHN/HCN//PATA_2/3/SOMAT_4/INTER_8/5/CREX//BOY/YAV_1/3/PLATA_6/4/PORRON_11	CDSS07B00051S-099Y-018M-17Y-3M-0Y		spring				DWRC-0545
DWRC-0546	Karim Ammar - CIMMYT	K.Ammar@cgiar.org	Km. 45, Carretera, México-Veracruz, El Batán, Texcoco CP 56237, Edo. de México – MÉXICO	IDSN46-7204	Breeding line	CIMMYT	CMH85.797//DUKEM_12/2*RASCON_21/9/USDA595/3/D67.3/RABI//CRA/4/ALO/5/HUI/YAV_1/6/ARDENTE/7/HUI/YAV79/8/POD_9/10/MINIMUS/COMB DUCK_2//CHAM_3/3/FICHE_6/4/MOJO/AIRON/5/SOMAT_3.1/6/CHEN/ALTAR 84/3/HUI/POC//BUB/RUFO/4/FNFOOT/5/TILO_1/LOTUS_4	CDSS07B00150S-099Y-021M-19Y-4M-0Y		spring				DWRC-0546
DWRC-0547	Karim Ammar - CIMMYT	K.Ammar@cgiar.org	Km. 45, Carretera, México-Veracruz, El Batán, Texcoco CP 56237, Edo. de México – MÉXICO	IDSN46-7205	Breeding line	CIMMYT	SOMAT_4/INTER_8/3/RASCON_21/KNAR_3//PLATA_8/4/CNDO/PRIMADUR//HAI-OU_17/3/SNITAN/9/GEDIZ/FGO//GTA/3/SRN_1/4/TOTUS/5/ENTE/MEXI_2//HUI/4/YAV_1/3/LD357E/2*TC60//JO69/6/SOMBRA_20/7/JUPARE C 2001/8/CS/TH.CU//GLEN/3/GEN/4/MYNA/VUL/5/2*DON87/6/2*BUSCA_3	CDSS08Y00423S-099Y-020M-13Y-4M-0Y		spring				DWRC-0547
DWRC-0548	Karim Ammar - CIMMYT	K.Ammar@cgiar.org	Km. 45, Carretera, México-Veracruz, El Batán, Texcoco CP 56237, Edo. de México – MÉXICO	IDSN46-7206	Breeding line	CIMMYT	CNDO/VEE//CELTA/3/PATA_2/6/ARAM_7//CREX/ALLA/5/ENTE/MEXI_2//HUI/4/YAV_1/3/LD357E/2*TC60//JO69/9/USDA595/3/D67.3/RABI//CRA/4/ALO/5/HUI/YAV_1/6/ARDENTE/7/HUI/YAV79/8/POD_9/11/SOOTY_9/RASCON_37//WODUCK/CHAM_3/10/PLATA_10/6/MQUE/4/USDA573//QFN/AA_7/3/ALB	CDSS08Y00526S-099Y-07M-6Y-1M-0Y		spring				DWRC-0548
DWRC-0549	Karim Ammar - CIMMYT	K.Ammar@cgiar.org	Km. 45, Carretera, México-Veracruz, El Batán, Texcoco CP 56237, Edo. de México – MÉXICO	IDSN46-7207	Breeding line	CIMMYT	AAZ_1/CREX//AJAIA_3/5/OSU-3880005/3/STOT//ALTAR 84/ALD/4/KUCUK_2/11/SOOTY_9/RASCON_37//WODUCK/CHAM_3/10/PLATA_10/6/MQUE/4/USDA573//QFN/AA_7/3/ALBA-D/5/AVO/HUI/7/PLATA_13/8/THKNEE_11/9/CHEN/ALTAR 84/3/HUI/POC//BUB/RUFO/4/FNFOOT	CDSS08Y00554S-099Y-039M-6Y-1M-0Y		spring				DWRC-0549
DWRC-0550	Karim Ammar - CIMMYT	K.Ammar@cgiar.org	Km. 45, Carretera, México-Veracruz, El Batán, Texcoco CP 56237, Edo. de México – MÉXICO	IDSN46-7208	Breeding line	CIMMYT	STORLOM/3/RASCON_37/TARRO_2//RASCON_37/4/D00003A/5/1A.1D 5+1-06/3*MOJO/3/AJAIA_12/F3LOCAL(SEL.ETHIO.135.85)//PLATA_13/6/SOOTY_9/RASCON_37//WODUCK/CHAM_3/3/SOMAT_3/PHAX_1//TILO_1/LOTUS_4	CDSS08Y00584S-099Y-022M-9Y-2M-0Y		spring				DWRC-0550
DWRC-0551	Karim Ammar - CIMMYT	K.Ammar@cgiar.org	Km. 45, Carretera, México-Veracruz, El Batán, Texcoco CP 56237, Edo. de México – MÉXICO	IDSN46-7209	Breeding line	CIMMYT	MOHAWK/10/PLATA_10/6/MQUE/4/USDA573//QFN/AA_7/3/ALBA-D/5/AVO/HUI/7/PLATA_13/8/THKNEE_11/9/CHEN/ALTAR 84/3/HUI/POC//BUB/RUFO/4/FNFOOT/11/YAV79/4/ARMENT//SRN_3/NIGRIS_4/3/CANELO_9.1/5/MINIMUS/COMB DUCK_2//CHAM_3/3/GREEN_19	CDSS08Y00657S-099Y-034M-12Y-1M-0Y		spring				DWRC-0551
DWRC-0552	Karim Ammar - CIMMYT	K.Ammar@cgiar.org	Km. 45, Carretera, México-Veracruz, El Batán, Texcoco CP 56237, Edo. de México – MÉXICO	IDSN46-7210	Breeding line	CIMMYT	MOHAWK/10/PLATA_10/6/MQUE/4/USDA573//QFN/AA_7/3/ALBA-D/5/AVO/HUI/7/PLATA_13/8/THKNEE_11/9/CHEN/ALTAR 84/3/HUI/POC//BUB/RUFO/4/FNFOOT/12/D86135/ACO89//PORRON_4/3/SNITAN/10/PLATA_10/6/MQUE/4/USDA573//QFN/AA_7/3/ALBA-D/5/AVO/HUI/7/PLATA_13/8/THKNEE_11/9	CDSS08Y00658S-099Y-021M-13Y-1M-0Y		spring				DWRC-0552
DWRC-0553	Karim Ammar - CIMMYT	K.Ammar@cgiar.org	Km. 45, Carretera, México-Veracruz, El Batán, Texcoco CP 56237, Edo. de México – MÉXICO	IDSN46-7211	Breeding line	CIMMYT	MOHAWK/10/PLATA_10/6/MQUE/4/USDA573//QFN/AA_7/3/ALBA-D/5/AVO/HUI/7/PLATA_13/8/THKNEE_11/9/CHEN/ALTAR 84/3/HUI/POC//BUB/RUFO/4/FNFOOT/12/D86135/ACO89//PORRON_4/3/SNITAN/10/PLATA_10/6/MQUE/4/USDA573//QFN/AA_7/3/ALBA-D/5/AVO/HUI/7/PLATA_13/8/THKNEE_11/9	CDSS08Y00658S-099Y-021M-21Y-4M-0Y		spring				DWRC-0553
DWRC-0554	Karim Ammar - CIMMYT	K.Ammar@cgiar.org	Km. 45, Carretera, México-Veracruz, El Batán, Texcoco CP 56237, Edo. de México – MÉXICO	IDSN46-7212	Breeding line	CIMMYT	MINIMUS/COMB DUCK_2//CHAM_3/3/CANELO_9/9/USDA595/3/D67.3/RABI//CRA/4/ALO/5/HUI/YAV_1/6/ARDENTE/7/HUI/YAV79/8/POD_9/10/ALTAR 84/STINT//SILVER_45/3/GUANAY/4/GREEN_14//YAV_10/AUK/11/SNITAN/5/AJAIA_12/F3LOCAL(SEL.ETHIO.135.85)//PLATA_13/3/SOMAT_3/4/SOOTY	CDSS08Y00717T-0TOPB-099Y-026M-1Y-3M-0Y		spring				DWRC-0554
DWRC-0555	Karim Ammar - CIMMYT	K.Ammar@cgiar.org	Km. 45, Carretera, México-Veracruz, El Batán, Texcoco CP 56237, Edo. de México – MÉXICO	IDSN46-7213	Breeding line	CIMMYT	SOMAT_4/INTER_8/6/CHEN_1/TEZ/3/GUIL//CIT71/CII/4/SORA/PLATA_12/5/STOT//ALTAR 84/ALD/7/DON87/TARRO_1/8/RASCON_22/RASCON_21//MOJO_2/3/GUANAY/4/RCOL/5/SORA/2*PLATA_12//SOMAT_3/9/SORA/2*PLATA_12//SOMAT_3/3/STORLOM/4/BICHENA/AKAKI_7	CDSS08Y00816T-0TOPB-099Y-029M-5Y-3M-0Y		spring				DWRC-0555
DWRC-0556	Karim Ammar - CIMMYT	K.Ammar@cgiar.org	Km. 45, Carretera, México-Veracruz, El Batán, Texcoco CP 56237, Edo. de México – MÉXICO	IDSN46-7214	Breeding line	CIMMYT	SOMAT_4/INTER_8/5/AJAIA_16//HORA/JRO/3/GAN/4/ZAR/9/BOOMER_18/LOTUS_4/3/MINIMUS_6/PLATA_16//IMMER/8/GEDIZ/FGO//GTA/3/SRN_1/4/TOTUS/5/ENTE/MEXI_2//HUI/4/YAV_1/3/LD357E/2*TC60//JO69/6/SOMBRA_20/7/JUPARE C 2001/10/BCRIS/BICUM//LLARETA INIA/3/DUKEM_12/2*R	CDSS07B00559T-0TOPY-099Y-08M-3Y-1M-0Y		spring				DWRC-0556
DWRC-0557	Karim Ammar - CIMMYT	K.Ammar@cgiar.org	Km. 45, Carretera, México-Veracruz, El Batán, Texcoco CP 56237, Edo. de México – MÉXICO	IDSN46-7215	Breeding line	CIMMYT	1A.1D 5+1-06/3*MOJO//RCOL/4/ARMENT//SRN_3/NIGRIS_4/3/CANELO_9.1/5/CF4-JS 40//SOOTY_9/RASCON_37/4/CNDO/PRIMADUR//HAI-OU_17/3/SNITAN/9/CBC 509 CHILE/6/ECO/CMH76A.722//BIT/3/ALTAR 84/4/AJAIA_2/5/KJOVE_1/7/AJAIA_12/F3LOCAL(SEL.ETHIO.135.85)//PLATA_13/8/S	CDSS07B00576T-0TOPY-099Y-014M-20Y-1M-0Y		spring				DWRC-0557
DWRC-0558	Karim Ammar - CIMMYT	K.Ammar@cgiar.org	Km. 45, Carretera, México-Veracruz, El Batán, Texcoco CP 56237, Edo. de México – MÉXICO	IDSN46-7216	Breeding line	CIMMYT	ISLOM_1/DUKEM_2//TARRO_3/5/CREX//BOY/YAV_1/3/PLATA_6/4/PORRON_11/6/YAZI_1/AKAKI_4//SOMAT_3/3/AUK/GUIL//GREEN/7/DUKEM_1//PATKA_7/YAZI_1/3/PATKA_7/YAZI_1/8/CBC 514 CHILE/SOMAT_4/3/AJAIA_12/F3LOCAL(SEL.ETHIO.135.85)//PLATA_13/6/CHEN/ALTAR 84/3/HUI/POC//	CDSS07B00579T-0TOPY-099Y-021M-4Y-4M-0Y		spring				DWRC-0558
DWRC-0559	Karim Ammar - CIMMYT	K.Ammar@cgiar.org	Km. 45, Carretera, México-Veracruz, El Batán, Texcoco CP 56237, Edo. de México – MÉXICO	IDSN46-7217	Breeding line	CIMMYT	MÂALI/6/SOMAT_3/PHAX_1//TILO_1/LOTUS_4/3/GUANAY/5/NETTA_4/DUKEM_12//RASCON_19/3/SORA/2*PLATA_12/4/GREEN_18/FOCHA_1//AIRON_1	CDSS07B00469S-099Y-011M-6Y-4M-0Y		spring				DWRC-0559
DWRC-0560	Karim Ammar - CIMMYT	K.Ammar@cgiar.org	Km. 45, Carretera, México-Veracruz, El Batán, Texcoco CP 56237, Edo. de México – MÉXICO	IDSN46-7218	Breeding line	CIMMYT	NASR 99/5/RASCON_33/TISOMA_2/3/CANELO_8//SORA/2*PLATA_12/4/SOMAT_4/INTER_8/6/BCR/GUEROU_1/3/MINIMUS_6/PLATA_16//IMMER	CDSS07B00661T-0TOPY-099Y-029M-4Y-4M-0Y		spring				DWRC-0560
DWRC-0561	Karim Ammar - CIMMYT	K.Ammar@cgiar.org	Km. 45, Carretera, México-Veracruz, El Batán, Texcoco CP 56237, Edo. de México – MÉXICO	IDSN46-7219	Breeding line	CIMMYT	MINIMUS/COMB DUCK_2//CHAM_3/3/CANELO_9/9/USDA595/3/D67.3/RABI//CRA/4/ALO/5/HUI/YAV_1/6/ARDENTE/7/HUI/YAV79/8/POD_9/10/CF4-JS 21//TECA96/TILO_1	CDSS07B00378S-099Y-026M-16Y-2M-0Y		spring				DWRC-0561
DWRC-0562	Karim Ammar - CIMMYT	K.Ammar@cgiar.org	Km. 45, Carretera, México-Veracruz, El Batán, Texcoco CP 56237, Edo. de México – MÉXICO	IDSN46-7220	Breeding line	CIMMYT	CBC 509 CHILE/YEBAS_8//DUKEM_12/2*RASCON_21/11/CANELO_9.1/SNITAN/10/PLATA_10/6/MQUE/4/USDA573//QFN/AA_7/3/ALBA-D/5/AVO/HUI/7/PLATA_13/8/THKNEE_11/9/CHEN/ALTAR 84/3/HUI/POC//BUB/RUFO/4/FNFOOT	CDSS08Y00237S-099Y-020M-4Y-4M-0Y		spring				DWRC-0562
DWRC-0563	Karim Ammar - CIMMYT	K.Ammar@cgiar.org	Km. 45, Carretera, México-Veracruz, El Batán, Texcoco CP 56237, Edo. de México – MÉXICO	IDSN46-7221	Breeding line	CIMMYT	CBC 509 CHILE/YEBAS_8//DUKEM_12/2*RASCON_21/11/CANELO_9.1/SNITAN/10/PLATA_10/6/MQUE/4/USDA573//QFN/AA_7/3/ALBA-D/5/AVO/HUI/7/PLATA_13/8/THKNEE_11/9/CHEN/ALTAR 84/3/HUI/POC//BUB/RUFO/4/FNFOOT	CDSS08Y00237S-099Y-020M-24Y-3M-0Y		spring				DWRC-0563
DWRC-0564	Filippo Bassi -ICARDA	F.Bassi@cgiar.org	ICARDA	Trouve'	Breeding line	ICARDA	Amedakul1/TdicoSyrCol//Loukos	DAWRyT-0106	LpxA3, LpxB1				Mch_Top_Yld	DWRC-0564
DWRC-0565	Filippo Bassi -ICARDA	F.Bassi@cgiar.org	ICARDA	Magrour (Chiot)	Breeding line	ICARDA	Amedakul1/TdicoSyrCol//Cham1	DAWRyT-0110	LpxA3, LpxB1				Mch_Top_Yld	DWRC-0565
DWRC-0566	Filippo Bassi -ICARDA	F.Bassi@cgiar.org	ICARDA		Breeding line	ICARDA	Korifla/AegSpeltoidesSyr/Amedakul	DAWRyT-0208	LpxA3, LpxB1, Psy1				Mch_Top_Yld	DWRC-0566
DWRC-0567	Filippo Bassi -ICARDA	F.Bassi@cgiar.org	ICARDA		Breeding line	ICARDA	Korifla/AegSpeltoidesSyr//Heider	DAWRyT-0304	LpxA3				MCH Sel	DWRC-0567
DWRC-0568	Filippo Bassi -ICARDA	F.Bassi@cgiar.org	ICARDA		Breeding line	ICARDA	Korifla/AegSpeltoidesSyr//Heider	DAWRyT-0308	LpxA3, LpxB1				Mch_Top_Yld	DWRC-0568
DWRC-0569	Filippo Bassi -ICARDA	F.Bassi@cgiar.org	ICARDA	Jabal	Breeding line	ICARDA	Korifla/AegSpeltoidesSyr//Mrb5	DAWRyT-0315	LpxA3, LpxB1				Mch_Top_Yld	DWRC-0569
DWRC-0570	Filippo Bassi -ICARDA	F.Bassi@cgiar.org	ICARDA	Jabal2	Breeding line	ICARDA	Korifla/AegSpeltoidesSyr//Mrb5	DAWRyT-0317	LpxA3, LpxB1				Mch_Top_Yld	DWRC-0570
DWRC-0571	Filippo Bassi -ICARDA	F.Bassi@cgiar.org	ICARDA		Breeding line	ICARDA	Younes/TdicoAlpCol//Korifla	DWAyT-0205	LpxA3, LpxB1, HF				Mch_Top_Yld	DWRC-0571
DWRC-0572	Filippo Bassi -ICARDA	F.Bassi@cgiar.org	ICARDA		Breeding line	ICARDA	Korifla/AegSpeltoidesSyr//Amedakul	DWAyT-0209	LpxA3				MCH Sel	DWRC-0572
DWRC-0573	Filippo Bassi -ICARDA	F.Bassi@cgiar.org	ICARDA		Breeding line	ICARDA	Korifla/AegSpeltoidesSyr//Amedakul	DWAyT-0212	LpxA3, LpxB1				Mch_Top_Yld	DWRC-0573
DWRC-0574	Filippo Bassi -ICARDA	F.Bassi@cgiar.org	ICARDA		Breeding line	ICARDA	Korifla/AegSpeltoidesSyr//Amedakul	DWAyT-0214	LpxA3, LpxB1				Mch_Top_Yld	DWRC-0574
DWRC-0575	Filippo Bassi -ICARDA	F.Bassi@cgiar.org	ICARDA		Breeding line	ICARDA	Korifla/AegSpeltoidesSyr//Amedakul	DWAyT-0215	LpxA3				MCH Sel	DWRC-0575
DWRC-0576	Filippo Bassi -ICARDA	F.Bassi@cgiar.org	ICARDA		Breeding line	ICARDA	Korifla/AegSpeltoidesSyr//Loukos	DWAyT-0217	LpxA3, LpxB1				Mch_Top_Yld	DWRC-0576
DWRC-0577	Filippo Bassi -ICARDA	F.Bassi@cgiar.org	ICARDA		Breeding line	ICARDA	Korifla/AegSpeltoidesSyr//Waha	DWAyT-0224	LpxA3, LpxB1				Mch_Top_Yld	DWRC-0577
DWRC-0578	Filippo Bassi -ICARDA	F.Bassi@cgiar.org	ICARDA		Breeding line	ICARDA	Korifla/AegSpeltoidesSyr//Heider	DWAyT-0306	LpxA3, LpxB1				Mch_Top_Yld	DWRC-0578
DWRC-0579	Filippo Bassi -ICARDA	F.Bassi@cgiar.org	ICARDA		Breeding line	ICARDA	Heider/TAraticumMA//Mrb5	DWAyT-0322	LpxB1, CduB1				Mch_Top_Yld	DWRC-0579
DWRC-0580	Filippo Bassi -ICARDA	F.Bassi@cgiar.org	ICARDA	Po	Breeding line	ICARDA	Rabi/PI94587//Cit71/3/Stk/4/Valnova	42-DCC-0321					DCC	DWRC-0580
DWRC-0581	Filippo Bassi -ICARDA	F.Bassi@cgiar.org	ICARDA		Breeding line	ICARDA	Ossl1/Stj5/5/Bidra1/4/BezaizSHF//SD19539/Waha/3/Stj/Mrb3/6/Icajihan1	ADYT_008					New elite	DWRC-0581
DWRC-0582	Filippo Bassi -ICARDA	F.Bassi@cgiar.org	ICARDA		Breeding line	ICARDA	Azeghar1/6/Zna1/5/Awl1/4/Ruff//Jo/Cr/3/F9.3/7/Azeghar1//Msbl1/Quarmal	ADYT_009	LpxB1				New elite	DWRC-0582
DWRC-0583	Filippo Bassi -ICARDA	F.Bassi@cgiar.org	ICARDA		Breeding line	ICARDA	Ter1//Mrf1/Stj2/3/Icasyr1	ADYT_018	CduB1				New elite	DWRC-0583
DWRC-0584	Filippo Bassi -ICARDA	F.Bassi@cgiar.org	ICARDA		Breeding line	ICARDA	Ter1//Mrf1/Stj2/3/Icasyr1	ADYT_019	CduB1				New elite	DWRC-0584
DWRC-0585	Filippo Bassi -ICARDA	F.Bassi@cgiar.org	ICARDA		Breeding line	ICARDA	IcamorTA041/4/IcamorTA0469/3/Bcr/Gro1//Mgnl1/5/MIKI2	ADYT_046					New elite	DWRC-0585
DWRC-0586	Filippo Bassi -ICARDA	F.Bassi@cgiar.org	ICARDA		Breeding line	ICARDA	Ossl1/Stj5/5/Bicrederaa1/4/BEZAIZSHF//SD19539/Waha/3/Stj/Mrb3/6/Bcr/Gro1//Mgnl1	ADYT_095	LpxA3, Psy1, CduB1				New elite	DWRC-0586
DWRC-0587	Filippo Bassi -ICARDA	F.Bassi@cgiar.org	ICARDA		Breeding line	ICARDA	Ossl1/Stj5/5/Bicrederaa1/4/BEZAIZSHF//SD19539/Waha/3/Stj/Mrb3/6/Stk/Hau//Heca1	ADYT_097	LpxA3				New elite	DWRC-0587
DWRC-0588	Filippo Bassi -ICARDA	F.Bassi@cgiar.org	ICARDA		Breeding line	ICARDA	Bcr/Lks4//Mrf1/Stj2/3/Ouasbar2	ADYT_104					New elite	DWRC-0588
DWRC-0589	Filippo Bassi -ICARDA	F.Bassi@cgiar.org	ICARDA		Breeding line	ICARDA	Aghrass1/3/HFN94N8/Mrb5//Zna1/4/IcamorTA0458	ADYT_120	LpxA3				New elite	DWRC-0589
DWRC-0590	Filippo Bassi -ICARDA	F.Bassi@cgiar.org	ICARDA	F11_00257 = Ouassara	Breeding line	ICARDA	Ouasloukos1/5/Azn1/4/BEZAIZSHF//SD19539/Waha/3/Gdr2	ADYT_134	LpxA3, LpxB1, CduB1				New elite	DWRC-0590
DWRC-0591	Filippo Bassi -ICARDA	F.Bassi@cgiar.org	ICARDA	F11_00266 = Ouassara	Breeding line	ICARDA	Ouasloukos1/5/Azn1/4/BEZAIZSHF//SD19539/Waha/3/Gdr2	ADYT_142	LpxA3, LpxB1, CduB1				New elite	DWRC-0591
DWRC-0592	Filippo Bassi -ICARDA	F.Bassi@cgiar.org	ICARDA	Icamator	Breeding line	ICARDA	IcamorTA041/4/Aghrass1/3/HFN94N8/Mrb5//Zna1/5/Malmuk1/Serrator1	IDON37-001	CduB1				New elite	DWRC-0592
DWRC-0593	Filippo Bassi -ICARDA	F.Bassi@cgiar.org	ICARDA	CaMdoH25	Breeding line	ICARDA	CM829/CandocrossH25	IDON37-008	LpxA3, Psy1				New elite	DWRC-0593
DWRC-0594	Filippo Bassi -ICARDA	F.Bassi@cgiar.org	ICARDA		Breeding line	ICARDA	Marsyr3/3/Gcn//Stj/Mrb3	IDON37-010	LpxA3, LpxB1				New elite	DWRC-0594
DWRC-0595	Filippo Bassi -ICARDA	F.Bassi@cgiar.org	ICARDA	Icavicre	Breeding line	ICARDA	ICAMORTA0468/6/21563/AA//Fg/3/D68102A2A1A/4/Vitron/5/Bcr	IDON37-013	LpxA3, LpxB1, CduB1				New elite	DWRC-0595
DWRC-0596	Filippo Bassi -ICARDA	F.Bassi@cgiar.org	ICARDA	Ouassara1	Breeding line	ICARDA	Ouasloukos1/5/Azn1/4/BEZAIZSHF//SD19539/Waha/3/Gdr2	IDON37-014	CduB1				New elite	DWRC-0596
DWRC-0597	Filippo Bassi -ICARDA	F.Bassi@cgiar.org	ICARDA		Breeding line	ICARDA	ICAMORTA041/Quabrach1//Adnan1	IDON37-021	LpxA3, LpxB1				New elite	DWRC-0597
DWRC-0598	Filippo Bassi -ICARDA	F.Bassi@cgiar.org	ICARDA	Icacube	Breeding line	ICARDA	Mgnl3/Ainzen1//Mgnl3/Ainzen1	IDON37-022	CduB1				New elite	DWRC-0598
DWRC-0599	Filippo Bassi -ICARDA	F.Bassi@cgiar.org	ICARDA		Breeding line	ICARDA	Mgnl3/Ainzen1//Mgnl3/Aghrass2	IDON37-027	LpxB1, Psy1, CduB1				New elite	DWRC-0599
DWRC-0600	Filippo Bassi -ICARDA	F.Bassi@cgiar.org	ICARDA		Breeding line	ICARDA	Mgnl3/Ainzen1/3/Azeghar1//Msbl1/Quarmal	IDON37-030	LpxB1, CduB1				New elite	DWRC-0600
DWRC-0601	Filippo Bassi -ICARDA	F.Bassi@cgiar.org	ICARDA		Breeding line	ICARDA	Mgnl3/Ainzen1//Ammar1	IDON37-033	LpxA3, Psy1, CduB1				New elite	DWRC-0601
DWRC-0602	Filippo Bassi -ICARDA	F.Bassi@cgiar.org	ICARDA	Margherita 2	Breeding line	ICARDA	Terbol975/Geruftel2	IDON37-036	CduB1				New elite	DWRC-0602
DWRC-0603	Filippo Bassi -ICARDA	F.Bassi@cgiar.org	ICARDA		Breeding line	ICARDA	Mgnl3/Ainzen1/3/Ter1//Mrf1/Stj2	IDON37-039	CduB1				New elite	DWRC-0603
DWRC-0604	Filippo Bassi -ICARDA	F.Bassi@cgiar.org	ICARDA	Atlas1	Breeding line	ICARDA	Atl/4/Stn//Hui/Somo/3/Yav/Fg//Roh	IDON37-048	LpxB1, Psy1, CduB1				New elite	DWRC-0604
DWRC-0605	Filippo Bassi -ICARDA	F.Bassi@cgiar.org	ICARDA	IcaKader2	Breeding line	ICARDA	Ouasloukos1/5/Azn1/4/BEZAIZSHF//SD19539/Waha/3/Gdr2	IDON37-049	LpxA3, LpxB1, CduB1				New elite	DWRC-0605
DWRC-0606	Filippo Bassi -ICARDA	F.Bassi@cgiar.org	ICARDA		Breeding line	ICARDA	Ossl1/Stj5/5/Bicrederaa1/4/BezaizSHF //SD19539/Waha/3/Stj/Mrb3/6/Icajihan11	IDON37-051	LpxA3, LpxB1, Psy1, CduB1				New elite	DWRC-0606
DWRC-0607	Filippo Bassi -ICARDA	F.Bassi@cgiar.org	ICARDA		Breeding line	ICARDA	Adnan2/Otb4//CM829/CandocrossH25	IDON37-052	LpxA3				New elite	DWRC-0607
DWRC-0608	Filippo Bassi -ICARDA	F.Bassi@cgiar.org	ICARDA		Breeding line	ICARDA	IcamorTA042/4/Bcr/Lks4/3/Altar84/Stn//Lahn/5/Beltagy2/6/Ossl1/Stj5/5/Bicrederaa1/4/BezaizSHF//SD19539/Waha/3/Stj/Mrb3	IDON37-053	LpxA3				New elite	DWRC-0608
DWRC-0609	Filippo Bassi -ICARDA	F.Bassi@cgiar.org	ICARDA		Breeding line	ICARDA	Ter1/3/Stj3//Bcr/Lks4/4/Icajihan18	IDON37-062	CduB1				New elite	DWRC-0609
DWRC-0610	Filippo Bassi -ICARDA	F.Bassi@cgiar.org	ICARDA		Breeding line	ICARDA	Ter1//Mrf1/Stj2/3/Icajihan22	IDON37-063	Psy1, CduB1				New elite	DWRC-0610
DWRC-0611	Filippo Bassi -ICARDA	F.Bassi@cgiar.org	ICARDA		Breeding line	ICARDA	Ter1/3/Stj3//Bcr/Lks4/4/Aghrass1/3/Mrf1//Mrb16/Ru	IDON37-071	LpxA3, LpxB1, CduB1				New elite	DWRC-0611
DWRC-0612	Filippo Bassi -ICARDA	F.Bassi@cgiar.org	ICARDA		Breeding line	ICARDA	CM829/CandocrossH25/5/F413/3/Arthur71/Lahn//Blk2/Lahn/4/Quarmal	IDON37-081	LpxA3, CduB1				New elite	DWRC-0612
DWRC-0613	Filippo Bassi -ICARDA	F.Bassi@cgiar.org	ICARDA	Icadezful	Breeding line	ICARDA	Geromtel1/IRANYT053//Mgnl3/Ainzen1	IDON37-082					New elite	DWRC-0613
DWRC-0614	Filippo Bassi -ICARDA	F.Bassi@cgiar.org	ICARDA	Icaghram	Breeding line	ICARDA	IcamorTA0471//IcamorTA0459/Waha/3/Mgnl3/Ainzen1	IDON37-085	HF				New elite	DWRC-0614
DWRC-0615	Filippo Bassi -ICARDA	F.Bassi@cgiar.org	ICARDA		Breeding line	ICARDA	Aghrass1//Bezaiz982/Bcrch1/4/IcamorTA0462/3/Quabrach3//Vitron/Bidra1/5/Stj3//Bcr/Lks4/3/Ter3	IDON37-094	LpxA3, CduB1				New elite	DWRC-0615
DWRC-0616	Filippo Bassi -ICARDA	F.Bassi@cgiar.org	ICARDA	Icarukus	Breeding line	ICARDA	Maamouri1/5/IcamorTA0462/4/Stj3//Bcr/Lks4/3/Icamor"s"/6/Mgnl3/Ainzen1	IDON37-095	LpxA3, LpxB1, CduB1				New elite	DWRC-0616
DWRC-0617	Filippo Bassi -ICARDA	F.Bassi@cgiar.org	ICARDA		Breeding line	ICARDA	Azeghar2/5/IcamorTA0462/4/Stj3//Bcr/Lks4/3/Icamor"s"/6/Stj3//Bcr/Lks4/3/Ter3	IDON37-096	LpxA3, LpxB1, CduB1				New elite	DWRC-0617
DWRC-0618	Filippo Bassi -ICARDA	F.Bassi@cgiar.org	ICARDA		Breeding line	ICARDA	Mgnl3/Ainzen1/3/Bcr/Gro1//Mgnl1	IDON37-097	LpxA3, Psy1				New elite	DWRC-0618
DWRC-0619	Filippo Bassi -ICARDA	F.Bassi@cgiar.org	ICARDA		Breeding line	ICARDA	Azeghar1//Blrn/Mrf2/3/Bicrederaa1/Azeghar2	IDON37-105	Psy1				New elite	DWRC-0619
DWRC-0620	Filippo Bassi -ICARDA	F.Bassi@cgiar.org	ICARDA		Breeding line	ICARDA	CM829/CandocrossH25//Icajihan10	IDON37-129	LpxA3, CduB1				New elite	DWRC-0620
DWRC-0621	Filippo Bassi -ICARDA	F.Bassi@cgiar.org	ICARDA	Bezajihan	Breeding line	ICARDA	Ossl1/Stj5/5/Bicrederaa1/4/BezaizSHF//SD19539/Waha/3/Stj/Mrb3/6/Icajihan12	IDON37-130					New elite	DWRC-0621
DWRC-0622	Filippo Bassi -ICARDA	F.Bassi@cgiar.org	ICARDA		Breeding line	ICARDA	IcamorTA0471//IcamorTA0459/Ammar8/4/Stj3//Dra2/Bcr/3/Ter3	IDON37-141	LpxB1, Psy1				New elite	DWRC-0622
DWRC-0623	Filippo Bassi -ICARDA	F.Bassi@cgiar.org	ICARDA	Icambel	Breeding line	ICARDA	Mrb3/Mna1//Ter1/3/IcamorTA0459/Ammar7/4/Beltagy2	IDON37-143	LpxA3, CduB1				New elite	DWRC-0623
DWRC-0624	Filippo Bassi -ICARDA	F.Bassi@cgiar.org	ICARDA	Icarasha2	Breeding line	ICARDA	Stj3//Bcr/Lks4/3/Ter3	IDYT37-01					New elite	DWRC-0624
DWRC-0625	Filippo Bassi -ICARDA	F.Bassi@cgiar.org	ICARDA	Kunmiki	Breeding line	ICARDA	MorlF38//Bcrch1/Kund1149/3/Bicrederaa1/Miki	IDYT37-03					New elite	DWRC-0625
DWRC-0626	Filippo Bassi -ICARDA	F.Bassi@cgiar.org	ICARDA	Berghouata1	Breeding line	ICARDA	Ter1//Mrf1/Stj2	IDYT37-04	LpxA3, Psy1, CduB1				New elite	DWRC-0626
DWRC-0627	Filippo Bassi -ICARDA	F.Bassi@cgiar.org	ICARDA	Icamoram7	Breeding line	ICARDA	ICAMORTA0472/Ammar7	IDYT37-05	LpxA3, Psy1, HF				New elite	DWRC-0627
DWRC-0628	Filippo Bassi -ICARDA	F.Bassi@cgiar.org	ICARDA	Icajihan2013	Breeding line	ICARDA	Mrf1/Stj2/3/1718/BT24//Karim	IDYT37-06					New elite	DWRC-0628
DWRC-0629	Filippo Bassi -ICARDA	F.Bassi@cgiar.org	ICARDA	Icakassem1	Breeding line	ICARDA	Geromtel1/Icasyr1	IDYT37-08					New elite	DWRC-0629
DWRC-0630	Filippo Bassi -ICARDA	F.Bassi@cgiar.org	ICARDA	Lahnmiki	Breeding line	ICARDA	Arislahn8//Bidra1/Miki	IDYT37-09	LpxA3, CduB1				New elite	DWRC-0630
DWRC-0631	Filippo Bassi -ICARDA	F.Bassi@cgiar.org	ICARDA	Icarhani	Breeding line	ICARDA	Mrf1/Stj2//Gdr2/Mgnl1	IDYT37-10	Psy1, CduB1				New elite	DWRC-0631
DWRC-0632	Filippo Bassi -ICARDA	F.Bassi@cgiar.org	ICARDA	Icakassem2	Breeding line	ICARDA	Geromtel1/Icasyr1	IDYT37-12					New elite	DWRC-0632
DWRC-0633	Filippo Bassi -ICARDA	F.Bassi@cgiar.org	ICARDA	Icamoram8	Breeding line	ICARDA	ICAMORTA0473/Ammar8	IDYT37-13	LpxB1				New elite	DWRC-0633
DWRC-0634	Filippo Bassi -ICARDA	F.Bassi@cgiar.org	ICARDA	Maci115	Breeding line	ICARDA	Maamouri2/CI115/5/F413J.S/3/Arthur71/Lahn//Blk2/Lahn/4/Quar	IDYT37-14	Psy1				New elite	DWRC-0634
DWRC-0635	Filippo Bassi -ICARDA	F.Bassi@cgiar.org	ICARDA	Hessept	Breeding line	ICARDA	IcamorTA0462/4/Gdr2//(SwAlgia/Gdr1)43/3/IcamorTA0463/5/Ter1//Mrf1/Stj2	IDYT37-15	Psy1				New elite	DWRC-0635
DWRC-0636	Filippo Bassi -ICARDA	F.Bassi@cgiar.org	ICARDA	Icambel	Breeding line	ICARDA	Mrb3/Mna1//Ter1/3/ICAMORTA0459/Ammar7/4/Beltagy2	IDYT37-17	LpxA3, Psy1				New elite	DWRC-0636
DWRC-0637	Filippo Bassi -ICARDA	F.Bassi@cgiar.org	ICARDA	Icarnada	Breeding line	ICARDA	Src2/Azn1/3/Bcr/Gro1//Mgnl1	IDYT37-18	LpxA3				New elite	DWRC-0637
DWRC-0638	Filippo Bassi -ICARDA	F.Bassi@cgiar.org	ICARDA	Icarukus2012	Breeding line	ICARDA	Mgnl3/Ainzen1//Maamouri3	IDYT37-19	LpxA3, CduB1				New elite	DWRC-0638
DWRC-0639	Filippo Bassi -ICARDA	F.Bassi@cgiar.org	ICARDA	Miki3	Variety	ICARDA	Stj3//Bcr/Lks4	IDYT37-20	Psy1, CduB1				New elite	DWRC-0639
DWRC-0640	Filippo Bassi -ICARDA	F.Bassi@cgiar.org	ICARDA	Bezaghras	Breeding line	ICARDA	Ossl1/Stj5/5/Bicrederaa1/4/BEZAIZSHF//SD19539/Waha/3/Stj/Mrb3/6/Mgnl3/Aghrass2	IDYT37-21					New elite	DWRC-0640
DWRC-0641	Filippo Bassi -ICARDA	F.Bassi@cgiar.org	ICARDA	Secondroue	Breeding line	ICARDA	Stj3//Bcr/Lks4/3/Ter3/4/Bcr/Gro1//Mgnl1	IDYT37-22	LpxA3, Psy1, CduB1				New elite	DWRC-0641
DWRC-0642	Filippo Bassi -ICARDA	F.Bassi@cgiar.org	ICARDA	Bezater	Breeding line	ICARDA	Ossl1/Stj5/5/Bicrederaa1/4/BEZAIZSHF//SD19539/Waha/3/Stj/Mrb3/6/Stj3//Bcr/Lks4/3/Ter3	IDYT37-23	CduB1				New elite	DWRC-0642
DWRC-0643	Filippo Bassi -ICARDA	F.Bassi@cgiar.org	ICARDA	Awalbit = Fadda98	Variety	ICARDA	AW12/BIT	DURUM_PANEL_UNIBO-060					elite	DWRC-0643
DWRC-0644	Filippo Bassi -ICARDA	F.Bassi@cgiar.org	ICARDA	Bicrecham1	Breeding line	ICARDA	Bcr/3/Ch1//Gta/Stk	DURUM_PANEL_UNIBO-061	LpxA3, Psy1				elite	DWRC-0644
DWRC-0645	Filippo Bassi -ICARDA	F.Bassi@cgiar.org	ICARDA	Chahra1	Breeding line	ICARDA	CHHB88/DERAA	DURUM_PANEL_UNIBO-062	LpxA3				elite	DWRC-0645
DWRC-0646	Filippo Bassi -ICARDA	F.Bassi@cgiar.org	ICARDA	CHACAN	Breeding line	ICARDA	Cham1/5/Cando/4/BY*2/Tace//II27655/3/TME//ZB/W*2	DURUM_PANEL_UNIBO-063	LpxA3, LpxB1, CduB1				Syr/Leb	DWRC-0646
DWRC-0647	Filippo Bassi -ICARDA	F.Bassi@cgiar.org	ICARDA	Moulchahba1	Breeding line	ICARDA	H.MOUL(MOR)/CHABA88	DURUM_PANEL_UNIBO-065	LpxA3				elite	DWRC-0647
DWRC-0648	Filippo Bassi -ICARDA	F.Bassi@cgiar.org	ICARDA		Breeding line	ICARDA	KRS/HAUCAN	DURUM_PANEL_UNIBO-066					elite	DWRC-0648
DWRC-0649	Filippo Bassi -ICARDA	F.Bassi@cgiar.org	ICARDA	Moulsabil2	Breeding line	ICARDA	H.mouline(Mor)/Sabil2	DURUM_PANEL_UNIBO-068	LpxA3, LpxB1				Syria	DWRC-0649
DWRC-0650	Filippo Bassi -ICARDA	F.Bassi@cgiar.org	ICARDA	OMBAR	Breeding line	ICARDA	Mrb16/3/Ente/Mario//P66270/4/Ren/Bar	DURUM_PANEL_UNIBO-069	LpxA3				Syr/Leb	DWRC-0650
DWRC-0651	Filippo Bassi -ICARDA	F.Bassi@cgiar.org	ICARDA	Quarmal	Breeding line	ICARDA	QUAD//ERP/MAL/3/UNKN	DURUM_PANEL_UNIBO-072					elite	DWRC-0651
DWRC-0652	Filippo Bassi -ICARDA	F.Bassi@cgiar.org	ICARDA	SEBAH	Breeding line	ICARDA	Sbu/Lahn	DURUM_PANEL_UNIBO-073	LpxB1				Syr/Leb	DWRC-0652
DWRC-0653	Filippo Bassi -ICARDA	F.Bassi@cgiar.org	ICARDA	Stojocri3	Breeding line	ICARDA	Stk/4/Jo/3/Jo/Cr//Cit71	DURUM_PANEL_UNIBO-074	Psy1, CduB1				Syr/Leb	DWRC-0653
DWRC-0654	Filippo Bassi -ICARDA	F.Bassi@cgiar.org	ICARDA	AGHRASS1	Breeding line	ICARDA	Altar84/Stn//Lahn	DURUM_PANEL_UNIBO-0118	LpxA3, Psy1, CduB1				Syr/Leb	DWRC-0654
DWRC-0655	Filippo Bassi -ICARDA	F.Bassi@cgiar.org	ICARDA	ANGRE	Breeding line	ICARDA		DURUM_PANEL_UNIBO-0120					elite	DWRC-0655
DWRC-0656	Filippo Bassi -ICARDA	F.Bassi@cgiar.org	ICARDA	AMEDAKUL1	Breeding line	ICARDA	PI321644/M8//Marazk/4/Bcr/3/Ch1//Gta/Stk	DURUM_PANEL_UNIBO-0121	LpxA3				Syria	DWRC-0656
DWRC-0657	Filippo Bassi -ICARDA	F.Bassi@cgiar.org	ICARDA	AMMAR1	Breeding line	ICARDA	Lgt3/Bicrecham1	DURUM_PANEL_UNIBO-0122	LpxA3, Psy1				Syria	DWRC-0657
DWRC-0658	Filippo Bassi -ICARDA	F.Bassi@cgiar.org	ICARDA	ARISLAHN5	Variety	ICARDA	Aristan/3/Lahn//Gs/Stk/4/Brch	DURUM_PANEL_UNIBO-0123	LpxA3, CduB1				Syria	DWRC-0658
DWRC-0659	Filippo Bassi -ICARDA	F.Bassi@cgiar.org	ICARDA	AWALI1	Breeding line	ICARDA	Cit//D.dwarfS15/Cr	DURUM_PANEL_UNIBO-0126					Leb/Syr	DWRC-0659
DWRC-0660	Filippo Bassi -ICARDA	F.Bassi@cgiar.org	ICARDA	Bicrecham1	Breeding line	ICARDA	Bcr/3/Ch1//Gta/Stk	DURUM_PANEL_UNIBO-0129	LpxA3, Psy1				Syr/Leb	DWRC-0660
DWRC-0661	Filippo Bassi -ICARDA	F.Bassi@cgiar.org	ICARDA	BICRE	Breeding line	ICARDA	Bit/Creso	DURUM_PANEL_UNIBO-0130	LpxA3				Mex/Syr/Leb	DWRC-0661
DWRC-0662	Filippo Bassi -ICARDA	F.Bassi@cgiar.org	ICARDA	Bicrederaa1	Breeding line	ICARDA	Bcr//Fg/Snipe/3/GdoVZ578/Swan//Dra2	DURUM_PANEL_UNIBO-0131					Syr/Leb	DWRC-0662
DWRC-0663	Filippo Bassi -ICARDA	F.Bassi@cgiar.org	ICARDA	Deraa	Breeding line	ICARDA	Can2101/Magh//Stk/3/Wlls/65150	DURUM_PANEL_UNIBO-0137	LpxA3				Mex/Jor/Syr	DWRC-0663
DWRC-0664	Filippo Bassi -ICARDA	F.Bassi@cgiar.org	ICARDA	FURAT1	Variety	ICARDA	Snipe/3/Jo/Cr//Gs/AA	DURUM_PANEL_UNIBO-0138	CduB1				Leb/Syr	DWRC-0664
DWRC-0665	Filippo Bassi -ICARDA	F.Bassi@cgiar.org	ICARDA	Gidara2	Variety	ICARDA	Stj/Mrb3	DURUM_PANEL_UNIBO-0141	Psy1				Syria	DWRC-0665
DWRC-0666	Filippo Bassi -ICARDA	F.Bassi@cgiar.org	ICARDA	GUEROU1	Breeding line	ICARDA	Ato//Ibis/Fg	DURUM_PANEL_UNIBO-0142	LpxA3, LpxB1, Psy1, CduB1				Syr	DWRC-0666
DWRC-0667	Filippo Bassi -ICARDA	F.Bassi@cgiar.org	ICARDA	HEIDER	Variety	ICARDA	Can2109//Jo/AA/3/S15/Cr	DURUM_PANEL_UNIBO-0145					Mexico	DWRC-0667
DWRC-0668	Filippo Bassi -ICARDA	F.Bassi@cgiar.org	ICARDA		Breeding line	ICARDA	Ouassel1/4/Buc/Chrc//Prl/3/Pvn/5/Hel/3/Bit/Corm//Shwa	DURUM_PANEL_UNIBO-0146	LpxB1, CduB1				elite	DWRC-0668
DWRC-0669	Filippo Bassi -ICARDA	F.Bassi@cgiar.org	ICARDA	SEBOU	Breeding line	ICARDA	Cr/T.Polonicum	DURUM_PANEL_UNIBO-0147					Cyp/Syr	DWRC-0669
DWRC-0670	Filippo Bassi -ICARDA	F.Bassi@cgiar.org	ICARDA	JORDAN	Breeding line	ICARDA	GdoVZ469/Plc/5/21563/3/LK/Ld390//Ch67/4/Cit71	DURUM_PANEL_UNIBO-0150	LpxB1				Jor/Syr	DWRC-0670
DWRC-0671	Filippo Bassi -ICARDA	F.Bassi@cgiar.org	ICARDA	KABIR1	Breeding line	ICARDA	Ovi/Cp//Fg	DURUM_PANEL_UNIBO-0151	LpxA3				Leb/Syr	DWRC-0671
DWRC-0672	Filippo Bassi -ICARDA	F.Bassi@cgiar.org	ICARDA	Gerboy	Breeding line	ICARDA	GdoVZ512/Cit//Ruff/Fg/3/Gr/Boy	DURUM_PANEL_UNIBO-0152	LpxA3, LpxB1				Syria	DWRC-0672
DWRC-0673	Filippo Bassi -ICARDA	F.Bassi@cgiar.org	ICARDA	Korifla = Cham 3	Variety	ICARDA	DS15/Geier	DURUM_PANEL_UNIBO-0154	Psy1				Mex	DWRC-0673
DWRC-0674	Filippo Bassi -ICARDA	F.Bassi@cgiar.org	ICARDA	LAGONIL2	Breeding line	ICARDA	Lahn//Gs/Stk/3/Gil3	DURUM_PANEL_UNIBO-0155	LpxB1, CduB1				Syr/Leb	DWRC-0674
DWRC-0675	Filippo Bassi -ICARDA	F.Bassi@cgiar.org	ICARDA	Maamouri1	Breeding line	ICARDA	1346/Lahn//Bcr/Lks4	DURUM_PANEL_UNIBO-0158	LpxA3, Psy1, CduB1				Syria	DWRC-0675
DWRC-0676	Filippo Bassi -ICARDA	F.Bassi@cgiar.org	ICARDA	MARSYR1	Breeding line	ICARDA	Msbl1/Quarmal	DURUM_PANEL_UNIBO-0159	LpxA3, LpxB1				Syr/Leb	DWRC-0676
DWRC-0677	Filippo Bassi -ICARDA	F.Bassi@cgiar.org	ICARDA	MASSARA1	Breeding line	ICARDA	Mrb3/4/BYE*2/Tc//ZB/W/3/Cit	DURUM_PANEL_UNIBO-0160					Syr/Leb	DWRC-0677
DWRC-0678	Filippo Bassi -ICARDA	F.Bassi@cgiar.org	ICARDA	Omrabi17	Variety	ICARDA	Joric69/Hau	DURUM_PANEL_UNIBO-0162					Le/Sy/Jor	DWRC-0678
DWRC-0679	Filippo Bassi -ICARDA	F.Bassi@cgiar.org	ICARDA	NILE	Breeding line	ICARDA	Snipe/Fg	DURUM_PANEL_UNIBO-0164	LpxA3				Leb/Syr	DWRC-0679
DWRC-0680	Filippo Bassi -ICARDA	F.Bassi@cgiar.org	ICARDA	OMBIT1	Breeding line	ICARDA	Mrb5/Albit1	DURUM_PANEL_UNIBO-0165					Syr/Leb	DWRC-0680
DWRC-0681	Filippo Bassi -ICARDA	F.Bassi@cgiar.org	ICARDA	Outrob6	Breeding line	ICARDA	Ouassel1/4/GdoVZ512/Cit//Ruff/Fg/3/Pin/Gre//Trob	DURUM_PANEL_UNIBO-0171	LpxA3, LpxB1, CduB1				Syria	DWRC-0681
DWRC-0682	Filippo Bassi -ICARDA	F.Bassi@cgiar.org	ICARDA	OUASERL1	Breeding line	ICARDA	Ossl1/4/MrbSH/3/Rabi//Gs/Cr/5/Krs/Hcn	DURUM_PANEL_UNIBO-0172	LpxA3, LpxB1, CduB1				Syria	DWRC-0682
DWRC-0683	Filippo Bassi -ICARDA	F.Bassi@cgiar.org	ICARDA	SAJUR	Breeding line	ICARDA	Snipe/THunk	DURUM_PANEL_UNIBO-0179	LpxB1, Psy1				Leb/Syr	DWRC-0683
DWRC-0684	Filippo Bassi -ICARDA	F.Bassi@cgiar.org	ICARDA	SEBATEL1	Breeding line	ICARDA	Sbh/4/D68193A1A//Ruff/Fg/3/Mtl5	DURUM_PANEL_UNIBO-0180	LpxB1				Syria	DWRC-0684
DWRC-0685	Filippo Bassi -ICARDA	F.Bassi@cgiar.org	ICARDA	SHABHA	Landrace	ICARDA	Midd.EastLandrace	DURUM_PANEL_UNIBO-0181	Psy1, CduB1				elite	DWRC-0685
DWRC-0686	Filippo Bassi -ICARDA	F.Bassi@cgiar.org	ICARDA	TELSET5	Breeding line	ICARDA	SD8036/Mtl1//Albit3	DURUM_PANEL_UNIBO-0182	LpxA3, CduB1				Syria	DWRC-0686
DWRC-0687	Filippo Bassi -ICARDA	F.Bassi@cgiar.org	ICARDA	TUNSYR1	Breeding line	ICARDA		DURUM_PANEL_UNIBO-0185	LpxA3, LpxB1, CduB1				elite	DWRC-0687
DWRC-0688	Filippo Bassi -ICARDA	F.Bassi@cgiar.org	ICARDA	Waldamez1	Breeding line	ICARDA	GdoVZ512/Cit//Ruff/Fg/3/DWL5023	DURUM_PANEL_UNIBO-0186	LpxA3, Psy1				Syr/Leb	DWRC-0688
DWRC-0689	Filippo Bassi -ICARDA	F.Bassi@cgiar.org	ICARDA	Daki	Breeding line	ICARDA		MCHCB-079	LpxA3, CduB1				CrossBlock_Zinc def. Tol	DWRC-0689
DWRC-0690	Filippo Bassi -ICARDA	F.Bassi@cgiar.org	ICARDA		Breeding line	ICARDA	Bicrederaa1/Tavoliere//Gdr1	MCHCB-082	LpxA3, CduB1				CrossBlock_QUAL (Vit. & Prot.) & HT	DWRC-0690
DWRC-0691	Filippo Bassi -ICARDA	F.Bassi@cgiar.org	ICARDA		Breeding line	ICARDA	Cham5*4/Ae.speltoides401294/4/ICAMORTA0469/3/Bcr/Gro1//Mgnl1/5/Stj3//Bcr/Lks4/3/Ter3	MCHCB-083	LpxA3, LpxB1, CduB1				CrossBlock_QUAL (Vit. & Prot.)	DWRC-0691
DWRC-0692	Filippo Bassi -ICARDA	F.Bassi@cgiar.org	ICARDA		Breeding line	ICARDA	Mck2/Tilo2//Bcrch1/Kund1149	MCHCB-095	CduB1				CrossBlock_QUAL (Gluten Strength)	DWRC-0692
DWRC-0693	Filippo Bassi -ICARDA	F.Bassi@cgiar.org	ICARDA		Breeding line	ICARDA	OmRabi3/T.urartu500651/Ch5//980947/3/Otb4//Ossl1/Rfm6	MCHCB-0102	LpxA3, LpxB1				CrossBlock_QUAL (Yellow Pigments)	DWRC-0693
DWRC-0694	Filippo Bassi -ICARDA	F.Bassi@cgiar.org	ICARDA		Breeding line	ICARDA	T.polonicumTurkeyIG45272/6/ICAMORTA0463/5/Mra1/4/Aus1/3/Scar/GdoVZ579//Bit	MCHCB-0103	LpxA3, HF, Non Bot1 Bo tox tol				CrossBlock_QUAL (Yellow Pigments)	DWRC-0694
DWRC-0695	Filippo Bassi -ICARDA	F.Bassi@cgiar.org	ICARDA		Breeding line	ICARDA	Sebatel1/Icasyr1	MCHCB-0110	LpxB1				CrossBlock_QUAL (TKW)	DWRC-0695
DWRC-0696	Filippo Bassi -ICARDA	F.Bassi@cgiar.org	ICARDA	Serene1	Breeding line	ICARDA	Stk/Hau//Heca1	MCHCB-0124	LpxA3				CrossBlock_YR,LR,SR	DWRC-0696
DWRC-0697	Filippo Bassi -ICARDA	F.Bassi@cgiar.org	ICARDA	Icasyr2	Breeding line	ICARDA	D68193A1A//Ruff/Fg/3/Mtl5/4/Lahn	MCHCB-0126	LpxA3				CrossBlock_LR,SR,ST	DWRC-0697
DWRC-0698	Filippo Bassi -ICARDA	F.Bassi@cgiar.org	ICARDA	Geromtel3	Breeding line	ICARDA	Gsbl1/4/D68193A1A//Ruff/Fg/3/Mtl5	MCHCB-0128	LpxA3, LpxB1				CrossBlock_LR,SR	DWRC-0698
DWRC-0699	Filippo Bassi -ICARDA	F.Bassi@cgiar.org	ICARDA		Breeding line	ICARDA	Aghrass1//Msbl1/Quarmal	MCHCB-0133	LpxA3, LpxB1, CduB1				CrossBlock_SR Res.	DWRC-0699
DWRC-0700	Filippo Bassi -ICARDA	F.Bassi@cgiar.org	ICARDA	Zeina4	Breeding line	ICARDA	GdoVZ512/Cit//Ruff/Fg/3/Src3	MCHCB-0154	LpxA3, LpxB1, CduB1				CrossBlock_Sep, RR, CB	DWRC-0700
DWRC-0701	Filippo Bassi -ICARDA	F.Bassi@cgiar.org	ICARDA		Breeding line	ICARDA	(JenaKatifa/Ch1)506	MCHCB-0158	LpxA3, Sst1				CrossBlock_RR &SR Res.	DWRC-0701
DWRC-0702	Filippo Bassi -ICARDA	F.Bassi@cgiar.org	ICARDA		Breeding line	ICARDA	319ADDO/5/D68193A1A//Ruff/Fg/3/Mtl5/4/Lahn	MCHCB-0161	LpxA3, LpxB1, CduB1				CrossBlock_R rot res.	DWRC-0702
DWRC-0703	Filippo Bassi -ICARDA	F.Bassi@cgiar.org	ICARDA		Breeding line	ICARDA	((SwAlg/Gd1)81/Ch1)46	MCHCB-0169	LpxA3				CrossBlock_R rot res.	DWRC-0703
DWRC-0704	Filippo Bassi -ICARDA	F.Bassi@cgiar.org	ICARDA	Zeina8	Breeding line	ICARDA	GdoVZ512/Cit//Ruff/Fg/3/Src3	MCHCB-0176					CrossBlock_RR, CB	DWRC-0704
DWRC-0705	Filippo Bassi -ICARDA	F.Bassi@cgiar.org	ICARDA		Breeding line	ICARDA	OmRabi3/T.urartu500651//ICAMORTA0463/Ammar8/4/Stj3//Bcr/Lks4/3/Ter3	MCHCB-0180	LpxA3, CduB1				CrossBlock_Sunn Pest	DWRC-0705
DWRC-0706	Filippo Bassi -ICARDA	F.Bassi@cgiar.org	ICARDA		Breeding line	ICARDA	Azeghar1/HFN94N75//Vitron/Bicrederaa1	MCHCB-0210	LpxA3, CduB1				CrossBlock_HT	DWRC-0706
DWRC-0707	Filippo Bassi -ICARDA	F.Bassi@cgiar.org	ICARDA		Breeding line	ICARDA	Icasyr1/4/Assassa//Waha/Brch/3/Bicrederaa1	MCHCB-0213	CduB1				CrossBlock_HT	DWRC-0707
DWRC-0708	Filippo Bassi -ICARDA	F.Bassi@cgiar.org	ICARDA		Breeding line	ICARDA	Azeghar2/4/Gnt/3/Gdfl/T.dicds20013//Bcr	MCHCB-0218	LpxA3, LpxB1				CrossBlock_HT	DWRC-0708
DWRC-0709	Jason Able (sub-SMTA)	F.Bassi@cgiar.org	ICARDA	Yawa	Variety	AUS	Westonia/Kalka//Kalka/Tamaroi///RAC875/Kalka//Tamaroi	Jable-001	Bot1				elite_Boron	DWRC-0709
DWRC-0710	Jason Able (sub-SMTA)	F.Bassi@cgiar.org	ICARDA	WID802	Variety	AUS	Syrica1/Yallaroi//Tamaroi/Lingzhi/Yallaroi*2///RAC875/Kalka//Tamaroi////Lingzhi/Yallaroi//Tamaroi///Lingzhi/Yallaroi	Jable-002	Bot1, LpxB1, Psy1				elite_Boron	DWRC-0710
DWRC-0711	Jason Able (sub-SMTA)	F.Bassi@cgiar.org	ICARDA	Tjilkuri	Variety	AUS	Brindur///Yallaroi*2//DurA/Yallaroi////RAC875/Kalka//Tamaroi///Lingzhi/Yallaroi	Jable-003	Bot1				elite_Boron	DWRC-0711
DWRC-0712	Jason Able (sub-SMTA)	F.Bassi@cgiar.org	ICARDA	Caparoi	Variety	AUS	LY2.6.3/930054	Jable-004					elite_Boron	DWRC-0712
DWRC-0713	Jason Able (sub-SMTA)	F.Bassi@cgiar.org	ICARDA	Bellaroi	Variety	AUS	920405/920274	Jable-005	Psy1				elite_Boron	DWRC-0713
DWRC-0714	Jason Able (sub-SMTA)	F.Bassi@cgiar.org	ICARDA	Jandaroi	Variety	AUS	110780/111587	Jable-006	Bot1				elite_Boron	DWRC-0714
DWRC-0715	Jason Able (sub-SMTA)	F.Bassi@cgiar.org	ICARDA	Hyperno	Variety	AUS	Kalka/Tamaroi	Jable-007	LpxA3, LpxB1, Psy1				elite_Boron	DWRC-0715
DWRC-0716	Jason Able (sub-SMTA)	F.Bassi@cgiar.org	ICARDA	Saintly	Variety	AUS	Tamaroi/WLYY9//WLYY96a1773	Jable-008	LpxB1, CduB1				elite_Boron	DWRC-0716
DWRC-0717	Jason Able (sub-SMTA)	F.Bassi@cgiar.org	ICARDA	Tamaroi	Variety	AUS	Altar84////Tam1B17/Kamilaroi///Wells/56111//Guillemot	Jable-009	Bot1				elite_Boron	DWRC-0717
DWRC-0718	Jason Able (sub-SMTA)	F.Bassi@cgiar.org	ICARDA	DBA-Aurora (ex:UAD0951096)	Variety	AUS	Tamaroi*2/Kalka//RH920318/Kalka///Kalka*2/Tamaroi	Jable-010	LpxA3, Psy1				elite_Boron	DWRC-0718
DWRC-0719	Jason Able (sub-SMTA)	F.Bassi@cgiar.org	ICARDA	Yallaroi	Variety	AUS		DURUM_PANEL_UNIBO-0243	Psy1				elite	DWRC-0719
DWRC-0720	Jason Able (sub-SMTA)	F.Bassi@cgiar.org	ICARDA	Kamilaroi	Variety	AUS		DURUM_PANEL_UNIBO-0244	LpxB1, Psy1				elite	DWRC-0720
DWRC-0721	Jason Able (sub-SMTA)	F.Bassi@cgiar.org	ICARDA	Wollaroi	Variety	AUS	Tam1B17/Kamilaroisib//RokelSelection/Kamilaroisib	DURUM_PANEL_UNIBO-0245	LpxA3, CduB1				elite	DWRC-0721
DWRC-0722	Roberto Tuberosa (Sub-Sub-SMTA)	F.Bassi@cgiar.org	ICARDA	Extradur	Variety	AUT		DURUM_PANEL_UNIBO-0208	LpxA3, LpxB1				elite	DWRC-0722
DWRC-0723	Roberto Tuberosa (Sub-Sub-SMTA)	F.Bassi@cgiar.org	ICARDA	Goldur	Variety	AUT		DURUM_PANEL_UNIBO-0209	LpxA3, LpxB1, CduB1				elite	DWRC-0723
DWRC-0724	Roberto Tuberosa (Sub-Sub-SMTA)	F.Bassi@cgiar.org	ICARDA	Frankodur	Variety	AUT		DURUM_PANEL_UNIBO-0211	LpxA3, LpxB1				elite	DWRC-0724
DWRC-0725	Roberto Tuberosa (Sub-Sub-SMTA)	F.Bassi@cgiar.org	ICARDA	Semperdur	Variety	AUT		DURUM_PANEL_UNIBO-0213	LpxB1				elite	DWRC-0725
DWRC-0726	Curtis Pozniack (sub-SMTA)	F.Bassi@cgiar.org	ICARDA	AC Morse	Variety	CAN	RL7196/D84328	DURUM_PANEL_UNIBO-0217					elite_Cadmium FHB	DWRC-0726
DWRC-0727	Curtis Pozniack (sub-SMTA)	F.Bassi@cgiar.org	ICARDA	AC Navigator	Variety	CAN	Kyle/WB881	DURUM_PANEL_UNIBO-0218	LpxB1				elite_Cadmium FHB	DWRC-0727
DWRC-0728	Curtis Pozniack (sub-SMTA)	F.Bassi@cgiar.org	ICARDA	AC Pathfinder	Variety	CAN	Dt367/WB881	DURUM_PANEL_UNIBO-0219	Psy1				elite	DWRC-0728
DWRC-0729	Curtis Pozniack (sub-SMTA)	F.Bassi@cgiar.org	ICARDA	Hercules	Variety	CAN		DURUM_PANEL_UNIBO-0220	CduB1				elite	DWRC-0729
DWRC-0730	Curtis Pozniack (sub-SMTA)	F.Bassi@cgiar.org	ICARDA	Kyle	Variety	CAN	Wakooma/Dt320//Wakooma/Dt322	DURUM_PANEL_UNIBO-0221					elite_Cadmium FHB	DWRC-0730
DWRC-0731	Curtis Pozniack (sub-SMTA)	F.Bassi@cgiar.org	ICARDA	Medora	Variety	CAN	Ward/Macoun	DURUM_PANEL_UNIBO-0222	LpxB1				elite	DWRC-0731
DWRC-0732	Curtis Pozniack (sub-SMTA)	F.Bassi@cgiar.org	ICARDA	CDC Desire	Variety	CAN	Avonlea//Kyle/Nile	Cpozniak-003	CduB1				elite_cadmium	DWRC-0732
DWRC-0733	Curtis Pozniack (sub-SMTA)	F.Bassi@cgiar.org	ICARDA	CDC Vivid	Variety	CAN		Cpozniak-004	LpxB1, CduB1				elite_cadmium	DWRC-0733
DWRC-0734	Curtis Pozniack (sub-SMTA)	F.Bassi@cgiar.org	ICARDA	DT570	Variety	CAN		Cpozniak-005	CduB1, Sst1				elite_cadmium	DWRC-0734
DWRC-0735	Curtis Pozniack (sub-SMTA)	F.Bassi@cgiar.org	ICARDA	Commander	Variety	CAN		Cpozniak-008	LpxB1, Psy1				elite_cadmium	DWRC-0735
DWRC-0736	Curtis Pozniack (sub-SMTA)	F.Bassi@cgiar.org	ICARDA	AAC Raymore	Variety	CAN		Cpozniak-015	CduB1, Sst1				elite_cadmium	DWRC-0736
DWRC-0737	Curtis Pozniack (sub-SMTA)	F.Bassi@cgiar.org	ICARDA	Napoleon	Variety	CAN		Cpozniak-016	CduB1				elite_cadmium	DWRC-0737
DWRC-0738	Roberto Tuberosa (Sub-Sub-SMTA)	F.Bassi@cgiar.org	ICARDA		Breeding line	CIMMYT	BISU1/PATKA3	DURUM_PANEL_UNIBO-011	CduB1				elite	DWRC-0738
DWRC-0739	Roberto Tuberosa (Sub-Sub-SMTA)	F.Bassi@cgiar.org	ICARDA		Breeding line	CIMMYT	CMH82A.1062/3/GG0VZ394//SBA81/PLC/4/AAZ…	DURUM_PANEL_UNIBO-012					elite	DWRC-0739
DWRC-0740	Roberto Tuberosa (Sub-Sub-SMTA)	F.Bassi@cgiar.org	ICARDA		Breeding line	CIMMYT	DUKEM/3/RUFF/FGO//YAV79	DURUM_PANEL_UNIBO-013	LpxA3, LpxB1, CduB1				elite	DWRC-0740
DWRC-0741	Roberto Tuberosa (Sub-Sub-SMTA)	F.Bassi@cgiar.org	ICARDA		Breeding line	CIMMYT	AHIOU1	DURUM_PANEL_UNIBO-014	CduB1				elite	DWRC-0741
DWRC-0742	Roberto Tuberosa (Sub-Sub-SMTA)	F.Bassi@cgiar.org	ICARDA		Breeding line	CIMMYT	KULRENGIBALIKCIL8	DURUM_PANEL_UNIBO-015	CduB1				elite	DWRC-0742
DWRC-0743	Roberto Tuberosa (Sub-Sub-SMTA)	F.Bassi@cgiar.org	ICARDA		Breeding line	CIMMYT	PLATA16	DURUM_PANEL_UNIBO-016	CduB1				elite	DWRC-0743
DWRC-0744	Roberto Tuberosa (Sub-Sub-SMTA)	F.Bassi@cgiar.org	ICARDA		Breeding line	CIMMYT	PORTO5	DURUM_PANEL_UNIBO-017	CduB1				elite	DWRC-0744
DWRC-0745	Roberto Tuberosa (Sub-Sub-SMTA)	F.Bassi@cgiar.org	ICARDA		Breeding line	CIMMYT	ROK/FGO//STIL/3/BISU1	DURUM_PANEL_UNIBO-018	LpxA3, CduB1				elite	DWRC-0745
DWRC-0746	Roberto Tuberosa (Sub-Sub-SMTA)	F.Bassi@cgiar.org	ICARDA		Breeding line	CIMMYT	YAZI10	DURUM_PANEL_UNIBO-019	LpxA3, CduB1				elite	DWRC-0746
DWRC-0747	Roberto Tuberosa (Sub-Sub-SMTA)	F.Bassi@cgiar.org	ICARDA		Breeding line	CIMMYT	ACUATICO/YAZI1	DURUM_PANEL_UNIBO-020	LpxB1, CduB1				elite	DWRC-0747
DWRC-0748	Roberto Tuberosa (Sub-Sub-SMTA)	F.Bassi@cgiar.org	ICARDA		Breeding line	CIMMYT	FOCHA1/5*ALAS	DURUM_PANEL_UNIBO-021	CduB1				elite	DWRC-0748
DWRC-0749	Roberto Tuberosa (Sub-Sub-SMTA)	F.Bassi@cgiar.org	ICARDA		Breeding line	CIMMYT	TOPDY21/RASCON33	DURUM_PANEL_UNIBO-022					elite	DWRC-0749
DWRC-0750	Roberto Tuberosa (Sub-Sub-SMTA)	F.Bassi@cgiar.org	ICARDA		Breeding line	CIMMYT	BUSHEN4/TARRO2//BUSHEN4	DURUM_PANEL_UNIBO-023	CduB1				elite	DWRC-0750
DWRC-0751	Roberto Tuberosa (Sub-Sub-SMTA)	F.Bassi@cgiar.org	ICARDA		Breeding line	CIMMYT	GS/CRA//SBA81/3/HO/MEXI1/5/MEMO/6/2*…	DURUM_PANEL_UNIBO-024	CduB1				elite	DWRC-0751
DWRC-0752	Roberto Tuberosa (Sub-Sub-SMTA)	F.Bassi@cgiar.org	ICARDA		Breeding line	CIMMYT	RASCON37/2*TARRO2	DURUM_PANEL_UNIBO-025					elite	DWRC-0752
DWRC-0753	Roberto Tuberosa (Sub-Sub-SMTA)	F.Bassi@cgiar.org	ICARDA	MEXICALI75	Variety	CIMMYT	GerardoVZ469/3/Jori//ND61130/Leeds	DURUM_PANEL_UNIBO-0103	LpxA3, LpxB1				elite	DWRC-0753
DWRC-0754	Roberto Tuberosa (Sub-Sub-SMTA)	F.Bassi@cgiar.org	ICARDA	Atil C2000	Variety	CIMMYT	SOOTY9/RASCON37	DURUM_PANEL_UNIBO-0252					elite	DWRC-0754
DWRC-0755	Roberto Tuberosa (Sub-Sub-SMTA)	F.Bassi@cgiar.org	ICARDA	Jupare C2003	Variety	CIMMYT	STOT//ALTAR84/ALD	DURUM_PANEL_UNIBO-0253	LpxA3, CduB1				elite	DWRC-0755
DWRC-0756	Roberto Tuberosa (Sub-Sub-SMTA)	F.Bassi@cgiar.org	ICARDA	Samaypa C2004	Variety	CIMMYT	SOMAT4/INTER8	DURUM_PANEL_UNIBO-0254	LpxA3				elite	DWRC-0756
DWRC-0757	Roberto Tuberosa (Sub-Sub-SMTA)	F.Bassi@cgiar.org	ICARDA		Breeding line	CIMMYT	CHEN1/TEZ/3/GUIL//CIT71/CII/4/SORA/PLATA12/5/STOT//ALTAR84/ALD	DURUM_PANEL_UNIBO-0255	CduB1				elite	DWRC-0757
DWRC-0758	Roberto Tuberosa (Sub-Sub-SMTA)	F.Bassi@cgiar.org	ICARDA		Breeding line	CIMMYT	MALMUK1//LOTUS5/F3LOCAL(SEL.ETHIO.135.85)	DURUM_PANEL_UNIBO-0256	CduB1				elite	DWRC-0758
DWRC-0759	Roberto Tuberosa (Sub-Sub-SMTA)	F.Bassi@cgiar.org	ICARDA		Breeding line	CIMMYT	1A.1D5+106/2*WB881//1A.1D5+106/3*MOJO/3/BISU1/PATKA3	DURUM_PANEL_UNIBO-0257					elite	DWRC-0759
DWRC-0760	Roberto Tuberosa (Sub-Sub-SMTA)	F.Bassi@cgiar.org	ICARDA		Breeding line	CIMMYT	AJAIA12/F3LOCAL(SEL.ETHIO.135.85)//PLATA13/3/SOMAT3/4/SOOTY9/RASCON37	DURUM_PANEL_UNIBO-0259	LpxA3, CduB1				elite	DWRC-0760
DWRC-0761	Roberto Tuberosa (Sub-Sub-SMTA)	F.Bassi@cgiar.org	ICARDA		Breeding line	CIMMYT	USDA595/3/D67.3/RABI//CRA/4/ALO/5/HUI/YAV1/6/ARDENTE/7/HUI/YAV79/8/POD9	DURUM_PANEL_UNIBO-0260	CduB1				elite	DWRC-0761
DWRC-0762	Roberto Tuberosa (Sub-Sub-SMTA)	F.Bassi@cgiar.org	ICARDA		Breeding line	CIMMYT	CNDO/PRIMADUR//HAIOU17/3/SNTURKMI8384375/NIGRIS5//TANTLO1	DURUM_PANEL_UNIBO-0261	LpxA3, CduB1				elite	DWRC-0762
DWRC-0763	Roberto Tuberosa (Sub-Sub-SMTA)	F.Bassi@cgiar.org	ICARDA		Breeding line	CIMMYT	GEDIZ/FGO//GTA/3/SRN1/4/TOTUS/5/ENTE/MEXI2//HUI/3/YAV1/GEDIZ/6/SOMBRA20/7/STOT//ALTAR84/ALD	DURUM_PANEL_UNIBO-0262	CduB1				elite	DWRC-0763
DWRC-0764	Roberto Tuberosa (Sub-Sub-SMTA)	F.Bassi@cgiar.org	ICARDA		Breeding line	CIMMYT	VANRRIKSE6.2//1A1D2+125/3*WB881	DURUM_PANEL_UNIBO-0263	LpxA3				elite	DWRC-0764
DWRC-0765	Roberto Tuberosa (Sub-Sub-SMTA)	F.Bassi@cgiar.org	ICARDA		Breeding line	CIMMYT	RANCO//CIT71/CII/3/COMDK/4/TCHO//SHWA/MALD/3/CREX/5/SNTURKMI8384375/NIGRIS5//TANTLO1	DURUM_PANEL_UNIBO-0264	CduB1				elite	DWRC-0765
DWRC-0766	Roberto Tuberosa (Sub-Sub-SMTA)	F.Bassi@cgiar.org	ICARDA		Breeding line	CIMMYT	PLATA10/6/MQUE/4/USDA573//QFN/AA7/3/ALBAD/5/AVO/HUI/7/PLATA13/8/THKNEE11/9/CHEN/ALTAR84/3/HUI/POC//BUB/RUFO/4/FNFOOT	DURUM_PANEL_UNIBO-0265	LpxA3, CduB1				elite	DWRC-0766
DWRC-0767	Roberto Tuberosa (Sub-Sub-SMTA)	F.Bassi@cgiar.org	ICARDA		Breeding line	CIMMYT	ROLA5/3/AJAIA12/F3LOCAL(SEL.ETHIO.135.85)//PLATA13/4/MALMUK1/SERRATOR1	DURUM_PANEL_UNIBO-0267	LpxA3, CduB1				elite	DWRC-0767
DWRC-0768	Roberto Tuberosa (Sub-Sub-SMTA)	F.Bassi@cgiar.org	ICARDA		Breeding line	CIMMYT	ARMENT//SRN3/NIGRIS4/3/CANELO9.1	DURUM_PANEL_UNIBO-0268	LpxA3				elite	DWRC-0768
DWRC-0769	Roberto Tuberosa (Sub-Sub-SMTA)	F.Bassi@cgiar.org	ICARDA		Breeding line	CIMMYT	SOMAT3/PHAX1//TILO1/LOTUS4	DURUM_PANEL_UNIBO-0269	LpxA3				elite	DWRC-0769
DWRC-0770	Roberto Tuberosa (Sub-Sub-SMTA)	F.Bassi@cgiar.org	ICARDA	Yavaros79 = Karim = Bittern	Variety	CIMMYT	JORI69(SIB)/(SIB)ANHINGA//(SIB)FLAMINGO	DURUM_PANEL_UNIBO-0270	LpxA3				elite	DWRC-0770
DWRC-0771	Roberto Tuberosa (Sub-Sub-SMTA)	F.Bassi@cgiar.org	ICARDA	88029	Landrace	ETH	ETHS1035	FIGSDWHOTCLD089	LpxA3, LpxB1, Vrn3		88029	ETHS1035	Hot	DWRC-0771
DWRC-0772	Roberto Tuberosa (Sub-Sub-SMTA)	F.Bassi@cgiar.org	ICARDA	97901	Landrace	FRA	FRAS129	FIGSDWHOTCLD170			97901	FRAS129	Cold	DWRC-0772
DWRC-0773	Roberto Tuberosa (Sub-Sub-SMTA)	F.Bassi@cgiar.org	ICARDA	Agridur	Variety	FRA		DURUM_PANEL_UNIBO-0191	LpxA3, LpxB1				elite	DWRC-0773
DWRC-0774	Roberto Tuberosa (Sub-Sub-SMTA)	F.Bassi@cgiar.org	ICARDA	Aramon	Variety	FRA		DURUM_PANEL_UNIBO-0192	LpxA3, LpxB1, Vrn3				elite	DWRC-0774
DWRC-0775	Roberto Tuberosa (Sub-Sub-SMTA)	F.Bassi@cgiar.org	ICARDA	Arcalis	Variety	FRA		DURUM_PANEL_UNIBO-0193	LpxA3				elite	DWRC-0775
DWRC-0776	Roberto Tuberosa (Sub-Sub-SMTA)	F.Bassi@cgiar.org	ICARDA	Galadur	Variety	FRA		DURUM_PANEL_UNIBO-0199	LpxA3				elite	DWRC-0776
DWRC-0777	Roberto Tuberosa (Sub-Sub-SMTA)	F.Bassi@cgiar.org	ICARDA	Orjaune	Variety	FRA		DURUM_PANEL_UNIBO-0200	LpxA3				elite	DWRC-0777
DWRC-0778	Roberto Tuberosa (Sub-Sub-SMTA)	F.Bassi@cgiar.org	ICARDA	Tetradur	Variety	FRA		DURUM_PANEL_UNIBO-0202	LpxA3, LpxB1				elite	DWRC-0778
DWRC-0779	Roberto Tuberosa (Sub-Sub-SMTA)	F.Bassi@cgiar.org	ICARDA	Nefer	Variety	FRA		DURUM_PANEL_UNIBO-0205	LpxA3				elite	DWRC-0779
DWRC-0780	Roberto Tuberosa (Sub-Sub-SMTA)	F.Bassi@cgiar.org	ICARDA	107126	Variety	IRN	IRN931:19	FIGSDRYWET134	LpxA3, CduB1		107126	IRN931:19	Dry	DWRC-0780
DWRC-0781	Roberto Tuberosa (Sub-Sub-SMTA)	F.Bassi@cgiar.org	ICARDA	BRADANO	Variety	ITA		DURUM_PANEL_UNIBO-01	LpxA3, LpxB1, Vrn3				elite	DWRC-0781
DWRC-0782	Roberto Tuberosa (Sub-Sub-SMTA)	F.Bassi@cgiar.org	ICARDA	CANNIZZO	Variety	ITA	F5Capeiti/Valnova//F5Patrizio/Valforte	DURUM_PANEL_UNIBO-02	LpxB1				elite	DWRC-0782
DWRC-0783	Roberto Tuberosa (Sub-Sub-SMTA)	F.Bassi@cgiar.org	ICARDA	CLAUDIO	Variety	ITA	CIMMYT'sselection35/Durango//IS1938/Grazia	DURUM_PANEL_UNIBO-03	LpxA3, LpxB1, Vrn3				elite	DWRC-0783
DWRC-0784	Roberto Tuberosa (Sub-Sub-SMTA)	F.Bassi@cgiar.org	ICARDA	MERIDIANO	Variety	ITA	Simeto/WB881/Duilio/F21	DURUM_PANEL_UNIBO-05	LpxA3				elite	DWRC-0784
DWRC-0785	Roberto Tuberosa (Sub-Sub-SMTA)	F.Bassi@cgiar.org	ICARDA	Mongibello	Variety	ITA		DURUM_PANEL_UNIBO-06	LpxA3				elite	DWRC-0785
DWRC-0786	Roberto Tuberosa (Sub-Sub-SMTA)	F.Bassi@cgiar.org	ICARDA	Pietrafritta	Variety	ITA		DURUM_PANEL_UNIBO-08	LpxA3, LpxB1, Vrn3, CduB1				elite	DWRC-0786
DWRC-0787	Roberto Tuberosa (Sub-Sub-SMTA)	F.Bassi@cgiar.org	ICARDA	QUADRATO	Variety	ITA	Creso/Trinakria	DURUM_PANEL_UNIBO-09	LpxA3, LpxB1				elite	DWRC-0787
DWRC-0788	Roberto Tuberosa (Sub-Sub-SMTA)	F.Bassi@cgiar.org	ICARDA	Torrebianca	Variety	ITA		DURUM_PANEL_UNIBO-010	LpxA3				elite	DWRC-0788
DWRC-0789	Roberto Tuberosa (Sub-Sub-SMTA)	F.Bassi@cgiar.org	ICARDA	APPIO	Variety	ITA	Cappelli//Gaviota/Yuma	DURUM_PANEL_UNIBO-077	LpxA3				elite	DWRC-0789
DWRC-0790	Roberto Tuberosa (Sub-Sub-SMTA)	F.Bassi@cgiar.org	ICARDA	Arcangelo	Variety	ITA	Creso/Appulo	DURUM_PANEL_UNIBO-079					elite	DWRC-0790
DWRC-0791	Roberto Tuberosa (Sub-Sub-SMTA)	F.Bassi@cgiar.org	ICARDA	CAPEITI8	Variety	ITA	Eiti6/Cappelli	DURUM_PANEL_UNIBO-083	, Vrn3				elite	DWRC-0791
DWRC-0792	Roberto Tuberosa (Sub-Sub-SMTA)	F.Bassi@cgiar.org	ICARDA	COLOSSEO	Variety	ITA	MutantMexa/Creso	DURUM_PANEL_UNIBO-087	LpxA3, LpxB1, Vrn3, Sst1				elite	DWRC-0792
DWRC-0793	Roberto Tuberosa (Sub-Sub-SMTA)	F.Bassi@cgiar.org	ICARDA	CRESO	Variety	ITA	Yaktana54/Norin10B//2*Cappelli63/3/3*Tehuacan60/4/CapelliB144	DURUM_PANEL_UNIBO-089	LpxA3, LpxB1, Psy1				elite	DWRC-0793
DWRC-0794	Roberto Tuberosa (Sub-Sub-SMTA)	F.Bassi@cgiar.org	ICARDA	DON PEDRO	Variety	ITA	Carc/Auk	DURUM_PANEL_UNIBO-090					elite	DWRC-0794
DWRC-0795	Roberto Tuberosa (Sub-Sub-SMTA)	F.Bassi@cgiar.org	ICARDA	DUILIO	Variety	ITA	Cappelli//Anhinga/Flamingo	DURUM_PANEL_UNIBO-091	LpxA3, Vrn3, CduB1				elite	DWRC-0795
DWRC-0796	Roberto Tuberosa (Sub-Sub-SMTA)	F.Bassi@cgiar.org	ICARDA	FLAMINIO	Variety	ITA		DURUM_PANEL_UNIBO-093	LpxA3, LpxB1				elite	DWRC-0796
DWRC-0797	Roberto Tuberosa (Sub-Sub-SMTA)	F.Bassi@cgiar.org	ICARDA	FORTORE	Variety	ITA	Capeiti8/Valforte	DURUM_PANEL_UNIBO-094	LpxA3, LpxB1, Vrn3				elite	DWRC-0797
DWRC-0798	Roberto Tuberosa (Sub-Sub-SMTA)	F.Bassi@cgiar.org	ICARDA	GRAZIA	Variety	ITA	Leeds(M6800127)/Valselva	DURUM_PANEL_UNIBO-096	LpxA3, LpxB1, SS				elite	DWRC-0798
DWRC-0799	Roberto Tuberosa (Sub-Sub-SMTA)	F.Bassi@cgiar.org	ICARDA	ITALO	Variety	ITA	ComplexcrossbetweenItalianandTurkishgenotypes	DURUM_PANEL_UNIBO-098	, Vrn3				elite	DWRC-0799
DWRC-0800	Roberto Tuberosa (Sub-Sub-SMTA)	F.Bassi@cgiar.org	ICARDA	LIRA_B_45	Variety	ITA		DURUM_PANEL_UNIBO-0101	LpxA3, LpxB1				elite	DWRC-0800
DWRC-0801	Roberto Tuberosa (Sub-Sub-SMTA)	F.Bassi@cgiar.org	ICARDA	MESSAPIA	Variety	ITA	Mex/Crane//Tito	DURUM_PANEL_UNIBO-0102	LpxA3, LpxB1, CduB1				elite	DWRC-0801
DWRC-0802	Roberto Tuberosa (Sub-Sub-SMTA)	F.Bassi@cgiar.org	ICARDA	OFANTO	Variety	ITA	Adamello/Appulo	DURUM_PANEL_UNIBO-0105	LpxA3, LpxB1, Vrn3				elite	DWRC-0802
DWRC-0803	Roberto Tuberosa (Sub-Sub-SMTA)	F.Bassi@cgiar.org	ICARDA	PLATANI	Variety	ITA	Valnova/Capeiti8	DURUM_PANEL_UNIBO-0106	, Vrn3				elite	DWRC-0803
DWRC-0804	Roberto Tuberosa (Sub-Sub-SMTA)	F.Bassi@cgiar.org	ICARDA	PLINIO	Variety	ITA		DURUM_PANEL_UNIBO-0107	LpxA3, LpxB1				elite	DWRC-0804
DWRC-0805	Roberto Tuberosa (Sub-Sub-SMTA)	F.Bassi@cgiar.org	ICARDA	PRODURA	Variety	ITA	TremesMolleEnano/2*Tehuacan60/3/ZenatiBouteille/Wells/4/2*BarrigonYaquiEnano/Tehuacan60/TacurTipo125E/2*Tehuacan60	DURUM_PANEL_UNIBO-0108					elite	DWRC-0805
DWRC-0806	Roberto Tuberosa (Sub-Sub-SMTA)	F.Bassi@cgiar.org	ICARDA	SVEVO	Variety	ITA	CIMMYT'sselection/Zenit	DURUM_PANEL_UNIBO-0111	LpxA3, Vrn3				elite	DWRC-0806
DWRC-0807	Roberto Tuberosa (Sub-Sub-SMTA)	F.Bassi@cgiar.org	ICARDA	VALNOVA	Variety	ITA	Giorgio324//SenatoreCappelli/Yuma	DURUM_PANEL_UNIBO-0114	LpxA3, LpxB1, Vrn3				elite	DWRC-0807
DWRC-0808	Roberto Tuberosa (Sub-Sub-SMTA)	F.Bassi@cgiar.org	ICARDA	VARANO	Variety	ITA	Capeiti8/Creso//Creso/3/Valforte/Trinakria	DURUM_PANEL_UNIBO-0115	LpxA3, LpxB1				elite	DWRC-0808
DWRC-0809	Roberto Tuberosa (Sub-Sub-SMTA)	F.Bassi@cgiar.org	ICARDA	Levante	Variety	ITA		DURUM_PANEL_UNIBO-0249	LpxA3, LpxB1				elite	DWRC-0809
DWRC-0810	Roberto Tuberosa (Sub-Sub-SMTA)	F.Bassi@cgiar.org	ICARDA	Ardente	Variety	ITA		DURUM_PANEL_UNIBO-0250					elite	DWRC-0810
DWRC-0811	Roberto Tuberosa (Sub-Sub-SMTA)	F.Bassi@cgiar.org	ICARDA	96367	Variety	MAR	MAR85:112	DWGIGSSALATFINA049	LpxA3, LpxB1, CduB1				Salt	DWRC-0811	413
DWRC-0812	Roberto Tuberosa (Sub-Sub-SMTA)	F.Bassi@cgiar.org	ICARDA	NASSIRA	Variety	MAR	TA14/BD3//Isly	DURUM_PANEL_UNIBO-047	LpxA3, CduB1, HF				elite	DWRC-0812
DWRC-0813	Roberto Tuberosa (Sub-Sub-SMTA)	F.Bassi@cgiar.org	ICARDA	CHAOUI	Variety	MAR	Karim/Cocorit//RsMor2BC1F1/3/Mzk	DURUM_PANEL_UNIBO-048	LpxA3, LpxB1, CduB1, HF				Released_Mor	DWRC-0813
DWRC-0814	Roberto Tuberosa (Sub-Sub-SMTA)	F.Bassi@cgiar.org	ICARDA	AMRIA	Variety	MAR	H.Mouline/Saada//Karim	DURUM_PANEL_UNIBO-049	LpxA3, LpxB1				elite	DWRC-0814
DWRC-0815	Roberto Tuberosa (Sub-Sub-SMTA)	F.Bassi@cgiar.org	ICARDA	MAROUANE	Variety	MAR	Sebou/BT40//Sarif	DURUM_PANEL_UNIBO-050	LpxB1, CduB1, Sm1, HF				elite	DWRC-0815
DWRC-0816	Roberto Tuberosa (Sub-Sub-SMTA)	F.Bassi@cgiar.org	ICARDA	OURGH	Variety	MAR-TUN	D67GTA/2/BOYERO/BIT//MEXICALI	DURUM_PANEL_UNIBO-056	LpxA3				elite	DWRC-0816
DWRC-0817	Roberto Tuberosa (Sub-Sub-SMTA)	F.Bassi@cgiar.org	ICARDA	TAREK	Variety	MAR-TUN	YAVAROS/SAPI//YAVAROS79/3/STU	DURUM_PANEL_UNIBO-057	LpxB1, CduB1				elite	DWRC-0817
DWRC-0818	Roberto Tuberosa (Sub-Sub-SMTA)	F.Bassi@cgiar.org	ICARDA	Tomouh =OumRabi6	Variety	MAR-TUN	Joric69/Hau	DURUM_PANEL_UNIBO-058					elite	DWRC-0818
DWRC-0819	Roberto Tuberosa (Sub-Sub-SMTA)	F.Bassi@cgiar.org	ICARDA	YASMINE	Variety	MAR-TUN		DURUM_PANEL_UNIBO-059	LpxA3, SST1				elite	DWRC-0819
DWRC-0820	Roberto Tuberosa (Sub-Sub-SMTA)	F.Bassi@cgiar.org	ICARDA	ISLY	Variety	MAR-TUN	ERPEL(SIB)/(SIB)RUSO	DURUM_PANEL_UNIBO-052	LpxA3, LpxB1				Released_Mor	DWRC-0820
DWRC-0821	Roberto Tuberosa (Sub-Sub-SMTA)	F.Bassi@cgiar.org	ICARDA	ANOUAR	Variety	MAR-TUN		DURUM_PANEL_UNIBO-051	LpxA3, CduB1				Released_Mor	DWRC-0821
DWRC-0822	Roberto Tuberosa (Sub-Sub-SMTA)	F.Bassi@cgiar.org	ICARDA	MARJANA	Variety	MAR-TUN	D633/GAVIOTA/4/AVETORO//ANHINGA/PLE/3/DL672/SWAN//E	DURUM_PANEL_UNIBO-054	CduB1				Released_Mor	DWRC-0822
DWRC-0823	Roberto Tuberosa (Sub-Sub-SMTA)	F.Bassi@cgiar.org	ICARDA	JAWHAR	Variety	MAR-TUN		DURUM_PANEL_UNIBO-053					Released_Mor	DWRC-0823
DWRC-0824	Roberto Tuberosa (Sub-Sub-SMTA)	F.Bassi@cgiar.org	ICARDA	MARZAK	Variety	MAR-TUN	INRAEII,12SelectioninCIMMYT	DURUM_PANEL_UNIBO-055	LpxA3, LpxB1, CduB1				Released_Mor	DWRC-0824
DWRC-0825	Roberto Tuberosa (Sub-Sub-SMTA)	F.Bassi@cgiar.org	ICARDA	RAZZAK	Variety	TUN	DIEHLMEDITERRANEAN/69331//KARIM	DURUM_PANEL_UNIBO-0177	LpxB1, CduB1				elite	DWRC-0825
DWRC-0826	Roberto Tuberosa (Sub-Sub-SMTA)	F.Bassi@cgiar.org	ICARDA	BRAVADUR	Variety	USA (SOUTH-WESTERN)		DURUM_PANEL_UNIBO-081	LpxB1				elite	DWRC-0826
DWRC-0827	Roberto Tuberosa (Sub-Sub-SMTA)	F.Bassi@cgiar.org	ICARDA	DUREX	Variety	USA (SOUTH-WESTERN)		DURUM_PANEL_UNIBO-092	LpxB1				elite	DWRC-0827
DWRC-0828	Roberto Tuberosa (Sub-Sub-SMTA)	F.Bassi@cgiar.org	ICARDA	KRONOS	Variety	USA (SOUTH-WESTERN)	APBMSFRSPOPSel(D0312)	DURUM_PANEL_UNIBO-0100	LpxA3, LpxB1				elite	DWRC-0828
DWRC-0829	Roberto Tuberosa (Sub-Sub-SMTA)	F.Bassi@cgiar.org	ICARDA	MOHAWK	Variety	USA (SOUTH-WESTERN)		DURUM_PANEL_UNIBO-0104	LpxA3, LpxB1				elite	DWRC-0829
DWRC-0830	Roberto Tuberosa (Sub-Sub-SMTA)	F.Bassi@cgiar.org	ICARDA	REVA	Variety	USA (SOUTH-WESTERN)		DURUM_PANEL_UNIBO-0109	LpxA3				elite	DWRC-0830
DWRC-0831	Roberto Tuberosa (Sub-Sub-SMTA)	F.Bassi@cgiar.org	ICARDA	WEST BRED 881	Variety	USA (SOUTH-WESTERN)	ComplexcrossofWard,Wells,Cando,Waskana,Mexicali75	DURUM_PANEL_UNIBO-0116	LpxB1				elite	DWRC-0831
DWRC-0832	Roberto Tuberosa (Sub-Sub-SMTA)	F.Bassi@cgiar.org	ICARDA	KOFA	Variety	USA (SOUTH-WESTERN)		DURUM_PANEL_UNIBO-0189	LpxB1				elite	DWRC-0832
DWRC-0833	Roberto Tuberosa (Sub-Sub-SMTA)	F.Bassi@cgiar.org	ICARDA	ASTIGI	Variety	ESP		DURUM_PANEL_UNIBO-031	CduB1				elite	DWRC-0833
DWRC-0834	Roberto Tuberosa (Sub-Sub-SMTA)	F.Bassi@cgiar.org	ICARDA	BOABDIL	Variety	ESP		DURUM_PANEL_UNIBO-032	LpxA3				elite	DWRC-0834
DWRC-0835	Roberto Tuberosa (Sub-Sub-SMTA)	F.Bassi@cgiar.org	ICARDA	BOLENGA	Variety	ESP		DURUM_PANEL_UNIBO-033	LpxA3				elite	DWRC-0835
DWRC-0836	Roberto Tuberosa (Sub-Sub-SMTA)	F.Bassi@cgiar.org	ICARDA	BOLIDO	Variety	ESP		DURUM_PANEL_UNIBO-034	LpxA3				elite	DWRC-0836
DWRC-0837	Roberto Tuberosa (Sub-Sub-SMTA)	F.Bassi@cgiar.org	ICARDA	BOLO	Variety	ESP		DURUM_PANEL_UNIBO-035	LpxA3				elite	DWRC-0837
DWRC-0838	Roberto Tuberosa (Sub-Sub-SMTA)	F.Bassi@cgiar.org	ICARDA	BOMBASI	Variety	ESP		DURUM_PANEL_UNIBO-036					elite	DWRC-0838
DWRC-0839	Roberto Tuberosa (Sub-Sub-SMTA)	F.Bassi@cgiar.org	ICARDA	DURCAL	Variety	ESP		DURUM_PANEL_UNIBO-039					elite	DWRC-0839
DWRC-0840	Roberto Tuberosa (Sub-Sub-SMTA)	F.Bassi@cgiar.org	ICARDA	SENADUR	Variety	ESP		DURUM_PANEL_UNIBO-044					elite	DWRC-0840
DWRC-0841	Roberto Tuberosa (Sub-Sub-SMTA)	F.Bassi@cgiar.org	ICARDA	ARTENA	Variety	ESP		DURUM_PANEL_UNIBO-030					Released_Mor	DWRC-0841
DWRC-0842	Roberto Tuberosa (Sub-Sub-SMTA)	F.Bassi@cgiar.org	ICARDA	GALLARETA	Variety	ESP-CIMMYT		DURUM_PANEL_UNIBO-041	CduB1				elite	DWRC-0842
DWRC-0843	Roberto Tuberosa (Sub-Sub-SMTA)	F.Bassi@cgiar.org	ICARDA	ANTON	Variety	ESP-CIMMYT		DURUM_PANEL_UNIBO-076	LpxA3				elite	DWRC-0843
DWRC-0844	Roberto Tuberosa (Sub-Sub-SMTA)	F.Bassi@cgiar.org	ICARDA	ROQUENO	Variety	ESP-CIMMYT		DURUM_PANEL_UNIBO-0110					elite	DWRC-0844
DWRC-0845	Roberto Tuberosa (Sub-Sub-SMTA)	F.Bassi@cgiar.org	ICARDA	JABATO	Variety	ESP-CIMMYT		DURUM_PANEL_UNIBO-043	CduB1				Released_Mor	DWRC-0845
DWRC-0846	Roberto Tuberosa (Sub-Sub-SMTA)	F.Bassi@cgiar.org	ICARDA	Munich	Variety	USA (GREAT-PLAINS)		DURUM_PANEL_UNIBO-0232	LpxA3, LpxB1				elite	DWRC-0846
DWRC-0847	Roberto Tuberosa (Sub-Sub-SMTA)	F.Bassi@cgiar.org	ICARDA	Tacna	Variety	USA (GREAT-PLAINS)		DURUM_PANEL_UNIBO-0241	LpxA3, LpxB1				elite	DWRC-0847
DWRC-0848	Filippo Bassi	F.Bassi@cgiar.org	ICARDA	Omrabi5	Variety	ICARDA	Joric69/Hau							DWRC-0848
DWRC-0849	Filippo Bassi	F.Bassi@cgiar.org	ICARDA	Azeghar2	Variety	ICARDA	20048Traikia(Mor)/Mrb5//Stj3							DWRC-0849
DWRC-0850	Filippo Bassi	F.Bassi@cgiar.org	ICARDA	Icarasha2	Variety	ICARDA	Stj3//Bcr/Lks4/3/Ter3							DWRC-0850
DWRC-0851	Filippo Bassi	F.Bassi@cgiar.org	ICARDA	Waha	Variety	ICARDA	Plc/Ruff//Gta/Rtte							DWRC-0851
DWRC-0852	Conxita Royo IRTA	conxita.royo@irta.cat	Rovira Roure 191, 25198 Lleida	Radioso	Variety	ITA				Spring				DWRC-0852
DWRC-0853	Conxita Royo IRTA	conxita.royo@irta.cat	Rovira Roure 191, 25198 Lleida	Italo	Variety	ITA				Spring				DWRC-0853
DWRC-0854	Conxita Royo IRTA	conxita.royo@irta.cat	Rovira Roure 191, 25198 Lleida	Loukos-1	Variety	ICARDA				Spring				DWRC-0854
DWRC-0855	Conxita Royo IRTA	conxita.royo@irta.cat	Rovira Roure 191, 25198 Lleida	Sajur	Variety	ICARDA				Spring				DWRC-0855
DWRC-0856	Conxita Royo IRTA	conxita.royo@irta.cat	Rovira Roure 191, 25198 Lleida	Arislahn-5	Variety	ICARDA				Spring				DWRC-0856
DWRC-0857	Conxita Royo IRTA	conxita.royo@irta.cat	Rovira Roure 191, 25198 Lleida	Arcangelo	Variety	ITA				Spring				DWRC-0857
DWRC-0858	Conxita Royo IRTA	conxita.royo@irta.cat	Rovira Roure 191, 25198 Lleida	Furat-1	Variety	ICARDA				Spring				DWRC-0858
DWRC-0859	Conxita Royo IRTA	conxita.royo@irta.cat	Rovira Roure 191, 25198 Lleida	CIMMYT-108	Variety	CIMMYT	(ACUATICO/YAZI_1)			Spring				DWRC-0859
DWRC-0860	Conxita Royo IRTA	conxita.royo@irta.cat	Rovira Roure 191, 25198 Lleida	Gargano	Variety	ITA				Spring				DWRC-0860
DWRC-0861	Conxita Royo IRTA	conxita.royo@irta.cat	Rovira Roure 191, 25198 Lleida	Morocco 1809	Variety	MAR				Spring				DWRC-0861
DWRC-0862	Conxita Royo IRTA	conxita.royo@irta.cat	Rovira Roure 191, 25198 Lleida	Ombar	Variety	ICARDA				Spring				DWRC-0862
DWRC-0863	Conxita Royo IRTA	conxita.royo@irta.cat	Rovira Roure 191, 25198 Lleida	Jordan	Variety	ICARDA				Spring				DWRC-0863
DWRC-0864	Conxita Royo IRTA	conxita.royo@irta.cat	Rovira Roure 191, 25198 Lleida	CIMMYT 73 - PORTO 5	Variety	CIMMYT				Spring				DWRC-0864
DWRC-0865	Conxita Royo IRTA	conxita.royo@irta.cat	Rovira Roure 191, 25198 Lleida	Cappelli	Variety	ITA				Spring				DWRC-0865
DWRC-0866	Conxita Royo IRTA	conxita.royo@irta.cat	Rovira Roure 191, 25198 Lleida	Shabha	Variety	ICARDA				Spring				DWRC-0866
DWRC-0867	Conxita Royo IRTA	conxita.royo@irta.cat	Rovira Roure 191, 25198 Lleida	Omgenil-3	Variety	ICARDA				Spring				DWRC-0867
DWRC-0868	Conxita Royo IRTA	conxita.royo@irta.cat	Rovira Roure 191, 25198 Lleida	Morocco 1804	Variety	MAR				Spring				DWRC-0868
DWRC-0869	Conxita Royo IRTA	conxita.royo@irta.cat	Rovira Roure 191, 25198 Lleida	Yousef-1	Variety	ICARDA				Spring				DWRC-0869
DWRC-0870	Conxita Royo IRTA	conxita.royo@irta.cat	Rovira Roure 191, 25198 Lleida	Kabir1	Variety	ICARDA				Spring				DWRC-0870
DWRC-0871	Conxita Royo IRTA	conxita.royo@irta.cat	Rovira Roure 191, 25198 Lleida	Reva	Variety	ICARDA				Spring				DWRC-0871
DWRC-0872	Conxita Royo IRTA	conxita.royo@irta.cat	Rovira Roure 191, 25198 Lleida	Tunsyr-1	Variety	ICARDA				Spring				DWRC-0872
DWRC-0873	Conxita Royo IRTA	conxita.royo@irta.cat	Rovira Roure 191, 25198 Lleida	Appio	Variety	ITA				Spring				DWRC-0873
DWRC-0874	Conxita Royo IRTA	conxita.royo@irta.cat	Rovira Roure 191, 25198 Lleida	Isly	Variety	MAR-TUN				Spring				DWRC-0874
DWRC-0875	Conxita Royo IRTA	conxita.royo@irta.cat	Rovira Roure 191, 25198 Lleida	Ammar-1	Variety	ICARDA				Spring				DWRC-0875
DWRC-0876	Conxita Royo IRTA	conxita.royo@irta.cat	Rovira Roure 191, 25198 Lleida	Flaminio	Variety	ITA				Spring				DWRC-0876
DWRC-0877	Conxita Royo IRTA	conxita.royo@irta.cat	Rovira Roure 191, 25198 Lleida	Marsyr-1	Variety	ICARDA				Spring				DWRC-0877
DWRC-0878	Conxita Royo IRTA	conxita.royo@irta.cat	Rovira Roure 191, 25198 Lleida	CIMMYT-247	Breeding line	CIMMYT	(RASCON_37/2*TARRO_2)			Spring				DWRC-0878
DWRC-0879	Conxita Royo IRTA	conxita.royo@irta.cat	Rovira Roure 191, 25198 Lleida	Messapia	Variety	ITA				Spring				DWRC-0879
DWRC-0880	Conxita Royo IRTA	conxita.royo@irta.cat	Rovira Roure 191, 25198 Lleida	ICARDA 125	Breeding line	ICARDA	(Blk2//134xS-69-186/368-1/3/Mrb5/4/Albit3)			Spring				DWRC-0880
DWRC-0881	Conxita Royo IRTA	conxita.royo@irta.cat	Rovira Roure 191, 25198 Lleida	Haurani	Landrace	ICARDA		Landrace		Spring				DWRC-0881
DWRC-0882	Conxita Royo IRTA	conxita.royo@irta.cat	Rovira Roure 191, 25198 Lleida	Pietrafitta	Variety	ITA				Spring				DWRC-0882
DWRC-0883	Conxita Royo IRTA	conxita.royo@irta.cat	Rovira Roure 191, 25198 Lleida	Awali-1	Variety	ICARDA				Spring				DWRC-0883
DWRC-0884	Conxita Royo IRTA	conxita.royo@irta.cat	Rovira Roure 191, 25198 Lleida	Cannizzo	Variety	ITA				Spring				DWRC-0884
DWRC-0885	Conxita Royo IRTA	conxita.royo@irta.cat	Rovira Roure 191, 25198 Lleida	BLK2	Breeding line	ICARDA				Spring				DWRC-0885
DWRC-0886	Conxita Royo IRTA	conxita.royo@irta.cat	Rovira Roure 191, 25198 Lleida	Yasmine	Variety	MAR-TUN				Spring				DWRC-0886
DWRC-0887	Conxita Royo IRTA	conxita.royo@irta.cat	Rovira Roure 191, 25198 Lleida	CIMMYT-172	Breeding line	CIMMYT	(TOPDY_21/RASCON_33)			Spring				DWRC-0887
DWRC-0888	Conxita Royo IRTA	conxita.royo@irta.cat	Rovira Roure 191, 25198 Lleida	Telset-5	Variety	ICARDA				Spring				DWRC-0888
DWRC-0889	Conxita Royo IRTA	conxita.royo@irta.cat	Rovira Roure 191, 25198 Lleida	H.MOUL(MOR)/CHABA 88	Variety	ICARDA				Spring				DWRC-0889
DWRC-0890	Conxita Royo IRTA	conxita.royo@irta.cat	Rovira Roure 191, 25198 Lleida	Grazia	Variety	ITA				Spring				DWRC-0890
DWRC-0891	Conxita Royo IRTA	conxita.royo@irta.cat	Rovira Roure 191, 25198 Lleida	Meridiano	Variety	ITA				Spring				DWRC-0891
DWRC-0892	Conxita Royo IRTA	conxita.royo@irta.cat	Rovira Roure 191, 25198 Lleida	CIMMYT-41	Variety	CIMMYT	(DUKEM/3/RUFF/FGO//YAV79)			Spring				DWRC-0892
DWRC-0893	Conxita Royo IRTA	conxita.royo@irta.cat	Rovira Roure 191, 25198 Lleida	Tarek	Variety	MAR-TUN				Spring				DWRC-0893
DWRC-0894	Conxita Royo IRTA	conxita.royo@irta.cat	Rovira Roure 191, 25198 Lleida	OUASLOUKOS-1	Breeding line	ICARDA				Spring				DWRC-0894
DWRC-0895	Conxita Royo IRTA	conxita.royo@irta.cat	Rovira Roure 191, 25198 Lleida	CIMMYT-260	Breeding line	CIMMYT	(SOOTY_9/2*TARRO_1)			Spring				DWRC-0895
DWRC-0896	Conxita Royo IRTA	conxita.royo@irta.cat	Rovira Roure 191, 25198 Lleida	GIDARA-2	Variety	ICARDA				Spring				DWRC-0896
DWRC-0897	Conxita Royo IRTA	conxita.royo@irta.cat	Rovira Roure 191, 25198 Lleida	TENSIFT-1	Breeding line	ICARDA				Spring				DWRC-0897
DWRC-0898	Conxita Royo IRTA	conxita.royo@irta.cat	Rovira Roure 191, 25198 Lleida	Morocco 1807	Breeding line	MAR				Spring				DWRC-0898
DWRC-0899	Conxita Royo IRTA	conxita.royo@irta.cat	Rovira Roure 191, 25198 Lleida	Karim	Variety	CIMMYT				Spring				DWRC-0899
DWRC-0900	Conxita Royo IRTA	conxita.royo@irta.cat	Rovira Roure 191, 25198 Lleida	Bradano	Variety	ITA				Spring				DWRC-0900
DWRC-0901	Conxita Royo IRTA	conxita.royo@irta.cat	Rovira Roure 191, 25198 Lleida	Stojocri-3	Variety	ICARDA				Spring				DWRC-0901
DWRC-0902	Conxita Royo IRTA	conxita.royo@irta.cat	Rovira Roure 191, 25198 Lleida	Ixos	Variety	FRA				Spring				DWRC-0902
DWRC-0903	Conxita Royo IRTA	conxita.royo@irta.cat	Rovira Roure 191, 25198 Lleida	Khabur-1	Variety	ICARDA				Spring				DWRC-0903
DWRC-0904	Conxita Royo IRTA	conxita.royo@irta.cat	Rovira Roure 191, 25198 Lleida	Oulaslahn-1	Breeding line	ICARDA				Spring				DWRC-0904
DWRC-0905	Conxita Royo IRTA	conxita.royo@irta.cat	Rovira Roure 191, 25198 Lleida	MRB17	Breeding line	MAR				Spring				DWRC-0905
DWRC-0906	Conxita Royo IRTA	conxita.royo@irta.cat	Rovira Roure 191, 25198 Lleida	CIMMYT-136	Breeding line	CIMMYT	(FOCHA_1/5*ALAS)			Spring				DWRC-0906
DWRC-0907	Conxita Royo IRTA	conxita.royo@irta.cat	Rovira Roure 191, 25198 Lleida	Marjana	Variety	MAR-TUN				Spring				DWRC-0907
DWRC-0908	Conxita Royo IRTA	conxita.royo@irta.cat	Rovira Roure 191, 25198 Lleida	CHABA/DERAA	Breeding line	ICARDA				Spring				DWRC-0908
DWRC-0909	Conxita Royo IRTA	conxita.royo@irta.cat	Rovira Roure 191, 25198 Lleida	CIMMYT-52	Breeding line	CIMMYT	(KULRENGI-BALIKCIL_8)			Spring				DWRC-0909
DWRC-0910	Conxita Royo IRTA	conxita.royo@irta.cat	Rovira Roure 191, 25198 Lleida	LIRA B 45	Breeding line	ITA				Spring				DWRC-0910
DWRC-0911	Conxita Royo IRTA	conxita.royo@irta.cat	Rovira Roure 191, 25198 Lleida	Aghrass-1	Breeding line	ICARDA				Spring				DWRC-0911
DWRC-0912	Conxita Royo IRTA	conxita.royo@irta.cat	Rovira Roure 191, 25198 Lleida	Marzak	Variety	MAR-TUN				Spring				DWRC-0912
DWRC-0913	Conxita Royo IRTA	conxita.royo@irta.cat	Rovira Roure 191, 25198 Lleida	OTB-6	Breeding line	na				Spring				DWRC-0913
DWRC-0914	Conxita Royo IRTA	conxita.royo@irta.cat	Rovira Roure 191, 25198 Lleida	Heider	Variety	ICARDA				Spring				DWRC-0914
DWRC-0915	Conxita Royo IRTA	conxita.royo@irta.cat	Rovira Roure 191, 25198 Lleida	Ofanto	Variety	ITA				Spring				DWRC-0915
DWRC-0916	Conxita Royo IRTA	conxita.royo@irta.cat	Rovira Roure 191, 25198 Lleida	Mongibello	Variety	ITA				Spring				DWRC-0916
DWRC-0917	Conxita Royo IRTA	conxita.royo@irta.cat	Rovira Roure 191, 25198 Lleida	Nile	Breeding line	ICARDA				Spring				DWRC-0917
DWRC-0918	Conxita Royo IRTA	conxita.royo@irta.cat	Rovira Roure 191, 25198 Lleida	Gezira-17	Breeding line	ICARDA				Spring				DWRC-0918
DWRC-0919	Conxita Royo IRTA	conxita.royo@irta.cat	Rovira Roure 191, 25198 Lleida	Bicre	Breeding line	ICARDA				Spring				DWRC-0919
DWRC-0920	Conxita Royo IRTA	conxita.royo@irta.cat	Rovira Roure 191, 25198 Lleida	Maamouri-1	Variety	ICARDA				Spring				DWRC-0920
DWRC-0921	Conxita Royo IRTA	conxita.royo@irta.cat	Rovira Roure 191, 25198 Lleida	Ainzen-1	Variety	ICARDA				Spring				DWRC-0921
DWRC-0922	Conxita Royo IRTA	conxita.royo@irta.cat	Rovira Roure 191, 25198 Lleida	Torrebianca	Variety	ITA				Spring				DWRC-0922
DWRC-0923	Conxita Royo IRTA	conxita.royo@irta.cat	Rovira Roure 191, 25198 Lleida	Razzak (TUN)	Variety	TUN				Spring				DWRC-0923
DWRC-0924	Conxita Royo IRTA	conxita.royo@irta.cat	Rovira Roure 191, 25198 Lleida	Valbelice	Breeding line	ITA				Spring				DWRC-0924
DWRC-0925	Conxita Royo IRTA	conxita.royo@irta.cat	Rovira Roure 191, 25198 Lleida	CIMMYT 47 AHI-OU 1	Breeding line	CIMMYT				Spring				DWRC-0925
DWRC-0926	Conxita Royo IRTA	conxita.royo@irta.cat	Rovira Roure 191, 25198 Lleida	Produra	Variety	USA				Spring				DWRC-0926
DWRC-0927	Conxita Royo IRTA	conxita.royo@irta.cat	Rovira Roure 191, 25198 Lleida	CIMMYT-23	Breeding line	CIMMYT	(BISU_1/PATKA_3)			Spring				DWRC-0927
DWRC-0928	Conxita Royo IRTA	conxita.royo@irta.cat	Rovira Roure 191, 25198 Lleida	Bbrachoua	Breeding line	ICARDA				Spring				DWRC-0928
DWRC-0929	Conxita Royo IRTA	conxita.royo@irta.cat	Rovira Roure 191, 25198 Lleida	TERBOL97-3	Breeding line	ICARDA				Spring				DWRC-0929
DWRC-0930	Conxita Royo IRTA	conxita.royo@irta.cat	Rovira Roure 191, 25198 Lleida	CIMMYT 67 - PLATA 16	Breeding line	CIMMYT				Spring				DWRC-0930
DWRC-0931	Conxita Royo IRTA	conxita.royo@irta.cat	Rovira Roure 191, 25198 Lleida	Appulo	Variety	ITA				Spring				DWRC-0931
DWRC-0932	Conxita Royo IRTA	conxita.royo@irta.cat	Rovira Roure 191, 25198 Lleida	Lesina	Variety	ITA				Spring				DWRC-0932
DWRC-0933	Conxita Royo IRTA	conxita.royo@irta.cat	Rovira Roure 191, 25198 Lleida	ORT-1	Breeding line	na				Spring				DWRC-0933
DWRC-0934	Conxita Royo IRTA	conxita.royo@irta.cat	Rovira Roure 191, 25198 Lleida	Iride	Variety	ITA				Spring				DWRC-0934
DWRC-0935	Conxita Royo IRTA	conxita.royo@irta.cat	Rovira Roure 191, 25198 Lleida	Colosseo	Variety	ITA				Spring				DWRC-0935
DWRC-0936	Conxita Royo IRTA	conxita.royo@irta.cat	Rovira Roure 191, 25198 Lleida	ATLAST-1	Variety	ICARDA				Spring				DWRC-0936
DWRC-0937	Conxita Royo IRTA	conxita.royo@irta.cat	Rovira Roure 191, 25198 Lleida	Valnova	Variety	ITA				Spring				DWRC-0937
DWRC-0938	Conxita Royo IRTA	conxita.royo@irta.cat	Rovira Roure 191, 25198 Lleida	Anouar	Variety	MAR-TUN				Spring				DWRC-0938
DWRC-0939	Conxita Royo IRTA	conxita.royo@irta.cat	Rovira Roure 191, 25198 Lleida	Bronte	Variety	ITA				Spring				DWRC-0939
DWRC-0940	Conxita Royo IRTA	conxita.royo@irta.cat	Rovira Roure 191, 25198 Lleida	Quadrato	Variety	ITA				Spring				DWRC-0940
DWRC-0941	Conxita Royo IRTA	conxita.royo@irta.cat	Rovira Roure 191, 25198 Lleida	Duilio	Variety	ITA				Spring				DWRC-0941
DWRC-0942	Conxita Royo IRTA	conxita.royo@irta.cat	Rovira Roure 191, 25198 Lleida	Ombit-1	Variety	ICARDA				Spring				DWRC-0942
DWRC-0943	Conxita Royo IRTA	conxita.royo@irta.cat	Rovira Roure 191, 25198 Lleida	Ourgh	Variety	ICARDA				Spring				DWRC-0943
DWRC-0944	Conxita Royo IRTA	conxita.royo@irta.cat	Rovira Roure 191, 25198 Lleida	Bicrederaa-1	Breeding line	ICARDA				Spring				DWRC-0944
DWRC-0945	Conxita Royo IRTA	conxita.royo@irta.cat	Rovira Roure 191, 25198 Lleida	Plinio	Variety	ITA				Spring				DWRC-0945
DWRC-0946	Conxita Royo IRTA	conxita.royo@irta.cat	Rovira Roure 191, 25198 Lleida	ICARDA 78	Breeding line	ICARDA	(Aric 31708.70/3/Bo//C.de Chile/Br/4/Cit/Gta)			Spring				DWRC-0946
DWRC-0947	Conxita Royo IRTA	conxita.royo@irta.cat	Rovira Roure 191, 25198 Lleida	CIMMYT-78	Breeding line	CIMMYT	(ROK/FGO//STIL/3/BISU_1)			Spring				DWRC-0947
DWRC-0948	Conxita Royo IRTA	conxita.royo@irta.cat	Rovira Roure 191, 25198 Lleida	Colorado	Variety	ITA				Spring				DWRC-0948
DWRC-0949	Conxita Royo IRTA	conxita.royo@irta.cat	Rovira Roure 191, 25198 Lleida	CIMMYT-222	Breeding line	CIMMYT	(GS/CRA//SBA81/3/HO/MEXI_1/5/MEMO/6/2*…)			Spring				DWRC-0949
DWRC-0950	Conxita Royo IRTA	conxita.royo@irta.cat	Rovira Roure 191, 25198 Lleida	CIMMYT 266	Breeding line	CIMMYT				Spring				DWRC-0950
DWRC-0951	Conxita Royo IRTA	conxita.royo@irta.cat	Rovira Roure 191, 25198 Lleida	OMSNIMA-1	Breeding line	ICARDA				Spring				DWRC-0951
DWRC-0952	Conxita Royo IRTA	conxita.royo@irta.cat	Rovira Roure 191, 25198 Lleida	Varano	Variety	ITA				Spring				DWRC-0952
DWRC-0953	Conxita Royo IRTA	conxita.royo@irta.cat	Rovira Roure 191, 25198 Lleida	ICARDA 121	Breeding line	ICARDA	(Ouassel-1/4/Buc/Chrc//Prl/3/Pvn/5/Hel/3/Bit/Corm//Shwa)			Spring				DWRC-0953
DWRC-0954	Conxita Royo IRTA	conxita.royo@irta.cat	Rovira Roure 191, 25198 Lleida	Jawhar	Variety	MAR-TUN				Spring				DWRC-0954
DWRC-0955	Conxita Royo IRTA	conxita.royo@irta.cat	Rovira Roure 191, 25198 Lleida	Fortore	Variety	ITA				Spring				DWRC-0955
DWRC-0956	Conxita Royo IRTA	conxita.royo@irta.cat	Rovira Roure 191, 25198 Lleida	Trinakria	Variety	ITA				Spring				DWRC-0956
DWRC-0957	Conxita Royo IRTA	conxita.royo@irta.cat	Rovira Roure 191, 25198 Lleida	CIMMYT 104 -YAZI 10,1	Breeding line	CIMMYT				Spring				DWRC-0957
DWRC-0958	Conxita Royo IRTA	conxita.royo@irta.cat	Rovira Roure 191, 25198 Lleida	Ouaserl-1	Breeding line	ICARDA				Spring				DWRC-0958
DWRC-0959	Conxita Royo IRTA	conxita.royo@irta.cat	Rovira Roure 191, 25198 Lleida	CIMMYT-198	Breeding line	CIMMYT	(BUSHEN_4/TARRO_2//BUSHEN 4)			Spring				DWRC-0959
DWRC-0960	Conxita Royo IRTA	conxita.royo@irta.cat	Rovira Roure 191, 25198 Lleida	Amedakul-1	Variety	ICARDA				Spring				DWRC-0960
DWRC-0961	Conxita Royo IRTA	conxita.royo@irta.cat	Rovira Roure 191, 25198 Lleida	ADYT 02 - 505 (OSA-1/STJ-5)	Breeding line	ICARDA				Spring				DWRC-0961
DWRC-0962	Conxita Royo IRTA	conxita.royo@irta.cat	Rovira Roure 191, 25198 Lleida	Quabrach-1	Breeding line	ICARDA				Spring				DWRC-0962
DWRC-0963	Conxita Royo IRTA	conxita.royo@irta.cat	Rovira Roure 191, 25198 Lleida	QUAD//ERP/MAL/3/UNKN	Breeding line	ICARDA				Spring				DWRC-0963
DWRC-0964	Conxita Royo IRTA	conxita.royo@irta.cat	Rovira Roure 191, 25198 Lleida	Morocco 1808	Breeding line	MAR				Spring				DWRC-0964
DWRC-0965	Conxita Royo IRTA	conxita.royo@irta.cat	Rovira Roure 191, 25198 Lleida	Don Pedro	Variety	ESP				Spring				DWRC-0965
DWRC-0966	Conxita Royo IRTA	conxita.royo@irta.cat	Rovira Roure 191, 25198 Lleida	Claudio	Variety	ITA				Spring				DWRC-0966
DWRC-0967	Conxita Royo IRTA	conxita.royo@irta.cat	Rovira Roure 191, 25198 Lleida	Tomouh	Variety	ICARDA				Spring				DWRC-0967
DWRC-0968	Conxita Royo IRTA	conxita.royo@irta.cat	Rovira Roure 191, 25198 Lleida	Miki-1	Variety	ICARDA				Spring				DWRC-0968
DWRC-0969	Conxita Royo IRTA	conxita.royo@irta.cat	Rovira Roure 191, 25198 Lleida	Durex	Variety	USA (SOUTH-WESTERN)				Spring				DWRC-0969
DWRC-0970	Conxita Royo IRTA	conxita.royo@irta.cat	Rovira Roure 191, 25198 Lleida	Cortez	Variety	USA (Desert Durum)				Spring				DWRC-0970
DWRC-0971	Conxita Royo IRTA	conxita.royo@irta.cat	Rovira Roure 191, 25198 Lleida	Ciccio	Variety	ITA				Spring				DWRC-0971
DWRC-0972	Conxita Royo IRTA	conxita.royo@irta.cat	Rovira Roure 191, 25198 Lleida	Wadalmez-1	Variety	ICARDA				Spring				DWRC-0972
DWRC-0973	Conxita Royo IRTA	conxita.royo@irta.cat	Rovira Roure 191, 25198 Lleida	Geromtel-1	Variety	ICARDA				Spring				DWRC-0973
DWRC-0974	Conxita Royo IRTA	conxita.royo@irta.cat	Rovira Roure 191, 25198 Lleida	Sebatel-1	Breeding line	ICARDA				Spring				DWRC-0974
DWRC-0975	Conxita Royo IRTA	conxita.royo@irta.cat	Rovira Roure 191, 25198 Lleida	Saada3/Dds//Mtl1	Breeding line	ICARDA				Spring				DWRC-0975
DWRC-0976	Conxita Royo IRTA	conxita.royo@irta.cat	Rovira Roure 191, 25198 Lleida	Azeghar-2	Variety	ICARDA				Spring				DWRC-0976
DWRC-0977	Conxita Royo IRTA	conxita.royo@irta.cat	Rovira Roure 191, 25198 Lleida	Platani	Variety	ITA				Spring				DWRC-0977
DWRC-0978	Conxita Royo IRTA	conxita.royo@irta.cat	Rovira Roure 191, 25198 Lleida	CIMMYT-36	Breeding line	CIMMYT	(CMH82A.1062/3/GG0VZ394//SBA81/PLC/4/AAZ…)			Spring				DWRC-0978
DWRC-0979	Conxita Royo IRTA	conxita.royo@irta.cat	Rovira Roure 191, 25198 Lleida	Lagonil-2	Breeding line	ICARDA				Spring				DWRC-0979
DWRC-0980	Conxita Royo IRTA	conxita.royo@irta.cat	Rovira Roure 191, 25198 Lleida	Guerou-1	Breeding line	ICARDA				Spring				DWRC-0980
DWRC-0981	Conxita Royo IRTA	conxita.royo@irta.cat	Rovira Roure 191, 25198 Lleida	Younes-1	Variety	ICARDA				Spring				DWRC-0981
DWRC-0982	Conxita Royo IRTA	conxita.royo@irta.cat	Rovira Roure 191, 25198 Lleida	AUS-1	Breeding line	AUS				Spring				DWRC-0982
DWRC-0983	Conxita Royo IRTA	conxita.royo@irta.cat	Rovira Roure 191, 25198 Lleida	Sebou	Breeding line	ICARDA				Spring				DWRC-0983
DWRC-0984	Conxita Royo IRTA	conxita.royo@irta.cat	Rovira Roure 191, 25198 Lleida	Gr/Boy	Breeding line	ICARDA				Spring				DWRC-0984
DWRC-0985	Conxita Royo IRTA	conxita.royo@irta.cat	Rovira Roure 191, 25198 Lleida	Morocco 1805	Breeding line	MAR				Spring				DWRC-0985
DWRC-0986	Conxita Royo IRTA	conxita.royo@irta.cat	Rovira Roure 191, 25198 Lleida	Vitron	Variety	ESP				Spring				DWRC-0986
DWRC-0987	Conxita Royo IRTA	conxita.royo@irta.cat	Rovira Roure 191, 25198 Lleida	Capeiti	Variety	ITA				Spring				DWRC-0987
DWRC-0988	Conxita Royo IRTA	conxita.royo@irta.cat	Rovira Roure 191, 25198 Lleida	Haj Mouline	Variety	ICARDA				Spring				DWRC-0988
DWRC-0989	Conxita Royo IRTA	conxita.royo@irta.cat	Rovira Roure 191, 25198 Lleida	Simeto	Variety	ITA								DWRC-0989
DWRC-0990	Conxita Royo IRTA	conxita.royo@irta.cat	Rovira Roure 191, 25198 Lleida	Ancalei	Variety	ESP								DWRC-0990
DWRC-0991	Conxita Royo IRTA	conxita.royo@irta.cat	Rovira Roure 191, 25198 Lleida	Biskri/Bouteille	Breeding line	TUN								DWRC-0991
DWRC-0992	Conxita Royo IRTA	conxita.royo@irta.cat	Rovira Roure 191, 25198 Lleida	Cham 3	Variety	ICARDA								DWRC-0992
DWRC-0993	Conxita Royo IRTA	conxita.royo@irta.cat	Rovira Roure 191, 25198 Lleida	Cta 0096	Landrace	na								DWRC-0993
DWRC-0994	Conxita Royo IRTA	conxita.royo@irta.cat	Rovira Roure 191, 25198 Lleida	Cta 0144	Landrace	na								DWRC-0994
DWRC-0995	Conxita Royo IRTA	conxita.royo@irta.cat	Rovira Roure 191, 25198 Lleida	Cta 0146	Landrace	na								DWRC-0995
DWRC-0996	Conxita Royo IRTA	conxita.royo@irta.cat	Rovira Roure 191, 25198 Lleida	Cta 0148	Landrace	na								DWRC-0996
DWRC-0997	Conxita Royo IRTA	conxita.royo@irta.cat	Rovira Roure 191, 25198 Lleida	Digital	Variety	FRA								DWRC-0997
DWRC-0998	Conxita Royo IRTA	conxita.royo@irta.cat	Rovira Roure 191, 25198 Lleida	Fg 1790	Landrace	na								DWRC-0998
DWRC-0999	Conxita Royo IRTA	conxita.royo@irta.cat	Rovira Roure 191, 25198 Lleida	G-58128	Landrace	GRC								DWRC-0999
DWRC-1000	Conxita Royo IRTA	conxita.royo@irta.cat	Rovira Roure 191, 25198 Lleida	Gae 800	Landrace	na								DWRC-1000
DWRC-1001	Conxita Royo IRTA	conxita.royo@irta.cat	Rovira Roure 191, 25198 Lleida	Giorgio 302	Landrace	ITA								DWRC-1001
DWRC-1002	Conxita Royo IRTA	conxita.royo@irta.cat	Rovira Roure 191, 25198 Lleida	Giorgio 385	Landrace	ITA								DWRC-1002
DWRC-1003	Conxita Royo IRTA	conxita.royo@irta.cat	Rovira Roure 191, 25198 Lleida	Giorogio 331	Landrace	ITA								DWRC-1003
DWRC-1004	Conxita Royo IRTA	conxita.royo@irta.cat	Rovira Roure 191, 25198 Lleida	Hairani 75-A	Landrace	ICARDA								DWRC-1004
DWRC-1005	Conxita Royo IRTA	conxita.royo@irta.cat	Rovira Roure 191, 25198 Lleida	Hamira S 50 2	Landrace	ICARDA								DWRC-1005
DWRC-1006	Conxita Royo IRTA	conxita.royo@irta.cat	Rovira Roure 191, 25198 Lleida	Hau27	Landrace	ICARDA								DWRC-1006
DWRC-1007	Conxita Royo IRTA	conxita.royo@irta.cat	Rovira Roure 191, 25198 Lleida	Jordan Coll. 86 Nº 172	Landrace	JOR								DWRC-1007
DWRC-1008	Conxita Royo IRTA	conxita.royo@irta.cat	Rovira Roure 191, 25198 Lleida	Jordan Coll. Landrace nº 164	Landrace	JOR								DWRC-1008
DWRC-1009	Conxita Royo IRTA	conxita.royo@irta.cat	Rovira Roure 191, 25198 Lleida	Karabilcik 23-a	Landrace	TUR								DWRC-1009
DWRC-1010	Conxita Royo IRTA	conxita.royo@irta.cat	Rovira Roure 191, 25198 Lleida	Karakilcik 113-b	Landrace	TUR								DWRC-1010
DWRC-1011	Conxita Royo IRTA	conxita.royo@irta.cat	Rovira Roure 191, 25198 Lleida	Karisik 242/2	Landrace	TUR								DWRC-1011
DWRC-1012	Conxita Royo IRTA	conxita.royo@irta.cat	Rovira Roure 191, 25198 Lleida	Kirmize 173-b	Landrace	TUR								DWRC-1012
DWRC-1013	Conxita Royo IRTA	conxita.royo@irta.cat	Rovira Roure 191, 25198 Lleida	Kirmizi	Landrace	TUR								DWRC-1013
DWRC-1014	Conxita Royo IRTA	conxita.royo@irta.cat	Rovira Roure 191, 25198 Lleida	Kirmizi 54-C	Landrace	TUR								DWRC-1014
DWRC-1015	Conxita Royo IRTA	conxita.royo@irta.cat	Rovira Roure 191, 25198 Lleida	Kishk	Landrace	TUR								DWRC-1015
DWRC-1016	Conxita Royo IRTA	conxita.royo@irta.cat	Rovira Roure 191, 25198 Lleida	ROBE_1/4/MAHG72/RUFO/ /ALG86/RU/3/PLATA_16	Breeding line	ESP								DWRC-1016
DWRC-1017	Conxita Royo IRTA	conxita.royo@irta.cat	Rovira Roure 191, 25198 Lleida	SOMAT_4/SILVER_1/3/FOCHA_1/ALAS//4*FOCHA_1/4/SOMAT_3/PHAX_1//TILO_1/LOTUS_4	Breeding line	ESP								DWRC-1017
DWRC-1018	Conxita Royo IRTA	conxita.royo@irta.cat	Rovira Roure 191, 25198 Lleida	SULA x SRN-1/VIC-U//AUK/OSTE	Breeding line	ESP								DWRC-1018
DWRC-1019	Conxita Royo IRTA	conxita.royo@irta.cat	Rovira Roure 191, 25198 Lleida	Bolido	Variety	ESP								DWRC-1019
DWRC-1020	Conxita Royo IRTA	conxita.royo@irta.cat	Rovira Roure 191, 25198 Lleida	Vitronero	Variety	ESP								DWRC-1020
DWRC-1021	Conxita Royo IRTA	conxita.royo@irta.cat	Rovira Roure 191, 25198 Lleida	Boabdil	Variety	ESP								DWRC-1021
DWRC-1022	Conxita Royo IRTA	conxita.royo@irta.cat	Rovira Roure 191, 25198 Lleida	Borgia	Variety	ESP								DWRC-1022
DWRC-1023	Conxita Royo IRTA	conxita.royo@irta.cat	Rovira Roure 191, 25198 Lleida	Esquilache	Variety	ESP								DWRC-1023
DWRC-1024	Conxita Royo IRTA	conxita.royo@irta.cat	Rovira Roure 191, 25198 Lleida	Lebrija	Variety	ESP								DWRC-1024
DWRC-1025	Conxita Royo IRTA	conxita.royo@irta.cat	Rovira Roure 191, 25198 Lleida	Senadur	Variety	ESP								DWRC-1025
DWRC-1026	Conxita Royo IRTA	conxita.royo@irta.cat	Rovira Roure 191, 25198 Lleida	Gallareta	Variety	ESP								DWRC-1026
DWRC-1027	Conxita Royo IRTA	conxita.royo@irta.cat	Rovira Roure 191, 25198 Lleida	Avispa	Variety	ESP								DWRC-1027
DWRC-1028	Conxita Royo IRTA	conxita.royo@irta.cat	Rovira Roure 191, 25198 Lleida	Valira	Variety	ESP								DWRC-1028
DWRC-1029	Conxita Royo IRTA	conxita.royo@irta.cat	Rovira Roure 191, 25198 Lleida	Bonzo	Variety	ESP								DWRC-1029
DWRC-1030	Conxita Royo IRTA	conxita.royo@irta.cat	Rovira Roure 191, 25198 Lleida	Bolo	Variety	ESP								DWRC-1030
DWRC-1031	Conxita Royo IRTA	conxita.royo@irta.cat	Rovira Roure 191, 25198 Lleida	Adamello	Variety	ITA								DWRC-1031
DWRC-1032	Conxita Royo IRTA	conxita.royo@irta.cat	Rovira Roure 191, 25198 Lleida	Ariesol	Variety	ESP								DWRC-1032
DWRC-1033	Conxita Royo IRTA	conxita.royo@irta.cat	Rovira Roure 191, 25198 Lleida	Lozen 76	Landrace	na								DWRC-1033
DWRC-1034	Conxita Royo IRTA	conxita.royo@irta.cat	Rovira Roure 191, 25198 Lleida	Abu Fashit	Landrace	ISR								DWRC-1034
DWRC-1035	Conxita Royo IRTA	conxita.royo@irta.cat	Rovira Roure 191, 25198 Lleida	Juljulith	Landrace	ISR								DWRC-1035
DWRC-1036	Conxita Royo IRTA	conxita.royo@irta.cat	Rovira Roure 191, 25198 Lleida	JM-3987	Landrace	ISR								DWRC-1036
DWRC-1037	Conxita Royo IRTA	conxita.royo@irta.cat	Rovira Roure 191, 25198 Lleida	Zagorka	Landrace	BGR								DWRC-1037
DWRC-1038	Conxita Royo IRTA	conxita.royo@irta.cat	Rovira Roure 191, 25198 Lleida	JM-3989	Landrace	ISR								DWRC-1038
DWRC-1039	Conxita Royo IRTA	conxita.royo@irta.cat	Rovira Roure 191, 25198 Lleida	Tchirpan	Landrace	BGR								DWRC-1039
DWRC-1040	Conxita Royo IRTA	conxita.royo@irta.cat	Rovira Roure 191, 25198 Lleida	Bidi 17	Breeding line	TUN								DWRC-1040
DWRC-1041	Conxita Royo IRTA	conxita.royo@irta.cat	Rovira Roure 191, 25198 Lleida	Lahn	Variety	ICARDA								DWRC-1041
DWRC-1042	Conxita Royo IRTA	conxita.royo@irta.cat	Rovira Roure 191, 25198 Lleida	Skiti	Breeding line	ESP								DWRC-1042
DWRC-1043	Conxita Royo IRTA	conxita.royo@irta.cat	Rovira Roure 191, 25198 Lleida	Cibeles	Variety	ESP								DWRC-1043
DWRC-1044	Conxita Royo IRTA	conxita.royo@irta.cat	Rovira Roure 191, 25198 Lleida	Ambral	Variety	FRA								DWRC-1044
DWRC-1045	Conxita Royo IRTA	conxita.royo@irta.cat	Rovira Roure 191, 25198 Lleida	Borlí	Variety	ESP								DWRC-1045
DWRC-1046	Conxita Royo IRTA	conxita.royo@irta.cat	Rovira Roure 191, 25198 Lleida	Lagost-3	Breeding line	ICARDA								DWRC-1046
DWRC-1047	Conxita Royo IRTA	conxita.royo@irta.cat	Rovira Roure 191, 25198 Lleida	Aldura	Variety	ESP								DWRC-1047
DWRC-1048	Conxita Royo IRTA	conxita.royo@irta.cat	Rovira Roure 191, 25198 Lleida	Artena	Variety	ESP								DWRC-1048
DWRC-1049	Conxita Royo IRTA	conxita.royo@irta.cat	Rovira Roure 191, 25198 Lleida	Jiloca	Variety	ESP								DWRC-1049
DWRC-1050	Conxita Royo IRTA	conxita.royo@irta.cat	Rovira Roure 191, 25198 Lleida	Anibal	Variety	ESP								DWRC-1050
DWRC-1051	Conxita Royo IRTA	conxita.royo@irta.cat	Rovira Roure 191, 25198 Lleida	Bicrecham-1	Breeding line	ICARDA								DWRC-1051
DWRC-1052	Conxita Royo IRTA	conxita.royo@irta.cat	Rovira Roure 191, 25198 Lleida	Anento	Variety	ESP								DWRC-1052
DWRC-1053	Conxita Royo IRTA	conxita.royo@irta.cat	Rovira Roure 191, 25198 Lleida	Jabato	Variety	ESP								DWRC-1053
DWRC-1054	Conxita Royo IRTA	conxita.royo@irta.cat	Rovira Roure 191, 25198 Lleida	Arcobaleno	Variety	ITA								DWRC-1054
DWRC-1055	Conxita Royo IRTA	conxita.royo@irta.cat	Rovira Roure 191, 25198 Lleida	Chanst	Variety	na								DWRC-1055
DWRC-1056	Conxita Royo IRTA	conxita.royo@irta.cat	Rovira Roure 191, 25198 Lleida	Agridur	Variety	FRA								DWRC-1056
DWRC-1057	Conxita Royo IRTA	conxita.royo@irta.cat	Rovira Roure 191, 25198 Lleida	Bigost-1	Variety	ICARDA								DWRC-1057
DWRC-1058	Conxita Royo IRTA	conxita.royo@irta.cat	Rovira Roure 191, 25198 Lleida	Waha	Variety	ICARDA								DWRC-1058
DWRC-1059	Conxita Royo IRTA	conxita.royo@irta.cat	Rovira Roure 191, 25198 Lleida	Cham-1	Variety	ICARDA								DWRC-1059
DWRC-1060	Conxita Royo IRTA	conxita.royo@irta.cat	Rovira Roure 191, 25198 Lleida	Fauno	Variety	ITA								DWRC-1060
DWRC-1061	Conxita Royo IRTA	conxita.royo@irta.cat	Rovira Roure 191, 25198 Lleida	Paramo	Variety	ESP								DWRC-1061
DWRC-1062	Conxita Royo IRTA	conxita.royo@irta.cat	Rovira Roure 191, 25198 Lleida	Omrabi-5	Variety	ICARDA								DWRC-1062
DWRC-1063	Conxita Royo IRTA	conxita.royo@irta.cat	Rovira Roure 191, 25198 Lleida	Quadalete	Variety	ICARDA								DWRC-1063
DWRC-1064	Conxita Royo IRTA	conxita.royo@irta.cat	Rovira Roure 191, 25198 Lleida	Chacan	Variety	ICARDA								DWRC-1064
DWRC-1065	Conxita Royo IRTA	conxita.royo@irta.cat	Rovira Roure 191, 25198 Lleida	Moulsabil-2	Variety	ICARDA								DWRC-1065
DWRC-1066	Conxita Royo IRTA	conxita.royo@irta.cat	Rovira Roure 191, 25198 Lleida	Korifla	Variety	ICARDA								DWRC-1066
DWRC-1067	Conxita Royo IRTA	conxita.royo@irta.cat	Rovira Roure 191, 25198 Lleida	Omrabi-3	Variety	ICARDA								DWRC-1067
DWRC-1068	Conxita Royo IRTA	conxita.royo@irta.cat	Rovira Roure 191, 25198 Lleida	Stojocri-2	Variety	ICARDA								DWRC-1068
DWRC-1069	Conxita Royo IRTA	conxita.royo@irta.cat	Rovira Roure 191, 25198 Lleida	Kidur	Variety	FRA								DWRC-1069
DWRC-1070	Conxita Royo IRTA	conxita.royo@irta.cat	Rovira Roure 191, 25198 Lleida	Omruf-2	Variety	ICARDA								DWRC-1070
DWRC-1071	Conxita Royo IRTA	conxita.royo@irta.cat	Rovira Roure 191, 25198 Lleida	Camacho	Variety	na								DWRC-1071
DWRC-1072	Conxita Royo IRTA	conxita.royo@irta.cat	Rovira Roure 191, 25198 Lleida	Epidur	Variety	FRA								DWRC-1072
DWRC-1073	Conxita Royo IRTA	conxita.royo@irta.cat	Rovira Roure 191, 25198 Lleida	Angre	Variety	ICARDA								DWRC-1073
DWRC-1074	Conxita Royo IRTA	conxita.royo@irta.cat	Rovira Roure 191, 25198 Lleida	Murlagost-1	Variety	ICARDA								DWRC-1074
DWRC-1075	Conxita Royo IRTA	conxita.royo@irta.cat	Rovira Roure 191, 25198 Lleida	Attila	Variety	ITA								DWRC-1075
DWRC-1076	Conxita Royo IRTA	conxita.royo@irta.cat	Rovira Roure 191, 25198 Lleida	Abadia	Variety	ESP								DWRC-1076
DWRC-1077	Conxita Royo IRTA	conxita.royo@irta.cat	Rovira Roure 191, 25198 Lleida	Massara-1	Variety	ICARDA								DWRC-1077
DWRC-1078	Conxita Royo IRTA	conxita.royo@irta.cat	Rovira Roure 191, 25198 Lleida	Sebah	Variety	ICARDA								DWRC-1078
DWRC-1079	Conxita Royo IRTA	conxita.royo@irta.cat	Rovira Roure 191, 25198 Lleida	Tejón	Variety	ESP								DWRC-1079
DWRC-1080	Conxita Royo IRTA	conxita.royo@irta.cat	Rovira Roure 191, 25198 Lleida	Artimon	Variety	ESP								DWRC-1080
DWRC-1081	Conxita Royo IRTA	conxita.royo@irta.cat	Rovira Roure 191, 25198 Lleida	Aldeano	Variety	ESP								DWRC-1081
DWRC-1082	Conxita Royo IRTA	conxita.royo@irta.cat	Rovira Roure 191, 25198 Lleida	Ardente	Variety	ESP								DWRC-1082
DWRC-1083	Conxita Royo IRTA	conxita.royo@irta.cat	Rovira Roure 191, 25198 Lleida	Auroc	Variety	FRA								DWRC-1083
DWRC-1084	Conxita Royo IRTA	conxita.royo@irta.cat	Rovira Roure 191, 25198 Lleida	Astigi	Variety	ESP								DWRC-1084
DWRC-1085	Conxita Royo IRTA	conxita.royo@irta.cat	Rovira Roure 191, 25198 Lleida	Duriac	Variety	FRA								DWRC-1085
DWRC-1086	Conxita Royo IRTA	conxita.royo@irta.cat	Rovira Roure 191, 25198 Lleida	Altar-aos	Variety	na								DWRC-1086
DWRC-1087	Conxita Royo IRTA	conxita.royo@irta.cat	Rovira Roure 191, 25198 Lleida	Isadur	Variety	FRA								DWRC-1087
DWRC-1088	Conxita Royo IRTA	conxita.royo@irta.cat	Rovira Roure 191, 25198 Lleida	Anton	Variety	ESP								DWRC-1088
DWRC-1089	Conxita Royo IRTA	conxita.royo@irta.cat	Rovira Roure 191, 25198 Lleida	Awalbit-7	Variety	ICARDA								DWRC-1089
DWRC-1090	Conxita Royo IRTA	conxita.royo@irta.cat	Rovira Roure 191, 25198 Lleida	Asdrúbal	Variety	ESP								DWRC-1090
DWRC-1091	Conxita Royo IRTA	conxita.royo@irta.cat	Rovira Roure 191, 25198 Lleida	Capdur	Variety	FRA								DWRC-1091
DWRC-1092	Conxita Royo IRTA	conxita.royo@irta.cat	Rovira Roure 191, 25198 Lleida	Flavio	Variety	ITA								DWRC-1092
DWRC-1093	Conxita Royo IRTA	conxita.royo@irta.cat	Rovira Roure 191, 25198 Lleida	Krs/Haucan	Variety	na								DWRC-1093
DWRC-1094	Conxita Royo IRTA	conxita.royo@irta.cat	Rovira Roure 191, 25198 Lleida	Bombasi	Variety	ESP								DWRC-1094
DWRC-1095	Conxita Royo IRTA	conxita.royo@irta.cat	Rovira Roure 191, 25198 Lleida	Ledesma	Variety	ESP								DWRC-1095
DWRC-1096	Conxita Royo IRTA	conxita.royo@irta.cat	Rovira Roure 191, 25198 Lleida	Brunadur	Variety	FRA								DWRC-1096
DWRC-1097	Conxita Royo IRTA	conxita.royo@irta.cat	Rovira Roure 191, 25198 Lleida	Arstar	Variety	FRA								DWRC-1097
DWRC-1098	Conxita Royo IRTA	conxita.royo@irta.cat	Rovira Roure 191, 25198 Lleida	Aristan	Variety	ESP								DWRC-1098
DWRC-1099	Conxita Royo IRTA	conxita.royo@irta.cat	Rovira Roure 191, 25198 Lleida	Brindur	Variety	FRA								DWRC-1099
DWRC-1100	Conxita Royo IRTA	conxita.royo@irta.cat	Rovira Roure 191, 25198 Lleida	Zeina-1	Variety	ICARDA								DWRC-1100
DWRC-1101	Conxita Royo IRTA	conxita.royo@irta.cat	Rovira Roure 191, 25198 Lleida	Bravadur	Variety	FRA								DWRC-1101
DWRC-1102	Conxita Royo IRTA	conxita.royo@irta.cat	Rovira Roure 191, 25198 Lleida	Fenice	Variety	ESP								DWRC-1102
DWRC-1103	Conxita Royo IRTA	conxita.royo@irta.cat	Rovira Roure 191, 25198 Lleida	Tetradur	Variety	FRA								DWRC-1103
DWRC-1104	Conxita Royo IRTA	conxita.royo@irta.cat	Rovira Roure 191, 25198 Lleida	Mundial	Variety	ESP								DWRC-1104
DWRC-1105	Conxita Royo IRTA	conxita.royo@irta.cat	Rovira Roure 191, 25198 Lleida	Excalibur	Variety	FRA								DWRC-1105
DWRC-1106	Conxita Royo IRTA	conxita.royo@irta.cat	Rovira Roure 191, 25198 Lleida	Fabio	Variety	ITA								DWRC-1106
DWRC-1107	Conxita Royo IRTA	conxita.royo@irta.cat	Rovira Roure 191, 25198 Lleida	Arcalis	Variety	FRA								DWRC-1107
DWRC-1108	Conxita Royo IRTA	conxita.royo@irta.cat	Rovira Roure 191, 25198 Lleida	Aronde	Variety	FRA								DWRC-1108
DWRC-1109	Conxita Royo IRTA	conxita.royo@irta.cat	Rovira Roure 191, 25198 Lleida	Deraa	Variety	ICARDA								DWRC-1109
DWRC-1110	Conxita Royo IRTA	conxita.royo@irta.cat	Rovira Roure 191, 25198 Lleida	Bolenga	Variety	ESP								DWRC-1110
DWRC-1111	Julia Lafferty	julia.lafferty@saatzucht-donau.at	Saatzuchtstrasse 11, 2301 Probstdorf, Austria	Floradur	Variety	AUT	Signadur/2216//Cimmyt4833			spring			Variety registered 2003	DWRC-1111
DWRC-1112	Julia Lafferty	julia.lafferty@saatzucht-donau.at	Saatzuchtstrasse 11, 2301 Probstdorf, Austria	Durobonus	Variety	AUT	Ixos/Semperdur			spring			Variety registered 2004	DWRC-1112
DWRC-1113	Julia Lafferty	julia.lafferty@saatzucht-donau.at	Saatzuchtstrasse 11, 2301 Probstdorf, Austria	Auradur	Variety	AUT	1316//2216/Parus			winter			Variety registered 2003	DWRC-1113
DWRC-1114	Julia Lafferty	julia.lafferty@saatzucht-donau.at	Saatzuchtstrasse 11, 2301 Probstdorf, Austria	Lunadur	Variety	AUT	MvTD29-94/Superdur			winter			Variety registered 2003	DWRC-1114
DWRC-1115	Julia Lafferty	julia.lafferty@saatzucht-donau.at	Saatzuchtstrasse 11, 2301 Probstdorf, Austria	Troubadur	Variety	AUT	GK Tiszadur/Prowidur//Heradur			winter			Variety in registration trials	DWRC-1115
DWRC-1116	Yerlan Turuspekov	yerlant@yahoo.com	Institute of Plant Biology and Biotechnology, Timiryazev street 45, Almaty, Kazakhstan 050040	Almaz	Landrace	KAZ	landrace			spring				DWRC-1116
DWRC-1117	Yerlan Turuspekov	yerlant@yahoo.com	Institute of Plant Biology and Biotechnology, Timiryazev street 45, Almaty, Kazakhstan 050040	Kostanayskaya 12	Variety	KAZ	Line 72.75-88/Raketa			spring			cultivar	DWRC-1117
DWRC-1118	Yerlan Turuspekov	yerlant@yahoo.com	Institute of Plant Biology and Biotechnology, Timiryazev street 45, Almaty, Kazakhstan 050040	Tselinogradskaya 75	Landrace	KAZ	landrace			spring				DWRC-1118
DWRC-1119	Yerlan Turuspekov	yerlant@yahoo.com	Institute of Plant Biology and Biotechnology, Timiryazev street 45, Almaty, Kazakhstan 050040	SID 88	Variety	KAZ	Bezostaya54/Kharkovskaya46//K-58204			spring			cultivar	DWRC-1119
DWRC-1120	Yerlan Turuspekov	yerlant@yahoo.com	Institute of Plant Biology and Biotechnology, Timiryazev street 45, Almaty, Kazakhstan 050040	Kostanayskaya 52	Variety	KAZ	Line 6.66-30/Line 36.68-1			spring			cultivar	DWRC-1120
DWRC-1121	Yerlan Turuspekov	yerlant@yahoo.com	Institute of Plant Biology and Biotechnology, Timiryazev street 45, Almaty, Kazakhstan 050040	Kharkovskaya 46	Landrace	KAZ	landrace			spring				DWRC-1121
DWRC-1122	Yerlan Turuspekov	yerlant@yahoo.com	Institute of Plant Biology and Biotechnology, Timiryazev street 45, Almaty, Kazakhstan 050040	Saratovskaya 31	Landrace	KAZ	landrace			spring				DWRC-1122
DWRC-1123	Yerlan Turuspekov	yerlant@yahoo.com	Institute of Plant Biology and Biotechnology, Timiryazev street 45, Almaty, Kazakhstan 050040	Nurly	Variety	KAZ	Saratovskaya zolotistaya/Leukurum86.89//3045			spring			cultivar	DWRC-1123
DWRC-1124	Yerlan Turuspekov	yerlant@yahoo.com	Institute of Plant Biology and Biotechnology, Timiryazev street 45, Almaty, Kazakhstan 050040	Altyn Dala	Variety	KAZ	Kharkovskaya21/Saratovskaya zolotistaya			spring			cultivar	DWRC-1124
DWRC-1125	Yerlan Turuspekov	yerlant@yahoo.com	Institute of Plant Biology and Biotechnology, Timiryazev street 45, Almaty, Kazakhstan 050040	Asangali 20	Variety	KAZ	Kustanaiskaya1/Line 410561			spring			cultivar	DWRC-1125
DWRC-1126	Yerlan Turuspekov	yerlant@yahoo.com	Institute of Plant Biology and Biotechnology, Timiryazev street 45, Almaty, Kazakhstan 050040	Altaiski yanvar	Variety	KAZ	n.a			spring			cultivar	DWRC-1126
DWRC-1127	Yerlan Turuspekov	yerlant@yahoo.com	Institute of Plant Biology and Biotechnology, Timiryazev street 45, Almaty, Kazakhstan 050040	Gordeiforme 254	Variety	KAZ	n.a			spring			cultivar	DWRC-1127
DWRC-1128	Yerlan Turuspekov	yerlant@yahoo.com	Institute of Plant Biology and Biotechnology, Timiryazev street 45, Almaty, Kazakhstan 050040	Kustanayskaya 1	Variety	KAZ	Saratovskaya5866/BezenchukskayaBG-33/Kharkovskaya46			spring			cultivar	DWRC-1128
DWRC-1129	Yerlan Turuspekov	yerlant@yahoo.com	Institute of Plant Biology and Biotechnology, Timiryazev street 45, Almaty, Kazakhstan 050040	Karabalykskaya chernokolosaya 20	Variety	KAZ	Bashkirskaya23/Kubanka			spring			cultivar	DWRC-1129
DWRC-1130	Yerlan Turuspekov	yerlant@yahoo.com	Institute of Plant Biology and Biotechnology, Timiryazev street 45, Almaty, Kazakhstan 050040	Omski rubin	Landrace	KAZ	landrace			spring				DWRC-1130
DWRC-1131	Borislav Kobiljski Biogranum	biogranum@gmail.com	Toplice Milana 20, 21000 Novi Sad, Republic of Serbia	Dusan	Variety	SRB	Om rabi 3 / Rufom 2			Facultative				DWRC-1131
DWRC-1132	Borislav Kobiljski Biogranum	biogranum@gmail.com	Toplice Milana 20, 21000 Novi Sad, Republic of Serbia	Durumko	Variety	SRB	Korifla / Om rabi 3			Facultative				DWRC-1132
DWRC-1133	Borislav Kobiljski Biogranum	biogranum@gmail.com	Toplice Milana 20, 21000 Novi Sad, Republic of Serbia	NS Jastreb	Variety	SRB	Belij Parus/Koral Odeskij			Facultative				DWRC-1133
DWRC-1134	Borislav Kobiljski Biogranum	biogranum@gmail.com	Toplice Milana 20, 21000 Novi Sad, Republic of Serbia	NS Dur	Variety	SRB	A/AiA12/F3loc//Aljat na rue			Facultative				DWRC-1134
DWRC-1135	Borislav Kobiljski Biogranum	biogranum@gmail.com	Toplice Milana 20, 21000 Novi Sad, Republic of Serbia	Dolap	Variety	SRB	DCTON 8-92/NSD2			Facultative				DWRC-1135
DWRC-1136	Borislav Kobiljski Biogranum	biogranum@gmail.com	Toplice Milana 20, 21000 Novi Sad, Republic of Serbia	NS Zad	Variety	SRB	Leucurum 1530-91/Betadur			Facultative				DWRC-1136
DWRC-1137	Borislav Kobiljski Biogranum	biogranum@gmail.com	Toplice Milana 20, 21000 Novi Sad, Republic of Serbia	Zitka	Variety	SRB	na			Facultative				DWRC-1137
DWRC-1138	Borislav Kobiljski Biogranum	biogranum@gmail.com	Toplice Milana 20, 21000 Novi Sad, Republic of Serbia	Superdur	Variety	SRB	na			Winter			Foreign variety registered in Serbia	DWRC-1138
DWRC-1139	Borislav Kobiljski Biogranum	biogranum@gmail.com	Toplice Milana 20, 21000 Novi Sad, Republic of Serbia	GK Betadur	Variety	SRB	na			Winter			Foreign variety registered in Serbia	DWRC-1139
DWRC-1140	Borislav Kobiljski Biogranum	biogranum@gmail.com	Toplice Milana 20, 21000 Novi Sad, Republic of Serbia	IS Pentadur	Variety	SRB	na			Winter			Foreign variety registered in Serbia	DWRC-1140
DWRC-1141	Borislav Kobiljski Biogranum	biogranum@gmail.com	Toplice Milana 20, 21000 Novi Sad, Republic of Serbia	Olimpik	Variety	SRB	na			Winter			Foreign variety registered in Serbia	DWRC-1141
DWRC-1142	Borislav Kobiljski Biogranum	biogranum@gmail.com	Toplice Milana 20, 21000 Novi Sad, Republic of Serbia	Auradur	Variety	SRB	na			Winter			Foreign variety registered in Serbia	DWRC-1142
DWRC-1143	Borislav Kobiljski Biogranum	biogranum@gmail.com	Toplice Milana 20, 21000 Novi Sad, Republic of Serbia	Claudio	Variety	SRB	na			Winter			Foreign variety registered in Serbia	DWRC-1143
DWRC-1144	Borislav Kobiljski Biogranum	biogranum@gmail.com	Toplice Milana 20, 21000 Novi Sad, Republic of Serbia	MV Makaroni	Variety	SRB	na			Winter			Foreign variety registered in Serbia	DWRC-1144
DWRC-1145	Borislav Kobiljski Biogranum	biogranum@gmail.com	Toplice Milana 20, 21000 Novi Sad, Republic of Serbia	Biensur	Variety	SRB	na			Winter			Foreign variety registered in Serbia	DWRC-1145
DWRC-1146	Filippo Bassi / ICARDA Gene Bank	F.Bassi@cgiar.org	ICARDA		Landrace	ESP	landrace	DWGIGSSALATFINA019	LpxA3, SST1, LpxA3		85846	ESPS1603	Salt	DWRC-1146
DWRC-1147	Filippo Bassi / ICARDA Gene Bank	F.Bassi@cgiar.org	ICARDA		Landrace	IND	landrace	DWGIGSSALATFINA020	Sm1, CduB1, Sm1		86075	INDS413	Salt	DWRC-1147
DWRC-1148	Filippo Bassi / ICARDA Gene Bank	F.Bassi@cgiar.org	ICARDA		Landrace	AFG	landrace	DWGIGSSALATFINA031	LpxB1	FW	89459	AFG68::50	control	DWRC-1148
DWRC-1149	Filippo Bassi / ICARDA Gene Bank	F.Bassi@cgiar.org	ICARDA		Landrace	ITA	landrace	DWGIGSSALATFINA035		FW	90731	ITA73::15	control	DWRC-1149
DWRC-1150	Filippo Bassi / ICARDA Gene Bank	F.Bassi@cgiar.org	ICARDA		Landrace	SYR	landrace	DWGIGSSALATFINA036	CduB1	FW	92324	SYR833::55		DWRC-1150
DWRC-1151	Filippo Bassi / ICARDA Gene Bank	F.Bassi@cgiar.org	ICARDA		Landrace	DZA	landrace	DWGIGSSALATFINA038	LpxA3, LpxB1	FW	93139	DZA75::95	Salt	DWRC-1151
DWRC-1152	Filippo Bassi / ICARDA Gene Bank	F.Bassi@cgiar.org	ICARDA		Landrace	JOR	landrace	DWGIGSSALATFINA048	CduB1	FW	96252	JOR832::46	Salt	DWRC-1152
DWRC-1153	Filippo Bassi / ICARDA Gene Bank	F.Bassi@cgiar.org	ICARDA		Landrace	JOR	landrace	DWGIGSSALATFINA053	CduB1	FW	97186	JOR832::49	Salt	DWRC-1153
DWRC-1154	Filippo Bassi / ICARDA Gene Bank	F.Bassi@cgiar.org	ICARDA		Landrace	ESP	landrace	DWGIGSSALATFINA057	Psy1	FW	97548	ESPS1930	Salt	DWRC-1154
DWRC-1155	Filippo Bassi / ICARDA Gene Bank	F.Bassi@cgiar.org	ICARDA		Landrace	ETH	landrace	DW-SR-FIGS027	Psy1		76851	ETH74::13	SR	DWRC-1155
DWRC-1156	Filippo Bassi / ICARDA Gene Bank	F.Bassi@cgiar.org	ICARDA		Landrace	IRQ	landrace	DW-SR-FIGS046	CduB1	FW	82452	IRQS167	SR	DWRC-1156
DWRC-1157	Filippo Bassi / ICARDA Gene Bank	F.Bassi@cgiar.org	ICARDA		Landrace	AFG	landrace	DW-SR-FIGS049	LpxB1, CduB1	FW	82578	AFG37::5	SR	DWRC-1157
DWRC-1158	Filippo Bassi / ICARDA Gene Bank	F.Bassi@cgiar.org	ICARDA		Landrace	IRQ	landrace	DW-SR-FIGS063	LpxB1, CduB1		84819	IRQS149	SR	DWRC-1158
DWRC-1159	Filippo Bassi / ICARDA Gene Bank	F.Bassi@cgiar.org	ICARDA		Landrace	GRC	landrace	DW-SR-FIGS082	CduB1		88631	BALK42::151	SR	DWRC-1159
DWRC-1160	Filippo Bassi / ICARDA Gene Bank	F.Bassi@cgiar.org	ICARDA		Landrace	AFG	landrace	DW-SR-FIGS089		FW	90229	AFG68::74	SR	DWRC-1160
DWRC-1161	Filippo Bassi / ICARDA Gene Bank	F.Bassi@cgiar.org	ICARDA		Landrace	DZA	landrace	DW-SR-FIGS096	LpxB1, CduB1		92871	DZA75::35	SR	DWRC-1161
DWRC-1162	Filippo Bassi / ICARDA Gene Bank	F.Bassi@cgiar.org	ICARDA		Landrace	DZA	landrace	DW-SR-FIGS097		W	92879	DZA75::35	SR	DWRC-1162
DWRC-1163	Filippo Bassi / ICARDA Gene Bank	F.Bassi@cgiar.org	ICARDA		Landrace	DZA	landrace	DW-SR-FIGS103	Psy1	W	93114	DZA75::101	SR	DWRC-1163
DWRC-1164	Filippo Bassi / ICARDA Gene Bank	F.Bassi@cgiar.org	ICARDA		Landrace	MAR	landrace	DW-SR-FIGS119			96203	MAR871:31	SR	DWRC-1164	23
DWRC-1165	Filippo Bassi / ICARDA Gene Bank	F.Bassi@cgiar.org	ICARDA		Landrace	OMN	landrace	FIGSDRYWET001	Bot1, LpxA3, LpxB1		43315	OMN87:113	Dry	DWRC-1165
DWRC-1166	Filippo Bassi / ICARDA Gene Bank	F.Bassi@cgiar.org	ICARDA		Landrace	ETH	landrace	FIGSDRYWET003	LpxB1, CduB1, Sm1		79509	ETH74::54	wet	DWRC-1166
DWRC-1167	Filippo Bassi / ICARDA Gene Bank	F.Bassi@cgiar.org	ICARDA		Landrace	ETH	landrace	FIGSDRYWET004	CduB1, Sm1		79533	ETH74::53	wet	DWRC-1167
DWRC-1168	Filippo Bassi / ICARDA Gene Bank	F.Bassi@cgiar.org	ICARDA		Landrace	RUS	landrace	FIGSDRYWET007	LpxB1	FW	81953	RUSS170	Dry	DWRC-1168
DWRC-1169	Filippo Bassi / ICARDA Gene Bank	F.Bassi@cgiar.org	ICARDA		Landrace	KAZ	landrace	FIGSDRYWET009		W	82029	KAZS30		DWRC-1169
DWRC-1170	Filippo Bassi / ICARDA Gene Bank	F.Bassi@cgiar.org	ICARDA		Landrace	RUS	landrace	FIGSDRYWET014	CduB1, Sm1	FW	82191	RUSS200	Dry	DWRC-1170
DWRC-1171	Filippo Bassi / ICARDA Gene Bank	F.Bassi@cgiar.org	ICARDA		Landrace	RUS	landrace	FIGSDRYWET016	CduB1		82244	RUSS199	Dry	DWRC-1171
DWRC-1172	Filippo Bassi / ICARDA Gene Bank	F.Bassi@cgiar.org	ICARDA		Landrace	GEO	landrace	FIGSDRYWET022	CduB1	W	83103		wet	DWRC-1172
DWRC-1173	Filippo Bassi / ICARDA Gene Bank	F.Bassi@cgiar.org	ICARDA		Landrace	KAZ	landrace	FIGSDRYWET023	LpxB1	W	83202	KAZS31		DWRC-1173
DWRC-1174	Filippo Bassi / ICARDA Gene Bank	F.Bassi@cgiar.org	ICARDA		Landrace	ETH	landrace	FIGSDRYWET028	LpxB1, CduB1		83807	ETH64:112	wet	DWRC-1174
DWRC-1175	Filippo Bassi / ICARDA Gene Bank	F.Bassi@cgiar.org	ICARDA		Landrace	ETH	landrace	FIGSDRYWET029	CduB1, Sm1		83842	ETH64:151	wet	DWRC-1175
DWRC-1176	Filippo Bassi / ICARDA Gene Bank	F.Bassi@cgiar.org	ICARDA		Landrace	ETH	landrace	FIGSDRYWET030	LpxB1, CduB1, Sm1		83846	ETH64:157	wet	DWRC-1176
DWRC-1177	Filippo Bassi / ICARDA Gene Bank	F.Bassi@cgiar.org	ICARDA		Landrace	TUR	landrace	FIGSDRYWET033	CduB1	W	84294	TUR48D:6	Dry	DWRC-1177
DWRC-1178	Filippo Bassi / ICARDA Gene Bank	F.Bassi@cgiar.org	ICARDA		Landrace	IND	landrace	FIGSDRYWET036	LpxB1, CduB1, Sm1		84832	IND47/48::47	Dry	DWRC-1178
DWRC-1179	Filippo Bassi / ICARDA Gene Bank	F.Bassi@cgiar.org	ICARDA		Landrace	ESP	landrace	FIGSDRYWET038	LpxA3	W	85026	ESP::29	Dry	DWRC-1179
DWRC-1180	Filippo Bassi / ICARDA Gene Bank	F.Bassi@cgiar.org	ICARDA		Landrace	ETH	landrace	FIGSDRYWET043	LpxA3		85403	ETHS1134	wet	DWRC-1180
DWRC-1181	Filippo Bassi / ICARDA Gene Bank	F.Bassi@cgiar.org	ICARDA		Landrace	IND	landrace	FIGSDRYWET048	CduB1		85502	INDS247	wet	DWRC-1181
DWRC-1182	Filippo Bassi / ICARDA Gene Bank	F.Bassi@cgiar.org	ICARDA		Landrace	AFG	landrace	FIGSDRYWET051	LpxA3, Psy1		85521	AFG54::17	Dry	DWRC-1182
DWRC-1183	Filippo Bassi / ICARDA Gene Bank	F.Bassi@cgiar.org	ICARDA		Landrace	AFG	landrace	FIGSDRYWET053	Psy1, CduB1		85620	KUSE::1	Dry	DWRC-1183
DWRC-1184	Filippo Bassi / ICARDA Gene Bank	F.Bassi@cgiar.org	ICARDA		Landrace	ETH	landrace	FIGSDRYWET058	CduB1		85981	ETH64:17	wet	DWRC-1184
DWRC-1185	Filippo Bassi / ICARDA Gene Bank	F.Bassi@cgiar.org	ICARDA		Landrace	ETH	landrace	FIGSDRYWET060	LpxA3		85991	ETH64:47	wet	DWRC-1185
DWRC-1186	Filippo Bassi / ICARDA Gene Bank	F.Bassi@cgiar.org	ICARDA		Landrace	AFG	landrace	FIGSDRYWET078			90233	AFG68::77	Dry	DWRC-1186
DWRC-1187	Filippo Bassi / ICARDA Gene Bank	F.Bassi@cgiar.org	ICARDA		Landrace	ETH	landrace	FIGSDRYWET086	CduB1, Sm1		90460	ETH731::84	wet	DWRC-1187
DWRC-1188	Filippo Bassi / ICARDA Gene Bank	F.Bassi@cgiar.org	ICARDA		Landrace	ETH	landrace	FIGSDRYWET091	CduB1, Sm1		90482	ETH731::112	wet	DWRC-1188
DWRC-1189	Filippo Bassi / ICARDA Gene Bank	F.Bassi@cgiar.org	ICARDA		Landrace	JOR	landrace	FIGSDRYWET096	CduB1, Sm1	stay green	96186	JOR882:48	Dry	DWRC-1189
DWRC-1190	Filippo Bassi / ICARDA Gene Bank	F.Bassi@cgiar.org	ICARDA		Landrace	JOR	landrace	FIGSDRYWET098	CduB1		96259	JOR84::131	Dry	DWRC-1190
DWRC-1191	Filippo Bassi / ICARDA Gene Bank	F.Bassi@cgiar.org	ICARDA		Landrace	JOR	landrace	FIGSDRYWET099	CduB1		97225	JOR84::132	Dry	DWRC-1191
DWRC-1192	Filippo Bassi / ICARDA Gene Bank	F.Bassi@cgiar.org	ICARDA		Landrace	CHN	landrace	FIGSDRYWET105	Psy1, CduB1	W		CHN::25	Dry	DWRC-1192
DWRC-1193	Filippo Bassi / ICARDA Gene Bank	F.Bassi@cgiar.org	ICARDA		Landrace	KAZ	landrace	FIGSDRYWET107	LpxB1, CduB1		98749	KAZ::18		DWRC-1193
DWRC-1194	Filippo Bassi / ICARDA Gene Bank	F.Bassi@cgiar.org	ICARDA		Landrace	IRN	landrace	FIGSDRYWET108	Psy1, Sst1		98797	IRNS294	Dry	DWRC-1194
DWRC-1195	Filippo Bassi / ICARDA Gene Bank	F.Bassi@cgiar.org	ICARDA		Landrace	TUR	landrace	FIGSDRYWET109	LpxB1, Psy1, CduB1, SST1	W	99022	TUR::1	Dry	DWRC-1195
DWRC-1196	Filippo Bassi / ICARDA Gene Bank	F.Bassi@cgiar.org	ICARDA		Landrace	YEM	landrace	FIGSDRYWET110	LpxA3, CduB1		99205	YEM801:2	Dry	DWRC-1196
DWRC-1197	Filippo Bassi / ICARDA Gene Bank	F.Bassi@cgiar.org	ICARDA		Landrace	YEM	landrace	FIGSDRYWET115	CduB1, Vrn3		99214	YEM801:12	Dry	DWRC-1197
DWRC-1198	Filippo Bassi / ICARDA Gene Bank	F.Bassi@cgiar.org	ICARDA		Landrace	YEM	landrace	FIGSDRYWET120			99224	YEM801:69	Dry	DWRC-1198
DWRC-1199	Filippo Bassi / ICARDA Gene Bank	F.Bassi@cgiar.org	ICARDA		Landrace	SYR	landrace	FIGSDRYWET130	CduB1		99261	SYR923:8	Dry, stay green	DWRC-1199
DWRC-1200	Filippo Bassi / ICARDA Gene Bank	F.Bassi@cgiar.org	ICARDA		Landrace	SAU	landrace	FIGSDRYWET138	LpxA3, CduB1, Sm1		113071	SAU89:7	Dry	DWRC-1200
DWRC-1201	Filippo Bassi / ICARDA Gene Bank	F.Bassi@cgiar.org	ICARDA		Landrace	IRN	landrace	FIGSDRYWET143	LpxB1, CduB1	FW	118752	IRNS375	Dry	DWRC-1201
DWRC-1202	Filippo Bassi / ICARDA Gene Bank	F.Bassi@cgiar.org	ICARDA		Landrace	IRN	landrace	FIGSDRYWET144	CduB1	W	119026	IRNS382	Dry	DWRC-1202
DWRC-1203	Filippo Bassi / ICARDA Gene Bank	F.Bassi@cgiar.org	ICARDA		Landrace	ARM	landrace	FIGSDRYWET147	LpxA3, Psy1		126364	ARM99:28	Dry	DWRC-1203	69
DWRC-1204	Filippo Bassi / ICARDA Gene Bank	F.Bassi@cgiar.org	ICARDA		Landrace	KAZ	landrace	FIGSDRYWET160	CduB1		127271	KAZ28::59		DWRC-1204
DWRC-1205	Filippo Bassi / ICARDA Gene Bank	F.Bassi@cgiar.org	ICARDA		Landrace	RUS	landrace	FIGSDRYWET163	CduB1		127276	RUSS2843	Dry	DWRC-1205
DWRC-1206	Filippo Bassi / ICARDA Gene Bank	F.Bassi@cgiar.org	ICARDA		Landrace	ARM	landrace	FIGSDRYWET174		W	130921	ARM25::33	Dry	DWRC-1206	73
DWRC-1207	Filippo Bassi / ICARDA Gene Bank	F.Bassi@cgiar.org	ICARDA		Landrace	PAK	landrace	FIGSDRYWET179	LpxB1, CduB1		131004	PAK28::27	Dry	DWRC-1207
DWRC-1208	Filippo Bassi / ICARDA Gene Bank	F.Bassi@cgiar.org	ICARDA		Landrace	OMN	landrace	FIGSDWHOTCLD005	Bot1, CduB1		43305	OMN87:70	Hot	DWRC-1208
DWRC-1209	Filippo Bassi / ICARDA Gene Bank	F.Bassi@cgiar.org	ICARDA		Landrace	ETH	landrace	FIGSDWHOTCLD009	CduB1, Sm1		79653	ETH74::56	Hot	DWRC-1209
DWRC-1210	Filippo Bassi / ICARDA Gene Bank	F.Bassi@cgiar.org	ICARDA		Landrace	ETH	landrace	FIGSDWHOTCLD015	CduB1, Sm1		81510	ETH732::91	Hot	DWRC-1210
DWRC-1211	Filippo Bassi / ICARDA Gene Bank	F.Bassi@cgiar.org	ICARDA		Landrace	AZE	landrace	FIGSDWHOTCLD021	LpxA3, Psy1, CduB1	FW			Cold	DWRC-1211
DWRC-1212	Filippo Bassi / ICARDA Gene Bank	F.Bassi@cgiar.org	ICARDA		Landrace	SAU	landrace	FIGSDWHOTCLD051	Bot1, LpxA3, LpxB1, Psy1, CduB1, Sm1	W	84040	SAUS14	Hot	DWRC-1212
DWRC-1213	Filippo Bassi / ICARDA Gene Bank	F.Bassi@cgiar.org	ICARDA		Landrace	ESP	landrace	FIGSDWHOTCLD063	LpxA3, SS		85015	ESPS1919	Cold	DWRC-1213
DWRC-1214	Filippo Bassi / ICARDA Gene Bank	F.Bassi@cgiar.org	ICARDA		Landrace	ETH	landrace	FIGSDWHOTCLD065	LpxA3		85222	ETHS948	Hot	DWRC-1214
DWRC-1215	Filippo Bassi / ICARDA Gene Bank	F.Bassi@cgiar.org	ICARDA		Landrace	ETH	landrace	FIGSDWHOTCLD073	LpxA3		85404	ETH50/51::21	Hot	DWRC-1215
DWRC-1216	Filippo Bassi / ICARDA Gene Bank	F.Bassi@cgiar.org	ICARDA		Landrace	BIH	landrace	FIGSDWHOTCLD090	LpxB1, CduB1	FW	88293	YUG56::14	Cold	DWRC-1216
DWRC-1217	Filippo Bassi / ICARDA Gene Bank	F.Bassi@cgiar.org	ICARDA		Landrace	ETH	landrace	FIGSDWHOTCLD093	CduB1, Sm1		88921	ETH64:73	Hot	DWRC-1217
DWRC-1218	Filippo Bassi / ICARDA Gene Bank	F.Bassi@cgiar.org	ICARDA		Landrace	ETH	landrace	FIGSDWHOTCLD107	CduB1, Sm1		90410	ETH731::43	Hot	DWRC-1218
DWRC-1219	Filippo Bassi / ICARDA Gene Bank	F.Bassi@cgiar.org	ICARDA		Landrace	ETH	landrace	FIGSDWHOTCLD122	CduB1		90429	ETH731::48	Hot	DWRC-1219
DWRC-1220	Filippo Bassi / ICARDA Gene Bank	F.Bassi@cgiar.org	ICARDA		Landrace	ETH	landrace	FIGSDWHOTCLD133	CduB1, Sm1		90458	ETH731::89	Hot	DWRC-1220
DWRC-1221	Filippo Bassi / ICARDA Gene Bank	F.Bassi@cgiar.org	ICARDA		Landrace	ETH	landrace	FIGSDWHOTCLD134	CduB1, Sm1	FW	90459	ETH731::88	Hot	DWRC-1221
DWRC-1222	Filippo Bassi / ICARDA Gene Bank	F.Bassi@cgiar.org	ICARDA		Landrace	ETH	landrace	FIGSDWHOTCLD139	CduB1		90660	ETH74::23	Hot	DWRC-1222
DWRC-1223	Filippo Bassi / ICARDA Gene Bank	F.Bassi@cgiar.org	ICARDA		Landrace	ITA	landrace	FIGSDWHOTCLD144	LpxA3		90724	ITA73::9	Cold	DWRC-1223
DWRC-1224	Filippo Bassi / ICARDA Gene Bank	F.Bassi@cgiar.org	ICARDA		Landrace	ITA	landrace	FIGSDWHOTCLD147	CduB1, SS		90738	ITA73::22	Cold	DWRC-1224
DWRC-1225	Filippo Bassi / ICARDA Gene Bank	F.Bassi@cgiar.org	ICARDA		Landrace	ITA	landrace	FIGSDWHOTCLD149	LpxB1, CduB1		90743	ITA73::26	Cold	DWRC-1225
DWRC-1226	Filippo Bassi / ICARDA Gene Bank	F.Bassi@cgiar.org	ICARDA		Landrace	ITA	landrace	FIGSDWHOTCLD150	LpxA3		90744	ITA73::27	Cold	DWRC-1226
DWRC-1227	Filippo Bassi / ICARDA Gene Bank	F.Bassi@cgiar.org	ICARDA		Landrace	GRC	landrace	FIGSDWHOTCLD166	LpxA3, LpxB1		97150	GRC78::45	Cold	DWRC-1227
DWRC-1228	Filippo Bassi / ICARDA Gene Bank	F.Bassi@cgiar.org	ICARDA		Landrace	ETH	landrace	FIGSDWHOTCLD168	Sm1		97574	ETH50/51::10	Hot	DWRC-1228
DWRC-1229	Filippo Bassi / ICARDA Gene Bank	F.Bassi@cgiar.org	ICARDA		Landrace	ITA	landrace	FIGSDWHOTCLD182	CduB1		130807	ITA27::67	Cold	DWRC-1229
DWRC-1230	Filippo Bassi / ICARDA Gene Bank	F.Bassi@cgiar.org	ICARDA		Landrace	PAK	landrace	FIGSDWHOTCLD188	Bot1, LpxB1, CduB1		130987	PAKS237	Hot	DWRC-1230
DWRC-1231	Filippo Bassi / ICARDA Gene Bank	F.Bassi@cgiar.org	ICARDA	Baladi	Landrace	SYR	landrace	Syr-36	CduB1		95884	TallHasil	Aleppo	DWRC-1231
DWRC-1232	Filippo Bassi / ICARDA Gene Bank	F.Bassi@cgiar.org	ICARDA	Biadi	Landrace	SYR	landrace	Syr-60	CduB1		95925	Jnan	Hama	DWRC-1232
DWRC-1233	Filippo Bassi / ICARDA Gene Bank	F.Bassi@cgiar.org	ICARDA	Biadi	Landrace	SYR	landrace	Syr-67	CduB1		96149	Mansura;12kmSouth	Raqqa	DWRC-1233
DWRC-1234	Filippo Bassi / ICARDA Gene Bank	F.Bassi@cgiar.org	ICARDA	Biadi	Landrace	SYR	landrace	Syr-72	CduB1		96156	30kmSEKa'aLuly	Homs	DWRC-1234
DWRC-1235	Filippo Bassi / ICARDA Gene Bank	F.Bassi@cgiar.org	ICARDA	Al Kaf	Landrace	TUN	landrace	Tun-14	CduB1		94128	E0082450	Al Kaf	DWRC-1235
DWRC-1236	Filippo Bassi / ICARDA Gene Bank	F.Bassi@cgiar.org	ICARDA	Al Kaf	Landrace	TUN	landrace	Tun-19	CduB1		94302	E0836	Al Kaf	DWRC-1236
DWRC-1237	Filippo Bassi / ICARDA Gene Bank	F.Bassi@cgiar.org	ICARDA	Al Kaf	Landrace	TUN	landrace	Tun-29	CduB1		94615	E0832	Al Kaf	DWRC-1237
DWRC-1238	Filippo Bassi / ICARDA Gene Bank	F.Bassi@cgiar.org	ICARDA	Safaqis[Sfax]	Landrace	TUN	landrace	Tun-37	LpxA3, Psy1, SS		94806	E0105257	Safaqis[Sfax]	DWRC-1238
DWRC-1239	Filippo Bassi / ICARDA Gene Bank	F.Bassi@cgiar.org	ICARDA	Susah	Landrace	TUN	landrace	Tun-52			95200	E102242	Susah	DWRC-1239
DWRC-1240	Filippo Bassi / ICARDA Gene Bank	F.Bassi@cgiar.org	ICARDA	Batna	Landrace	DZA	landrace	Alg-03	Psy1		82104	DZA	Batna	DWRC-1240
DWRC-1241	Filippo Bassi / ICARDA Gene Bank	F.Bassi@cgiar.org	ICARDA	Chelf	Landrace	DZA	landrace	Alg-15	LpxB1, Psy1		93007	DZA	Chelf	DWRC-1241
DWRC-1242	Domenico Pignone IBBR-CNR	domenico.pignone@ibbr.cnr.it	Institute of Bioscience and Bioresources Via G. Amendola 165/A, I-70126 Bari (Italy)	SSD 002	Landrace	DZA	Single seed descent -S3	SSD 002						DWRC-1242
DWRC-1243	Domenico Pignone IBBR-CNR	domenico.pignone@ibbr.cnr.it	Institute of Bioscience and Bioresources Via G. Amendola 165/A, I-70126 Bari (Italy)	SSD 003	Landrace	DZA	Single seed descent -S3	SSD 003	-					DWRC-1243
DWRC-1244	Domenico Pignone IBBR-CNR	domenico.pignone@ibbr.cnr.it	Institute of Bioscience and Bioresources Via G. Amendola 165/A, I-70126 Bari (Italy)	SSD 004	Landrace	ESP	Single seed descent -S3	SSD 004						DWRC-1244
DWRC-1245	Domenico Pignone IBBR-CNR	domenico.pignone@ibbr.cnr.it	Institute of Bioscience and Bioresources Via G. Amendola 165/A, I-70126 Bari (Italy)	SSD 006	Landrace	DZA	Single seed descent -S3	SSD 006						DWRC-1245
DWRC-1246	Domenico Pignone IBBR-CNR	domenico.pignone@ibbr.cnr.it	Institute of Bioscience and Bioresources Via G. Amendola 165/A, I-70126 Bari (Italy)	SSD 007	Landrace	PRT	Single seed descent -S3	SSD 007						DWRC-1246
DWRC-1247	Domenico Pignone IBBR-CNR	domenico.pignone@ibbr.cnr.it	Institute of Bioscience and Bioresources Via G. Amendola 165/A, I-70126 Bari (Italy)	SSD 011	Landrace	TUN	Single seed descent -S3	SSD 011						DWRC-1247
DWRC-1248	Domenico Pignone IBBR-CNR	domenico.pignone@ibbr.cnr.it	Institute of Bioscience and Bioresources Via G. Amendola 165/A, I-70126 Bari (Italy)	SSD 017	Landrace	TUN	Single seed descent -S3	SSD 017						DWRC-1248
DWRC-1249	Domenico Pignone IBBR-CNR	domenico.pignone@ibbr.cnr.it	Institute of Bioscience and Bioresources Via G. Amendola 165/A, I-70126 Bari (Italy)	SSD 024	Landrace	TUN	Single seed descent -S3	SSD 024						DWRC-1249
DWRC-1250	Domenico Pignone IBBR-CNR	domenico.pignone@ibbr.cnr.it	Institute of Bioscience and Bioresources Via G. Amendola 165/A, I-70126 Bari (Italy)	SSD 027	Landrace	TUN	Single seed descent -S3	SSD 027						DWRC-1250
DWRC-1251	Domenico Pignone IBBR-CNR	domenico.pignone@ibbr.cnr.it	Institute of Bioscience and Bioresources Via G. Amendola 165/A, I-70126 Bari (Italy)	SSD 028	Landrace	TUN	Single seed descent -S3	SSD 028						DWRC-1251
DWRC-1252	Domenico Pignone IBBR-CNR	domenico.pignone@ibbr.cnr.it	Institute of Bioscience and Bioresources Via G. Amendola 165/A, I-70126 Bari (Italy)	SSD 032	Landrace	TUN	Single seed descent -S3	SSD 032						DWRC-1252
DWRC-1253	Domenico Pignone IBBR-CNR	domenico.pignone@ibbr.cnr.it	Institute of Bioscience and Bioresources Via G. Amendola 165/A, I-70126 Bari (Italy)	SSD 033	Landrace	USA-ND NORTH DAKOTA	Single seed descent -S3	SSD 033						DWRC-1253
DWRC-1254	Domenico Pignone IBBR-CNR	domenico.pignone@ibbr.cnr.it	Institute of Bioscience and Bioresources Via G. Amendola 165/A, I-70126 Bari (Italy)	SSD 034	Landrace	USA-ND NORTH DAKOTA	Single seed descent -S3	SSD 034						DWRC-1254
DWRC-1255	Domenico Pignone IBBR-CNR	domenico.pignone@ibbr.cnr.it	Institute of Bioscience and Bioresources Via G. Amendola 165/A, I-70126 Bari (Italy)	SSD 035	Landrace	DZA	Single seed descent -S3	SSD 035						DWRC-1255
DWRC-1256	Domenico Pignone IBBR-CNR	domenico.pignone@ibbr.cnr.it	Institute of Bioscience and Bioresources Via G. Amendola 165/A, I-70126 Bari (Italy)	SSD 036	Landrace	DZA	Single seed descent -S3	SSD 036						DWRC-1256
DWRC-1257	Domenico Pignone IBBR-CNR	domenico.pignone@ibbr.cnr.it	Institute of Bioscience and Bioresources Via G. Amendola 165/A, I-70126 Bari (Italy)	SSD 041	Landrace	TUN	Single seed descent -S3	SSD 041						DWRC-1257
DWRC-1258	Domenico Pignone IBBR-CNR	domenico.pignone@ibbr.cnr.it	Institute of Bioscience and Bioresources Via G. Amendola 165/A, I-70126 Bari (Italy)	SSD 043	Landrace	TUN	Single seed descent -S3	SSD 043						DWRC-1258
DWRC-1259	Domenico Pignone IBBR-CNR	domenico.pignone@ibbr.cnr.it	Institute of Bioscience and Bioresources Via G. Amendola 165/A, I-70126 Bari (Italy)	SSD 044	Landrace	TUN	Single seed descent -S3	SSD 044						DWRC-1259
DWRC-1260	Domenico Pignone IBBR-CNR	domenico.pignone@ibbr.cnr.it	Institute of Bioscience and Bioresources Via G. Amendola 165/A, I-70126 Bari (Italy)	SSD 047	Landrace	UKR	Single seed descent -S3	SSD 047						DWRC-1260
DWRC-1261	Domenico Pignone IBBR-CNR	domenico.pignone@ibbr.cnr.it	Institute of Bioscience and Bioresources Via G. Amendola 165/A, I-70126 Bari (Italy)	SSD 048	Landrace	UKR	Single seed descent -S3	SSD 048						DWRC-1261
DWRC-1262	Domenico Pignone IBBR-CNR	domenico.pignone@ibbr.cnr.it	Institute of Bioscience and Bioresources Via G. Amendola 165/A, I-70126 Bari (Italy)	SSD 049	Landrace	RUS	Single seed descent -S3	SSD 049						DWRC-1262
DWRC-1263	Domenico Pignone IBBR-CNR	domenico.pignone@ibbr.cnr.it	Institute of Bioscience and Bioresources Via G. Amendola 165/A, I-70126 Bari (Italy)	SSD 052	Landrace	EGY	Single seed descent -S3	SSD 052						DWRC-1263
DWRC-1264	Domenico Pignone IBBR-CNR	domenico.pignone@ibbr.cnr.it	Institute of Bioscience and Bioresources Via G. Amendola 165/A, I-70126 Bari (Italy)	SSD 059	Landrace	EGY	Single seed descent -S3	SSD 059						DWRC-1264
DWRC-1265	Domenico Pignone IBBR-CNR	domenico.pignone@ibbr.cnr.it	Institute of Bioscience and Bioresources Via G. Amendola 165/A, I-70126 Bari (Italy)	SSD 064	Landrace	MAR	Single seed descent -S3	SSD 064						DWRC-1265
DWRC-1266	Domenico Pignone IBBR-CNR	domenico.pignone@ibbr.cnr.it	Institute of Bioscience and Bioresources Via G. Amendola 165/A, I-70126 Bari (Italy)	SSD 065	Landrace	MAR	Single seed descent -S3	SSD 065						DWRC-1266
DWRC-1267	Domenico Pignone IBBR-CNR	domenico.pignone@ibbr.cnr.it	Institute of Bioscience and Bioresources Via G. Amendola 165/A, I-70126 Bari (Italy)	SSD 066	Landrace	MAR	Single seed descent -S3	SSD 066						DWRC-1267
DWRC-1268	Domenico Pignone IBBR-CNR	domenico.pignone@ibbr.cnr.it	Institute of Bioscience and Bioresources Via G. Amendola 165/A, I-70126 Bari (Italy)	SSD 067	Landrace	MAR	Single seed descent -S3	SSD 067						DWRC-1268
DWRC-1269	Domenico Pignone IBBR-CNR	domenico.pignone@ibbr.cnr.it	Institute of Bioscience and Bioresources Via G. Amendola 165/A, I-70126 Bari (Italy)	SSD 068	Landrace	MAR	Single seed descent -S3	SSD 068						DWRC-1269
DWRC-1270	Domenico Pignone IBBR-CNR	domenico.pignone@ibbr.cnr.it	Institute of Bioscience and Bioresources Via G. Amendola 165/A, I-70126 Bari (Italy)	SSD 069	Landrace	MAR	Single seed descent -S3	SSD 069						DWRC-1270
DWRC-1271	Domenico Pignone IBBR-CNR	domenico.pignone@ibbr.cnr.it	Institute of Bioscience and Bioresources Via G. Amendola 165/A, I-70126 Bari (Italy)	SSD 070	Landrace	MAR	Single seed descent -S3	SSD 070						DWRC-1271
DWRC-1272	Domenico Pignone IBBR-CNR	domenico.pignone@ibbr.cnr.it	Institute of Bioscience and Bioresources Via G. Amendola 165/A, I-70126 Bari (Italy)	SSD 074	Landrace	JPN	Single seed descent -S3	SSD 074						DWRC-1272
DWRC-1273	Domenico Pignone IBBR-CNR	domenico.pignone@ibbr.cnr.it	Institute of Bioscience and Bioresources Via G. Amendola 165/A, I-70126 Bari (Italy)	SSD 083	Landrace	ETH	Single seed descent -S3	SSD 083						DWRC-1273
DWRC-1274	Domenico Pignone IBBR-CNR	domenico.pignone@ibbr.cnr.it	Institute of Bioscience and Bioresources Via G. Amendola 165/A, I-70126 Bari (Italy)	SSD 084	Landrace	ETH	Single seed descent -S3	SSD 084						DWRC-1274
DWRC-1275	Domenico Pignone IBBR-CNR	domenico.pignone@ibbr.cnr.it	Institute of Bioscience and Bioresources Via G. Amendola 165/A, I-70126 Bari (Italy)	SSD 085	Landrace	ETH	Single seed descent -S3	SSD 085						DWRC-1275
DWRC-1276	Domenico Pignone IBBR-CNR	domenico.pignone@ibbr.cnr.it	Institute of Bioscience and Bioresources Via G. Amendola 165/A, I-70126 Bari (Italy)	SSD 090	Landrace	PER	Single seed descent -S3	SSD 090						DWRC-1276
DWRC-1277	Domenico Pignone IBBR-CNR	domenico.pignone@ibbr.cnr.it	Institute of Bioscience and Bioresources Via G. Amendola 165/A, I-70126 Bari (Italy)	SSD 092	Landrace	USA - ND NORTH DAKOTA	Single seed descent -S3	SSD 092						DWRC-1277
DWRC-1278	Domenico Pignone IBBR-CNR	domenico.pignone@ibbr.cnr.it	Institute of Bioscience and Bioresources Via G. Amendola 165/A, I-70126 Bari (Italy)	SSD 096	Landrace	AZE	Single seed descent -S3	SSD 096						DWRC-1278
DWRC-1279	Domenico Pignone IBBR-CNR	domenico.pignone@ibbr.cnr.it	Institute of Bioscience and Bioresources Via G. Amendola 165/A, I-70126 Bari (Italy)	SSD 102	Landrace	ETH	Single seed descent -S3	SSD 102						DWRC-1279
DWRC-1280	Domenico Pignone IBBR-CNR	domenico.pignone@ibbr.cnr.it	Institute of Bioscience and Bioresources Via G. Amendola 165/A, I-70126 Bari (Italy)	SSD 103	Landrace	USA - MN MINNESOTA	Single seed descent -S3	SSD 103						DWRC-1280
DWRC-1281	Domenico Pignone IBBR-CNR	domenico.pignone@ibbr.cnr.it	Institute of Bioscience and Bioresources Via G. Amendola 165/A, I-70126 Bari (Italy)	SSD 107	Landrace	IRQ	Single seed descent -S3	SSD 107						DWRC-1281
DWRC-1282	Domenico Pignone IBBR-CNR	domenico.pignone@ibbr.cnr.it	Institute of Bioscience and Bioresources Via G. Amendola 165/A, I-70126 Bari (Italy)	SSD 109	Landrace	IRQ	Single seed descent -S3	SSD 109						DWRC-1282
DWRC-1283	Domenico Pignone IBBR-CNR	domenico.pignone@ibbr.cnr.it	Institute of Bioscience and Bioresources Via G. Amendola 165/A, I-70126 Bari (Italy)	SSD 111	Landrace	IRQ	Single seed descent -S3	SSD 111						DWRC-1283
DWRC-1284	Domenico Pignone IBBR-CNR	domenico.pignone@ibbr.cnr.it	Institute of Bioscience and Bioresources Via G. Amendola 165/A, I-70126 Bari (Italy)	SSD 112	Landrace	IRQ	Single seed descent -S3	SSD 112						DWRC-1284
DWRC-1285	Domenico Pignone IBBR-CNR	domenico.pignone@ibbr.cnr.it	Institute of Bioscience and Bioresources Via G. Amendola 165/A, I-70126 Bari (Italy)	SSD 113	Landrace	IRQ	Single seed descent -S3	SSD 113						DWRC-1285
DWRC-1286	Domenico Pignone IBBR-CNR	domenico.pignone@ibbr.cnr.it	Institute of Bioscience and Bioresources Via G. Amendola 165/A, I-70126 Bari (Italy)	SSD 114	Landrace	IRQ	Single seed descent -S3	SSD 114						DWRC-1286
DWRC-1287	Domenico Pignone IBBR-CNR	domenico.pignone@ibbr.cnr.it	Institute of Bioscience and Bioresources Via G. Amendola 165/A, I-70126 Bari (Italy)	SSD 115	Landrace	IRQ	Single seed descent -S3	SSD 115						DWRC-1287
DWRC-1288	Domenico Pignone IBBR-CNR	domenico.pignone@ibbr.cnr.it	Institute of Bioscience and Bioresources Via G. Amendola 165/A, I-70126 Bari (Italy)	SSD 118	Landrace	BIH	Single seed descent -S3	SSD 118						DWRC-1288
DWRC-1289	Domenico Pignone IBBR-CNR	domenico.pignone@ibbr.cnr.it	Institute of Bioscience and Bioresources Via G. Amendola 165/A, I-70126 Bari (Italy)	SSD 120	Landrace	USA - WA WASHINGTON	Single seed descent -S3	SSD 120						DWRC-1289
DWRC-1290	Domenico Pignone IBBR-CNR	domenico.pignone@ibbr.cnr.it	Institute of Bioscience and Bioresources Via G. Amendola 165/A, I-70126 Bari (Italy)	SSD 122	Landrace	USA - ND NORTH DAKOTA	Single seed descent -S3	SSD 122						DWRC-1290
DWRC-1291	Domenico Pignone IBBR-CNR	domenico.pignone@ibbr.cnr.it	Institute of Bioscience and Bioresources Via G. Amendola 165/A, I-70126 Bari (Italy)	SSD 123	Landrace	USA - MN MINNESOTA	Single seed descent -S3	SSD 123						DWRC-1291
DWRC-1292	Domenico Pignone IBBR-CNR	domenico.pignone@ibbr.cnr.it	Institute of Bioscience and Bioresources Via G. Amendola 165/A, I-70126 Bari (Italy)	SSD 124	Landrace	USA - ND NORTH DAKOTA	Single seed descent -S3	SSD 124						DWRC-1292
DWRC-1293	Domenico Pignone IBBR-CNR	domenico.pignone@ibbr.cnr.it	Institute of Bioscience and Bioresources Via G. Amendola 165/A, I-70126 Bari (Italy)	SSD 125	Landrace	USA - ND NORTH DAKOTA	Single seed descent -S3	SSD 125						DWRC-1293
DWRC-1294	Domenico Pignone IBBR-CNR	domenico.pignone@ibbr.cnr.it	Institute of Bioscience and Bioresources Via G. Amendola 165/A, I-70126 Bari (Italy)	SSD 128	Landrace	USA - ND NORTH DAKOTA	Single seed descent -S3	SSD 128						DWRC-1294
DWRC-1295	Domenico Pignone IBBR-CNR	domenico.pignone@ibbr.cnr.it	Institute of Bioscience and Bioresources Via G. Amendola 165/A, I-70126 Bari (Italy)	SSD 131	Landrace	ITA	Single seed descent -S3	SSD 131						DWRC-1295
DWRC-1296	Domenico Pignone IBBR-CNR	domenico.pignone@ibbr.cnr.it	Institute of Bioscience and Bioresources Via G. Amendola 165/A, I-70126 Bari (Italy)	SSD 136	Landrace	TUR	Single seed descent -S3	SSD 136						DWRC-1296
DWRC-1297	Domenico Pignone IBBR-CNR	domenico.pignone@ibbr.cnr.it	Institute of Bioscience and Bioresources Via G. Amendola 165/A, I-70126 Bari (Italy)	SSD 137	Landrace	TUR	Single seed descent -S3	SSD 137						DWRC-1297
DWRC-1298	Domenico Pignone IBBR-CNR	domenico.pignone@ibbr.cnr.it	Institute of Bioscience and Bioresources Via G. Amendola 165/A, I-70126 Bari (Italy)	SSD 142	Landrace	PRT	Single seed descent -S3	SSD 142						DWRC-1298
DWRC-1299	Domenico Pignone IBBR-CNR	domenico.pignone@ibbr.cnr.it	Institute of Bioscience and Bioresources Via G. Amendola 165/A, I-70126 Bari (Italy)	SSD 146	Landrace	ESP	Single seed descent -S3	SSD 146						DWRC-1299
DWRC-1300	Domenico Pignone IBBR-CNR	domenico.pignone@ibbr.cnr.it	Institute of Bioscience and Bioresources Via G. Amendola 165/A, I-70126 Bari (Italy)	SSD 147	Landrace	ESP	Single seed descent -S3	SSD 147						DWRC-1300
DWRC-1301	Domenico Pignone IBBR-CNR	domenico.pignone@ibbr.cnr.it	Institute of Bioscience and Bioresources Via G. Amendola 165/A, I-70126 Bari (Italy)	SSD 151	Landrace	IRN	Single seed descent -S3	SSD 151						DWRC-1301
DWRC-1302	Domenico Pignone IBBR-CNR	domenico.pignone@ibbr.cnr.it	Institute of Bioscience and Bioresources Via G. Amendola 165/A, I-70126 Bari (Italy)	SSD 152	Landrace	IRN	Single seed descent -S3	SSD 152						DWRC-1302
DWRC-1303	Domenico Pignone IBBR-CNR	domenico.pignone@ibbr.cnr.it	Institute of Bioscience and Bioresources Via G. Amendola 165/A, I-70126 Bari (Italy)	SSD 155	Landrace	IND	Single seed descent -S3	SSD 155						DWRC-1303
DWRC-1304	Domenico Pignone IBBR-CNR	domenico.pignone@ibbr.cnr.it	Institute of Bioscience and Bioresources Via G. Amendola 165/A, I-70126 Bari (Italy)	SSD 157	Landrace	TUN	Single seed descent -S3	SSD 157						DWRC-1304
DWRC-1305	Domenico Pignone IBBR-CNR	domenico.pignone@ibbr.cnr.it	Institute of Bioscience and Bioresources Via G. Amendola 165/A, I-70126 Bari (Italy)	SSD 158	Landrace	ETH	Single seed descent -S3	SSD 158						DWRC-1305
DWRC-1306	Domenico Pignone IBBR-CNR	domenico.pignone@ibbr.cnr.it	Institute of Bioscience and Bioresources Via G. Amendola 165/A, I-70126 Bari (Italy)	SSD 162	Landrace	SAU	Single seed descent -S3	SSD 162						DWRC-1306
DWRC-1307	Domenico Pignone IBBR-CNR	domenico.pignone@ibbr.cnr.it	Institute of Bioscience and Bioresources Via G. Amendola 165/A, I-70126 Bari (Italy)	SSD 171	Landrace	PER	Single seed descent -S3	SSD 171						DWRC-1307
DWRC-1308	Domenico Pignone IBBR-CNR	domenico.pignone@ibbr.cnr.it	Institute of Bioscience and Bioresources Via G. Amendola 165/A, I-70126 Bari (Italy)	SSD 173	Landrace	EGY	Single seed descent -S3	SSD 173						DWRC-1308
DWRC-1309	Domenico Pignone IBBR-CNR	domenico.pignone@ibbr.cnr.it	Institute of Bioscience and Bioresources Via G. Amendola 165/A, I-70126 Bari (Italy)	SSD 178	Landrace	FRA	Single seed descent -S3	SSD 178						DWRC-1309
DWRC-1310	Domenico Pignone IBBR-CNR	domenico.pignone@ibbr.cnr.it	Institute of Bioscience and Bioresources Via G. Amendola 165/A, I-70126 Bari (Italy)	SSD 180	Landrace	IND	Single seed descent -S3	SSD 180						DWRC-1310
DWRC-1311	Domenico Pignone IBBR-CNR	domenico.pignone@ibbr.cnr.it	Institute of Bioscience and Bioresources Via G. Amendola 165/A, I-70126 Bari (Italy)	SSD 182	Landrace	IND	Single seed descent -S3	SSD 182						DWRC-1311
DWRC-1312	Domenico Pignone IBBR-CNR	domenico.pignone@ibbr.cnr.it	Institute of Bioscience and Bioresources Via G. Amendola 165/A, I-70126 Bari (Italy)	SSD 188	Landrace	SYR	Single seed descent -S3	SSD 188						DWRC-1312
DWRC-1313	Domenico Pignone IBBR-CNR	domenico.pignone@ibbr.cnr.it	Institute of Bioscience and Bioresources Via G. Amendola 165/A, I-70126 Bari (Italy)	SSD 191	Landrace	SYR	Single seed descent -S3	SSD 191						DWRC-1313
DWRC-1314	Domenico Pignone IBBR-CNR	domenico.pignone@ibbr.cnr.it	Institute of Bioscience and Bioresources Via G. Amendola 165/A, I-70126 Bari (Italy)	SSD 195	Landrace	SAU	Single seed descent -S3	SSD 195						DWRC-1314
DWRC-1315	Domenico Pignone IBBR-CNR	domenico.pignone@ibbr.cnr.it	Institute of Bioscience and Bioresources Via G. Amendola 165/A, I-70126 Bari (Italy)	SSD 239	Landrace	ETH	Single seed descent -S3	SSD 239						DWRC-1315
DWRC-1316	Domenico Pignone IBBR-CNR	domenico.pignone@ibbr.cnr.it	Institute of Bioscience and Bioresources Via G. Amendola 165/A, I-70126 Bari (Italy)	SSD 240	Landrace	ETH	Single seed descent -S3	SSD 240						DWRC-1316
DWRC-1317	Domenico Pignone IBBR-CNR	domenico.pignone@ibbr.cnr.it	Institute of Bioscience and Bioresources Via G. Amendola 165/A, I-70126 Bari (Italy)	SSD 241	Landrace	ETH	Single seed descent -S3	SSD 241						DWRC-1317
DWRC-1318	Domenico Pignone IBBR-CNR	domenico.pignone@ibbr.cnr.it	Institute of Bioscience and Bioresources Via G. Amendola 165/A, I-70126 Bari (Italy)	SSD 244	Landrace	ETH	Single seed descent -S3	SSD 244						DWRC-1318
DWRC-1319	Domenico Pignone IBBR-CNR	domenico.pignone@ibbr.cnr.it	Institute of Bioscience and Bioresources Via G. Amendola 165/A, I-70126 Bari (Italy)	SSD 245	Landrace	ETH	Single seed descent -S3	SSD 245						DWRC-1319
DWRC-1320	Domenico Pignone IBBR-CNR	domenico.pignone@ibbr.cnr.it	Institute of Bioscience and Bioresources Via G. Amendola 165/A, I-70126 Bari (Italy)	SSD 246	Landrace	ETH	Single seed descent -S3	SSD 246						DWRC-1320
DWRC-1321	Domenico Pignone IBBR-CNR	domenico.pignone@ibbr.cnr.it	Institute of Bioscience and Bioresources Via G. Amendola 165/A, I-70126 Bari (Italy)	SSD 253	Landrace	CYP	Single seed descent -S3	SSD 253						DWRC-1321
DWRC-1322	Domenico Pignone IBBR-CNR	domenico.pignone@ibbr.cnr.it	Institute of Bioscience and Bioresources Via G. Amendola 165/A, I-70126 Bari (Italy)	SSD 255	Landrace	AFG	Single seed descent -S3	SSD 255						DWRC-1322
DWRC-1323	Domenico Pignone IBBR-CNR	domenico.pignone@ibbr.cnr.it	Institute of Bioscience and Bioresources Via G. Amendola 165/A, I-70126 Bari (Italy)	SSD 256	Landrace	IRN	Single seed descent -S3	SSD 256						DWRC-1323
DWRC-1324	Domenico Pignone IBBR-CNR	domenico.pignone@ibbr.cnr.it	Institute of Bioscience and Bioresources Via G. Amendola 165/A, I-70126 Bari (Italy)	SSD 262	Landrace	IRN	Single seed descent -S3	SSD 262						DWRC-1324
DWRC-1325	Domenico Pignone IBBR-CNR	domenico.pignone@ibbr.cnr.it	Institute of Bioscience and Bioresources Via G. Amendola 165/A, I-70126 Bari (Italy)	SSD 264	Landrace	ITA	Single seed descent -S3	SSD 264						DWRC-1325
DWRC-1326	Domenico Pignone IBBR-CNR	domenico.pignone@ibbr.cnr.it	Institute of Bioscience and Bioresources Via G. Amendola 165/A, I-70126 Bari (Italy)	SSD 266	Landrace	IRN	Single seed descent -S3	SSD 266						DWRC-1326
DWRC-1327	Domenico Pignone IBBR-CNR	domenico.pignone@ibbr.cnr.it	Institute of Bioscience and Bioresources Via G. Amendola 165/A, I-70126 Bari (Italy)	SSD 269	Landrace	IRN	Single seed descent -S3	SSD 269						DWRC-1327
DWRC-1328	Domenico Pignone IBBR-CNR	domenico.pignone@ibbr.cnr.it	Institute of Bioscience and Bioresources Via G. Amendola 165/A, I-70126 Bari (Italy)	SSD 271	Landrace	IRN	Single seed descent -S3	SSD 271						DWRC-1328
DWRC-1329	Domenico Pignone IBBR-CNR	domenico.pignone@ibbr.cnr.it	Institute of Bioscience and Bioresources Via G. Amendola 165/A, I-70126 Bari (Italy)	SSD 278	Landrace	BGR	Single seed descent -S3	SSD 278						DWRC-1329
DWRC-1330	Domenico Pignone IBBR-CNR	domenico.pignone@ibbr.cnr.it	Institute of Bioscience and Bioresources Via G. Amendola 165/A, I-70126 Bari (Italy)	SSD 290	Landrace	TUN	Single seed descent -S3	SSD 290						DWRC-1330
DWRC-1331	Domenico Pignone IBBR-CNR	domenico.pignone@ibbr.cnr.it	Institute of Bioscience and Bioresources Via G. Amendola 165/A, I-70126 Bari (Italy)	SSD 292	Landrace	TUN	Single seed descent -S3	SSD 292						DWRC-1331
DWRC-1332	Domenico Pignone IBBR-CNR	domenico.pignone@ibbr.cnr.it	Institute of Bioscience and Bioresources Via G. Amendola 165/A, I-70126 Bari (Italy)	SSD 294	Landrace	TUN	Single seed descent -S3	SSD 294						DWRC-1332
DWRC-1333	Domenico Pignone IBBR-CNR	domenico.pignone@ibbr.cnr.it	Institute of Bioscience and Bioresources Via G. Amendola 165/A, I-70126 Bari (Italy)	SSD 302	Landrace	TUN	Single seed descent -S3	SSD 302						DWRC-1333
DWRC-1334	Domenico Pignone IBBR-CNR	domenico.pignone@ibbr.cnr.it	Institute of Bioscience and Bioresources Via G. Amendola 165/A, I-70126 Bari (Italy)	SSD 303	Landrace	TUN	Single seed descent -S3	SSD 303						DWRC-1334
DWRC-1335	Domenico Pignone IBBR-CNR	domenico.pignone@ibbr.cnr.it	Institute of Bioscience and Bioresources Via G. Amendola 165/A, I-70126 Bari (Italy)	SSD 308	Landrace	TUN	Single seed descent -S3	SSD 308						DWRC-1335
DWRC-1336	Domenico Pignone IBBR-CNR	domenico.pignone@ibbr.cnr.it	Institute of Bioscience and Bioresources Via G. Amendola 165/A, I-70126 Bari (Italy)	SSD 315	Landrace	LBY	Single seed descent -S3	SSD 315						DWRC-1336
DWRC-1337	Domenico Pignone IBBR-CNR	domenico.pignone@ibbr.cnr.it	Institute of Bioscience and Bioresources Via G. Amendola 165/A, I-70126 Bari (Italy)	SSD 322	Landrace	TUR	Single seed descent -S3	SSD 322						DWRC-1337
DWRC-1338	Domenico Pignone IBBR-CNR	domenico.pignone@ibbr.cnr.it	Institute of Bioscience and Bioresources Via G. Amendola 165/A, I-70126 Bari (Italy)	SSD 325	Landrace	SYR	Single seed descent -S3	SSD 325						DWRC-1338
DWRC-1339	Domenico Pignone IBBR-CNR	domenico.pignone@ibbr.cnr.it	Institute of Bioscience and Bioresources Via G. Amendola 165/A, I-70126 Bari (Italy)	SSD 326	Landrace	BIH	Single seed descent -S3	SSD 326						DWRC-1339
DWRC-1340	Domenico Pignone IBBR-CNR	domenico.pignone@ibbr.cnr.it	Institute of Bioscience and Bioresources Via G. Amendola 165/A, I-70126 Bari (Italy)	SSD 328	Landrace	ESP	Single seed descent -S3	SSD 328						DWRC-1340
DWRC-1341	Domenico Pignone IBBR-CNR	domenico.pignone@ibbr.cnr.it	Institute of Bioscience and Bioresources Via G. Amendola 165/A, I-70126 Bari (Italy)	SSD 330	Landrace	MAR	Single seed descent -S3	SSD 330						DWRC-1341
DWRC-1342	Domenico Pignone IBBR-CNR	domenico.pignone@ibbr.cnr.it	Institute of Bioscience and Bioresources Via G. Amendola 165/A, I-70126 Bari (Italy)	SSD 335	Landrace	IRQ	Single seed descent -S3	SSD 335						DWRC-1342
DWRC-1343	Domenico Pignone IBBR-CNR	domenico.pignone@ibbr.cnr.it	Institute of Bioscience and Bioresources Via G. Amendola 165/A, I-70126 Bari (Italy)	SSD 336	Landrace	IRQ	Single seed descent -S3	SSD 336						DWRC-1343
DWRC-1344	Domenico Pignone IBBR-CNR	domenico.pignone@ibbr.cnr.it	Institute of Bioscience and Bioresources Via G. Amendola 165/A, I-70126 Bari (Italy)	SSD 338	Landrace	IRN	Single seed descent -S3	SSD 338						DWRC-1344
DWRC-1345	Domenico Pignone IBBR-CNR	domenico.pignone@ibbr.cnr.it	Institute of Bioscience and Bioresources Via G. Amendola 165/A, I-70126 Bari (Italy)	SSD 345	Landrace	JOR	Single seed descent -S3	SSD 345						DWRC-1345
DWRC-1346	Domenico Pignone IBBR-CNR	domenico.pignone@ibbr.cnr.it	Institute of Bioscience and Bioresources Via G. Amendola 165/A, I-70126 Bari (Italy)	SSD 348	Landrace	IRN	Single seed descent -S3	SSD 348						DWRC-1346
DWRC-1347	Domenico Pignone IBBR-CNR	domenico.pignone@ibbr.cnr.it	Institute of Bioscience and Bioresources Via G. Amendola 165/A, I-70126 Bari (Italy)	SSD 350	Landrace	IRN	Single seed descent -S3	SSD 350						DWRC-1347
DWRC-1348	Domenico Pignone IBBR-CNR	domenico.pignone@ibbr.cnr.it	Institute of Bioscience and Bioresources Via G. Amendola 165/A, I-70126 Bari (Italy)	SSD 365	Landrace	USA - CA CALIFORNIA	Single seed descent -S3	SSD 365						DWRC-1348
DWRC-1349	Domenico Pignone IBBR-CNR	domenico.pignone@ibbr.cnr.it	Institute of Bioscience and Bioresources Via G. Amendola 165/A, I-70126 Bari (Italy)	SSD 372	Landrace	CAN	Single seed descent -S3	SSD 372						DWRC-1349
DWRC-1350	Domenico Pignone IBBR-CNR	domenico.pignone@ibbr.cnr.it	Institute of Bioscience and Bioresources Via G. Amendola 165/A, I-70126 Bari (Italy)	SSD 380	Landrace	AFG	Single seed descent -S3	SSD 380						DWRC-1350
DWRC-1351	Domenico Pignone IBBR-CNR	domenico.pignone@ibbr.cnr.it	Institute of Bioscience and Bioresources Via G. Amendola 165/A, I-70126 Bari (Italy)	SSD 382	Landrace	AFG	Single seed descent -S3	SSD 382						DWRC-1351
DWRC-1352	Domenico Pignone IBBR-CNR	domenico.pignone@ibbr.cnr.it	Institute of Bioscience and Bioresources Via G. Amendola 165/A, I-70126 Bari (Italy)	SSD 393	Landrace	ROU	Single seed descent -S3	SSD 393						DWRC-1352
DWRC-1353	Domenico Pignone IBBR-CNR	domenico.pignone@ibbr.cnr.it	Institute of Bioscience and Bioresources Via G. Amendola 165/A, I-70126 Bari (Italy)	SSD 397	Landrace	GRC	Single seed descent -S3	SSD 397						DWRC-1353
DWRC-1354	Domenico Pignone IBBR-CNR	domenico.pignone@ibbr.cnr.it	Institute of Bioscience and Bioresources Via G. Amendola 165/A, I-70126 Bari (Italy)	SSD 400	Landrace	GRC	Single seed descent -S3	SSD 400						DWRC-1354
DWRC-1355	Domenico Pignone IBBR-CNR	domenico.pignone@ibbr.cnr.it	Institute of Bioscience and Bioresources Via G. Amendola 165/A, I-70126 Bari (Italy)	SSD 407	Landrace	GRC	Single seed descent -S3	SSD 407						DWRC-1355
DWRC-1356	Domenico Pignone IBBR-CNR	domenico.pignone@ibbr.cnr.it	Institute of Bioscience and Bioresources Via G. Amendola 165/A, I-70126 Bari (Italy)	SSD 409	Landrace	GRC	Single seed descent -S3	SSD 409						DWRC-1356
DWRC-1357	Domenico Pignone IBBR-CNR	domenico.pignone@ibbr.cnr.it	Institute of Bioscience and Bioresources Via G. Amendola 165/A, I-70126 Bari (Italy)	SSD 411	Landrace	GRC	Single seed descent -S3	SSD 411						DWRC-1357
DWRC-1358	Domenico Pignone IBBR-CNR	domenico.pignone@ibbr.cnr.it	Institute of Bioscience and Bioresources Via G. Amendola 165/A, I-70126 Bari (Italy)	SSD 412	Landrace	GRC	Single seed descent -S3	SSD 412						DWRC-1358
DWRC-1359	Domenico Pignone IBBR-CNR	domenico.pignone@ibbr.cnr.it	Institute of Bioscience and Bioresources Via G. Amendola 165/A, I-70126 Bari (Italy)	SSD 414	Landrace	GRC	Single seed descent -S3	SSD 414						DWRC-1359
DWRC-1360	Domenico Pignone IBBR-CNR	domenico.pignone@ibbr.cnr.it	Institute of Bioscience and Bioresources Via G. Amendola 165/A, I-70126 Bari (Italy)	SSD 415	Landrace	GRC	Single seed descent -S3	SSD 415						DWRC-1360
DWRC-1361	Domenico Pignone IBBR-CNR	domenico.pignone@ibbr.cnr.it	Institute of Bioscience and Bioresources Via G. Amendola 165/A, I-70126 Bari (Italy)	SSD 416	Landrace	GRC	Single seed descent -S3	SSD 416						DWRC-1361
DWRC-1362	Domenico Pignone IBBR-CNR	domenico.pignone@ibbr.cnr.it	Institute of Bioscience and Bioresources Via G. Amendola 165/A, I-70126 Bari (Italy)	SSD 421	Landrace	GRC	Single seed descent -S3	SSD 421						DWRC-1362
DWRC-1363	Domenico Pignone IBBR-CNR	domenico.pignone@ibbr.cnr.it	Institute of Bioscience and Bioresources Via G. Amendola 165/A, I-70126 Bari (Italy)	SSD 422	Landrace	GRC	Single seed descent -S3	SSD 422						DWRC-1363
DWRC-1364	Domenico Pignone IBBR-CNR	domenico.pignone@ibbr.cnr.it	Institute of Bioscience and Bioresources Via G. Amendola 165/A, I-70126 Bari (Italy)	SSD 424	Landrace	GRC	Single seed descent -S3	SSD 424						DWRC-1364
DWRC-1365	Domenico Pignone IBBR-CNR	domenico.pignone@ibbr.cnr.it	Institute of Bioscience and Bioresources Via G. Amendola 165/A, I-70126 Bari (Italy)	SSD 426	Landrace	GRC	Single seed descent -S3	SSD 426						DWRC-1365
DWRC-1366	Domenico Pignone IBBR-CNR	domenico.pignone@ibbr.cnr.it	Institute of Bioscience and Bioresources Via G. Amendola 165/A, I-70126 Bari (Italy)	SSD 431	Landrace	GRC	Single seed descent -S3	SSD 431						DWRC-1366
DWRC-1367	Domenico Pignone IBBR-CNR	domenico.pignone@ibbr.cnr.it	Institute of Bioscience and Bioresources Via G. Amendola 165/A, I-70126 Bari (Italy)	SSD 432	Landrace	GRC	Single seed descent -S3	SSD 432						DWRC-1367
DWRC-1368	Domenico Pignone IBBR-CNR	domenico.pignone@ibbr.cnr.it	Institute of Bioscience and Bioresources Via G. Amendola 165/A, I-70126 Bari (Italy)	SSD 443	Landrace	GRC	Single seed descent -S3	SSD 443						DWRC-1368
DWRC-1369	Domenico Pignone IBBR-CNR	domenico.pignone@ibbr.cnr.it	Institute of Bioscience and Bioresources Via G. Amendola 165/A, I-70126 Bari (Italy)	SSD 447	Landrace	ITA	Single seed descent -S3	SSD 447						DWRC-1369
DWRC-1370	Domenico Pignone IBBR-CNR	domenico.pignone@ibbr.cnr.it	Institute of Bioscience and Bioresources Via G. Amendola 165/A, I-70126 Bari (Italy)	SSD 451	Landrace	IRQ	Single seed descent -S3	SSD 451						DWRC-1370
DWRC-1371	Domenico Pignone IBBR-CNR	domenico.pignone@ibbr.cnr.it	Institute of Bioscience and Bioresources Via G. Amendola 165/A, I-70126 Bari (Italy)	SSD 453	Landrace	IRQ	Single seed descent -S3	SSD 453						DWRC-1371
DWRC-1372	Domenico Pignone IBBR-CNR	domenico.pignone@ibbr.cnr.it	Institute of Bioscience and Bioresources Via G. Amendola 165/A, I-70126 Bari (Italy)	SSD 457	Landrace	ITA	Single seed descent -S3	SSD 457						DWRC-1372
DWRC-1373	Domenico Pignone IBBR-CNR	domenico.pignone@ibbr.cnr.it	Institute of Bioscience and Bioresources Via G. Amendola 165/A, I-70126 Bari (Italy)	SSD 459	Landrace	USA	Single seed descent -S3	SSD 459						DWRC-1373
DWRC-1374	Domenico Pignone IBBR-CNR	domenico.pignone@ibbr.cnr.it	Institute of Bioscience and Bioresources Via G. Amendola 165/A, I-70126 Bari (Italy)	SSD 467	Landrace	GRC	Single seed descent -S3	SSD 467						DWRC-1374
DWRC-1375	Domenico Pignone IBBR-CNR	domenico.pignone@ibbr.cnr.it	Institute of Bioscience and Bioresources Via G. Amendola 165/A, I-70126 Bari (Italy)	SSD 470	Landrace	ESP	Single seed descent -S3	SSD 470						DWRC-1375
DWRC-1376	Domenico Pignone IBBR-CNR	domenico.pignone@ibbr.cnr.it	Institute of Bioscience and Bioresources Via G. Amendola 165/A, I-70126 Bari (Italy)	SSD 477	Landrace	ITA	Single seed descent -S3	SSD 477						DWRC-1376
DWRC-1377	Domenico Pignone IBBR-CNR	domenico.pignone@ibbr.cnr.it	Institute of Bioscience and Bioresources Via G. Amendola 165/A, I-70126 Bari (Italy)	SSD 478	Landrace	ITA	Single seed descent -S3	SSD 478						DWRC-1377
DWRC-1378	Domenico Pignone IBBR-CNR	domenico.pignone@ibbr.cnr.it	Institute of Bioscience and Bioresources Via G. Amendola 165/A, I-70126 Bari (Italy)	SSD 482	Landrace	ITA	Single seed descent -S3	SSD 482						DWRC-1378
DWRC-1379	Domenico Pignone IBBR-CNR	domenico.pignone@ibbr.cnr.it	Institute of Bioscience and Bioresources Via G. Amendola 165/A, I-70126 Bari (Italy)	SSD 483	Landrace	GRC	Single seed descent -S3	SSD 483						DWRC-1379
DWRC-1380	Domenico Pignone IBBR-CNR	domenico.pignone@ibbr.cnr.it	Institute of Bioscience and Bioresources Via G. Amendola 165/A, I-70126 Bari (Italy)	SSD 486	Landrace	GRC	Single seed descent -S3	SSD 486						DWRC-1380
DWRC-1381	Domenico Pignone IBBR-CNR	domenico.pignone@ibbr.cnr.it	Institute of Bioscience and Bioresources Via G. Amendola 165/A, I-70126 Bari (Italy)	SSD 487	Landrace	GRC	Single seed descent -S3	SSD 487						DWRC-1381
DWRC-1382	Domenico Pignone IBBR-CNR	domenico.pignone@ibbr.cnr.it	Institute of Bioscience and Bioresources Via G. Amendola 165/A, I-70126 Bari (Italy)	SSD 488	Landrace	GRC	Single seed descent -S3	SSD 488						DWRC-1382
DWRC-1383	Domenico Pignone IBBR-CNR	domenico.pignone@ibbr.cnr.it	Institute of Bioscience and Bioresources Via G. Amendola 165/A, I-70126 Bari (Italy)	SSD 491	Landrace	GRC	Single seed descent -S3	SSD 491						DWRC-1383
DWRC-1384	Domenico Pignone IBBR-CNR	domenico.pignone@ibbr.cnr.it	Institute of Bioscience and Bioresources Via G. Amendola 165/A, I-70126 Bari (Italy)	SSD 493	Landrace	GRC	Single seed descent -S3	SSD 493						DWRC-1384
DWRC-1385	Domenico Pignone IBBR-CNR	domenico.pignone@ibbr.cnr.it	Institute of Bioscience and Bioresources Via G. Amendola 165/A, I-70126 Bari (Italy)	SSD 499	Landrace	ITA	Single seed descent -S3	SSD 499						DWRC-1385
DWRC-1386	Domenico Pignone IBBR-CNR	domenico.pignone@ibbr.cnr.it	Institute of Bioscience and Bioresources Via G. Amendola 165/A, I-70126 Bari (Italy)	SSD 500	Landrace	ITA	Single seed descent -S3	SSD 500						DWRC-1386
DWRC-1387	Domenico Pignone IBBR-CNR	domenico.pignone@ibbr.cnr.it	Institute of Bioscience and Bioresources Via G. Amendola 165/A, I-70126 Bari (Italy)	SSD 509	Landrace	EGY	Single seed descent -S3	SSD 509						DWRC-1387
DWRC-1388	Domenico Pignone IBBR-CNR	domenico.pignone@ibbr.cnr.it	Institute of Bioscience and Bioresources Via G. Amendola 165/A, I-70126 Bari (Italy)	SSD 511	Landrace	LBY	Single seed descent -S3	SSD 511						DWRC-1388
DWRC-1389	Domenico Pignone IBBR-CNR	domenico.pignone@ibbr.cnr.it	Institute of Bioscience and Bioresources Via G. Amendola 165/A, I-70126 Bari (Italy)	SSD 513	Landrace	ITA	Single seed descent -S3	SSD 513						DWRC-1389
DWRC-1390	Domenico Pignone IBBR-CNR	domenico.pignone@ibbr.cnr.it	Institute of Bioscience and Bioresources Via G. Amendola 165/A, I-70126 Bari (Italy)	SSD 520	Landrace	ITA	Single seed descent -S3	SSD 520						DWRC-1390
DWRC-1391	Domenico Pignone IBBR-CNR	domenico.pignone@ibbr.cnr.it	Institute of Bioscience and Bioresources Via G. Amendola 165/A, I-70126 Bari (Italy)	SSD 526	Landrace	ITA	Single seed descent -S3	SSD 526						DWRC-1391
DWRC-1392	Domenico Pignone IBBR-CNR	domenico.pignone@ibbr.cnr.it	Institute of Bioscience and Bioresources Via G. Amendola 165/A, I-70126 Bari (Italy)	SSD 529	Landrace	ITA	Single seed descent -S3	SSD 529						DWRC-1392
DWRC-1393	Domenico Pignone IBBR-CNR	domenico.pignone@ibbr.cnr.it	Institute of Bioscience and Bioresources Via G. Amendola 165/A, I-70126 Bari (Italy)	SSD 531	Landrace	ITA	Single seed descent -S3	SSD 531						DWRC-1393
DWRC-1394	Domenico Pignone IBBR-CNR	domenico.pignone@ibbr.cnr.it	Institute of Bioscience and Bioresources Via G. Amendola 165/A, I-70126 Bari (Italy)	SSD 532	Landrace	ITA	Single seed descent -S3	SSD 532						DWRC-1394
DWRC-1395	Domenico Pignone IBBR-CNR	domenico.pignone@ibbr.cnr.it	Institute of Bioscience and Bioresources Via G. Amendola 165/A, I-70126 Bari (Italy)	SSD 533	Landrace	ITA	Single seed descent -S3	SSD 533						DWRC-1395
DWRC-1396	Domenico Pignone IBBR-CNR	domenico.pignone@ibbr.cnr.it	Institute of Bioscience and Bioresources Via G. Amendola 165/A, I-70126 Bari (Italy)	SSD 533 – BIS	Landrace	ITA	Single seed descent -S3	SSD 533 – BIS						DWRC-1396
DWRC-1397	Domenico Pignone IBBR-CNR	domenico.pignone@ibbr.cnr.it	Institute of Bioscience and Bioresources Via G. Amendola 165/A, I-70126 Bari (Italy)	SSD 534	Landrace	ITA	Single seed descent -S3	SSD 534						DWRC-1397
DWRC-1398	Massimo Palumbo CREA-CI	massimo.palumbo@crea.gov.it	Corso Savoia, 190 -95024 Acireale (CT) Italy	BIANCUCCIA	Landrace	ITA	Sicilian landrace						Triticum durum Desf. var. leucomelan Koern.	DWRC-1398
DWRC-1399	Massimo Palumbo CREA-CI	massimo.palumbo@crea.gov.it	Corso Savoia, 190 -95024 Acireale (CT) Italy	BIVONA	Landrace	ITA	Sicilian landrace						Triticum turgidum L. var. speciosissimum Koern.	DWRC-1399
DWRC-1400	Massimo Palumbo CREA-CI	massimo.palumbo@crea.gov.it	Corso Savoia, 190 -95024 Acireale (CT) Italy	BUFALA Nera Lunga	Landrace	ITA	Sicilian landrace						Triticum turgidum L. var. iodurum Koern.	DWRC-1400
DWRC-1401	Massimo Palumbo CREA-CI	massimo.palumbo@crea.gov.it	Corso Savoia, 190 -95024 Acireale (CT) Italy	BUFALA Rossa Lunga	Landrace	ITA	Sicilian landrace						Triticum turgidum L. var. mertensii Koern.	DWRC-1401
DWRC-1402	Massimo Palumbo CREA-CI	massimo.palumbo@crea.gov.it	Corso Savoia, 190 -95024 Acireale (CT) Italy	CASTIGLIONE	Landrace	ITA	Sicilian landrace						Triticum durum Desf. var. erythromelan Koern.	DWRC-1402
DWRC-1403	Massimo Palumbo CREA-CI	massimo.palumbo@crea.gov.it	Corso Savoia, 190 -95024 Acireale (CT) Italy	CICIREDDA	Landrace	ITA	Sicilian landrace						Triticum turgidum L. var. siculum	DWRC-1403
DWRC-1404	Massimo Palumbo CREA-CI	massimo.palumbo@crea.gov.it	Corso Savoia, 190 -95024 Acireale (CT) Italy	CURCITTA	Landrace	ITA	Sicilian landrace							DWRC-1404
DWRC-1405	Massimo Palumbo CREA-CI	massimo.palumbo@crea.gov.it	Corso Savoia, 190 -95024 Acireale (CT) Italy	FARRO LUNGO	Landrace	ITA	Sicilian landrace						Triticum durum Desf. var. melanopus Koern.	DWRC-1405
DWRC-1406	Massimo Palumbo CREA-CI	massimo.palumbo@crea.gov.it	Corso Savoia, 190 -95024 Acireale (CT) Italy	GIRGENTANA	Landrace	ITA	Sicilian landrace							DWRC-1406
DWRC-1407	Massimo Palumbo CREA-CI	massimo.palumbo@crea.gov.it	Corso Savoia, 190 -95024 Acireale (CT) Italy	GIOIA	Landrace	ITA	Sicilian landrace						Triticum durum Desf. var. erythromelan Koern.	DWRC-1407
DWRC-1408	Massimo Palumbo CREA-CI	massimo.palumbo@crea.gov.it	Corso Savoia, 190 -95024 Acireale (CT) Italy	INGLESA	Landrace	ITA	Sicilian landrace						Triticum durum Desf. var. leucomelan Koern.	DWRC-1408
DWRC-1409	Massimo Palumbo CREA-CI	massimo.palumbo@crea.gov.it	Corso Savoia, 190 -95024 Acireale (CT) Italy	LINA	Landrace	ITA	Sicilian landrace						Triticum durum Desf. var. erythromelan Koern.	DWRC-1409
DWRC-1410	Massimo Palumbo CREA-CI	massimo.palumbo@crea.gov.it	Corso Savoia, 190 -95024 Acireale (CT) Italy	MARGHERITO	Landrace	ITA	Sicilian landrace						Triticum durum Desf. var. leucomelan Koern.	DWRC-1410
DWRC-1411	Massimo Palumbo CREA-CI	massimo.palumbo@crea.gov.it	Corso Savoia, 190 -95024 Acireale (CT) Italy	PAOLA	Landrace	ITA	Sicilian landrace							DWRC-1411
DWRC-1412	Massimo Palumbo CREA-CI	massimo.palumbo@crea.gov.it	Corso Savoia, 190 -95024 Acireale (CT) Italy	PRIZIUSA	Landrace	ITA	Sicilian landrace						Triticum durum Desf. var. hordeiforme Koern.	DWRC-1412
DWRC-1413	Massimo Palumbo CREA-CI	massimo.palumbo@crea.gov.it	Corso Savoia, 190 -95024 Acireale (CT) Italy	REGINA	Landrace	ITA	Sicilian landrace						Triticum durum Desf. var. leucurum Koern.	DWRC-1413
DWRC-1414	Massimo Palumbo CREA-CI	massimo.palumbo@crea.gov.it	Corso Savoia, 190 -95024 Acireale (CT) Italy	RUSCIA	Landrace	ITA	Sicilian landrace						Triticum durum Desf. var. erythromelan Koern.	DWRC-1414
DWRC-1415	Massimo Palumbo CREA-CI	massimo.palumbo@crea.gov.it	Corso Savoia, 190 -95024 Acireale (CT) Italy	RUSSELLO	Landrace	ITA	Sicilian landrace						Triticum durum Desf. var. hordeiforme Koern.	DWRC-1415
DWRC-1416	Massimo Palumbo CREA-CI	massimo.palumbo@crea.gov.it	Corso Savoia, 190 -95024 Acireale (CT) Italy	SAMMARTINARA	Landrace	ITA	Sicilian landrace						Triticum durum Desf. var. leucurum Koern.	DWRC-1416
DWRC-1417	Massimo Palumbo CREA-CI	massimo.palumbo@crea.gov.it	Corso Savoia, 190 -95024 Acireale (CT) Italy	SCORSONERA	Landrace	ITA	Sicilian landrace						Triticum durum Desf. var. coerulescens Koern.	DWRC-1417
DWRC-1418	Massimo Palumbo CREA-CI	massimo.palumbo@crea.gov.it	Corso Savoia, 190 -95024 Acireale (CT) Italy	SENATORE CAPPELLI	Landrace	ITA	Ancient Italian cultivar							DWRC-1418
DWRC-1419	Massimo Palumbo CREA-CI	massimo.palumbo@crea.gov.it	Corso Savoia, 190 -95024 Acireale (CT) Italy	TIMILIA	Landrace	ITA	Sicilian landrace						Triticum durum Desf. var. affine Koern.	DWRC-1419
DWRC-1420	Massimo Palumbo CREA-CI	massimo.palumbo@crea.gov.it	Corso Savoia, 190 -95024 Acireale (CT) Italy	BRONTE	Landrace	ITA	Berillo x Latino							DWRC-1420
DWRC-1421	Massimo Palumbo CREA-CI	massimo.palumbo@crea.gov.it	Corso Savoia, 190 -95024 Acireale (CT) Italy	CICLOPE	Landrace	ITA	(Trinakria x Berillo) x (Valnova x Trinakria)							DWRC-1421
DWRC-1422	Massimo Palumbo CREA-CI	massimo.palumbo@crea.gov.it	Corso Savoia, 190 -95024 Acireale (CT) Italy	SANT'AGATA	Landrace	ITA	Adamello x Simeto							DWRC-1422
DWRC-1423	Massimo Palumbo CREA-CI	massimo.palumbo@crea.gov.it	Corso Savoia, 190 -95024 Acireale (CT) Italy	TRINAKRIA	Landrace	ITA	Sicilian cultuvar							DWRC-1423
DWRC-1424	Massimo Palumbo CREA-CI	massimo.palumbo@crea.gov.it	Corso Savoia, 190 -95024 Acireale (CT) Italy	BERILLO	Landrace	ITA	Ancient Italian cultivar							DWRC-1424
DWRC-1425	Massimo Palumbo CREA-CI	massimo.palumbo@crea.gov.it	Corso Savoia, 190 -95024 Acireale (CT) Italy	CANU ARDESU	Landrace	ITA	Italian landrace							DWRC-1425
DWRC-1426	Massimo Palumbo CREA-CI	massimo.palumbo@crea.gov.it	Corso Savoia, 190 -95024 Acireale (CT) Italy	CANU BASCIU	Landrace	ITA	Italian landrace							DWRC-1426
DWRC-1427	Elisabetta Mazzucotelli CREA-GB	elisabetta.mazzucotelli@crea.gov.it	Via San Protaso 302, 29017 Fiorenzuola d'Arda (PC), Italy	9.001/02	Dicoccum	na	emmer							DWRC-1427
DWRC-1428	Elisabetta Mazzucotelli CREA-GB	elisabetta.mazzucotelli@crea.gov.it	Via San Protaso 302, 29017 Fiorenzuola d'Arda (PC), Italy	9.001/97	Dicoccum	na	emmer							DWRC-1428
DWRC-1429	Elisabetta Mazzucotelli CREA-GB	elisabetta.mazzucotelli@crea.gov.it	Via San Protaso 302, 29017 Fiorenzuola d'Arda (PC), Italy	9.004/02	Dicoccum	na	emmer							DWRC-1429
DWRC-1430	Elisabetta Mazzucotelli CREA-GB	elisabetta.mazzucotelli@crea.gov.it	Via San Protaso 302, 29017 Fiorenzuola d'Arda (PC), Italy	9.119/05	Dicoccum	na	emmer							DWRC-1430
DWRC-1431	Elisabetta Mazzucotelli CREA-GB	elisabetta.mazzucotelli@crea.gov.it	Via San Protaso 302, 29017 Fiorenzuola d'Arda (PC), Italy	9.122/05	Dicoccum	na	emmer							DWRC-1431
DWRC-1432	Elisabetta Mazzucotelli CREA-GB	elisabetta.mazzucotelli@crea.gov.it	Via San Protaso 302, 29017 Fiorenzuola d'Arda (PC), Italy	9.126/05	Dicoccum	na	emmer							DWRC-1432
DWRC-1433	Elisabetta Mazzucotelli CREA-GB	elisabetta.mazzucotelli@crea.gov.it	Via San Protaso 302, 29017 Fiorenzuola d'Arda (PC), Italy	R0_08	breeding line	ITA	Latino :: MG5323							DWRC-1433
DWRC-1434	Elisabetta Mazzucotelli CREA-GB	elisabetta.mazzucotelli@crea.gov.it	Via San Protaso 302, 29017 Fiorenzuola d'Arda (PC), Italy	Adone	cultivar	ITA	E55M :: ISCCTA137							DWRC-1434
DWRC-1435	Elisabetta Mazzucotelli CREA-GB	elisabetta.mazzucotelli@crea.gov.it	Via San Protaso 302, 29017 Fiorenzuola d'Arda (PC), Italy	Core	cultivar	ITA	Platani :: Gianni							DWRC-1435
DWRC-1436	Elisabetta Mazzucotelli CREA-GB	elisabetta.mazzucotelli@crea.gov.it	Via San Protaso 302, 29017 Fiorenzuola d'Arda (PC), Italy	Levante	cultivar	ITA	G80 :: Picenio :: Ionio							DWRC-1436
DWRC-1437	Elisabetta Mazzucotelli CREA-GB	elisabetta.mazzucotelli@crea.gov.it	Via San Protaso 302, 29017 Fiorenzuola d'Arda (PC), Italy	Monastir	cultivar	ITA								DWRC-1437
DWRC-1438	Elisabetta Mazzucotelli CREA-GB	elisabetta.mazzucotelli@crea.gov.it	Via San Protaso 302, 29017 Fiorenzuola d'Arda (PC), Italy	Orlù	cultivar	ITA								DWRC-1438
DWRC-1439	Elisabetta Mazzucotelli CREA-GB	elisabetta.mazzucotelli@crea.gov.it	Via San Protaso 302, 29017 Fiorenzuola d'Arda (PC), Italy	Odisseo	cultivar	ITA	Svevo :: le24							DWRC-1439
DWRC-1440	Elisabetta Mazzucotelli CREA-GB	elisabetta.mazzucotelli@crea.gov.it	Via San Protaso 302, 29017 Fiorenzuola d'Arda (PC), Italy	RIL11	breeding line	ITA	Ofanto :: Cappelli							DWRC-1440
DWRC-1441	Elisabetta Mazzucotelli CREA-GB	elisabetta.mazzucotelli@crea.gov.it	Via San Protaso 302, 29017 Fiorenzuola d'Arda (PC), Italy	Sachem	cultivar	FRA								DWRC-1441
DWRC-1442	Elisabetta Mazzucotelli CREA-GB	elisabetta.mazzucotelli@crea.gov.it	Via San Protaso 302, 29017 Fiorenzuola d'Arda (PC), Italy	Tirex	cultivar	ITA	Svevo :: Nefer							DWRC-1442
DWRC-1443	Elisabetta Mazzucotelli CREA-GB	elisabetta.mazzucotelli@crea.gov.it	Via San Protaso 302, 29017 Fiorenzuola d'Arda (PC), Italy	Zardak	landrace	IRN	-							DWRC-1443
DWRC-1444	Elisabetta Mazzucotelli CREA-GB	elisabetta.mazzucotelli@crea.gov.it	Via San Protaso 302, 29017 Fiorenzuola d'Arda (PC), Italy	249	landrace	IRN	landrace							DWRC-1444
DWRC-1445	Elisabetta Mazzucotelli CREA-GB	elisabetta.mazzucotelli@crea.gov.it	Via San Protaso 302, 29017 Fiorenzuola d'Arda (PC), Italy	Biancuccia	landrace	ITA	landrace							DWRC-1445
DWRC-1446	Elisabetta Mazzucotelli CREA-GB	elisabetta.mazzucotelli@crea.gov.it	Via San Protaso 302, 29017 Fiorenzuola d'Arda (PC), Italy	PI 428054	Dicoccoides	TUR	wild emmer			winter	DIC027	37.83333333 ; 39.81666667	TUR_44.0 km west of Diyarbakir in the Karakadaj	DWRC-1446
DWRC-1447	Elisabetta Mazzucotelli CREA-GB	elisabetta.mazzucotelli@crea.gov.it	Via San Protaso 302, 29017 Fiorenzuola d'Arda (PC), Italy	PI 428119	Dicoccoides	ISR	wild emmer			winter with some spring types	DIC064	32.96666667 ; 35.49444444	ISR_city limits of Safad on road to Rosh Pinna	DWRC-1447
DWRC-1448	Elisabetta Mazzucotelli CREA-GB	elisabetta.mazzucotelli@crea.gov.it	Via San Protaso 302, 29017 Fiorenzuola d'Arda (PC), Italy	PI 466946	Dicoccoides	SYR	wild emmer			winter	DIC088	32.99 ; 35.69	SYR_Kazrin	DWRC-1448
DWRC-1449	Elisabetta Mazzucotelli CREA-GB	elisabetta.mazzucotelli@crea.gov.it	Via San Protaso 302, 29017 Fiorenzuola d'Arda (PC), Italy	PI 466971	Dicoccoides	ISR	wild emmer			winter with some spring types	DIC109	32.59666667 ; 35.00194444	ISR_Bat Shelomo	DWRC-1449
DWRC-1450	Elisabetta Mazzucotelli CREA-GB	elisabetta.mazzucotelli@crea.gov.it	Via San Protaso 302, 29017 Fiorenzuola d'Arda (PC), Italy	PI 467015	Dicoccoides	ISR	wild emmer			spring	DIC144	32.86666667 ; 35.53333333	ISR_Tabigha	DWRC-1450
DWRC-1451	Elisabetta Mazzucotelli CREA-GB	elisabetta.mazzucotelli@crea.gov.it	Via San Protaso 302, 29017 Fiorenzuola d'Arda (PC), Italy	PI 470736	Dicoccoides	TUR	wild emmer			winter	DIC155	38.21666667 ; 39.81666667	TUR_50km northwest of Diyarbakir;	DWRC-1451
DWRC-1452	Elisabetta Mazzucotelli CREA-GB	elisabetta.mazzucotelli@crea.gov.it	Via San Protaso 302, 29017 Fiorenzuola d'Arda (PC), Italy	PI 470984	Dicoccoides	LBN	wild emmer			winter	DIC173	33.41666667 ; 35.86666667	LBN_Mt. Hermon	DWRC-1452
DWRC-1453	Elisabetta Mazzucotelli CREA-GB	elisabetta.mazzucotelli@crea.gov.it	Via San Protaso 302, 29017 Fiorenzuola d'Arda (PC), Italy	PI 471012	Dicoccoides	ISR	wild emmer			winter	DIC175	32.96666667 ; 35.53333333	ISR_Rosh Pinna	DWRC-1453
DWRC-1454	Elisabetta Mazzucotelli CREA-GB	elisabetta.mazzucotelli@crea.gov.it	Via San Protaso 302, 29017 Fiorenzuola d'Arda (PC), Italy	PI 538667	Dicoccoides	TUR	wild emmer			winter	DIC240	37.71666667 ; 39.5	TUR_20.2 km east of Siverek	DWRC-1454
DWRC-1455	Elisabetta Mazzucotelli CREA-GB	elisabetta.mazzucotelli@crea.gov.it	Via San Protaso 302, 29017 Fiorenzuola d'Arda (PC), Italy	PI 538696	Dicoccoides	ISR	wild emmer			spring	DIC267	32.58333333 ; 35.05	ISR_Between 'En haShofet and Daliyya	DWRC-1455
DWRC-1456	Elisabetta Mazzucotelli CREA-GB	elisabetta.mazzucotelli@crea.gov.it	Via San Protaso 302, 29017 Fiorenzuola d'Arda (PC), Italy	PI 538717	Dicoccoides	LBN	wild emmer			winter	DIC280	33.5 ; 35.83333333	LBN_between Rashaya and Aiha	DWRC-1456
DWRC-1457	Elisabetta Mazzucotelli CREA-GB	elisabetta.mazzucotelli@crea.gov.it	Via San Protaso 302, 29017 Fiorenzuola d'Arda (PC), Italy	PI 554584	Dicoccoides	TUR	wild emmer			winter	DIC287	38.6 ; 27.06666667	TUR_Aegean Agric. Research Institute, Menemen;	DWRC-1457
DWRC-1458	Elisabetta Mazzucotelli CREA-GB	elisabetta.mazzucotelli@crea.gov.it	Via San Protaso 302, 29017 Fiorenzuola d'Arda (PC), Italy	PI 560873	Dicoccoides	TUR	wild emmer			winter	DIC289	37.78333333 ; 42.05	TUR_6km W of Uzumluk village on Siirt-Eruh road;	DWRC-1458
DWRC-1459	Elisabetta Mazzucotelli CREA-GB	elisabetta.mazzucotelli@crea.gov.it	Via San Protaso 302, 29017 Fiorenzuola d'Arda (PC), Italy	PI 560877	Dicoccoides	TUR	wild emmer			winter	DIC290	38.21666667 ; 41.43333333	TUR_6.8km N of Kozluk on road to Gumusorgu	DWRC-1459
DWRC-1460	Elisabetta Mazzucotelli CREA-GB	elisabetta.mazzucotelli@crea.gov.it	Via San Protaso 302, 29017 Fiorenzuola d'Arda (PC), Italy	PI 654321	Dicoccoides	TUR	wild emmer			winter	DIC292	37.71805556 ; 39.32694444	TUR_4km south of Siverek on Karakecili road	DWRC-1460
DWRC-1461	Elisabetta Mazzucotelli CREA-GB	elisabetta.mazzucotelli@crea.gov.it	Via San Protaso 302, 29017 Fiorenzuola d'Arda (PC), Italy	TRI 11505	Dicoccoides	LBN	wild emmer			winter	DIC298		LBN_	DWRC-1461
DWRC-1462	Elisabetta Mazzucotelli CREA-GB	elisabetta.mazzucotelli@crea.gov.it	Via San Protaso 302, 29017 Fiorenzuola d'Arda (PC), Italy	TRI 14196	Dicoccoides	ITA	wild emmer			winter	DIC302		ITA_Corleto Perticara	DWRC-1462
DWRC-1463	Elisabetta Mazzucotelli CREA-GB	elisabetta.mazzucotelli@crea.gov.it	Via San Protaso 302, 29017 Fiorenzuola d'Arda (PC), Italy	TRI 14265	Dicoccoides	na	wild emmer			winter	DIC304		-_	DWRC-1463
DWRC-1464	Elisabetta Mazzucotelli CREA-GB	elisabetta.mazzucotelli@crea.gov.it	Via San Protaso 302, 29017 Fiorenzuola d'Arda (PC), Italy	TRI 16621	Dicoccoides	ISR	wild emmer			spring	DIC307		ISR_Israel, D- 3: Mt. of Beatitudes, Near `Sea Level' sign;	DWRC-1464
DWRC-1465	Elisabetta Mazzucotelli CREA-GB	elisabetta.mazzucotelli@crea.gov.it	Via San Protaso 302, 29017 Fiorenzuola d'Arda (PC), Italy	TRI 16630	Dicoccoides	ISR	wild emmer			unknown	DIC310		ISR_Israel, B- 2: Mt. Kena'an, Road Rosh Pina - Zefat "89" - oxbow curve;	DWRC-1465
DWRC-1466	Elisabetta Mazzucotelli CREA-GB	elisabetta.mazzucotelli@crea.gov.it	Via San Protaso 302, 29017 Fiorenzuola d'Arda (PC), Italy	TRI 16631	Dicoccoides	ISR	wild emmer			winter	DIC311		ISR_Israel, B- 1: Kefar Shamai, E.of settlement;	DWRC-1466
DWRC-1467	Elisabetta Mazzucotelli CREA-GB	elisabetta.mazzucotelli@crea.gov.it	Via San Protaso 302, 29017 Fiorenzuola d'Arda (PC), Italy	TRI 17116	Dicoccoides	LBN	wild emmer			spring	DIC313		LBN_	DWRC-1467
DWRC-1468	Elisabetta Mazzucotelli CREA-GB	elisabetta.mazzucotelli@crea.gov.it	Via San Protaso 302, 29017 Fiorenzuola d'Arda (PC), Italy	TRI 17298	Dicoccoides	ISR	wild emmer			winter	DIC314_A	041°36' E ; 37°17' N	ISR_Mt. Hermon, 2,5 km NNW on road ascending from Najdal Shanas South stop;	DWRC-1468
DWRC-1469	Elisabetta Mazzucotelli CREA-GB	elisabetta.mazzucotelli@crea.gov.it	Via San Protaso 302, 29017 Fiorenzuola d'Arda (PC), Italy	TRI 18465	Dicoccoides	ISR	wild emmer			intermediate (spring)	DIC315	035°23'55'' E ; 32°43'10'' N	ISR_Bet Qeshet, unterhalb Galilee	DWRC-1469
DWRC-1470	Elisabetta Mazzucotelli CREA-GB	elisabetta.mazzucotelli@crea.gov.it	Via San Protaso 302, 29017 Fiorenzuola d'Arda (PC), Italy	TRI 18480	Dicoccoides	ISR	wild emmer			spring	DIC317	035°14' E ; 31°47' N	ISR_20 km W von Jerusalem;	DWRC-1470
DWRC-1471	Elisabetta Mazzucotelli CREA-GB	elisabetta.mazzucotelli@crea.gov.it	Via San Protaso 302, 29017 Fiorenzuola d'Arda (PC), Italy	TRI 18485	Dicoccoides	ISR	wild emmer			spring	DIC320	039°46' E ; 37°47' N	TUR_52.5 km W von Diyarbakir in der Karakadaj	DWRC-1471
DWRC-1472	Elisabetta Mazzucotelli CREA-GB	elisabetta.mazzucotelli@crea.gov.it	Via San Protaso 302, 29017 Fiorenzuola d'Arda (PC), Italy	TRI 18488	Dicoccoides	LBN	wild emmer			spring	DIC322	035°52'00'' E ; 33°31'00'' N	LBN_Aiha-Kfarkouk, oberhalb "sahlet";	DWRC-1472
DWRC-1473	Elisabetta Mazzucotelli CREA-GB	elisabetta.mazzucotelli@crea.gov.it	Via San Protaso 302, 29017 Fiorenzuola d'Arda (PC), Italy	TRI 18491	Dicoccoides	TUR	wild emmer			intermediate (winter)	DIC325	041°36' E ; 37°17' N	TUR_Mardin, 34.9 km W von Idil	DWRC-1473
DWRC-1474	Elisabetta Mazzucotelli CREA-GB	elisabetta.mazzucotelli@crea.gov.it	Via San Protaso 302, 29017 Fiorenzuola d'Arda (PC), Italy	TRI 18492	Dicoccoides	ISR	wild emmer			spring	DIC326	034°45' E ; 31°30' N	ISR_Kazrin	DWRC-1474
DWRC-1475	Elisabetta Mazzucotelli CREA-GB	elisabetta.mazzucotelli@crea.gov.it	Via San Protaso 302, 29017 Fiorenzuola d'Arda (PC), Italy	TRI 18505	Dicoccoides	SYR	wild emmer			intermediate (spring)	DIC339	036°07' E ; 32°48' N	SYR_Der'a Provinz;	DWRC-1475
DWRC-1476	Elisabetta Mazzucotelli CREA-GB	elisabetta.mazzucotelli@crea.gov.it	Via San Protaso 302, 29017 Fiorenzuola d'Arda (PC), Italy	TRI 18506	Dicoccoides	SYR	wild emmer			intermediate (winter)	DIC340	036°05' E ; 33°45' N	SYR_Damaskus Provinz	DWRC-1476
DWRC-1477	Elisabetta Mazzucotelli CREA-GB	elisabetta.mazzucotelli@crea.gov.it	Via San Protaso 302, 29017 Fiorenzuola d'Arda (PC), Italy	TRI 18508	Dicoccoides	SYR	wild emmer			intermediate (winter)	DIC342_A	036°02' E ; 33°40' N	SYR_Damaskus Provinz;	DWRC-1477
DWRC-1478	Elisabetta Mazzucotelli CREA-GB	elisabetta.mazzucotelli@crea.gov.it	Via San Protaso 302, 29017 Fiorenzuola d'Arda (PC), Italy	TRI 18520	Dicoccoides	TUR	wild emmer			intermediate (winter)	DIC344	039°46' E ; 37°47' N	TUR_;	DWRC-1478
DWRC-1479	Elisabetta Mazzucotelli CREA-GB	elisabetta.mazzucotelli@crea.gov.it	Via San Protaso 302, 29017 Fiorenzuola d'Arda (PC), Italy	TRI 18523	Dicoccoides	ISR	wild emmer			intermediate (winter)	DIC346_A	035°17'30'' E ; 32°36'40'' N	ISR_Afula-Tiberias;	DWRC-1479
DWRC-1480	Elisabetta Mazzucotelli CREA-GB	elisabetta.mazzucotelli@crea.gov.it	Via San Protaso 302, 29017 Fiorenzuola d'Arda (PC), Italy	TRI 18528	Dicoccoides	LBN	wild emmer			intermediate (spring)	DIC348	035°50'22'' E ; 33°30'04'' N	LBN_nahe Rashaya;	DWRC-1480
DWRC-1481	Elisabetta Mazzucotelli CREA-GB	elisabetta.mazzucotelli@crea.gov.it	Via San Protaso 302, 29017 Fiorenzuola d'Arda (PC), Italy	TRI 18532	Dicoccoides	LBN	wild emmer			intermediate (winter)	DIC351	035°46'00'' E ; 33°26'00'' N	LBN_zwischen Ain Harsch und Ain Ata	DWRC-1481
DWRC-1482	Elisabetta Mazzucotelli CREA-GB	elisabetta.mazzucotelli@crea.gov.it	Via San Protaso 302, 29017 Fiorenzuola d'Arda (PC), Italy	TRI 18533	Dicoccoides	LBN	wild emmer			spring	DIC352	035°50'00'' E ; 30°00' N	LBN_zwischen Rashaya und Aiha	DWRC-1482
DWRC-1483	Elisabetta Mazzucotelli CREA-GB	elisabetta.mazzucotelli@crea.gov.it	Via San Protaso 302, 29017 Fiorenzuola d'Arda (PC), Italy	TRI 18536	Dicoccoides	TUR	wild emmer			intermediate (winter)	DIC353_B	042°23' E ; 37°35' N	TUR_Siirt, 13 km W von Sirnak;	DWRC-1483
DWRC-1484	Elisabetta Mazzucotelli CREA-GB	elisabetta.mazzucotelli@crea.gov.it	Via San Protaso 302, 29017 Fiorenzuola d'Arda (PC), Italy	TRI 18539	Dicoccoides	TUR	wild emmer			spring	DIC354	039°49' E ; 37°51' N	TUR_Diyarbakir, 20 km E von Karacadag an der StraÃŸe Siverek nach Diyarbakir, 7 km E vom Dorf Karabache;	DWRC-1484
DWRC-1485	Elisabetta Mazzucotelli CREA-GB	elisabetta.mazzucotelli@crea.gov.it	Via San Protaso 302, 29017 Fiorenzuola d'Arda (PC), Italy	TRI 18809	Dicoccoides	LBN	wild emmer			/	DIC355		LBN_;	DWRC-1485
DWRC-1486	Elisabetta Mazzucotelli CREA-GB	elisabetta.mazzucotelli@crea.gov.it	Via San Protaso 302, 29017 Fiorenzuola d'Arda (PC), Italy	TRI 1902	Dicoccoides	na	wild emmer			spring	DIC356			DWRC-1486
DWRC-1487	Elisabetta Mazzucotelli CREA-GB	elisabetta.mazzucotelli@crea.gov.it	Via San Protaso 302, 29017 Fiorenzuola d'Arda (PC), Italy	TRI 19077	Dicoccoides	na	wild emmer			spring	DIC357			DWRC-1487
DWRC-1488	Elisabetta Mazzucotelli CREA-GB	elisabetta.mazzucotelli@crea.gov.it	Via San Protaso 302, 29017 Fiorenzuola d'Arda (PC), Italy	TRI 29352	Dicoccoides	LBN	wild emmer			intermediate (winter)	DIC359	035°52'00'' E ; 33°30'00'' N	LBN_zwischen Aiha und Kfarkouk, ca. 1 km von Aiha;	DWRC-1488
DWRC-1489	Elisabetta Mazzucotelli CREA-GB	elisabetta.mazzucotelli@crea.gov.it	Via San Protaso 302, 29017 Fiorenzuola d'Arda (PC), Italy	TRI 3421	Dicoccoides	na	wild emmer			spring	DIC360			DWRC-1489
DWRC-1490	Elisabetta Mazzucotelli CREA-GB	elisabetta.mazzucotelli@crea.gov.it	Via San Protaso 302, 29017 Fiorenzuola d'Arda (PC), Italy	TRI 3425	Dicoccoides	na	wild emmer			spring	DIC361			DWRC-1490
DWRC-1491	Elisabetta Mazzucotelli CREA-GB	elisabetta.mazzucotelli@crea.gov.it	Via San Protaso 302, 29017 Fiorenzuola d'Arda (PC), Italy	TRI 4310	Dicoccoides	na	wild emmer			spring	DIC363			DWRC-1491
DWRC-1492	Elisabetta Mazzucotelli CREA-GB	elisabetta.mazzucotelli@crea.gov.it	Via San Protaso 302, 29017 Fiorenzuola d'Arda (PC), Italy	TRI 4332	Dicoccoides	na	wild emmer			spring	DIC364			DWRC-1492
DWRC-1493	Elisabetta Mazzucotelli CREA-GB	elisabetta.mazzucotelli@crea.gov.it	Via San Protaso 302, 29017 Fiorenzuola d'Arda (PC), Italy	TRI 4347	Dicoccoides	na	wild emmer			spring	DIC365			DWRC-1493
DWRC-1494	Elisabetta Mazzucotelli CREA-GB	elisabetta.mazzucotelli@crea.gov.it	Via San Protaso 302, 29017 Fiorenzuola d'Arda (PC), Italy	TRI 4348	Dicoccoides	na	wild emmer			spring	DIC366			DWRC-1494
DWRC-1495	Elisabetta Mazzucotelli CREA-GB	elisabetta.mazzucotelli@crea.gov.it	Via San Protaso 302, 29017 Fiorenzuola d'Arda (PC), Italy	TRI 4467	Dicoccoides	na	wild emmer			winter	DIC367			DWRC-1495
DWRC-1496	Elisabetta Mazzucotelli CREA-GB	elisabetta.mazzucotelli@crea.gov.it	Via San Protaso 302, 29017 Fiorenzuola d'Arda (PC), Italy	TRI 676	Dicoccoides	na	wild emmer			spring	DIC369			DWRC-1496
DWRC-1497	Elisabetta Mazzucotelli CREA-GB	elisabetta.mazzucotelli@crea.gov.it	Via San Protaso 302, 29017 Fiorenzuola d'Arda (PC), Italy	TRI 9479	Dicoccoides	na	wild emmer			spring	DIC372			DWRC-1497
DWRC-1498	Elisabetta Mazzucotelli CREA-GB	elisabetta.mazzucotelli@crea.gov.it	Via San Protaso 302, 29017 Fiorenzuola d'Arda (PC), Italy	TRI 9803	Dicoccoides	ISR	wild emmer			winter	DIC373		ISR_;	DWRC-1498
DWRC-1499	Elisabetta Mazzucotelli CREA-GB	elisabetta.mazzucotelli@crea.gov.it	Via San Protaso 302, 29017 Fiorenzuola d'Arda (PC), Italy	TRI 9865	Dicoccoides	LBN	wild emmer			winter	DIC374		SUN_	DWRC-1499
DWRC-1500	Viktor Ryabchun NCPGRU	ncpgru@gmail.com	142, Moskowsky avenue, Kharkiv, Ukraine, 61060	Kuchumovka	Variety	UKR	Line 93-922/Line 93-1061	Line 00-953		spring		N49°58´; E36°19´	Released in Ukraine 2006, good macaroni as well bread-making qualities	DWRC-1500
DWRC-1501	Viktor Ryabchun NCPGRU	ncpgru@gmail.com	142, Moskowsky avenue, Kharkiv, Ukraine, 61060	Spadschyna	Variety	UKR	Kharkivs'ka 5/Kharkivs'ka 9	Line 94-79		spring		N49°58´; E36°19´	Released in Ukraine 2006	DWRC-1501
DWRC-1502	Viktor Ryabchun NCPGRU	ncpgru@gmail.com	142, Moskowsky avenue, Kharkiv, Ukraine, 61060	Naschadok	Variety	UKR	Line 93-922/Line 93-1061	Line 2000-953a selected from F3		spring		N49°58´; E36°19´	Released in Ukraine 2008	DWRC-1502
DWRC-1503	Viktor Ryabchun NCPGRU	ncpgru@gmail.com	142, Moskowsky avenue, Kharkiv, Ukraine, 61060	Chado	Variety	UKR	Kharkivs'ka 19/Kharkivs'ka 51	selected from F6		spring		N49°58´; E36°19´	Released in Ukraine 2006, good macaroni as well bread-making qualities	DWRC-1503
DWRC-1504	Viktor Ryabchun NCPGRU	ncpgru@gmail.com	142, Moskowsky avenue, Kharkiv, Ukraine, 61060	Alyi parus	Variety	UKR	one of the ancestors is Kharkjvskaya 1			winter		N49°58´; E36°19´	Released in Ukraine 1990	DWRC-1504
DWRC-1505	Viktor Ryabchun NCPGRU	ncpgru@gmail.com	142, Moskowsky avenue, Kharkiv, Ukraine, 61060	Holikovs`ka	Variety	UKR	F3 k-19285 / k-21961 // Kharkivs'ka 41	Line 06-193		spring		N49°58´; E36°19´	Triticum dicoccum, easy threshing of grain, Released in Ukraine 2015	DWRC-1505
DWRC-1506				Mexicali 81	Variety	GRC	Selection of Mexicali 75	Released in 81 in Greece		early				DWRC-1506
DWRC-1507				Selas	Variety	GRC	9 T. foetida and caries, 1 T. controversa	Release in Greece		very early				DWRC-1507
DWRC-1508				Anna	Variety	GRC	-	Release in Greece		mid				DWRC-1508
DWRC-1509				Sifnos	Variety	GRC	-	Release in Greece		mid				DWRC-1509
DWRC-1510	Mamatkul Juraev RIGLC-Gallaaral	mamatkul1974@yahoo.com	M.Omonov street 1, Olimlar mahallasi, G'allaorol 130 400, Jizzakh UZBEKISTAN	LEUCURUM-3	Variety	UZB	PlantSci.St.PetersburgRussia / Turkish sample # К-16034	individual selection from filiales		facultative, mid-maturing, stiff stem		40° 1'57.75"N; 67°34'42.48"E	Durum wheat (semi-)arid zones, tolerant to yellow and leaf rusts, drought, and cold	DWRC-1510
DWRC-1511	Mamatkul Juraev RIGLC-Gallaaral	mamatkul1974@yahoo.com	M.Omonov street 1, Olimlar mahallasi, G'allaorol 130 400, Jizzakh UZBEKISTAN	JAVOHIR	Variety	UZB	Leucurum-3 / Karlik-5 // Yubileynaya	complex cross fllwd by individual selection of filiales	-	facultative, mid-maturing, stiff stem		40° 1'57.75"N; 67°34'42.48"E	Durum wheat (semi-)arid zones, cold and heat tolerant, smut and rusts tolerant, arid semi-arid variety	DWRC-1511
DWRC-1512	Mamatkul Juraev RIGLC-Gallaaral	mamatkul1974@yahoo.com	M.Omonov street 1, Olimlar mahallasi, G'allaorol 130 400, Jizzakh UZBEKISTAN	MARVARID	Variety	UZB	Oltin-Bug'doy / Yubileynaya // Melyanopus-2	individual selection from filiales	-	facultative, early-maturing		40° 1'57.75"N; 67°34'42.48"E	Durum wheat (semi-)arid zones, tolerant to cold and drought, mod.tolerance to rust and smut	DWRC-1512
DWRC-1513	Mamatkul Juraev RIGLC-Gallaaral	mamatkul1974@yahoo.com	M.Omonov street 1, Olimlar mahallasi, G'allaorol 130 400, Jizzakh UZBEKISTAN	YOQUT-2014	Variety	UZB	Marvarid / Syrian Waha // Leucurum-3	individual selection from filiales	-	facultative, mid-maturing (3days earlier thn Leucurum-3), stiff stem		40° 1'57.75"N; 67°34'42.48"E	Durum wheat (semi-)arid zones, tolerant to cold, drought, yellow an leaf rusts,	DWRC-1513
DWRC-1514	Mamatkul Juraev RIGLC-Gallaaral	mamatkul1974@yahoo.com	M.Omonov street 1, Olimlar mahallasi, G'allaorol 130 400, Jizzakh UZBEKISTAN	MELYANOPUS	Variety	UZB	Aviachik-65 / Azerbaijan sample # K-47745	individual selection from filiales	-	winter, intensive type, mid-maturing		40° 1'57.75"N; 67°34'42.48"E	Durum wheat for irrigated areas, mid-cold tolerance, drought tolerance, tolerance to rust diseases	DWRC-1514
DWRC-1515	Diyor Juraev RIGLC-Karshi	di.yor@mail.ru	Beshkent yo'li 3-km, Karshi, Qashqadaryo, UZBEKISTAN	MAKUZ-3	Variety	UZB	Gallaaral-5 / Italian sample # К-51001	individual selection from filiales	-	-	-	38°49'45.29"N; 65°44'43.34"E	Durum wheat for irrigated areas, mid-cold tolerance, drought tolerance, tolerance to rust diseases	DWRC-1515
DWRC-1516	Diyor Juraev RIGLC-Karshi	di.yor@mail.ru	Beshkent yo'li 3-km, Karshi, Qashqadaryo, UZBEKISTAN	MINGCHINOR	Variety	UZB	N/A	N/A	-	-	-	38°49'45.29"N; 65°44'43.34"E	Durum wheat for irrigated areas	DWRC-1516
DWRC-1517	Diyor Juraev RIGLC-Karshi	di.yor@mail.ru	Beshkent yo'li 3-km, Karshi, Qashqadaryo, UZBEKISTAN	LANGAR	Variety	UZB	N/A	N/A	-	-	-	38°49'45.29"N; 65°44'43.34"E	Durum wheat for irrigated areas	DWRC-1517
DWRC-1518	Diyor Juraev RIGLC-Karshi	di.yor@mail.ru	Beshkent yo'li 3-km, Karshi, Qashqadaryo, UZBEKISTAN	ISTIQBOLLI	Variety	UZB	N/A	N/A	-	-	-	38°49'45.29"N; 65°44'43.34"E	Durum wheat for irrigated areas	DWRC-1518
DWRC-1519	Diyor Juraev RIGLC-Karshi	di.yor@mail.ru	Beshkent yo'li 3-km, Karshi, Qashqadaryo, UZBEKISTAN	KRUPINKA	Variety	UZB	N/A	N/A	-	-	-	38°49'45.29"N; 65°44'43.34"E	Durum wheat for irrigated areas	DWRC-1519
DWRC-1520	Diyor Juraev RIGLC-Karshi	di.yor@mail.ru	Beshkent yo'li 3-km, Karshi, Qashqadaryo, UZBEKISTAN	MAK-Uz-3	Variety	UZB	Gallaaral-5 / Italian sample # К-51001	individual selection from filiales	-	-	-	38°49'45.29"N; 65°44'43.34"E	Durum wheat for irrigated areas	DWRC-1520
DWRC-1521	Diyor Juraev RIGLC-Karshi	di.yor@mail.ru	Beshkent yo'li 3-km, Karshi, Qashqadaryo, UZBEKISTAN	QARSHI-15	Variety	UZB	N/A	N/A	-	-	-	38°49'45.29"N; 65°44'43.34"E	Durum wheat for irrigated areas	DWRC-1521
DWRC-1522	Diyor Juraev RIGLC-Karshi	di.yor@mail.ru	Beshkent yo'li 3-km, Karshi, Qashqadaryo, UZBEKISTAN	QARSHI-16	Variety	UZB	N/A	N/A	-	-	-	38°49'45.29"N; 65°44'43.34"E	Durum wheat for irrigated areas	DWRC-1522
DWRC-1523	Diyor Juraev RIGLC-Karshi	di.yor@mail.ru	Beshkent yo'li 3-km, Karshi, Qashqadaryo, UZBEKISTAN	QARSHI-17	Variety	UZB	N/A	N/A	-	-	-	38°49'45.29"N; 65°44'43.34"E	Durum wheat for irrigated areas	DWRC-1523
DWRC-1524	Roberto Tuberosa DiPSA-University of Bologna	roberto.tuberosa@unibo.it	Department of Agricultural Sciences DiPSA University of Bologna Viale Fanin, 44 40127 Bologna Italy	IDG114	Dicoccum	ETH		Dicoccum Panel UNIBO-001						DWRC-1524
DWRC-1525	Roberto Tuberosa DiPSA-University of Bologna	roberto.tuberosa@unibo.it	Department of Agricultural Sciences DiPSA University of Bologna Viale Fanin, 44 40127 Bologna Italy	IDG392	Dicoccum	ETH		Dicoccum Panel UNIBO-002						DWRC-1525
DWRC-1526	Roberto Tuberosa DiPSA-University of Bologna	roberto.tuberosa@unibo.it	Department of Agricultural Sciences DiPSA University of Bologna Viale Fanin, 44 40127 Bologna Italy	IDG2133	Dicoccum	ETH		Dicoccum Panel UNIBO-003						DWRC-1526
DWRC-1527	Roberto Tuberosa DiPSA-University of Bologna	roberto.tuberosa@unibo.it	Department of Agricultural Sciences DiPSA University of Bologna Viale Fanin, 44 40127 Bologna Italy	IDG5819	Dicoccum	ITA		Dicoccum Panel UNIBO-004						DWRC-1527
DWRC-1528	Roberto Tuberosa DiPSA-University of Bologna	roberto.tuberosa@unibo.it	Department of Agricultural Sciences DiPSA University of Bologna Viale Fanin, 44 40127 Bologna Italy	IDG8632/1	Dicoccum	ITA		Dicoccum Panel UNIBO-005						DWRC-1528
DWRC-1529	Roberto Tuberosa DiPSA-University of Bologna	roberto.tuberosa@unibo.it	Department of Agricultural Sciences DiPSA University of Bologna Viale Fanin, 44 40127 Bologna Italy	IDG8632/2	Dicoccum	ITA		Dicoccum Panel UNIBO-006						DWRC-1529
DWRC-1530	Roberto Tuberosa DiPSA-University of Bologna	roberto.tuberosa@unibo.it	Department of Agricultural Sciences DiPSA University of Bologna Viale Fanin, 44 40127 Bologna Italy	IDG8634/1_A	Dicoccum	ITA		Dicoccum Panel UNIBO-007_A						DWRC-1530
DWRC-1531	Roberto Tuberosa DiPSA-University of Bologna	roberto.tuberosa@unibo.it	Department of Agricultural Sciences DiPSA University of Bologna Viale Fanin, 44 40127 Bologna Italy	IDG8634/2_B	Dicoccum	ITA		Dicoccum Panel UNIBO-007_B						DWRC-1531
DWRC-1532	Roberto Tuberosa DiPSA-University of Bologna	roberto.tuberosa@unibo.it	Department of Agricultural Sciences DiPSA University of Bologna Viale Fanin, 44 40127 Bologna Italy	IDG8649	Dicoccum	ITA		Dicoccum Panel UNIBO-008						DWRC-1532
DWRC-1533	Roberto Tuberosa DiPSA-University of Bologna	roberto.tuberosa@unibo.it	Department of Agricultural Sciences DiPSA University of Bologna Viale Fanin, 44 40127 Bologna Italy	IDG8727	Dicoccum	ITA		Dicoccum Panel UNIBO-009						DWRC-1533
DWRC-1534	Roberto Tuberosa DiPSA-University of Bologna	roberto.tuberosa@unibo.it	Department of Agricultural Sciences DiPSA University of Bologna Viale Fanin, 44 40127 Bologna Italy	IDG8784/1	Dicoccum	ITA		Dicoccum Panel UNIBO-010						DWRC-1534
DWRC-1535	Roberto Tuberosa DiPSA-University of Bologna	roberto.tuberosa@unibo.it	Department of Agricultural Sciences DiPSA University of Bologna Viale Fanin, 44 40127 Bologna Italy	IDG8784/2	Dicoccum	ITA		Dicoccum Panel UNIBO-011						DWRC-1535
DWRC-1536	Roberto Tuberosa DiPSA-University of Bologna	roberto.tuberosa@unibo.it	Department of Agricultural Sciences DiPSA University of Bologna Viale Fanin, 44 40127 Bologna Italy	IDG10391/1	Dicoccum	ITA		Dicoccum Panel UNIBO-012						DWRC-1536
DWRC-1537	Roberto Tuberosa DiPSA-University of Bologna	roberto.tuberosa@unibo.it	Department of Agricultural Sciences DiPSA University of Bologna Viale Fanin, 44 40127 Bologna Italy	IDG10391/4	Dicoccum	ITA		Dicoccum Panel UNIBO-013						DWRC-1537
DWRC-1538	Roberto Tuberosa DiPSA-University of Bologna	roberto.tuberosa@unibo.it	Department of Agricultural Sciences DiPSA University of Bologna Viale Fanin, 44 40127 Bologna Italy	IDG10899	Dicoccum	ITA		Dicoccum Panel UNIBO-014						DWRC-1538
DWRC-1539	Roberto Tuberosa DiPSA-University of Bologna	roberto.tuberosa@unibo.it	Department of Agricultural Sciences DiPSA University of Bologna Viale Fanin, 44 40127 Bologna Italy	MG3428	Dicoccum	KEN		Dicoccum Panel UNIBO-015						DWRC-1539
DWRC-1540	Roberto Tuberosa DiPSA-University of Bologna	roberto.tuberosa@unibo.it	Department of Agricultural Sciences DiPSA University of Bologna Viale Fanin, 44 40127 Bologna Italy	MG3429	Dicoccum	KEN		Dicoccum Panel UNIBO-016						DWRC-1540
DWRC-1541	Roberto Tuberosa DiPSA-University of Bologna	roberto.tuberosa@unibo.it	Department of Agricultural Sciences DiPSA University of Bologna Viale Fanin, 44 40127 Bologna Italy	MG3430	Dicoccum	KEN		Dicoccum Panel UNIBO-017						DWRC-1541
DWRC-1542	Roberto Tuberosa DiPSA-University of Bologna	roberto.tuberosa@unibo.it	Department of Agricultural Sciences DiPSA University of Bologna Viale Fanin, 44 40127 Bologna Italy	MG3431	Dicoccum	KEN		Dicoccum Panel UNIBO-018						DWRC-1542
DWRC-1543	Roberto Tuberosa DiPSA-University of Bologna	roberto.tuberosa@unibo.it	Department of Agricultural Sciences DiPSA University of Bologna Viale Fanin, 44 40127 Bologna Italy	MG3521	Dicoccum	RUS		Dicoccum Panel UNIBO-019		Entry 2015-16 Terbol				DWRC-1543
DWRC-1544	Roberto Tuberosa DiPSA-University of Bologna	roberto.tuberosa@unibo.it	Department of Agricultural Sciences DiPSA University of Bologna Viale Fanin, 44 40127 Bologna Italy	MG3521/1	Dicoccum	RUS		Dicoccum Panel UNIBO-020		Entry 2015-16 Terbol				DWRC-1544
DWRC-1545	Roberto Tuberosa DiPSA-University of Bologna	roberto.tuberosa@unibo.it	Department of Agricultural Sciences DiPSA University of Bologna Viale Fanin, 44 40127 Bologna Italy	MG4356	Dicoccum	GBR		Dicoccum Panel UNIBO-021						DWRC-1545
DWRC-1546	Roberto Tuberosa DiPSA-University of Bologna	roberto.tuberosa@unibo.it	Department of Agricultural Sciences DiPSA University of Bologna Viale Fanin, 44 40127 Bologna Italy	MG4358	Dicoccum	GBR		Dicoccum Panel UNIBO-022						DWRC-1546
DWRC-1547	Roberto Tuberosa DiPSA-University of Bologna	roberto.tuberosa@unibo.it	Department of Agricultural Sciences DiPSA University of Bologna Viale Fanin, 44 40127 Bologna Italy	MG4360	Dicoccum	GBR		Dicoccum Panel UNIBO-023						DWRC-1547
DWRC-1548	Roberto Tuberosa DiPSA-University of Bologna	roberto.tuberosa@unibo.it	Department of Agricultural Sciences DiPSA University of Bologna Viale Fanin, 44 40127 Bologna Italy	MG4366/1	Dicoccum	GBR		Dicoccum Panel UNIBO-024						DWRC-1548
DWRC-1549	Roberto Tuberosa DiPSA-University of Bologna	roberto.tuberosa@unibo.it	Department of Agricultural Sciences DiPSA University of Bologna Viale Fanin, 44 40127 Bologna Italy	MG4366/2	Dicoccum	GBR		Dicoccum Panel UNIBO-025						DWRC-1549
DWRC-1550	Roberto Tuberosa DiPSA-University of Bologna	roberto.tuberosa@unibo.it	Department of Agricultural Sciences DiPSA University of Bologna Viale Fanin, 44 40127 Bologna Italy	MG4367	Dicoccum	GBR		Dicoccum Panel UNIBO-026						DWRC-1550
DWRC-1551	Roberto Tuberosa DiPSA-University of Bologna	roberto.tuberosa@unibo.it	Department of Agricultural Sciences DiPSA University of Bologna Viale Fanin, 44 40127 Bologna Italy	MG4369/1	Dicoccum	IRN		Dicoccum Panel UNIBO-027						DWRC-1551
DWRC-1552	Roberto Tuberosa DiPSA-University of Bologna	roberto.tuberosa@unibo.it	Department of Agricultural Sciences DiPSA University of Bologna Viale Fanin, 44 40127 Bologna Italy	MG4369/2	Dicoccum	IRN		Dicoccum Panel UNIBO-028						DWRC-1552
DWRC-1553	Roberto Tuberosa DiPSA-University of Bologna	roberto.tuberosa@unibo.it	Department of Agricultural Sciences DiPSA University of Bologna Viale Fanin, 44 40127 Bologna Italy	MG4374/1	Dicoccum	GBR		Dicoccum Panel UNIBO-029						DWRC-1553
DWRC-1554	Roberto Tuberosa DiPSA-University of Bologna	roberto.tuberosa@unibo.it	Department of Agricultural Sciences DiPSA University of Bologna Viale Fanin, 44 40127 Bologna Italy	MG4374/2	Dicoccum	GBR		Dicoccum Panel UNIBO-030						DWRC-1554
DWRC-1555	Roberto Tuberosa DiPSA-University of Bologna	roberto.tuberosa@unibo.it	Department of Agricultural Sciences DiPSA University of Bologna Viale Fanin, 44 40127 Bologna Italy	MG4375/1	Dicoccum	GBR		Dicoccum Panel UNIBO-031						DWRC-1555
DWRC-1556	Roberto Tuberosa DiPSA-University of Bologna	roberto.tuberosa@unibo.it	Department of Agricultural Sciences DiPSA University of Bologna Viale Fanin, 44 40127 Bologna Italy	MG4375/2	Dicoccum	GBR		Dicoccum Panel UNIBO-032						DWRC-1556
DWRC-1557	Roberto Tuberosa DiPSA-University of Bologna	roberto.tuberosa@unibo.it	Department of Agricultural Sciences DiPSA University of Bologna Viale Fanin, 44 40127 Bologna Italy	MG4376	Dicoccum	GBR		Dicoccum Panel UNIBO-033						DWRC-1557
DWRC-1558	Roberto Tuberosa DiPSA-University of Bologna	roberto.tuberosa@unibo.it	Department of Agricultural Sciences DiPSA University of Bologna Viale Fanin, 44 40127 Bologna Italy	MG4382	Dicoccum	GBR		Dicoccum Panel UNIBO-034						DWRC-1558
DWRC-1559	Roberto Tuberosa DiPSA-University of Bologna	roberto.tuberosa@unibo.it	Department of Agricultural Sciences DiPSA University of Bologna Viale Fanin, 44 40127 Bologna Italy	MG4384	Dicoccum	GBR		Dicoccum Panel UNIBO-035						DWRC-1559
DWRC-1560	Roberto Tuberosa DiPSA-University of Bologna	roberto.tuberosa@unibo.it	Department of Agricultural Sciences DiPSA University of Bologna Viale Fanin, 44 40127 Bologna Italy	MG5268	Dicoccum	UKR		Dicoccum Panel UNIBO-036						DWRC-1560
DWRC-1561	Roberto Tuberosa DiPSA-University of Bologna	roberto.tuberosa@unibo.it	Department of Agricultural Sciences DiPSA University of Bologna Viale Fanin, 44 40127 Bologna Italy	MG5269	Dicoccum	RUS		Dicoccum Panel UNIBO-037		Entry 2015-16 Terbol				DWRC-1561
DWRC-1562	Roberto Tuberosa DiPSA-University of Bologna	roberto.tuberosa@unibo.it	Department of Agricultural Sciences DiPSA University of Bologna Viale Fanin, 44 40127 Bologna Italy	MG5270	Dicoccum	RUS		Dicoccum Panel UNIBO-038		Entry 2015-16 Terbol				DWRC-1562
DWRC-1563	Roberto Tuberosa DiPSA-University of Bologna	roberto.tuberosa@unibo.it	Department of Agricultural Sciences DiPSA University of Bologna Viale Fanin, 44 40127 Bologna Italy	MG5273	Dicoccum	IRN		Dicoccum Panel UNIBO-039						DWRC-1563
DWRC-1564	Roberto Tuberosa DiPSA-University of Bologna	roberto.tuberosa@unibo.it	Department of Agricultural Sciences DiPSA University of Bologna Viale Fanin, 44 40127 Bologna Italy	MG5274	Dicoccum	ARM		Dicoccum Panel UNIBO-040						DWRC-1564
DWRC-1565	Roberto Tuberosa DiPSA-University of Bologna	roberto.tuberosa@unibo.it	Department of Agricultural Sciences DiPSA University of Bologna Viale Fanin, 44 40127 Bologna Italy	MG5275	Dicoccum	IRN		Dicoccum Panel UNIBO-041						DWRC-1565
DWRC-1566	Roberto Tuberosa DiPSA-University of Bologna	roberto.tuberosa@unibo.it	Department of Agricultural Sciences DiPSA University of Bologna Viale Fanin, 44 40127 Bologna Italy	MG5276	Dicoccum	IRN		Dicoccum Panel UNIBO-042						DWRC-1566
DWRC-1567	Roberto Tuberosa DiPSA-University of Bologna	roberto.tuberosa@unibo.it	Department of Agricultural Sciences DiPSA University of Bologna Viale Fanin, 44 40127 Bologna Italy	MG5277	Dicoccum	IRN		Dicoccum Panel UNIBO-043						DWRC-1567
DWRC-1568	Roberto Tuberosa DiPSA-University of Bologna	roberto.tuberosa@unibo.it	Department of Agricultural Sciences DiPSA University of Bologna Viale Fanin, 44 40127 Bologna Italy	MG5281/1	Dicoccum	ETH		Dicoccum Panel UNIBO-044						DWRC-1568
DWRC-1569	Roberto Tuberosa DiPSA-University of Bologna	roberto.tuberosa@unibo.it	Department of Agricultural Sciences DiPSA University of Bologna Viale Fanin, 44 40127 Bologna Italy	MG5282	Dicoccum	ETH		Dicoccum Panel UNIBO-045						DWRC-1569
DWRC-1570	Roberto Tuberosa DiPSA-University of Bologna	roberto.tuberosa@unibo.it	Department of Agricultural Sciences DiPSA University of Bologna Viale Fanin, 44 40127 Bologna Italy	MG5285	Dicoccum	MAR		Dicoccum Panel UNIBO-046		Entry 2015-16 Terbol				DWRC-1570
DWRC-1571	Roberto Tuberosa DiPSA-University of Bologna	roberto.tuberosa@unibo.it	Department of Agricultural Sciences DiPSA University of Bologna Viale Fanin, 44 40127 Bologna Italy	MG5287/1	Dicoccum	IRN		Dicoccum Panel UNIBO-047						DWRC-1571
DWRC-1572	Roberto Tuberosa DiPSA-University of Bologna	roberto.tuberosa@unibo.it	Department of Agricultural Sciences DiPSA University of Bologna Viale Fanin, 44 40127 Bologna Italy	MG5287/2	Dicoccum	IRN		Dicoccum Panel UNIBO-048						DWRC-1572
DWRC-1573	Roberto Tuberosa DiPSA-University of Bologna	roberto.tuberosa@unibo.it	Department of Agricultural Sciences DiPSA University of Bologna Viale Fanin, 44 40127 Bologna Italy	MG5290	Dicoccum	IRN		Dicoccum Panel UNIBO-049						DWRC-1573
DWRC-1574	Roberto Tuberosa DiPSA-University of Bologna	roberto.tuberosa@unibo.it	Department of Agricultural Sciences DiPSA University of Bologna Viale Fanin, 44 40127 Bologna Italy	MG5297/1	Dicoccum	BGR		Dicoccum Panel UNIBO-050						DWRC-1574
DWRC-1575	Roberto Tuberosa DiPSA-University of Bologna	roberto.tuberosa@unibo.it	Department of Agricultural Sciences DiPSA University of Bologna Viale Fanin, 44 40127 Bologna Italy	MG5300/3/1	Dicoccum	BGR		Dicoccum Panel UNIBO-051						DWRC-1575
DWRC-1576	Roberto Tuberosa DiPSA-University of Bologna	roberto.tuberosa@unibo.it	Department of Agricultural Sciences DiPSA University of Bologna Viale Fanin, 44 40127 Bologna Italy	MG5300/3/2	Dicoccum	BGR		Dicoccum Panel UNIBO-052						DWRC-1576
DWRC-1577	Roberto Tuberosa DiPSA-University of Bologna	roberto.tuberosa@unibo.it	Department of Agricultural Sciences DiPSA University of Bologna Viale Fanin, 44 40127 Bologna Italy	MG5302/1	Dicoccum	ARM		Dicoccum Panel UNIBO-053						DWRC-1577
DWRC-1578	Roberto Tuberosa DiPSA-University of Bologna	roberto.tuberosa@unibo.it	Department of Agricultural Sciences DiPSA University of Bologna Viale Fanin, 44 40127 Bologna Italy	MG5303/1	Dicoccum	DEU		Dicoccum Panel UNIBO-054		Entry 2015-16 Terbol				DWRC-1578
DWRC-1579	Roberto Tuberosa DiPSA-University of Bologna	roberto.tuberosa@unibo.it	Department of Agricultural Sciences DiPSA University of Bologna Viale Fanin, 44 40127 Bologna Italy	MG5305	Dicoccum	na		Dicoccum Panel UNIBO-055						DWRC-1579
DWRC-1580	Roberto Tuberosa DiPSA-University of Bologna	roberto.tuberosa@unibo.it	Department of Agricultural Sciences DiPSA University of Bologna Viale Fanin, 44 40127 Bologna Italy	MG5306	Dicoccum	ETH		Dicoccum Panel UNIBO-056						DWRC-1580
DWRC-1581	Roberto Tuberosa DiPSA-University of Bologna	roberto.tuberosa@unibo.it	Department of Agricultural Sciences DiPSA University of Bologna Viale Fanin, 44 40127 Bologna Italy	MG5307	Dicoccum	RUS		Dicoccum Panel UNIBO-057		Entry 2015-16 Terbol				DWRC-1581
DWRC-1582	Roberto Tuberosa DiPSA-University of Bologna	roberto.tuberosa@unibo.it	Department of Agricultural Sciences DiPSA University of Bologna Viale Fanin, 44 40127 Bologna Italy	MG5310	Dicoccum	RUS		Dicoccum Panel UNIBO-058		Entry 2015-16 Terbol				DWRC-1582
DWRC-1583	Roberto Tuberosa DiPSA-University of Bologna	roberto.tuberosa@unibo.it	Department of Agricultural Sciences DiPSA University of Bologna Viale Fanin, 44 40127 Bologna Italy	MG5312	Dicoccum	AFG		Dicoccum Panel UNIBO-059		Entry 2015-16 Terbol				DWRC-1583
DWRC-1584	Roberto Tuberosa DiPSA-University of Bologna	roberto.tuberosa@unibo.it	Department of Agricultural Sciences DiPSA University of Bologna Viale Fanin, 44 40127 Bologna Italy	MG5313	Dicoccum	ARM		Dicoccum Panel UNIBO-060						DWRC-1584
DWRC-1585	Roberto Tuberosa DiPSA-University of Bologna	roberto.tuberosa@unibo.it	Department of Agricultural Sciences DiPSA University of Bologna Viale Fanin, 44 40127 Bologna Italy	MG5314	Dicoccum	GEO		Dicoccum Panel UNIBO-061		Entry 2015-16 Terbol				DWRC-1585
DWRC-1586	Roberto Tuberosa DiPSA-University of Bologna	roberto.tuberosa@unibo.it	Department of Agricultural Sciences DiPSA University of Bologna Viale Fanin, 44 40127 Bologna Italy	MG5315	Dicoccum	GEO		Dicoccum Panel UNIBO-062		Entry 2015-16 Terbol				DWRC-1586
DWRC-1587	Roberto Tuberosa DiPSA-University of Bologna	roberto.tuberosa@unibo.it	Department of Agricultural Sciences DiPSA University of Bologna Viale Fanin, 44 40127 Bologna Italy	MG5317/1	Dicoccum	RUS		Dicoccum Panel UNIBO-063		Entry 2015-16 Terbol				DWRC-1587
DWRC-1588	Roberto Tuberosa DiPSA-University of Bologna	roberto.tuberosa@unibo.it	Department of Agricultural Sciences DiPSA University of Bologna Viale Fanin, 44 40127 Bologna Italy	MG5320/1	Dicoccum	DEU		Dicoccum Panel UNIBO-065		Entry 2015-16 Terbol				DWRC-1588
DWRC-1589	Roberto Tuberosa DiPSA-University of Bologna	roberto.tuberosa@unibo.it	Department of Agricultural Sciences DiPSA University of Bologna Viale Fanin, 44 40127 Bologna Italy	MG5327	Dicoccum	IND		Dicoccum Panel UNIBO-066		Entry 2015-16 Terbol				DWRC-1589
DWRC-1590	Roberto Tuberosa DiPSA-University of Bologna	roberto.tuberosa@unibo.it	Department of Agricultural Sciences DiPSA University of Bologna Viale Fanin, 44 40127 Bologna Italy	MG5329/1	Dicoccum	IND		Dicoccum Panel UNIBO-067		Entry 2015-16 Terbol				DWRC-1590
DWRC-1591	Roberto Tuberosa DiPSA-University of Bologna	roberto.tuberosa@unibo.it	Department of Agricultural Sciences DiPSA University of Bologna Viale Fanin, 44 40127 Bologna Italy	MG5329/2	Dicoccum	IND		Dicoccum Panel UNIBO-068		Entry 2015-16 Terbol				DWRC-1591
DWRC-1592	Roberto Tuberosa DiPSA-University of Bologna	roberto.tuberosa@unibo.it	Department of Agricultural Sciences DiPSA University of Bologna Viale Fanin, 44 40127 Bologna Italy	MG5331/1	Dicoccum	ESP		Dicoccum Panel UNIBO-069						DWRC-1592
DWRC-1593	Roberto Tuberosa DiPSA-University of Bologna	roberto.tuberosa@unibo.it	Department of Agricultural Sciences DiPSA University of Bologna Viale Fanin, 44 40127 Bologna Italy	MG5333/1-FARVENTO	Dicoccum	ESP		Dicoccum Panel UNIBO-070						DWRC-1593
DWRC-1594	Roberto Tuberosa DiPSA-University of Bologna	roberto.tuberosa@unibo.it	Department of Agricultural Sciences DiPSA University of Bologna Viale Fanin, 44 40127 Bologna Italy	MG5334/1	Dicoccum	ESP		Dicoccum Panel UNIBO-071						DWRC-1594
DWRC-1595	Roberto Tuberosa DiPSA-University of Bologna	roberto.tuberosa@unibo.it	Department of Agricultural Sciences DiPSA University of Bologna Viale Fanin, 44 40127 Bologna Italy	MG5335/1	Dicoccum	ESP		Dicoccum Panel UNIBO-072						DWRC-1595
DWRC-1596	Roberto Tuberosa DiPSA-University of Bologna	roberto.tuberosa@unibo.it	Department of Agricultural Sciences DiPSA University of Bologna Viale Fanin, 44 40127 Bologna Italy	MG5335/2	Dicoccum	ESP		Dicoccum Panel UNIBO-073						DWRC-1596
DWRC-1597	Roberto Tuberosa DiPSA-University of Bologna	roberto.tuberosa@unibo.it	Department of Agricultural Sciences DiPSA University of Bologna Viale Fanin, 44 40127 Bologna Italy	MG5338/1	Dicoccum	ETH		Dicoccum Panel UNIBO-074						DWRC-1597
DWRC-1598	Roberto Tuberosa DiPSA-University of Bologna	roberto.tuberosa@unibo.it	Department of Agricultural Sciences DiPSA University of Bologna Viale Fanin, 44 40127 Bologna Italy	MG5339/1	Dicoccum	ETH		Dicoccum Panel UNIBO-075						DWRC-1598
DWRC-1599	Roberto Tuberosa DiPSA-University of Bologna	roberto.tuberosa@unibo.it	Department of Agricultural Sciences DiPSA University of Bologna Viale Fanin, 44 40127 Bologna Italy	MG5339/2	Dicoccum	ETH		Dicoccum Panel UNIBO-076						DWRC-1599
DWRC-1600	Roberto Tuberosa DiPSA-University of Bologna	roberto.tuberosa@unibo.it	Department of Agricultural Sciences DiPSA University of Bologna Viale Fanin, 44 40127 Bologna Italy	MG5340	Dicoccum	ETH		Dicoccum Panel UNIBO-077						DWRC-1600
DWRC-1601	Roberto Tuberosa DiPSA-University of Bologna	roberto.tuberosa@unibo.it	Department of Agricultural Sciences DiPSA University of Bologna Viale Fanin, 44 40127 Bologna Italy	MG5343	Dicoccum	na		Dicoccum Panel UNIBO-078						DWRC-1601
DWRC-1602	Roberto Tuberosa DiPSA-University of Bologna	roberto.tuberosa@unibo.it	Department of Agricultural Sciences DiPSA University of Bologna Viale Fanin, 44 40127 Bologna Italy	MG5344/2	Dicoccum	ETH		Dicoccum Panel UNIBO-079						DWRC-1602
DWRC-1603	Roberto Tuberosa DiPSA-University of Bologna	roberto.tuberosa@unibo.it	Department of Agricultural Sciences DiPSA University of Bologna Viale Fanin, 44 40127 Bologna Italy	MG5344/3	Dicoccum	ETH		Dicoccum Panel UNIBO-080						DWRC-1603
DWRC-1604	Roberto Tuberosa DiPSA-University of Bologna	roberto.tuberosa@unibo.it	Department of Agricultural Sciences DiPSA University of Bologna Viale Fanin, 44 40127 Bologna Italy	MG5345	Dicoccum	ETH		Dicoccum Panel UNIBO-081						DWRC-1604
DWRC-1605	Roberto Tuberosa DiPSA-University of Bologna	roberto.tuberosa@unibo.it	Department of Agricultural Sciences DiPSA University of Bologna Viale Fanin, 44 40127 Bologna Italy	MG5346/1	Dicoccum	ETH		Dicoccum Panel UNIBO-082						DWRC-1605
DWRC-1606	Roberto Tuberosa DiPSA-University of Bologna	roberto.tuberosa@unibo.it	Department of Agricultural Sciences DiPSA University of Bologna Viale Fanin, 44 40127 Bologna Italy	MG5346/2	Dicoccum	ETH		Dicoccum Panel UNIBO-083						DWRC-1606
DWRC-1607	Roberto Tuberosa DiPSA-University of Bologna	roberto.tuberosa@unibo.it	Department of Agricultural Sciences DiPSA University of Bologna Viale Fanin, 44 40127 Bologna Italy	MG5347/1	Dicoccum	ETH		Dicoccum Panel UNIBO-084						DWRC-1607
DWRC-1608	Roberto Tuberosa DiPSA-University of Bologna	roberto.tuberosa@unibo.it	Department of Agricultural Sciences DiPSA University of Bologna Viale Fanin, 44 40127 Bologna Italy	MG5347/2	Dicoccum	ETH		Dicoccum Panel UNIBO-085						DWRC-1608
DWRC-1609	Roberto Tuberosa DiPSA-University of Bologna	roberto.tuberosa@unibo.it	Department of Agricultural Sciences DiPSA University of Bologna Viale Fanin, 44 40127 Bologna Italy	MG5350/2/1	Dicoccum	ETH		Dicoccum Panel UNIBO-086						DWRC-1609
DWRC-1610	Roberto Tuberosa DiPSA-University of Bologna	roberto.tuberosa@unibo.it	Department of Agricultural Sciences DiPSA University of Bologna Viale Fanin, 44 40127 Bologna Italy	MG5350/2/2	Dicoccum	ETH		Dicoccum Panel UNIBO-087						DWRC-1610
DWRC-1611	Roberto Tuberosa DiPSA-University of Bologna	roberto.tuberosa@unibo.it	Department of Agricultural Sciences DiPSA University of Bologna Viale Fanin, 44 40127 Bologna Italy	MG5351	Dicoccum	ETH		Dicoccum Panel UNIBO-088						DWRC-1611
DWRC-1612	Roberto Tuberosa DiPSA-University of Bologna	roberto.tuberosa@unibo.it	Department of Agricultural Sciences DiPSA University of Bologna Viale Fanin, 44 40127 Bologna Italy	MG5353	Dicoccum	ETH		Dicoccum Panel UNIBO-089						DWRC-1612
DWRC-1613	Roberto Tuberosa DiPSA-University of Bologna	roberto.tuberosa@unibo.it	Department of Agricultural Sciences DiPSA University of Bologna Viale Fanin, 44 40127 Bologna Italy	MG5354/1	Dicoccum	ETH		Dicoccum Panel UNIBO-090						DWRC-1613
DWRC-1614	Roberto Tuberosa DiPSA-University of Bologna	roberto.tuberosa@unibo.it	Department of Agricultural Sciences DiPSA University of Bologna Viale Fanin, 44 40127 Bologna Italy	MG5354/2	Dicoccum	ETH		Dicoccum Panel UNIBO-091						DWRC-1614
DWRC-1615	Roberto Tuberosa DiPSA-University of Bologna	roberto.tuberosa@unibo.it	Department of Agricultural Sciences DiPSA University of Bologna Viale Fanin, 44 40127 Bologna Italy	MG5357/4	Dicoccum	ETH		Dicoccum Panel UNIBO-092						DWRC-1615
DWRC-1616	Roberto Tuberosa DiPSA-University of Bologna	roberto.tuberosa@unibo.it	Department of Agricultural Sciences DiPSA University of Bologna Viale Fanin, 44 40127 Bologna Italy	MG5359	Dicoccum	ETH		Dicoccum Panel UNIBO-093						DWRC-1616
DWRC-1617	Roberto Tuberosa DiPSA-University of Bologna	roberto.tuberosa@unibo.it	Department of Agricultural Sciences DiPSA University of Bologna Viale Fanin, 44 40127 Bologna Italy	MG5361	Dicoccum	ETH		Dicoccum Panel UNIBO-094						DWRC-1617
DWRC-1618	Roberto Tuberosa DiPSA-University of Bologna	roberto.tuberosa@unibo.it	Department of Agricultural Sciences DiPSA University of Bologna Viale Fanin, 44 40127 Bologna Italy	MG5362	Dicoccum	ETH		Dicoccum Panel UNIBO-095						DWRC-1618
DWRC-1619	Roberto Tuberosa DiPSA-University of Bologna	roberto.tuberosa@unibo.it	Department of Agricultural Sciences DiPSA University of Bologna Viale Fanin, 44 40127 Bologna Italy	MG5363	Dicoccum	ETH		Dicoccum Panel UNIBO-096						DWRC-1619
DWRC-1620	Roberto Tuberosa DiPSA-University of Bologna	roberto.tuberosa@unibo.it	Department of Agricultural Sciences DiPSA University of Bologna Viale Fanin, 44 40127 Bologna Italy	MG5366	Dicoccum	ETH		Dicoccum Panel UNIBO-097						DWRC-1620
DWRC-1621	Roberto Tuberosa DiPSA-University of Bologna	roberto.tuberosa@unibo.it	Department of Agricultural Sciences DiPSA University of Bologna Viale Fanin, 44 40127 Bologna Italy	MG5368	Dicoccum	ETH		Dicoccum Panel UNIBO-098						DWRC-1621
DWRC-1622	Roberto Tuberosa DiPSA-University of Bologna	roberto.tuberosa@unibo.it	Department of Agricultural Sciences DiPSA University of Bologna Viale Fanin, 44 40127 Bologna Italy	MG5377	Dicoccum	ETH		Dicoccum Panel UNIBO-099						DWRC-1622
DWRC-1623	Roberto Tuberosa DiPSA-University of Bologna	roberto.tuberosa@unibo.it	Department of Agricultural Sciences DiPSA University of Bologna Viale Fanin, 44 40127 Bologna Italy	MG5380/1/1	Dicoccum	SRB		Dicoccum Panel UNIBO-100		Entry 2015-16 Terbol				DWRC-1623
DWRC-1624	Roberto Tuberosa DiPSA-University of Bologna	roberto.tuberosa@unibo.it	Department of Agricultural Sciences DiPSA University of Bologna Viale Fanin, 44 40127 Bologna Italy	MG5380/1/2	Dicoccum	SRB		Dicoccum Panel UNIBO-101		Entry 2015-16 Terbol				DWRC-1624
DWRC-1625	Roberto Tuberosa DiPSA-University of Bologna	roberto.tuberosa@unibo.it	Department of Agricultural Sciences DiPSA University of Bologna Viale Fanin, 44 40127 Bologna Italy	MG5381	Dicoccum	BIH		Dicoccum Panel UNIBO-102						DWRC-1625
DWRC-1626	Roberto Tuberosa DiPSA-University of Bologna	roberto.tuberosa@unibo.it	Department of Agricultural Sciences DiPSA University of Bologna Viale Fanin, 44 40127 Bologna Italy	MG5383	Dicoccum	BIH		Dicoccum Panel UNIBO-103						DWRC-1626
DWRC-1627	Roberto Tuberosa DiPSA-University of Bologna	roberto.tuberosa@unibo.it	Department of Agricultural Sciences DiPSA University of Bologna Viale Fanin, 44 40127 Bologna Italy	MG5384	Dicoccum	BIH		Dicoccum Panel UNIBO-104						DWRC-1627
DWRC-1628	Roberto Tuberosa DiPSA-University of Bologna	roberto.tuberosa@unibo.it	Department of Agricultural Sciences DiPSA University of Bologna Viale Fanin, 44 40127 Bologna Italy	MG5385	Dicoccum	IRN		Dicoccum Panel UNIBO-105						DWRC-1628
DWRC-1629	Roberto Tuberosa DiPSA-University of Bologna	roberto.tuberosa@unibo.it	Department of Agricultural Sciences DiPSA University of Bologna Viale Fanin, 44 40127 Bologna Italy	MG5386	Dicoccum	IRN		Dicoccum Panel UNIBO-106						DWRC-1629
DWRC-1630	Roberto Tuberosa DiPSA-University of Bologna	roberto.tuberosa@unibo.it	Department of Agricultural Sciences DiPSA University of Bologna Viale Fanin, 44 40127 Bologna Italy	MG5388/1	Dicoccum	IRN		Dicoccum Panel UNIBO-107						DWRC-1630
DWRC-1631	Roberto Tuberosa DiPSA-University of Bologna	roberto.tuberosa@unibo.it	Department of Agricultural Sciences DiPSA University of Bologna Viale Fanin, 44 40127 Bologna Italy	MG5388/2	Dicoccum	IRN		Dicoccum Panel UNIBO-108						DWRC-1631
DWRC-1632	Roberto Tuberosa DiPSA-University of Bologna	roberto.tuberosa@unibo.it	Department of Agricultural Sciences DiPSA University of Bologna Viale Fanin, 44 40127 Bologna Italy	MG5389	Dicoccum	IND		Dicoccum Panel UNIBO-109		Entry 2015-16 Terbol				DWRC-1632
DWRC-1633	Roberto Tuberosa DiPSA-University of Bologna	roberto.tuberosa@unibo.it	Department of Agricultural Sciences DiPSA University of Bologna Viale Fanin, 44 40127 Bologna Italy	MG5390	Dicoccum	IND		Dicoccum Panel UNIBO-110		Entry 2015-16 Terbol				DWRC-1633
DWRC-1634	Roberto Tuberosa DiPSA-University of Bologna	roberto.tuberosa@unibo.it	Department of Agricultural Sciences DiPSA University of Bologna Viale Fanin, 44 40127 Bologna Italy	MG5394/1	Dicoccum	ETH		Dicoccum Panel UNIBO-111_A						DWRC-1634
DWRC-1635	Roberto Tuberosa DiPSA-University of Bologna	roberto.tuberosa@unibo.it	Department of Agricultural Sciences DiPSA University of Bologna Viale Fanin, 44 40127 Bologna Italy	MG5394/2	Dicoccum	ETH		Dicoccum Panel UNIBO-111_B						DWRC-1635
DWRC-1636	Roberto Tuberosa DiPSA-University of Bologna	roberto.tuberosa@unibo.it	Department of Agricultural Sciences DiPSA University of Bologna Viale Fanin, 44 40127 Bologna Italy	MG5395/1	Dicoccum	ETH		Dicoccum Panel UNIBO-112						DWRC-1636
DWRC-1637	Roberto Tuberosa DiPSA-University of Bologna	roberto.tuberosa@unibo.it	Department of Agricultural Sciences DiPSA University of Bologna Viale Fanin, 44 40127 Bologna Italy	MG5395/2	Dicoccum	ETH		Dicoccum Panel UNIBO-113						DWRC-1637
DWRC-1638	Roberto Tuberosa DiPSA-University of Bologna	roberto.tuberosa@unibo.it	Department of Agricultural Sciences DiPSA University of Bologna Viale Fanin, 44 40127 Bologna Italy	MG5397/1_A	Dicoccum	na		Dicoccum Panel UNIBO-114_A						DWRC-1638
DWRC-1639	Roberto Tuberosa DiPSA-University of Bologna	roberto.tuberosa@unibo.it	Department of Agricultural Sciences DiPSA University of Bologna Viale Fanin, 44 40127 Bologna Italy	MG5397/1_B	Dicoccum	na		Dicoccum Panel UNIBO-114_B						DWRC-1639
DWRC-1640	Roberto Tuberosa DiPSA-University of Bologna	roberto.tuberosa@unibo.it	Department of Agricultural Sciences DiPSA University of Bologna Viale Fanin, 44 40127 Bologna Italy	MG5397/2	Dicoccum	na		Dicoccum Panel UNIBO-115						DWRC-1640
DWRC-1641	Roberto Tuberosa DiPSA-University of Bologna	roberto.tuberosa@unibo.it	Department of Agricultural Sciences DiPSA University of Bologna Viale Fanin, 44 40127 Bologna Italy	MG5398	Dicoccum	DEU		Dicoccum Panel UNIBO-116		Entry 2015-16 Terbol				DWRC-1641
DWRC-1642	Roberto Tuberosa DiPSA-University of Bologna	roberto.tuberosa@unibo.it	Department of Agricultural Sciences DiPSA University of Bologna Viale Fanin, 44 40127 Bologna Italy	MG5399/3_A	Dicoccum	DEU		Dicoccum Panel UNIBO-117_A		Entry 2015-16 Terbol				DWRC-1642
DWRC-1643	Roberto Tuberosa DiPSA-University of Bologna	roberto.tuberosa@unibo.it	Department of Agricultural Sciences DiPSA University of Bologna Viale Fanin, 44 40127 Bologna Italy	MG5399/3_B	Dicoccum	DEU		Dicoccum Panel UNIBO-117_B		Entry 2015-16 Terbol				DWRC-1643
DWRC-1644	Roberto Tuberosa DiPSA-University of Bologna	roberto.tuberosa@unibo.it	Department of Agricultural Sciences DiPSA University of Bologna Viale Fanin, 44 40127 Bologna Italy	MG5401	Dicoccum	IRN		Dicoccum Panel UNIBO-118						DWRC-1644
DWRC-1645	Roberto Tuberosa DiPSA-University of Bologna	roberto.tuberosa@unibo.it	Department of Agricultural Sciences DiPSA University of Bologna Viale Fanin, 44 40127 Bologna Italy	MG5402/1	Dicoccum	IRN		Dicoccum Panel UNIBO-119						DWRC-1645
DWRC-1646	Roberto Tuberosa DiPSA-University of Bologna	roberto.tuberosa@unibo.it	Department of Agricultural Sciences DiPSA University of Bologna Viale Fanin, 44 40127 Bologna Italy	MG5402/2	Dicoccum	IRN		Dicoccum Panel UNIBO-120						DWRC-1646
DWRC-1647	Roberto Tuberosa DiPSA-University of Bologna	roberto.tuberosa@unibo.it	Department of Agricultural Sciences DiPSA University of Bologna Viale Fanin, 44 40127 Bologna Italy	MG5405	Dicoccum	IRN		Dicoccum Panel UNIBO-121						DWRC-1647
DWRC-1648	Roberto Tuberosa DiPSA-University of Bologna	roberto.tuberosa@unibo.it	Department of Agricultural Sciences DiPSA University of Bologna Viale Fanin, 44 40127 Bologna Italy	MG5407	Dicoccum	IRN		Dicoccum Panel UNIBO-122						DWRC-1648
DWRC-1649	Roberto Tuberosa DiPSA-University of Bologna	roberto.tuberosa@unibo.it	Department of Agricultural Sciences DiPSA University of Bologna Viale Fanin, 44 40127 Bologna Italy	MG5409	Dicoccum	IRN		Dicoccum Panel UNIBO-123						DWRC-1649
DWRC-1650	Roberto Tuberosa DiPSA-University of Bologna	roberto.tuberosa@unibo.it	Department of Agricultural Sciences DiPSA University of Bologna Viale Fanin, 44 40127 Bologna Italy	MG5411	Dicoccum	IRN		Dicoccum Panel UNIBO-124						DWRC-1650
DWRC-1651	Roberto Tuberosa DiPSA-University of Bologna	roberto.tuberosa@unibo.it	Department of Agricultural Sciences DiPSA University of Bologna Viale Fanin, 44 40127 Bologna Italy	MG5416	Dicoccum	IRN		Dicoccum Panel UNIBO-125						DWRC-1651
DWRC-1652	Roberto Tuberosa DiPSA-University of Bologna	roberto.tuberosa@unibo.it	Department of Agricultural Sciences DiPSA University of Bologna Viale Fanin, 44 40127 Bologna Italy	MG5421_A	Dicoccum	IRN		Dicoccum Panel UNIBO-126_A						DWRC-1652
DWRC-1653	Roberto Tuberosa DiPSA-University of Bologna	roberto.tuberosa@unibo.it	Department of Agricultural Sciences DiPSA University of Bologna Viale Fanin, 44 40127 Bologna Italy	MG5421_B	Dicoccum	IRN		Dicoccum Panel UNIBO-126_B						DWRC-1653
DWRC-1654	Roberto Tuberosa DiPSA-University of Bologna	roberto.tuberosa@unibo.it	Department of Agricultural Sciences DiPSA University of Bologna Viale Fanin, 44 40127 Bologna Italy	MG5423	Dicoccum	IRN		Dicoccum Panel UNIBO-127						DWRC-1654
DWRC-1655	Roberto Tuberosa DiPSA-University of Bologna	roberto.tuberosa@unibo.it	Department of Agricultural Sciences DiPSA University of Bologna Viale Fanin, 44 40127 Bologna Italy	MG5427	Dicoccum	IRN		Dicoccum Panel UNIBO-128						DWRC-1655
DWRC-1656	Roberto Tuberosa DiPSA-University of Bologna	roberto.tuberosa@unibo.it	Department of Agricultural Sciences DiPSA University of Bologna Viale Fanin, 44 40127 Bologna Italy	MG5429	Dicoccum	IRN		Dicoccum Panel UNIBO-129						DWRC-1656
DWRC-1657	Roberto Tuberosa DiPSA-University of Bologna	roberto.tuberosa@unibo.it	Department of Agricultural Sciences DiPSA University of Bologna Viale Fanin, 44 40127 Bologna Italy	MG5431	Dicoccum	IRN		Dicoccum Panel UNIBO-130						DWRC-1657
DWRC-1658	Roberto Tuberosa DiPSA-University of Bologna	roberto.tuberosa@unibo.it	Department of Agricultural Sciences DiPSA University of Bologna Viale Fanin, 44 40127 Bologna Italy	MG5432	Dicoccum	IRN		Dicoccum Panel UNIBO-131						DWRC-1658
DWRC-1659	Roberto Tuberosa DiPSA-University of Bologna	roberto.tuberosa@unibo.it	Department of Agricultural Sciences DiPSA University of Bologna Viale Fanin, 44 40127 Bologna Italy	MG5433	Dicoccum	IRN		Dicoccum Panel UNIBO-132						DWRC-1659
DWRC-1660	Roberto Tuberosa DiPSA-University of Bologna	roberto.tuberosa@unibo.it	Department of Agricultural Sciences DiPSA University of Bologna Viale Fanin, 44 40127 Bologna Italy	MG5437	Dicoccum	RUS		Dicoccum Panel UNIBO-133		Entry 2015-16 Terbol				DWRC-1660
DWRC-1661	Roberto Tuberosa DiPSA-University of Bologna	roberto.tuberosa@unibo.it	Department of Agricultural Sciences DiPSA University of Bologna Viale Fanin, 44 40127 Bologna Italy	MG5442	Dicoccum	USA		Dicoccum Panel UNIBO-134						DWRC-1661
DWRC-1662	Roberto Tuberosa DiPSA-University of Bologna	roberto.tuberosa@unibo.it	Department of Agricultural Sciences DiPSA University of Bologna Viale Fanin, 44 40127 Bologna Italy	MG5446	Dicoccum	GBR		Dicoccum Panel UNIBO-135						DWRC-1662
DWRC-1663	Roberto Tuberosa DiPSA-University of Bologna	roberto.tuberosa@unibo.it	Department of Agricultural Sciences DiPSA University of Bologna Viale Fanin, 44 40127 Bologna Italy	MG5447	Dicoccum	HUN		Dicoccum Panel UNIBO-136						DWRC-1663
DWRC-1664	Roberto Tuberosa DiPSA-University of Bologna	roberto.tuberosa@unibo.it	Department of Agricultural Sciences DiPSA University of Bologna Viale Fanin, 44 40127 Bologna Italy	MG5449	Dicoccum	HUN		Dicoccum Panel UNIBO-137						DWRC-1664
DWRC-1665	Roberto Tuberosa DiPSA-University of Bologna	roberto.tuberosa@unibo.it	Department of Agricultural Sciences DiPSA University of Bologna Viale Fanin, 44 40127 Bologna Italy	MG5450	Dicoccum	HUN		Dicoccum Panel UNIBO-138						DWRC-1665
DWRC-1666	Roberto Tuberosa DiPSA-University of Bologna	roberto.tuberosa@unibo.it	Department of Agricultural Sciences DiPSA University of Bologna Viale Fanin, 44 40127 Bologna Italy	MG5451	Dicoccum	HUN		Dicoccum Panel UNIBO-139						DWRC-1666
DWRC-1667	Roberto Tuberosa DiPSA-University of Bologna	roberto.tuberosa@unibo.it	Department of Agricultural Sciences DiPSA University of Bologna Viale Fanin, 44 40127 Bologna Italy	MG5453/1	Dicoccum	HUN		Dicoccum Panel UNIBO-140						DWRC-1667
DWRC-1668	Roberto Tuberosa DiPSA-University of Bologna	roberto.tuberosa@unibo.it	Department of Agricultural Sciences DiPSA University of Bologna Viale Fanin, 44 40127 Bologna Italy	MG5453/2	Dicoccum	HUN		Dicoccum Panel UNIBO-141						DWRC-1668
DWRC-1669	Roberto Tuberosa DiPSA-University of Bologna	roberto.tuberosa@unibo.it	Department of Agricultural Sciences DiPSA University of Bologna Viale Fanin, 44 40127 Bologna Italy	MG5454	Dicoccum	HUN		Dicoccum Panel UNIBO-142						DWRC-1669
DWRC-1670	Roberto Tuberosa DiPSA-University of Bologna	roberto.tuberosa@unibo.it	Department of Agricultural Sciences DiPSA University of Bologna Viale Fanin, 44 40127 Bologna Italy	MG5462/1	Dicoccum	ESP		Dicoccum Panel UNIBO-143						DWRC-1670
DWRC-1671	Roberto Tuberosa DiPSA-University of Bologna	roberto.tuberosa@unibo.it	Department of Agricultural Sciences DiPSA University of Bologna Viale Fanin, 44 40127 Bologna Italy	MG5462/2	Dicoccum	ESP		Dicoccum Panel UNIBO-144_A						DWRC-1671
DWRC-1672	Roberto Tuberosa DiPSA-University of Bologna	roberto.tuberosa@unibo.it	Department of Agricultural Sciences DiPSA University of Bologna Viale Fanin, 44 40127 Bologna Italy	MG5462/2	Dicoccum	ESP		Dicoccum Panel UNIBO-144_B						DWRC-1672
DWRC-1673	Roberto Tuberosa DiPSA-University of Bologna	roberto.tuberosa@unibo.it	Department of Agricultural Sciences DiPSA University of Bologna Viale Fanin, 44 40127 Bologna Italy	MG5463	Dicoccum	ESP		Dicoccum Panel UNIBO-145						DWRC-1673
DWRC-1674	Roberto Tuberosa DiPSA-University of Bologna	roberto.tuberosa@unibo.it	Department of Agricultural Sciences DiPSA University of Bologna Viale Fanin, 44 40127 Bologna Italy	MG5465	Dicoccum	ESP		Dicoccum Panel UNIBO-146						DWRC-1674
DWRC-1675	Roberto Tuberosa DiPSA-University of Bologna	roberto.tuberosa@unibo.it	Department of Agricultural Sciences DiPSA University of Bologna Viale Fanin, 44 40127 Bologna Italy	MG5466	Dicoccum	ESP		Dicoccum Panel UNIBO-147						DWRC-1675
DWRC-1676	Roberto Tuberosa DiPSA-University of Bologna	roberto.tuberosa@unibo.it	Department of Agricultural Sciences DiPSA University of Bologna Viale Fanin, 44 40127 Bologna Italy	MG5467	Dicoccum	ESP		Dicoccum Panel UNIBO-148						DWRC-1676
DWRC-1677	Roberto Tuberosa DiPSA-University of Bologna	roberto.tuberosa@unibo.it	Department of Agricultural Sciences DiPSA University of Bologna Viale Fanin, 44 40127 Bologna Italy	MG5468/1	Dicoccum	ESP		Dicoccum Panel UNIBO-149						DWRC-1677
DWRC-1678	Roberto Tuberosa DiPSA-University of Bologna	roberto.tuberosa@unibo.it	Department of Agricultural Sciences DiPSA University of Bologna Viale Fanin, 44 40127 Bologna Italy	MG5468/2	Dicoccum	ESP		Dicoccum Panel UNIBO-150						DWRC-1678
DWRC-1679	Roberto Tuberosa DiPSA-University of Bologna	roberto.tuberosa@unibo.it	Department of Agricultural Sciences DiPSA University of Bologna Viale Fanin, 44 40127 Bologna Italy	MG5469	Dicoccum	ESP		Dicoccum Panel UNIBO-151						DWRC-1679
DWRC-1680	Roberto Tuberosa DiPSA-University of Bologna	roberto.tuberosa@unibo.it	Department of Agricultural Sciences DiPSA University of Bologna Viale Fanin, 44 40127 Bologna Italy	MG5470	Dicoccum	ESP		Dicoccum Panel UNIBO-152						DWRC-1680
DWRC-1681	Roberto Tuberosa DiPSA-University of Bologna	roberto.tuberosa@unibo.it	Department of Agricultural Sciences DiPSA University of Bologna Viale Fanin, 44 40127 Bologna Italy	MG5473	Dicoccum	ESP		Dicoccum Panel UNIBO-153						DWRC-1681
DWRC-1682	Roberto Tuberosa DiPSA-University of Bologna	roberto.tuberosa@unibo.it	Department of Agricultural Sciences DiPSA University of Bologna Viale Fanin, 44 40127 Bologna Italy	MG5474	Dicoccum	ESP		Dicoccum Panel UNIBO-154						DWRC-1682
DWRC-1683	Roberto Tuberosa DiPSA-University of Bologna	roberto.tuberosa@unibo.it	Department of Agricultural Sciences DiPSA University of Bologna Viale Fanin, 44 40127 Bologna Italy	MG5476	Dicoccum	ESP		Dicoccum Panel UNIBO-155						DWRC-1683
DWRC-1684	Roberto Tuberosa DiPSA-University of Bologna	roberto.tuberosa@unibo.it	Department of Agricultural Sciences DiPSA University of Bologna Viale Fanin, 44 40127 Bologna Italy	MG5477	Dicoccum	ESP		Dicoccum Panel UNIBO-156						DWRC-1684
DWRC-1685	Roberto Tuberosa DiPSA-University of Bologna	roberto.tuberosa@unibo.it	Department of Agricultural Sciences DiPSA University of Bologna Viale Fanin, 44 40127 Bologna Italy	MG5478	Dicoccum	ESP		Dicoccum Panel UNIBO-157						DWRC-1685
DWRC-1686	Roberto Tuberosa DiPSA-University of Bologna	roberto.tuberosa@unibo.it	Department of Agricultural Sciences DiPSA University of Bologna Viale Fanin, 44 40127 Bologna Italy	MG5481	Dicoccum	ESP		Dicoccum Panel UNIBO-158						DWRC-1686
DWRC-1687	Roberto Tuberosa DiPSA-University of Bologna	roberto.tuberosa@unibo.it	Department of Agricultural Sciences DiPSA University of Bologna Viale Fanin, 44 40127 Bologna Italy	MG5492	Dicoccum	ESP		Dicoccum Panel UNIBO-159						DWRC-1687
DWRC-1688	Roberto Tuberosa DiPSA-University of Bologna	roberto.tuberosa@unibo.it	Department of Agricultural Sciences DiPSA University of Bologna Viale Fanin, 44 40127 Bologna Italy	MG5494/1	Dicoccum	ESP		Dicoccum Panel UNIBO-160						DWRC-1688
DWRC-1689	Roberto Tuberosa DiPSA-University of Bologna	roberto.tuberosa@unibo.it	Department of Agricultural Sciences DiPSA University of Bologna Viale Fanin, 44 40127 Bologna Italy	MG5494/2	Dicoccum	ESP		Dicoccum Panel UNIBO-161						DWRC-1689
DWRC-1690	Roberto Tuberosa DiPSA-University of Bologna	roberto.tuberosa@unibo.it	Department of Agricultural Sciences DiPSA University of Bologna Viale Fanin, 44 40127 Bologna Italy	MG5504	Dicoccum	ETH		Dicoccum Panel UNIBO-162						DWRC-1690
DWRC-1691	Roberto Tuberosa DiPSA-University of Bologna	roberto.tuberosa@unibo.it	Department of Agricultural Sciences DiPSA University of Bologna Viale Fanin, 44 40127 Bologna Italy	MG5508	Dicoccum	ETH		Dicoccum Panel UNIBO-163						DWRC-1691
DWRC-1692	Roberto Tuberosa DiPSA-University of Bologna	roberto.tuberosa@unibo.it	Department of Agricultural Sciences DiPSA University of Bologna Viale Fanin, 44 40127 Bologna Italy	MG5513	Dicoccum	ROU		Dicoccum Panel UNIBO-164		Entry 2015-16 Terbol				DWRC-1692
DWRC-1693	Roberto Tuberosa DiPSA-University of Bologna	roberto.tuberosa@unibo.it	Department of Agricultural Sciences DiPSA University of Bologna Viale Fanin, 44 40127 Bologna Italy	MG5516	Dicoccum	ROU		Dicoccum Panel UNIBO-165		Entry 2015-16 Terbol				DWRC-1693
DWRC-1694	Roberto Tuberosa DiPSA-University of Bologna	roberto.tuberosa@unibo.it	Department of Agricultural Sciences DiPSA University of Bologna Viale Fanin, 44 40127 Bologna Italy	MG5527/1	Dicoccum	AUT		Dicoccum Panel UNIBO-166						DWRC-1694
DWRC-1695	Roberto Tuberosa DiPSA-University of Bologna	roberto.tuberosa@unibo.it	Department of Agricultural Sciences DiPSA University of Bologna Viale Fanin, 44 40127 Bologna Italy	MG5527/2	Dicoccum	AUT		Dicoccum Panel UNIBO-167						DWRC-1695
DWRC-1696	Roberto Tuberosa DiPSA-University of Bologna	roberto.tuberosa@unibo.it	Department of Agricultural Sciences DiPSA University of Bologna Viale Fanin, 44 40127 Bologna Italy	MG5529	Dicoccum	GBR		Dicoccum Panel UNIBO-168						DWRC-1696
DWRC-1697	Roberto Tuberosa DiPSA-University of Bologna	roberto.tuberosa@unibo.it	Department of Agricultural Sciences DiPSA University of Bologna Viale Fanin, 44 40127 Bologna Italy	MG5530	Dicoccum	ETH		Dicoccum Panel UNIBO-169						DWRC-1697
DWRC-1698	Roberto Tuberosa DiPSA-University of Bologna	roberto.tuberosa@unibo.it	Department of Agricultural Sciences DiPSA University of Bologna Viale Fanin, 44 40127 Bologna Italy	MG5536	Dicoccum	IND		Dicoccum Panel UNIBO-170		Entry 2015-16 Terbol				DWRC-1698
DWRC-1699	Roberto Tuberosa DiPSA-University of Bologna	roberto.tuberosa@unibo.it	Department of Agricultural Sciences DiPSA University of Bologna Viale Fanin, 44 40127 Bologna Italy	MG5537	Dicoccum	RUS		Dicoccum Panel UNIBO-171		Entry 2015-16 Terbol				DWRC-1699
DWRC-1700	Roberto Tuberosa DiPSA-University of Bologna	roberto.tuberosa@unibo.it	Department of Agricultural Sciences DiPSA University of Bologna Viale Fanin, 44 40127 Bologna Italy	MG5545	Dicoccum	RUS		Dicoccum Panel UNIBO-172		Entry 2015-16 Terbol				DWRC-1700
DWRC-1701	Roberto Tuberosa DiPSA-University of Bologna	roberto.tuberosa@unibo.it	Department of Agricultural Sciences DiPSA University of Bologna Viale Fanin, 44 40127 Bologna Italy	MG5546	Dicoccum	RUS		Dicoccum Panel UNIBO-173		Entry 2015-16 Terbol				DWRC-1701
DWRC-1702	Roberto Tuberosa DiPSA-University of Bologna	roberto.tuberosa@unibo.it	Department of Agricultural Sciences DiPSA University of Bologna Viale Fanin, 44 40127 Bologna Italy	MG5549	Dicoccum	ETH		Dicoccum Panel UNIBO-174						DWRC-1702
DWRC-1703	Roberto Tuberosa DiPSA-University of Bologna	roberto.tuberosa@unibo.it	Department of Agricultural Sciences DiPSA University of Bologna Viale Fanin, 44 40127 Bologna Italy	MG5550	Dicoccum	ETH		Dicoccum Panel UNIBO-175						DWRC-1703
DWRC-1704	Roberto Tuberosa DiPSA-University of Bologna	roberto.tuberosa@unibo.it	Department of Agricultural Sciences DiPSA University of Bologna Viale Fanin, 44 40127 Bologna Italy	MG5556	Dicoccum	ETH		Dicoccum Panel UNIBO-176						DWRC-1704
DWRC-1705	Roberto Tuberosa DiPSA-University of Bologna	roberto.tuberosa@unibo.it	Department of Agricultural Sciences DiPSA University of Bologna Viale Fanin, 44 40127 Bologna Italy	MG5557	Dicoccum	ETH		Dicoccum Panel UNIBO-177						DWRC-1705
DWRC-1706	Roberto Tuberosa DiPSA-University of Bologna	roberto.tuberosa@unibo.it	Department of Agricultural Sciences DiPSA University of Bologna Viale Fanin, 44 40127 Bologna Italy	MG5563/1	Dicoccum	CHN		Dicoccum Panel UNIBO-178		Entry 2015-16 Terbol				DWRC-1706
DWRC-1707	Roberto Tuberosa DiPSA-University of Bologna	roberto.tuberosa@unibo.it	Department of Agricultural Sciences DiPSA University of Bologna Viale Fanin, 44 40127 Bologna Italy	MG5563/2	Dicoccum	CHN		Dicoccum Panel UNIBO-179		Entry 2015-16 Terbol				DWRC-1707
DWRC-1708	Roberto Tuberosa DiPSA-University of Bologna	roberto.tuberosa@unibo.it	Department of Agricultural Sciences DiPSA University of Bologna Viale Fanin, 44 40127 Bologna Italy	MG5567	Dicoccum	USA		Dicoccum Panel UNIBO-180						DWRC-1708
DWRC-1709	Roberto Tuberosa DiPSA-University of Bologna	roberto.tuberosa@unibo.it	Department of Agricultural Sciences DiPSA University of Bologna Viale Fanin, 44 40127 Bologna Italy	MG15516	Dicoccum	SYR		Dicoccum Panel UNIBO-181						DWRC-1709
DWRC-1710	Roberto Tuberosa DiPSA-University of Bologna	roberto.tuberosa@unibo.it	Department of Agricultural Sciences DiPSA University of Bologna Viale Fanin, 44 40127 Bologna Italy	MG15517	Dicoccum	CAN		Dicoccum Panel UNIBO-182						DWRC-1710
DWRC-1711	Roberto Tuberosa DiPSA-University of Bologna	roberto.tuberosa@unibo.it	Department of Agricultural Sciences DiPSA University of Bologna Viale Fanin, 44 40127 Bologna Italy	MG15518	Dicoccum	SYR		Dicoccum Panel UNIBO-183						DWRC-1711
DWRC-1712	Roberto Tuberosa DiPSA-University of Bologna	roberto.tuberosa@unibo.it	Department of Agricultural Sciences DiPSA University of Bologna Viale Fanin, 44 40127 Bologna Italy	MG15528	Dicoccum	DEU		Dicoccum Panel UNIBO-184		Entry 2015-16 Terbol				DWRC-1712
DWRC-1713	Roberto Tuberosa DiPSA-University of Bologna	roberto.tuberosa@unibo.it	Department of Agricultural Sciences DiPSA University of Bologna Viale Fanin, 44 40127 Bologna Italy	MG15529	Dicoccum	DEU		Dicoccum Panel UNIBO-185		Entry 2015-16 Terbol				DWRC-1713
DWRC-1714	Roberto Tuberosa DiPSA-University of Bologna	roberto.tuberosa@unibo.it	Department of Agricultural Sciences DiPSA University of Bologna Viale Fanin, 44 40127 Bologna Italy	MG28056	Dicoccum	YEM		Dicoccum Panel UNIBO-187						DWRC-1714
DWRC-1715	Roberto Tuberosa DiPSA-University of Bologna	roberto.tuberosa@unibo.it	Department of Agricultural Sciences DiPSA University of Bologna Viale Fanin, 44 40127 Bologna Italy	MG28057	Dicoccum	YEM		Dicoccum Panel UNIBO-188						DWRC-1715
DWRC-1716	Roberto Tuberosa DiPSA-University of Bologna	roberto.tuberosa@unibo.it	Department of Agricultural Sciences DiPSA University of Bologna Viale Fanin, 44 40127 Bologna Italy	MG29292	Dicoccum	BIH		Dicoccum Panel UNIBO-189						DWRC-1716
DWRC-1717	Roberto Tuberosa DiPSA-University of Bologna	roberto.tuberosa@unibo.it	Department of Agricultural Sciences DiPSA University of Bologna Viale Fanin, 44 40127 Bologna Italy	MG5400/5	Dicoccum	IRN		Dicoccum Panel UNIBO-190						DWRC-1717
DWRC-1718	Pierre Roumet INRA	pierre.roumet@supagro.inra.fr	Bat 21, 3 etage, UMR AGAP, Montpellier SupAgro, 2 place Viala, 34670 Montpellier Cedex 2, France	EL4X_3	Pre-breeding line (EPO)	FRA	Generation 2009			unknown			evaluated for kernel traits, earliness, plant heigth in Mauguio, France	DWRC-1718
DWRC-1719	Pierre Roumet INRA	pierre.roumet@supagro.inra.fr	Bat 21, 3 etage, UMR AGAP, Montpellier SupAgro, 2 place Viala, 34670 Montpellier Cedex 2, France	GQ4X_4	Pre-breeding line (EPO)	FRA	Generation 2009			unknown			evaluated for kernel traits, earliness, plant heigth in Mauguio, France	DWRC-1719
DWRC-1720	Pierre Roumet INRA	pierre.roumet@supagro.inra.fr	Bat 21, 3 etage, UMR AGAP, Montpellier SupAgro, 2 place Viala, 34670 Montpellier Cedex 2, France	GQ4X_5	Pre-breeding line (EPO)	FRA	Generation 2009			unknown			evaluated for kernel traits, earliness, plant heigth in Mauguio, France	DWRC-1720
DWRC-1721	Pierre Roumet INRA	pierre.roumet@supagro.inra.fr	Bat 21, 3 etage, UMR AGAP, Montpellier SupAgro, 2 place Viala, 34670 Montpellier Cedex 2, France	EL4X_6	Pre-breeding line (EPO)	FRA	Generation 2009			unknown			evaluated for kernel traits, earliness, plant heigth in Mauguio, France	DWRC-1721
DWRC-1722	Pierre Roumet INRA	pierre.roumet@supagro.inra.fr	Bat 21, 3 etage, UMR AGAP, Montpellier SupAgro, 2 place Viala, 34670 Montpellier Cedex 2, France	EL4X_9	Pre-breeding line (EPO)	FRA	Generation 2009			unknown			evaluated for kernel traits, earliness, plant heigth in Mauguio, France	DWRC-1722
DWRC-1723	Pierre Roumet INRA	pierre.roumet@supagro.inra.fr	Bat 21, 3 etage, UMR AGAP, Montpellier SupAgro, 2 place Viala, 34670 Montpellier Cedex 2, France	GQ4X_10	Pre-breeding line (EPO)	FRA	Generation 2009			unknown			evaluated for kernel traits, earliness, plant heigth in Mauguio, France	DWRC-1723
DWRC-1724	Pierre Roumet INRA	pierre.roumet@supagro.inra.fr	Bat 21, 3 etage, UMR AGAP, Montpellier SupAgro, 2 place Viala, 34670 Montpellier Cedex 2, France	EL4X_13	Pre-breeding line (EPO)	FRA	Generation 2009			unknown			evaluated for kernel traits, earliness, plant heigth in Mauguio, France	DWRC-1724
DWRC-1725	Pierre Roumet INRA	pierre.roumet@supagro.inra.fr	Bat 21, 3 etage, UMR AGAP, Montpellier SupAgro, 2 place Viala, 34670 Montpellier Cedex 2, France	EL4X_16	Pre-breeding line (EPO)	FRA	Generation 2009			unknown			evaluated for kernel traits, earliness, plant heigth in Mauguio, France	DWRC-1725
DWRC-1726	Pierre Roumet INRA	pierre.roumet@supagro.inra.fr	Bat 21, 3 etage, UMR AGAP, Montpellier SupAgro, 2 place Viala, 34670 Montpellier Cedex 2, France	EL4X_27	Pre-breeding line (EPO)	FRA	Generation 2009			unknown			evaluated for kernel traits, earliness, plant heigth in Mauguio, France	DWRC-1726
DWRC-1727	Pierre Roumet INRA	pierre.roumet@supagro.inra.fr	Bat 21, 3 etage, UMR AGAP, Montpellier SupAgro, 2 place Viala, 34670 Montpellier Cedex 2, France	EL4X_28	Pre-breeding line (EPO)	FRA	Generation 2009			unknown			evaluated for kernel traits, earliness, plant heigth in Mauguio, France	DWRC-1727
DWRC-1728	Pierre Roumet INRA	pierre.roumet@supagro.inra.fr	Bat 21, 3 etage, UMR AGAP, Montpellier SupAgro, 2 place Viala, 34670 Montpellier Cedex 2, France	EL4X_29	Pre-breeding line (EPO)	FRA	Generation 2009			unknown			evaluated for kernel traits, earliness, plant heigth in Mauguio, France	DWRC-1728
DWRC-1729	Pierre Roumet INRA	pierre.roumet@supagro.inra.fr	Bat 21, 3 etage, UMR AGAP, Montpellier SupAgro, 2 place Viala, 34670 Montpellier Cedex 2, France	EL4X_31	Pre-breeding line (EPO)	FRA	Generation 2009			unknown			evaluated for kernel traits, earliness, plant heigth in Mauguio, France	DWRC-1729
DWRC-1730	Pierre Roumet INRA	pierre.roumet@supagro.inra.fr	Bat 21, 3 etage, UMR AGAP, Montpellier SupAgro, 2 place Viala, 34670 Montpellier Cedex 2, France	EL4X_35	Pre-breeding line (EPO)	FRA	Generation 2009			unknown			evaluated for kernel traits, earliness, plant heigth in Mauguio, France	DWRC-1730
DWRC-1731	Pierre Roumet INRA	pierre.roumet@supagro.inra.fr	Bat 21, 3 etage, UMR AGAP, Montpellier SupAgro, 2 place Viala, 34670 Montpellier Cedex 2, France	EL4X_38	Pre-breeding line (EPO)	FRA	Generation 2009			unknown			evaluated for kernel traits, earliness, plant heigth in Mauguio, France	DWRC-1731
DWRC-1732	Pierre Roumet INRA	pierre.roumet@supagro.inra.fr	Bat 21, 3 etage, UMR AGAP, Montpellier SupAgro, 2 place Viala, 34670 Montpellier Cedex 2, France	EL4X_40	Pre-breeding line (EPO)	FRA	Generation 2009			unknown			evaluated for kernel traits, earliness, plant heigth in Mauguio, France	DWRC-1732
DWRC-1733	Pierre Roumet INRA	pierre.roumet@supagro.inra.fr	Bat 21, 3 etage, UMR AGAP, Montpellier SupAgro, 2 place Viala, 34670 Montpellier Cedex 2, France	EL4X_41	Pre-breeding line (EPO)	FRA	Generation 2009			unknown			evaluated for kernel traits, earliness, plant heigth in Mauguio, France	DWRC-1733
DWRC-1734	Pierre Roumet INRA	pierre.roumet@supagro.inra.fr	Bat 21, 3 etage, UMR AGAP, Montpellier SupAgro, 2 place Viala, 34670 Montpellier Cedex 2, France	EL4X_49	Pre-breeding line (EPO)	FRA	Generation 2009			unknown			evaluated for kernel traits, earliness, plant heigth in Mauguio, France	DWRC-1734
DWRC-1735	Pierre Roumet INRA	pierre.roumet@supagro.inra.fr	Bat 21, 3 etage, UMR AGAP, Montpellier SupAgro, 2 place Viala, 34670 Montpellier Cedex 2, France	EL4X_59	Pre-breeding line (EPO)	FRA	Generation 2009			unknown			evaluated for kernel traits, earliness, plant heigth in Mauguio, France	DWRC-1735
DWRC-1736	Pierre Roumet INRA	pierre.roumet@supagro.inra.fr	Bat 21, 3 etage, UMR AGAP, Montpellier SupAgro, 2 place Viala, 34670 Montpellier Cedex 2, France	EL4X_65	Pre-breeding line (EPO)	FRA	Generation 2009			unknown			evaluated for kernel traits, earliness, plant heigth in Mauguio, France	DWRC-1736
DWRC-1737	Pierre Roumet INRA	pierre.roumet@supagro.inra.fr	Bat 21, 3 etage, UMR AGAP, Montpellier SupAgro, 2 place Viala, 34670 Montpellier Cedex 2, France	GQ4X_67	Pre-breeding line (EPO)	FRA	Generation 2009			unknown			evaluated for kernel traits, earliness, plant heigth in Mauguio, France	DWRC-1737
DWRC-1738	Pierre Roumet INRA	pierre.roumet@supagro.inra.fr	Bat 21, 3 etage, UMR AGAP, Montpellier SupAgro, 2 place Viala, 34670 Montpellier Cedex 2, France	EL4X_68	Pre-breeding line (EPO)	FRA	Generation 2009			unknown			evaluated for kernel traits, earliness, plant heigth in Mauguio, France	DWRC-1738
DWRC-1739	Pierre Roumet INRA	pierre.roumet@supagro.inra.fr	Bat 21, 3 etage, UMR AGAP, Montpellier SupAgro, 2 place Viala, 34670 Montpellier Cedex 2, France	EL4X_69	Pre-breeding line (EPO)	FRA	Generation 2009			unknown			evaluated for kernel traits, earliness, plant heigth in Mauguio, France	DWRC-1739
DWRC-1740	Pierre Roumet INRA	pierre.roumet@supagro.inra.fr	Bat 21, 3 etage, UMR AGAP, Montpellier SupAgro, 2 place Viala, 34670 Montpellier Cedex 2, France	EL4X_70	Pre-breeding line (EPO)	FRA	Generation 2009			unknown			evaluated for kernel traits, earliness, plant heigth in Mauguio, France	DWRC-1740
DWRC-1741	Pierre Roumet INRA	pierre.roumet@supagro.inra.fr	Bat 21, 3 etage, UMR AGAP, Montpellier SupAgro, 2 place Viala, 34670 Montpellier Cedex 2, France	EL4X_72	Pre-breeding line (EPO)	FRA	Generation 2009			unknown			evaluated for kernel traits, earliness, plant heigth in Mauguio, France	DWRC-1741
DWRC-1742	Pierre Roumet INRA	pierre.roumet@supagro.inra.fr	Bat 21, 3 etage, UMR AGAP, Montpellier SupAgro, 2 place Viala, 34670 Montpellier Cedex 2, France	EL4X_73	Pre-breeding line (EPO)	FRA	Generation 2009			unknown			evaluated for kernel traits, earliness, plant heigth in Mauguio, France	DWRC-1742
DWRC-1743	Pierre Roumet INRA	pierre.roumet@supagro.inra.fr	Bat 21, 3 etage, UMR AGAP, Montpellier SupAgro, 2 place Viala, 34670 Montpellier Cedex 2, France	EL4X_74	Pre-breeding line (EPO)	FRA	Generation 2009			unknown			evaluated for kernel traits, earliness, plant heigth in Mauguio, France	DWRC-1743
DWRC-1744	Pierre Roumet INRA	pierre.roumet@supagro.inra.fr	Bat 21, 3 etage, UMR AGAP, Montpellier SupAgro, 2 place Viala, 34670 Montpellier Cedex 2, France	GQ4X_75	Pre-breeding line (EPO)	FRA	Generation 2009			unknown			evaluated for kernel traits, earliness, plant heigth in Mauguio, France	DWRC-1744
DWRC-1745	Pierre Roumet INRA	pierre.roumet@supagro.inra.fr	Bat 21, 3 etage, UMR AGAP, Montpellier SupAgro, 2 place Viala, 34670 Montpellier Cedex 2, France	GQ4X_76	Pre-breeding line (EPO)	FRA	Generation 2009			unknown			evaluated for kernel traits, earliness, plant heigth in Mauguio, France	DWRC-1745
DWRC-1746	Pierre Roumet INRA	pierre.roumet@supagro.inra.fr	Bat 21, 3 etage, UMR AGAP, Montpellier SupAgro, 2 place Viala, 34670 Montpellier Cedex 2, France	EL4X_77	Pre-breeding line (EPO)	FRA	Generation 2009			unknown			evaluated for kernel traits, earliness, plant heigth in Mauguio, France	DWRC-1746
DWRC-1747	Pierre Roumet INRA	pierre.roumet@supagro.inra.fr	Bat 21, 3 etage, UMR AGAP, Montpellier SupAgro, 2 place Viala, 34670 Montpellier Cedex 2, France	GQ4X_82	Pre-breeding line (EPO)	FRA	Generation 2009			unknown			evaluated for kernel traits, earliness, plant heigth in Mauguio, France	DWRC-1747
DWRC-1748	Pierre Roumet INRA	pierre.roumet@supagro.inra.fr	Bat 21, 3 etage, UMR AGAP, Montpellier SupAgro, 2 place Viala, 34670 Montpellier Cedex 2, France	GQ4X_83	Pre-breeding line (EPO)	FRA	Generation 2009			unknown			evaluated for kernel traits, earliness, plant heigth in Mauguio, France	DWRC-1748
DWRC-1749	Pierre Roumet INRA	pierre.roumet@supagro.inra.fr	Bat 21, 3 etage, UMR AGAP, Montpellier SupAgro, 2 place Viala, 34670 Montpellier Cedex 2, France	EL4X_85	Pre-breeding line (EPO)	FRA	Generation 2009			unknown			evaluated for kernel traits, earliness, plant heigth in Mauguio, France	DWRC-1749
DWRC-1750	Pierre Roumet INRA	pierre.roumet@supagro.inra.fr	Bat 21, 3 etage, UMR AGAP, Montpellier SupAgro, 2 place Viala, 34670 Montpellier Cedex 2, France	EL4X_89	Pre-breeding line (EPO)	FRA	Generation 2009			unknown			evaluated for kernel traits, earliness, plant heigth in Mauguio, France	DWRC-1750
DWRC-1751	Pierre Roumet INRA	pierre.roumet@supagro.inra.fr	Bat 21, 3 etage, UMR AGAP, Montpellier SupAgro, 2 place Viala, 34670 Montpellier Cedex 2, France	GQ4X_91	Pre-breeding line (EPO)	FRA	Generation 2009			unknown			evaluated for kernel traits, earliness, plant heigth in Mauguio, France	DWRC-1751
DWRC-1752	Pierre Roumet INRA	pierre.roumet@supagro.inra.fr	Bat 21, 3 etage, UMR AGAP, Montpellier SupAgro, 2 place Viala, 34670 Montpellier Cedex 2, France	EL4X_92	Pre-breeding line (EPO)	FRA	Generation 2009			unknown			evaluated for kernel traits, earliness, plant heigth in Mauguio, France	DWRC-1752
DWRC-1753	Pierre Roumet INRA	pierre.roumet@supagro.inra.fr	Bat 21, 3 etage, UMR AGAP, Montpellier SupAgro, 2 place Viala, 34670 Montpellier Cedex 2, France	EL4X_94	Pre-breeding line (EPO)	FRA	Generation 2009			unknown			evaluated for kernel traits, earliness, plant heigth in Mauguio, France	DWRC-1753
DWRC-1754	Pierre Roumet INRA	pierre.roumet@supagro.inra.fr	Bat 21, 3 etage, UMR AGAP, Montpellier SupAgro, 2 place Viala, 34670 Montpellier Cedex 2, France	GQ4X_95	Pre-breeding line (EPO)	FRA	Generation 2009			unknown			evaluated for kernel traits, earliness, plant heigth in Mauguio, France	DWRC-1754
DWRC-1755	Pierre Roumet INRA	pierre.roumet@supagro.inra.fr	Bat 21, 3 etage, UMR AGAP, Montpellier SupAgro, 2 place Viala, 34670 Montpellier Cedex 2, France	EL4X_96	Pre-breeding line (EPO)	FRA	Generation 2009			unknown			evaluated for kernel traits, earliness, plant heigth in Mauguio, France	DWRC-1755
DWRC-1756	Pierre Roumet INRA	pierre.roumet@supagro.inra.fr	Bat 21, 3 etage, UMR AGAP, Montpellier SupAgro, 2 place Viala, 34670 Montpellier Cedex 2, France	EL4X_99	Pre-breeding line (EPO)	FRA	Generation 2009			unknown			evaluated for kernel traits, earliness, plant heigth in Mauguio, France	DWRC-1756
DWRC-1757	Pierre Roumet INRA	pierre.roumet@supagro.inra.fr	Bat 21, 3 etage, UMR AGAP, Montpellier SupAgro, 2 place Viala, 34670 Montpellier Cedex 2, France	EL4X_100	Pre-breeding line (EPO)	FRA	Generation 2009			unknown			evaluated for kernel traits, earliness, plant heigth in Mauguio, France	DWRC-1757
DWRC-1758	Pierre Roumet INRA	pierre.roumet@supagro.inra.fr	Bat 21, 3 etage, UMR AGAP, Montpellier SupAgro, 2 place Viala, 34670 Montpellier Cedex 2, France	EL4X_101	Pre-breeding line (EPO)	FRA	Generation 2009			unknown			evaluated for kernel traits, earliness, plant heigth in Mauguio, France	DWRC-1758
DWRC-1759	Pierre Roumet INRA	pierre.roumet@supagro.inra.fr	Bat 21, 3 etage, UMR AGAP, Montpellier SupAgro, 2 place Viala, 34670 Montpellier Cedex 2, France	EL4X_104	Pre-breeding line (EPO)	FRA	Generation 2009			unknown			evaluated for kernel traits, earliness, plant heigth in Mauguio, France	DWRC-1759
DWRC-1760	Pierre Roumet INRA	pierre.roumet@supagro.inra.fr	Bat 21, 3 etage, UMR AGAP, Montpellier SupAgro, 2 place Viala, 34670 Montpellier Cedex 2, France	GQ4X_112	Pre-breeding line (EPO)	FRA	Generation 2009			unknown			evaluated for kernel traits, earliness, plant heigth in Mauguio, France	DWRC-1760
DWRC-1761	Pierre Roumet INRA	pierre.roumet@supagro.inra.fr	Bat 21, 3 etage, UMR AGAP, Montpellier SupAgro, 2 place Viala, 34670 Montpellier Cedex 2, France	EL4X_114	Pre-breeding line (EPO)	FRA	Generation 2009			unknown			evaluated for kernel traits, earliness, plant heigth in Mauguio, France	DWRC-1761
DWRC-1762	Pierre Roumet INRA	pierre.roumet@supagro.inra.fr	Bat 21, 3 etage, UMR AGAP, Montpellier SupAgro, 2 place Viala, 34670 Montpellier Cedex 2, France	GQ4X_116	Pre-breeding line (EPO)	FRA	Generation 2009			unknown			evaluated for kernel traits, earliness, plant heigth in Mauguio, France	DWRC-1762
DWRC-1763	Pierre Roumet INRA	pierre.roumet@supagro.inra.fr	Bat 21, 3 etage, UMR AGAP, Montpellier SupAgro, 2 place Viala, 34670 Montpellier Cedex 2, France	EL4X_117	Pre-breeding line (EPO)	FRA	Generation 2009			unknown			evaluated for kernel traits, earliness, plant heigth in Mauguio, France	DWRC-1763
DWRC-1764	Pierre Roumet INRA	pierre.roumet@supagro.inra.fr	Bat 21, 3 etage, UMR AGAP, Montpellier SupAgro, 2 place Viala, 34670 Montpellier Cedex 2, France	EL4X_118	Pre-breeding line (EPO)	FRA	Generation 2009			unknown			evaluated for kernel traits, earliness, plant heigth in Mauguio, France	DWRC-1764
DWRC-1765	Pierre Roumet INRA	pierre.roumet@supagro.inra.fr	Bat 21, 3 etage, UMR AGAP, Montpellier SupAgro, 2 place Viala, 34670 Montpellier Cedex 2, France	GQ4X_119	Pre-breeding line (EPO)	FRA	Generation 2009			unknown			evaluated for kernel traits, earliness, plant heigth in Mauguio, France	DWRC-1765
DWRC-1766	Pierre Roumet INRA	pierre.roumet@supagro.inra.fr	Bat 21, 3 etage, UMR AGAP, Montpellier SupAgro, 2 place Viala, 34670 Montpellier Cedex 2, France	EL4X_120	Pre-breeding line (EPO)	FRA	Generation 2009			unknown			evaluated for kernel traits, earliness, plant heigth in Mauguio, France	DWRC-1766
DWRC-1767	Pierre Roumet INRA	pierre.roumet@supagro.inra.fr	Bat 21, 3 etage, UMR AGAP, Montpellier SupAgro, 2 place Viala, 34670 Montpellier Cedex 2, France	EL4X_122	Pre-breeding line (EPO)	FRA	Generation 2009			unknown			evaluated for kernel traits, earliness, plant heigth in Mauguio, France	DWRC-1767
DWRC-1768	Pierre Roumet INRA	pierre.roumet@supagro.inra.fr	Bat 21, 3 etage, UMR AGAP, Montpellier SupAgro, 2 place Viala, 34670 Montpellier Cedex 2, France	EL4X_124	Pre-breeding line (EPO)	FRA	Generation 2009			unknown			evaluated for kernel traits, earliness, plant heigth in Mauguio, France	DWRC-1768
DWRC-1769	Pierre Roumet INRA	pierre.roumet@supagro.inra.fr	Bat 21, 3 etage, UMR AGAP, Montpellier SupAgro, 2 place Viala, 34670 Montpellier Cedex 2, France	GQ4X_126	Pre-breeding line (EPO)	FRA	Generation 2009			unknown			evaluated for kernel traits, earliness, plant heigth in Mauguio, France	DWRC-1769
DWRC-1770	Pierre Roumet INRA	pierre.roumet@supagro.inra.fr	Bat 21, 3 etage, UMR AGAP, Montpellier SupAgro, 2 place Viala, 34670 Montpellier Cedex 2, France	EL4X_130	Pre-breeding line (EPO)	FRA	Generation 2009			unknown			evaluated for kernel traits, earliness, plant heigth in Mauguio, France	DWRC-1770
DWRC-1771	Pierre Roumet INRA	pierre.roumet@supagro.inra.fr	Bat 21, 3 etage, UMR AGAP, Montpellier SupAgro, 2 place Viala, 34670 Montpellier Cedex 2, France	EL4X_131	Pre-breeding line (EPO)	FRA	Generation 2009			unknown			evaluated for kernel traits, earliness, plant heigth in Mauguio, France	DWRC-1771
DWRC-1772	Pierre Roumet INRA	pierre.roumet@supagro.inra.fr	Bat 21, 3 etage, UMR AGAP, Montpellier SupAgro, 2 place Viala, 34670 Montpellier Cedex 2, France	GQ4X_138	Pre-breeding line (EPO)	FRA	Generation 2009			unknown			evaluated for kernel traits, earliness, plant heigth in Mauguio, France	DWRC-1772
[truncated: 731 more rows]

## Sheet: B. DWRC scoring by KASP
Supplementary Table S2. DWRC: A) List of accessions constituting the DWRC; B) scoring of DWRC accessions based on KASP® marker set; C) KASP® markers list used for the DWRC genotyping.
[truncated: 91 more rows]
[truncated: 2,444 more columns]

[truncated: 1 more sheets: C. KASP markers used for DWRC]
