# Supplementary material for: The Global Durum Wheat Panel (GDP): An International Platform to Identify and Exchange Beneficial Alleles
Source: Front Plant Sci. 2020 Dec 21;11:569905. doi: 10.3389/fpls.2020.569905 (PMC7779600; doi:10.3389/fpls.2020.569905)
Supplement: TABLE S1 — List of private companies, institutions, international organizations which contributed tetraploid wheat germplasm to the initial DWRC. [file Data_Sheet_2.ZIP › Supplementary Table S3_List of GDP accessions.xlsx]

## Sheet: List of GDP accessions
Supplementary Table S3. List of accession constituting the GDP, with passport data. The categories based on passport data used to classify accessions for the diversity analyses are also reported, as well as available data about flowering habit and allele status at some known genes (Rht, Ppd, Cdu, Vrn, etc).
		Seed sample availability				Genotyping data availability		Passport data										Classifications for diversity analyses			Preliminary flowering habit and allelic status at some relevant genes
GDP accession starting code	FINAL accession code	2019' shipment of seed sample from ICARDA (GDP v 2.0 - 2020). x* available from University of Bologna or Boku University	ENTRY CODE in 2019' shipment (GDP v 2.0 - 2020)	2018' shipment of seed sample from ICARDA (GDP v 1.0 - 2019)	ENTRY CODE in 2018' shipment (GDP v 1.0 - 2019)	Accessions used for molecular diversity analysis	GDP accession starting code	Accession name	Plant species	Accession history	year of release (cv) / year of crossing (*)	Country of collection / development	Pedigree (cv)	Donor Institution	NSGC code / IG code	Donor accession code	Macroarea CLASSIFICATION	Breeding program CLASSIFICATION	Breeding decade CLASSIFICATION	Landrace origin CLASSIFICATION	Rht genotyping (C:C tall)	Known genes/alleles	Known flowering habit
DWRC-0003	GDPv2-001	x	GDPv2-001	x	GDPv1-001	x	DWRC-0003	Bani_Suef4	T. durum	modern	2007	EGY	Ainzen-1__(AUSL/5/CANDO/4/BY*2/TACE//II27655/3/TME//ZB/W*2)	Beni Swif University, Faculty of Agriculture, Egypt		ICD881120ABL0TR1BR0TR6AP0AP0SD	North Africa	SME	01-10	nr	T:T	-	Spring
DWRC-0005	GDPv2-002	x	GDPv2-002	x	GDPv1-002	x	DWRC-0005	Bani_Suef6	T. durum	modern	2010	EGY	Boomer-21/Busca-3	Beni Swif University, Faculty of Agriculture, Egypt		CDSS95Y0011858Y0M0Y0B1Y0B0SD	North Africa	SME	01-10	nr	T:T	-	Spring
DWRC-0007	GDPv2-003	x	GDPv2-003	x	GDPv1-003	x	DWRC-0007	Sohag3	T. durum	modern	1990	EGY	MEXICALI-75/MAGHREBI-72//S-179/DURUM-6	Beni Swif University, Faculty of Agriculture, Egypt			North Africa	SME	81-90	nr	T:T	-	Spring
DWRC-0008	GDPv2-004	x	GDPv2-004	x	GDPv1-004	x	DWRC-0008	Sohag4	T. durum	modern	2015	EGY	AJAIA-16//HORA/JRO/3/GAN/4/ZAR/5/SUOK-7/6/STOT//ALTAR_84/ALD.	Beni Swif University, Faculty of Agriculture, Egypt		CDSS99B00778S0TOPY0M0Y129Y0M0Y1B0SH.	North Africa	SME	11-18	nr	T:T	-	Spring
DWRC-0009	GDPv2-005	x	GDPv2-005	x	GDPv1-005	x	DWRC-0009	ESDCB-2015/2016-9	T. durum	modern	2002*	EGY	TARRO_1/2*YUAN_1//AJAIA_13/YAZI/3/SOMAT_3/PHAX_1//TILO_1/LOTUS_4/4/CANELO_8//SORA/2*PLATA_12	Beni Swif University, Faculty of Agriculture, Egypt		CDSS02BO1143T0TOB0Y0M7Y4M04Y0BSD	North Africa	SME	11-18	nr	T:T	-	Spring
DWRC-0011	GDPv2-006	x	GDPv2-006	x	GDPv1-006	x	DWRC-0011	ESDCB-2015/2016-11	T. durum	modern	2004*	EGY	GUAYCANINIA/GUANAY/10/LD357E/2*TC60//JO69/3/FGO/4/GTA/5/SRN-1/6/TOIUS/7/ENTE/MEXI-2/HUI/YAV-1/3/LD357E/2*TC60//JO69/8/SOMBRA-20/9/JUPAR_EC2001	Beni Swif University, Faculty of Agriculture, Egypt		CDSS04Y00275SY00275S8Y0M06Y4M1Y0B0SD	North Africa	SME	11-18	nr	T:T	-	Spring
DWRC-0020	GDPv2-007	x	GDPv2-007	x	GDPv1-007	x	DWRC-0020	ESDCB-2015/2016-20	T. durum	modern	1996*	EGY	HESSIAN-F_2/3/STOT//ALTAR_84/ALD	Beni Swif University, Faculty of Agriculture, Egypt		CDSS96B00621S23M0Y3B0Y0B0Y0BLR3Y0B	North Africa	SME	01-10	nr	T:T	-	Spring
DWRC-0025	GDPv2-008	x	GDPv2-008	x	GDPv1-008	x	DWRC-0025	ESDCB-2015/2016-25	T. durum	modern	1997*	EGY	ROLA_5/3/AJAIA_12/F3LOCAL(SEL.ETHIO.135.85)//PLATA_13/4/MALMUK_1/SERRATOR_1	Beni Swif University, Faculty of Agriculture, Egypt		CDSS97Y00966S0TOPM2Y0M0Y0B0B1Y0BLR2Y0B	North Africa	SME	01-10	nr	T:T	-	Spring
DWRC-0026	GDPv2-009	x	GDPv2-009	x	GDPv1-009	x	DWRC-0026	ESDCB-2015/2016-26	T. durum	modern	1997*	EGY	PLATA_10/6/MQUE/4/USDA573//QFN/AA_7/3/ALBA-D/5/AVO/HUI/7/PLATA_13/8/THKNEE_11/9/CHEN/ALTAR_84/3/HUI/POC//BUB/RUFO/4/FNFOOT	Beni Swif University, Faculty of Agriculture, Egypt		CDSS97Y01080T0TOPM3Y0M0Y0B0B2Y0BLR4Y0B	North Africa	SME	01-10	nr	T:T	-	Spring
DWRC-0027	GDPv2-010	x	GDPv2-010	x	GDPv1-010	x	DWRC-0027	ESDCB-2015/2016-27	T. durum	modern	1998*	EGY	VANRRIKSE_6.2//1A-1D_2+12-5/3*WB881	Beni Swif University, Faculty of Agriculture, Egypt		CDSS98Y00665S0M5Y0M0Y0BLR1Y0B	North Africa	SME	01-10	nr	T:T	-	Spring
DWRC-0029	GDPv2-011	x	GDPv2-011	x	GDPv1-011	x	DWRC-0029	ESDCB-2015/2016-29	T. durum	modern	1999*	EGY	CBC_509_CHILE/YEBAS_8//DUKEM_12/2*RASCON_21	Beni Swif University, Faculty of Agriculture, Egypt		CDSS99B01171T0TOPY0M0Y7Y0M0Y1B0Y	North Africa	SME	01-10	nr	T:T	-	Spring
DWRC-0031	GDPv2-012	x	GDPv2-012	x	GDPv1-012	x	DWRC-0031	ESDCB-2015/2016-31	T. durum	modern	2000*	EGY	CBC_514_CHILE//SOOTY_9/RASCON_37/3/CRAKE_10/RISSA	Beni Swif University, Faculty of Agriculture, Egypt		CDSS00Y01078T0TOPB13Y0BLR3Y0B0Y1M0Y	North Africa	SME	01-10	nr	T:T	-	Spring
DWRC-0032	GDPv2-013	x	GDPv2-013	x	GDPv1-013	x	DWRC-0032	ESDCB-2015/2016-32	T. durum	modern	2000*	EGY	AINZEN_1/3/SRN_3/AJAIA_15//DON87/4/MINIMUS/COMB_DUCK_2//CHAM_3	Beni Swif University, Faculty of Agriculture, Egypt		CDSS00Y01107T0TOPB10Y0BLR5Y0B0Y1M0Y	North Africa	SME	01-10	nr	T:T	-	Spring
DWRC-0036	GDPv2-014	x	GDPv2-014	x	GDPv1-014	x	DWRC-0036	ESDCB-2015/2016-36	T. durum	modern	2001*	EGY	SOMAT_4/INTER_8/5/AJAIA_16//HORA/JRO/3/GAN/4/ZAR	Beni Swif University, Faculty of Agriculture, Egypt		CDSS01B00013S7M0M0Y0Y	North Africa	SME	11-18	nr	T:T	-	Spring
DWRC-0039	GDPv2-015	x	GDPv2-015	x	GDPv1-015	x	DWRC-0039	ESDCB-2015/2016-39	T. durum	modern	2002*	EGY	SOMAT_3/PHAX_1//TILO_1/LOTUS_4/3/SOOTY_9/RASCON_37	Beni Swif University, Faculty of Agriculture, Egypt		CDSS01B00473S0Y0M13Y0Y	North Africa	SME	11-18	nr	T:T	-	Spring
DWRC-0047	GDPv2-016	x	GDPv2-016	x	GDPv1-016	x	DWRC-0047	ESDCB-2015/2016-47	T. durum	modern	2002*	EGY	HYDRANASSA30/SILVER_5//LYMNO_8/3/SOOTY_9/RASCON_37/9/USDA595/3/D67.3/RABI//CRA/4/ALO/5/HUI/YAV_1/6/ARDENTE/7/HUI/YAV79/8/POD_9	Beni Swif University, Faculty of Agriculture, Egypt		CDSS02Y00266S0Y0M23Y0Y	North Africa	SME	11-18	nr	T:T	-	Spring
DWRC-0052	GDPv2-017	x	GDPv2-017	x	GDPv1-017	x	DWRC-0052	ESDCB-2015/2016-52	T. durum	modern	2002*	EGY	SRN_3/AJAIA_15//PICON/3/GREEN/6/CMH82A.1062/3/GGOVZ394//SBA81/PLC/4/AAZ_1/CREX/5/HUI//CIT71/CII/7/SOMAT_4/INTER_8	Beni Swif University, Faculty of Agriculture, Egypt		CDSS02Y00388S0Y0M31Y0Y	North Africa	SME	11-18	nr	T:T	-	Spring
DWRC-0053	GDPv2-018	x	GDPv2-018	x	GDPv1-018	x	DWRC-0053	ESDCB-2015/2016-53	T. durum	modern	2002*	EGY	SULA/AAZ_5//CHEN/ALTAR_84/3/AJAIA_12/F3LOCAL(SEL.ETHIO.135.85)//PLATA_13/4/ARMENT//SRN_3/NIGRIS_4/3/CANELO_9.1	Beni Swif University, Faculty of Agriculture, Egypt		CDSS02Y00390S0Y0M8Y0Y	North Africa	SME	11-18	nr	T:T	-	Spring
DWRC-0054	GDPv2-019	x	GDPv2-019	x	GDPv1-019	x	DWRC-0054	ESDCB-2015/2016-54	T. durum	modern	2002*	EGY	RCOL/THKNEE_2/9/USDA595/3/D67.3/RABI//CRA/4/ALO/5/HUI/YAV_1/6/ARDENTE/7/HUI/YAV79/8/POD_9	Beni Swif University, Faculty of Agriculture, Egypt		CDSS02Y00429S0Y0M42Y0Y	North Africa	SME	11-18	nr	T:T	-	Spring
DWRC-0082	GDPv2-020	x	GDPv2-020	x	GDPv1-020	x	DWRC-0082	ESDCB-2015/2016-82	T. durum	modern	2002*	EGY	CANELO_9.1/SNITAN/10/PLATA_10/6/MQUE/4/USDA573//QFN/AA_7/3/ALBA-D/5/AVO/HUI/7/PLATA_13/8/THKNEE_11/9/CHEN/ALTAR_84/3/HUI/POC//BUB/RUFO/4/FNFOOT	Beni Swif University, Faculty of Agriculture, Egypt		CDSS02B00348S0Y0M4Y1M04Y0B_0sd	North Africa	SME	11-18	nr	T:T	-	Spring
DWRC-0091	GDPv2-021	x	GDPv2-021	x	GDPv1-021	x	DWRC-0091	ESDCB-2015/2016-91	T. durum	modern	2002*	EGY	Azeghar-2/4/Stj3/3/Gdfl/T.dicds-SY20013//Bcr	Beni Swif University, Faculty of Agriculture, Egypt		ICD021272W3AP0TR3AP0AP5AP0AP2AP0AP0sd	North Africa	SME	11-18	nr	T:T	-	Spring
DWRC-0092	GDPv2-022	x	GDPv2-022	x	GDPv1-022	x	DWRC-0092	ESDCB-2015/2016-92	T. durum	modern	2004*	EGY	ICAMOR-TA04-73/Ammar-8	Beni Swif University, Faculty of Agriculture, Egypt		ICD040423TA1AP0AP3AP0AP0sd	North Africa	SME	11-18	nr	T:T	-	Spring
DWRC-0100	GDPv2-023	x	GDPv2-023	x	GDPv1-023	x	DWRC-0100	ESDCB-2015/2016-100-yousef_(Pharoan)	T. durum	landrace	na	EGY	na	Beni Swif University, Faculty of Agriculture, Egypt			North Africa	nr	nr	NAF	C:C	-	-
DWRC-0118	GDPv2-024	x	GDPv2-024	x	GDPv1-024	x	DWRC-0118	Cocorit-71	T. durum	modern	1971	CIMMYT	RASPINEGRO-DE-AGUILAS-ENANO/4*TEHUACAN-60//STEWART-63/3/ANHINGA	EARI (Ethiopia)		Dz_276171864oM	CIMMYT	CYT	70-80	nr	T:T	-	-
DWRC-0123	GDPv2-025	x	GDPv2-025	x	GDPv1-025	x	DWRC-0123	Yerer	T. durum	modern	2002	ETH	CHEN/TEZONTLE/3/GUILLEMOT//CANDEAL-II	EARI (Ethiopia)		CD_940264y040m030yP4poY	Horn of Africa	ETH	01-10	nr	T:T	-	-
DWRC-0124	GDPv2-026	x	GDPv2-026	x	GDPv1-026	x	DWRC-0124	Asassa	T. durum	modern	1997	ETH	CHORLITO/YAVAROS//FREE-GALLIPOLI/3/FREE-GALLIPOLI/CANADIAN-RED/4/FREE-GALLIPOLI/DON-PEDRO/5/HUITLE	EARI (Ethiopia)			Horn of Africa	ETH	91-00	nr	C:C	-	-
DWRC-0125	GDPv2-027	x	GDPv2-027	x	GDPv1-027	x	DWRC-0125	Don_Sebastian	T. durum	modern	2004	ESP	ZEGZAG-1/LUNDE-5//GREENSHANK-32	AGROVEGETAL (Spain)			Spain + Portugal	ESP	01-10	nr	T:T	-	spring
DWRC-0126	GDPv2-028	x	GDPv2-028	x	GDPv1-028	x	DWRC-0126	Don_Ricardo	T. durum	modern	2007	ESP	CIMMYT 833/JUPAREC2003	AGROVEGETAL (Spain)			Spain + Portugal	ESP	01-10	nr	T:T	-	spring
DWRC-0127	GDPv2-029	x	GDPv2-029	x	GDPv1-029	x	DWRC-0127	Carpio	T. durum	modern	2002	ESP	995161-03/20539-12231/DWA-14	AGROVEGETAL (Spain)			Spain + Portugal	ESP	01-10	nr	T:T	-	spring
DWRC-0128	GDPv2-030	x	GDPv2-030	x	GDPv1-030	x	DWRC-0128	Don_Valentín	T. durum	modern	2010	ESP	GUANAY/STINKPOT-1//POHOWERA-1	AGROVEGETAL (Spain)			Spain + Portugal	ESP	01-10	nr	T:T	-	spring
DWRC-0129	GDPv2-031	x	GDPv2-031	x	GDPv1-031	x	DWRC-0129	Calero	T. durum	modern	2005	ESP	995161-21/20538-31321/DWA-11	AGROVEGETAL (Spain)			Spain + Portugal	ESP	01-10	nr	T:T	-	spring
DWRC-0131	GDPv2-032	x	GDPv2-032	x	GDPv1-032	x	DWRC-0131	DURUMBUCK	T. durum	landrace	1952	ARG	CANDEAL/TAGANROG	BUCK SEMILLAS SA (Argentina)		_1LD2LD2LD	Argentina	nr	nr	ARG	C:C	Ppd-A1b / Rht-B1a / Vrn-A1b (Marquis allele)	spring
DWRC-0132	GDPv2-033	x	GDPv2-033	x	GDPv1-033	x	DWRC-0132	BUCK_BALCARCE	T. durum	landrace	1964	ARG	CAPPELLI/3/CANDIAL(ITA)//CANDIAL/TAGANROG	BUCK SEMILLAS SA (Argentina)		_3LD1LD1LD	Argentina	nr	nr	ARG	C:C	Ppd-A1b / Rht-B1a / Vrn-A1b (Marquis allele)	spring
DWRC-0135	GDPv2-034	x	GDPv2-034	x	GDPv1-034	x	DWRC-0135	BUCK_CANDISUR	T. durum	modern	1982	ARG	JORI-69/ROSNER-DURUM-119//ANHINGA/3/YEMEN/CRANE//PELICANO	BUCK SEMILLAS SA (Argentina)		CD595__1LD1LD2LD0LD	Argentina	SAM	81-90	nr	T:T	na	spring
DWRC-0139	GDPv2-035	x	GDPv2-035	x	GDPv1-035	x	DWRC-0139	BUCK_PLATINO	T. durum	modern	2004	ARG	BUCK-AMBAR//MOEWE/YAVAROS-79	BUCK SEMILLAS SA (Argentina)		210951_3LD1LD1LD3LD	Argentina	SAM	01-10	nr	T:T	Ppd-A1b/ Rht-B1b	spring
DWRC-0145	GDPv2-036	x	GDPv2-036	x	GDPv1-036	x	DWRC-0145	BUCK_A	T. durum	modern	1972*	ARG	EE//ALB/GS	BUCK SEMILLAS SA (Argentina)		2751_1LD1LD4LD2LD1LD1LD	Argentina	SAM	81-90	nr	T:T	-	spring
DWRC-0146	GDPv2-037	x	GDPv2-037	x	GDPv1-037	x	DWRC-0146	BUCK_B	T. durum	modern	1973*	ARG	BY*2/TAC*2/4/CDK/3/D/TC//LAK/5/FG"S".../6/BBAL	BUCK SEMILLAS SA (Argentina)		3926_8LD1LD6LD1LD1LD3LD1LD	Argentina	SAM	81-90	nr	T:T	-	spring
DWRC-0150	GDPv2-038	x	GDPv2-038	x	GDPv1-038	x	DWRC-0150	BUCK_C	T. durum	modern	1978*	ARG	Aa"S"//CFN/TAT/3/BCAN	BUCK SEMILLAS SA (Argentina)		8812_8LD2LD4LD1LD1LD2LD1LD	Argentina	SAM	81-90	nr	T:T	-	spring
DWRC-0152	GDPv2-039	x	GDPv2-039	x	GDPv1-039	x	DWRC-0152	BUCK_D	T. durum	modern	1979*	ARG	BCRIS/BCRIS"S"	BUCK SEMILLAS SA (Argentina)		9694_2LD1LD2LD1LD1LD1LD	Argentina	SAM	81-90	nr	T:T	-	spring
DWRC-0156	GDPv2-040	x	GDPv2-040	x	GDPv1-040	x	DWRC-0156	BUCK_E	T. durum	modern	1980*	ARG	BCRIS/RABI"S"//BCAN	BUCK SEMILLAS SA (Argentina)		10770_8LD3LD3LD2LD1LD1LD	Argentina	SAM	81-90	nr	T:T	-	spring
DWRC-0163	GDPv2-041	x	GDPv2-041	x	GDPv1-041	x	DWRC-0163	BUCK_43	T. durum	modern	2005*	ARG	TATLER-1/BEJAH-7/3/BONQUI//BBAL/BAMB"S"	BUCK SEMILLAS SA (Argentina)		351374_1LD1LD1LD2LD	Argentina	SAM	11-18	nr	T:T	-	spring
DWRC-0167	GDPv2-042	x	GDPv2-042	x	GDPv1-042	x	DWRC-0167	BUCK_47	T. durum	modern	2007*	ARG	BAMB/4/BESM#1/3/BAMB"S"//MO"S"/YAV79	BUCK SEMILLAS SA (Argentina)		37147_2LD1LD1LD3LD	Argentina	SAM	11-18	nr	T:T	-	spring
DWRC-0169	GDPv2-043	x	GDPv2-043	x	GDPv1-043	x	DWRC-0169	BONAERENSE_202	T. durum	landrace	1966	ARG	TREMEZ-MOLLE(D.I.V.5629)/CANDEAL-LA-PREVISION	BUCK SEMILLAS SA (Argentina)			Argentina	nr	nr	ARG	T:T	-	spring
DWRC-0175	GDPv2-044	x	GDPv2-044	x	GDPv1-044	x	DWRC-0175	3571.13	T. durum	modern	1996*	ARG	UCD1113 HPC/4/MEMO”S”/YAV_79//FOJA”S”/3/KOFA-2	Aca semillas (Argentina)			Argentina	SAM	01-10	nr	T:T	-	spring
DWRC-0177	GDPv2-045	x	GDPv2-045	x	GDPv1-045	x	DWRC-0177	BONAERENSE-INTA-FACON	T. durum	modern	1997	ARG	STERNA,MEX(SIB)/3/CHURRILLA(SIB)/HUITLE(SIB)/(SIB)POCHARD/4/(SIB)MOEWE	INTA-CEI (Argentina)		CD_81176_M5Y0H0Bw04/91	Argentina	SAM	91-00	nr	T:T	Ppd-A1a (GS1'-5) / Rht-B1b	spring
DWRC-0178	GDPv2-046	x	GDPv2-046	x	GDPv1-046	x	DWRC-0178	BONAERENSE-INTA-CARILO	T. durum	modern	2002	ARG	TAGANROG-BUCK-BALCARCE/CANDEF/3/BERKMEN/GDOVZ-516//(SIB)MOUETTE/4/LAKOTA/CANDO	INTA-CEI (Argentina)		Bw_3817_V4202/96	Argentina	SAM	01-10	nr	T:T	Ppd-A1b / Lr14a Llareta profile (Xgwm146,Xgwm344 and ubw14)	spring
DWRC-0182	GDPv2-047	x	GDPv2-047	x	GDPv1-047	x	DWRC-0182	CBW_0120	T. durum	modern	1995*	ARG	TOPAZ/CSLP/6/BR_180/3/DK_60.120/LDS_//64.210/4/_BERK_469/5/ALTAR84/AOS_”S”	INTA-CEI (Argentina)		Bw_4292_03W5W6W0W2W/01	Argentina	SAM	01-10	nr	T:T	Ppd-A1b / Rht-B1b	spring
DWRC-0186	GDPv2-048	x	GDPv2-048	x	GDPv1-048	x	DWRC-0186	CBW_0210	T. durum	modern	1996*	ARG	BONVAL/BAMB/3/SILVER_23/ARLIN_3//DON87	INTA-CEI (Argentina)		Bw_4804_9W9W0W0W1W/02	Argentina	SAM	01-10	nr	T:T	Ppd-A1b / Vrn-A1b (Marquis allele)	spring
DWRC-0188	GDPv2-049	x	GDPv2-049	x	GDPv1-049	x	DWRC-0188	CBW_0230	T. durum	modern	1996*	ARG	CSLP/4/KURZSTROH//LEEDS/BIDI17/3/MONDUR/5/PROB611/ALTAR84	INTA-CEI (Argentina)		Bw_4810_1W3W0W0W1W/02	Argentina	SAM	01-10	nr	T:T	Ppd-A1b/ Rht-B1b	spring
DWRC-0192	GDPv2-050	x	GDPv2-050	x	GDPv1-050	x	DWRC-0192	CBW_0111	T. durum	modern	1995*	ARG	BELFUGITTO//CATA”S”/STN”S”/3/F.LUNGA/GDO_645	INTA-CEI (Argentina)		Bw_4285_21W1W1W0W2W/01	Argentina	SAM	01-10	nr	T:T	Ppd-A1b/ Rht-B1b	spring
DWRC-0195	GDPv2-051	x	GDPv2-051	x	GDPv1-051	x	DWRC-0195	Bonaerense_Quilaco	T. durum	modern	1987	ARG	MAGHREBI-72/GANSO//ANHINGA/3/RABICORNO//D-21563/ANHINGA	INTA-CEI (Argentina)		CM_14473_B11Y1M2Y0000/78	Argentina	SAM	81-90	nr	T:T	Ppd-A1a (GS1'-5) / Rht-B1b	spring
DWRC-0198	GDPv2-052	x	GDPv2-052	x	GDPv1-052	x	DWRC-0198	CBW_08131	T. durum	modern	2002*	ARG	BCRIS/BICUM"S"//BICAR#9639/3/POHO_1//CETA/SRN_3	INTA-CEI (Argentina)		Bw_5601_1W2W5W0W0W7W/08	Argentina	SAM	11-18	nr	T:T	Ppd-A1a (GS1'-5) / Rht-B1b	spring
DWRC-0199	GDPv2-053	x	GDPv2-053	x	GDPv1-053	x	DWRC-0199	CBW_09034	T. durum	modern	2003*	ARG	BONVAL/3/POHO_1//CETA/SRN_3	INTA-CEI (Argentina)		Bw_6114_0W2V0W0W0W1W/09	Argentina	SAM	11-18	nr	T:T	Ppd-A1b/ Rht-B1b	spring
DWRC-0212	GDPv2-054	x	GDPv2-054	x	GDPv1-054	x	DWRC-0212	CBW_08071	T. durum	modern	2002*	ARG	LALA/GUIL”S”//TGSB/GDO598/3/BONVAL/4/DUILIO/5/BIFAC	INTA-CEI (Argentina)		Bw_5587_3W1W2W0W0W5W/08	Argentina	SAM	11-18	nr	T:T	-	spring
DWRC-0213	GDPv2-055	x	GDPv2-055	x	GDPv1-055	x	DWRC-0213	CBW_08112	T. durum	modern	2002*	ARG	BLONDUR/BCRIS//BONVAL/3/DUILIO/4/BIFAC	INTA-CEI (Argentina)		Bw_5594_5W2W5W0W0W2W/08	Argentina	SAM	11-18	nr	T:T	-	spring
DWRC-0215	GDPv2-056	x	GDPv2-056	x	GDPv1-056	x	DWRC-0215	CBW_08133	T. durum	modern	2002*	ARG	BCRIS/BICUM"S"//BICAR#9639/3/POHO_1//CETA/SRN_3	INTA-CEI (Argentina)		Bw_5601_28W4W2W0W0W4W/08	Argentina	SAM	11-18	nr	T:T	-	spring
DWRC-0216	GDPv2-057	x	GDPv2-057	x	GDPv1-057	x	DWRC-0216	CBW_09000	T. durum	modern	2003*	ARG	BONVAL/4/TGBB/CANDEF//LALA/GUIL"S"/3/BONVAL	INTA-CEI (Argentina)		Bw_6110_0W2V0W0W0W1W/09	Argentina	SAM	11-18	nr	T:T	-	spring
DWRC-0218	GDPv2-058	x	GDPv2-058	x	GDPv1-058	x	DWRC-0218	CBW_09024	T. durum	modern	2003*	ARG	BONVAL/4/TGBB/CANDEF//LALA/GUIL"S"/3/BONVAL	INTA-CEI (Argentina)		Bw_6112_0W3V0W0W0W5W/09	Argentina	SAM	11-18	nr	T:T	-	spring
DWRC-0219	GDPv2-059	x	GDPv2-059	x	GDPv1-059	x	DWRC-0219	CBW_09210	T. durum	modern	2003*	ARG	DUILIO/4/TGBB/CANDEF//LALA/GUIL"S"/3/BONVAL	INTA-CEI (Argentina)		Bw_6141_0BW6W0W0W0W1W/09	Argentina	SAM	11-18	nr	T:T	-	spring
DWRC-0230	GDPv2-060	x	GDPv2-060	x	GDPv1-060	x	DWRC-0230	Taganrog_Vilela_Fideos	T. durum	landrace	1961	ARG	TAGANROG_NO.7_SELECTION	CONICET-CERZOS (Argentina)			Argentina	nr	nr	ARG	C:C	Ppd-A1b / Rht-B1a / Vrn-A1b (Marquis allele)	spring
DWRC-0236	GDPv2-061	x	GDPv2-061	x	GDPv1-061	x	DWRC-0236	CLOVIS	T. durum	modern	2009	FRA	AMOSIS/VEAU_A//GARIC	Limagrain Europe (France)			France	FRA	01-10	nr	T:T	na	spring
DWRC-0237	GDPv2-062	x	GDPv2-062	x	GDPv1-062	x	DWRC-0237	DAKTER	T. durum	modern	2005	FRA	OFANTO/MULTIDUR//SARCOPTE_V	Limagrain Europe (France)			France	FRA	01-10	nr	T:T	na	spring
DWRC-0238	GDPv2-063	x	GDPv2-063	x	GDPv1-063	x	DWRC-0238	FABULIS	T. durum	modern	2011	FRA	JOYAU//SARCOPTE_S/AKENATON	Limagrain Europe (France)			France	FRA	11-18	nr	T:T	na	spring
DWRC-0240	GDPv2-064	x	GDPv2-064	x	GDPv1-064	x	DWRC-0240	LG_BORIS	T. durum	modern	2016	FRA	KARUR/04D1402//05D1310/04D1402	Limagrain Europe (France)			France	FRA	11-18	nr	T:T	na	spring
DWRC-0241	GDPv2-065	x	GDPv2-065	x	GDPv1-065	x	DWRC-0241	NOBILIS	T. durum	modern	2014	FRA	00D1118 x 00D1037	Limagrain Europe (France)			France	FRA	11-18	nr	T:T	na	spring
DWRC-0242	GDPv2-066	x	GDPv2-066	x	GDPv1-066	x	DWRC-0242	SERAFO_NICK	T. durum	modern	2011	ESP	2024/NEFER	Limagrain Europe (France)			Spain + Portugal	ESP	11-18	nr	T:T	na	spring
DWRC-0243	GDPv2-067	x	GDPv2-067	x	GDPv1-067	x	DWRC-0243	BRADANO	T. durum	modern	1999	ITA	na	Bologna University (Italy)		DURUM_PANEL_001	Italy	ITA	91-00	nr	T:T	-	spring
DWRC-0244	GDPv2-068	x	GDPv2-068	x	GDPv1-068	x	DWRC-0244	CANNIZZO	T. durum	modern	1998	ITA	CAPEITI-8/VALNOVA(F5)//(F5)PATRIZIO/VALFORTE	Bologna University (Italy)		DURUM_PANEL_002	Italy	ITA	91-00	nr	T:T	-	spring
DWRC-0246	GDPv2-069	x	GDPv2-069	x	GDPv1-069	x	DWRC-0246	MERIDIANO	T. durum	modern	1999	ITA	Simeto/WB881/Duilio/F21	Bologna University (Italy)		DURUM_PANEL_005	Italy	ITA	91-00	nr	T:T	-	spring
DWRC-0248	GDPv2-070	x	GDPv2-070	x	GDPv1-070	x	DWRC-0248	PIETRAFITTA	T. durum	modern	1999	ITA	Grazia/Isa	Bologna University (Italy)		DURUM_PANEL_008	Italy	ITA	91-00	nr	T:T	-	spring
DWRC-0249	GDPv2-071	x	GDPv2-071	x	GDPv1-071	x	DWRC-0249	QUADRATO	T. durum	modern	1999	ITA	Creso/Trinakria	Bologna University (Italy)		DURUM_PANEL_009	Italy	ITA	91-00	nr	T:T	-	spring
DWRC-0251	GDPv2-072	x	GDPv2-072	x	GDPv1-072	x	DWRC-0251	PLATA_16	T. durum	modern	1992	CIMMYT	CHEN/ALTAR-84	Bologna University (Italy)		DURUM_PANEL_016	CIMMYT	CYT	91-00	nr	T:T	-	spring
DWRC-0252	GDPv2-073	x	GDPv2-073	x	GDPv1-073	x	DWRC-0252	PORTO_5	T. durum	modern	1993	CIMMYT	CHEN/ALTAR-84//JORI-C-69	Bologna University (Italy)		DURUM_PANEL_017	CIMMYT	CYT	91-00	nr	T:T	-	spring
DWRC-0255	GDPv2-074	x	GDPv2-074	x	GDPv1-074	x	DWRC-0255	ASTIGI	T. durum	modern	1999	ESP	na	Bologna University (Italy)		DURUM_PANEL_031	Spain + Portugal	ESP	91-00	nr	T:T	-	spring
DWRC-0256	GDPv2-075	x	GDPv2-075	x	GDPv1-075	x	DWRC-0256	BOABDIL	T. durum	modern	2000	ESP	na	Bologna University (Italy)		DURUM_PANEL_032	Spain + Portugal	ESP	91-00	nr	T:T	-	spring
DWRC-0257	GDPv2-076	x	GDPv2-076	x	GDPv1-076	x	DWRC-0257	BOLENGA	T. durum	modern	1997	ESP	na	Bologna University (Italy)		DURUM_PANEL_033	Spain + Portugal	ESP	91-00	nr	T:T	-	spring
DWRC-0258	GDPv2-077	x	GDPv2-077	x	GDPv1-077	x	DWRC-0258	BOLIDO	T. durum	modern	na	ESP	na	Bologna University (Italy)		DURUM_PANEL_034	Spain + Portugal	ESP	na	nr	T:T	-	spring
DWRC-0259	GDPv2-078	x	GDPv2-078	x	GDPv1-078	x	DWRC-0259	BOLO	T. durum	modern	na	ESP	na	Bologna University (Italy)		DURUM_PANEL_035	Spain + Portugal	ESP	na	nr	T:T	-	spring
DWRC-0265	GDPv2-079	x	GDPv2-079	x	GDPv1-079	x	DWRC-0265	SENADUR	T. durum	modern	1995	ESP	na	Bologna University (Italy)		DURUM_PANEL_044	Spain + Portugal	ESP	91-00	nr	T:T	-	spring
DWRC-0266	GDPv2-080	x	GDPv2-080	x	GDPv1-080	x	DWRC-0266	NASSIRA	T. durum	modern	2003	MAR	TA-14/BD-3//ISLY-CF-41530-1548	Bologna University (Italy)		DURUM_PANEL_047	North Africa	SME	01-10	nr	T:T	-	spring
DWRC-0269	GDPv2-081	x	GDPv2-081	x	GDPv1-081	x	DWRC-0269	MAROUANE	T. durum	modern	2003	MAR	SEBOU/BT-40//SARIF-CF4(1896-1904)	Bologna University (Italy)		DURUM_PANEL_050	North Africa	SME	01-10	nr	T:T	-	spring
DWRC-0272	GDPv2-082	x	GDPv2-082	x	GDPv1-082	x	DWRC-0272	JAWHAR	T. durum	modern	1994	MAR	na	Bologna University (Italy)		DURUM_PANEL_053	North Africa	SME	91-00	nr	T:T	-	spring
DWRC-0273	GDPv2-083	x	GDPv2-083	x	GDPv1-083	x	DWRC-0273	MARJANA	T. durum	modern	1996	MAR	D-63-3/GAVIOTA/4/AVETORO//ANHINGA/PLE/3/DL-67-2/SWAN//E	Bologna University (Italy)		DURUM_PANEL_054	North Africa	SME	91-00	nr	T:T	-	spring
DWRC-0276	GDPv2-084	x	GDPv2-084	x	GDPv1-084	x	DWRC-0276	TAREK	T. durum	modern	1995	MAR	YAVAROS/SAPI//YAVAROS-79/3/STU	Bologna University (Italy)		DURUM_PANEL_057	North Africa	SME	91-00	nr	T:T	-	spring
DWRC-0277	GDPv2-085	x	GDPv2-085	x	GDPv1-085	x	DWRC-0277	TOMOUH	T. durum	modern	1995	MAR	Jori c69/Hau	Bologna University (Italy)		DURUM_PANEL_058	North Africa	SME	91-00	nr	C:C	-	spring
DWRC-0279	GDPv2-086	x	GDPv2-086	x	GDPv1-086	x	DWRC-0279	ANTON	T. durum	modern	1991	ESP	na	Bologna University (Italy)		DURUM_PANEL_076	Spain + Portugal	ESP	91-00	nr	T:T	-	spring
DWRC-0280	GDPv2-087	x	GDPv2-087	x	GDPv1-087	x	DWRC-0280	APPIO	T. durum	modern	1982	ITA	Cappelli//Gaviota/Yuma	Bologna University (Italy)		DURUM_PANEL_077	Italy	ITA	81-90	nr	T:T	-	spring
DWRC-0281	GDPv2-088	x	GDPv2-088	x	GDPv1-088	x	DWRC-0281	ARCANGELO	T. durum	modern	1983	ITA	Creso/Appulo	Bologna University (Italy)		DURUM_PANEL_079	Italy	ITA	81-90	nr	T:T	-	spring
DWRC-0282	GDPv2-089	x	GDPv2-089	x	GDPv1-089	x	DWRC-0282	BRAVADUR	T. durum	modern	1993	DesertDurum	(S)Male_sterile_facilitated_recurrent_selection_population-MSFRS-HRS-Quality-Population	Bologna University (Italy)	PI574387	DURUM_PANEL_081	North America	NAM	91-00	nr	T:T	-	spring
DWRC-0284	GDPv2-090	x	GDPv2-090	x	GDPv1-090	x	DWRC-0284	CAPEITI8	T. durum	landrace	1940	ITA	Cappelli/Eiti	Bologna University (Italy)		DURUM_PANEL_083	Italy	nr	nr	ITA	C:C	-	spring
DWRC-0285	GDPv2-091	x	GDPv2-091	x	GDPv1-091	x	DWRC-0285	CAPPELLI	T. durum	landrace	1915	ITA	Strampelli'_selection_from_Jennah_Khetifa	Bologna University (Italy)		DURUM_PANEL_084	Italy	nr	nr	ITA	C:C	-	some vernalization requirements
	GDPv2-092	x	GDPv2-092	x	GDPv1-553	na		CAPPELLI	T. durum	landrace	1915	ITA	Strampelli'_selection_from_Jennah_Khetifa	Bologna University (Italy)		DURUM_PANEL_084	Italy	nr	nr	ITA
DWRC-0286	GDPv2-093	x	GDPv2-093	x	GDPv1-092	x	DWRC-0286	CICCIO	T. durum	modern	1996	ITA	F6_Appulo/Valnova//Valforte/Patrizio	Bologna University (Italy)		DURUM_PANEL_085	Italy	ITA	91-00	nr	T:T	-	spring
DWRC-0287	GDPv2-094	x	GDPv2-094	x	GDPv1-093	x	DWRC-0287	COLORADO	T. durum	modern	1995	DesertDurum	P92/932-2	Bologna University (Italy)		DURUM_PANEL_086	North America	NAM	91-00	nr	?	-	spring
DWRC-0288	GDPv2-095	x	GDPv2-095	x	GDPv1-094	x	DWRC-0288	COLOSSEO	T. durum	modern	1995	ITA	Mutante_di_Mexa/Creso	Bologna University (Italy)		DURUM_PANEL_087	Italy	ITA	91-00	nr	T:T	-	spring
DWRC-0289	GDPv2-096	x	GDPv2-096	x	GDPv1-095	x	DWRC-0289	CRESO	T. durum	modern	1974	ITA	Yt_54-N10-B/2*_Cp_63//3*TC_60/3/Cp_B_14 or CpB144/ [(Yt54-N10-B)Cp263Tc3]	Bologna University (Italy)		DURUM_PANEL_089	Italy	ITA	70-80	nr	T:T	-	spring
DWRC-0290	GDPv2-097	x	GDPv2-097	x	GDPv1-096	x	DWRC-0290	DUILIO	T. durum	modern	1984	ITA	Cappelli//Anhinga/Flamingo	Bologna University (Italy)		DURUM_PANEL_091	Italy	ITA	81-90	nr	T:T	-	spring
DWRC-0291	GDPv2-098	x	GDPv2-098	x	GDPv1-097	x	DWRC-0291	DUREX	T. durum	modern	1989	DesertDurum	(S)MALE_STERILE_FACILITATED_RECURRENT_SELECTION_POPULATION_AZ-MFSRS-86	Bologna University (Italy)		DURUM_PANEL_092	North America	NAM	81-90	nr	T:T	-	spring
DWRC-0295	GDPv2-099	x	GDPv2-099	x	GDPv1-098	x	DWRC-0295	ITALO	T. durum	modern	1993	ITA	Complex_cross_between_Italian_and_Turkish_genotypes	Bologna University (Italy)		DURUM_PANEL_098	Italy	ITA	91-00	nr	C:C	-	spring
DWRC-0296	GDPv2-100	x	GDPv2-100	x	GDPv1-099	x	DWRC-0296	KRONOS	T. durum	modern	1992	DesertDurum	(S)Male_Sterile_Facilitated_Recurrent_Selection_Population-APB-MSFRS-Pop	Bologna University (Italy)	PI576168	DURUM_PANEL_100	North America	NAM	91-00	nr	T:T	-	spring
DWRC-1147	GDPv2-1000	na	\	x	GDPv1-577	x	DWRC-1147	DWGIGSSALATFINA020	T. durum	landrace	na	IND	na	ICARDA	IG 86075		South Asia	nr	nr	SAS	C:C	Sm1, CduB1, Sm1	-
DWRC-1271	GDPv2-1001	na	\	na	\	x	DWRC-1271	SSD_070	T. durum	landrace	na	MAR	na	CNR-IBBR (Italy)		353	North Africa	nr	nr	NAF	C:C	-	-
DWRC-1465	GDPv2-1002	na	\	na	\	x	DWRC-1465	TRI16630	T. dicoccoides	wild emmer	nr	ISR	nr	CREA- Research Centre for Genomics and Bioinformatics (Italy)		DIC310	West Asia	nr	nr	nr	C:C	-	-
DWRC-1469	GDPv2-1003	na	\	na	\	x	DWRC-1469	TRI18465	T. dicoccoides	wild emmer	nr	ISR	nr	CREA- Research Centre for Genomics and Bioinformatics (Italy)		DIC315	West Asia	nr	nr	nr	C:C	-	intermediate (spring)
DWRC-1475	GDPv2-1004	na	\	na	\	x	DWRC-1475	TRI18505	T. dicoccoides	wild emmer	nr	SYR	nr	CREA- Research Centre for Genomics and Bioinformatics (Italy)		DIC339	West Asia	nr	nr	nr	C:C	-	intermediate (spring)
DWRC-1482	GDPv2-1005	na	\	na	\	x	DWRC-1482	TRI18533	T. dicoccoides	wild emmer	nr	LBN	nr	CREA- Research Centre for Genomics and Bioinformatics (Italy)		DIC352	West Asia	nr	nr	nr	C:C	-	spring
DWRC-1484	GDPv2-1006	na	\	na	\	x	DWRC-1484	TRI18539	T. dicoccoides	wild emmer	nr	TUR	nr	CREA- Research Centre for Genomics and Bioinformatics (Italy)		DIC354	West Asia	nr	nr	nr	C:C	-	spring
DWRC-2232	GDPv2-1007	na	\	na	\	x	DWRC-2232	Behaarter_Taganrog	T. durum	landrace	1963 (USDA NPGS received)	HUN	na	USDA-ARS (Usa)	PI290494	Durum287	Central Europe	nr	nr	CEU	C:C	-	-
DWRC-2486	GDPv2-1008	na	\	na	\	x	DWRC-2486	IG45676	T. dicoccoides	wild emmer	nr	JOR	nr	ICARDA	IG 45676		West Asia	nr	nr	nr	?	-	-
DWRC-2490	GDPv2-1009	na	\	na	\	x	DWRC-2490	IG46362	T. dicoccoides	wild emmer	nr	JOR	nr	ICARDA	IG 46362		West Asia	nr	nr	nr	C:C	-	-
DWRC-0299	GDPv2-101	x	GDPv2-101	x	GDPv1-100	x	DWRC-0299	MOHAWK	T. durum	modern	1998	DesertDurum	(S)Male_Sterile_Facilitated_Recurrent_Selection_Population-883-22-ALPHA-85-CHA	Bologna University (Italy)		DURUM_PANEL_104	North America	NAM	91-00	nr	T:T	-	spring
DWRC-2_001	GDPv2-1010	x*	\	na	\	x	DWRC-2_001	DBC-480-1	T. durum	modern	1996	AUT	Sumai-3/Semperdur^4	Boku University (Austria)		DBC4801	Central Europe	CEU	91-00	nr	na	Fhb1	spring
DWRC-2_002	GDPv2-1011	x*	\	na	\	x	DWRC-2_002	P17.29	T. durum	modern	after 2002	AUT	Karur/DBC-480-1	Boku University (Austria)		P17.29	Central Europe	CEU	11-18	nr	na	Fhb1	spring
DWRC-2_003	GDPv2-1012	x*	\	na	\	x	DWRC-2_003	P17.54	T. durum	modern	after 2002	AUT	Karur/DBC-480-1	Boku University (Austria)		P17.54	Central Europe	CEU	11-18	nr	na	Fhb1	spring
DWRC-2_004	GDPv2-1013	x*	\	na	\	x	DWRC-2_004	P33.34	T. durum	modern	after 2004	AUT	DBC-480-1/Durabonus	Boku University (Austria)		P33.34	Central Europe	CEU	11-18	nr	na	Fhb1	spring
DWRC-2_005	GDPv2-1014	x*	\	na	\	x	DWRC-2_005	P33.51	T. durum	modern	after 2004	AUT	DBC-480-1/Durabonus	Boku University (Austria)		P33.51	Central Europe	CEU	11-18	nr	na	Fhb1	spring
DWRC-2_006	GDPv2-1015	x*	\	na	\	x	DWRC-2_006	P49.57	T. durum	modern	after 2008	AUT	DBC-480-1/SZD1029K	Boku University (Austria)		P49.57	Central Europe	CEU	11-18	nr	na	Fhb1	spring
DWRC-2_007	GDPv2-1016	x*	\	na	\	x	DWRC-2_007	R13.18.1	T. durum	modern	after 2008	AUT	SZD1029K/I19-94-1//DBC-480-1/Karur	Boku University (Austria)		R13.18.1	Central Europe	CEU	11-18	nr	na	unknown	spring
DWRC-2_008	GDPv2-1017	x*	\	na	\	x	DWRC-2_008	R7.3.1	T. durum	modern	after 2004	AUT	I19-94-1/Durabonus//SZD1029K/Heli94	Boku University (Austria)		R7.3.1	Central Europe	CEU	11-18	nr	na	no FhB1	spring
DWRC-2_009	GDPv2-1018	x*	\	na	\	x	DWRC-2_009	R7.56.1	T. durum	modern	after 2004	AUT	I19-94-1/Durabonus//SZD1029K/Heli94	Boku University (Austria)		R7.56.1	Central Europe	CEU	11-18	nr	na	no FhB1	spring
DWRC-2_010	GDPv2-1019	x*	\	na	\	x	DWRC-2_010	R3.7.3	T. durum	modern	after 2008	AUT	Karur/I19-94-1//DBC-480-1/SZD1029K	Boku University (Austria)		R3.7.3	Central Europe	CEU	11-18	nr	na	unknown	spring
DWRC-0301	GDPv2-102	x	GDPv2-102	x	GDPv1-101	x	DWRC-0301	PLATANI	T. durum	modern	1995	ITA	Valnova/Capeiti	Bologna University (Italy)		DURUM_PANEL_106	Italy	ITA	91-00	nr	T:T	-	spring
DWRC-2_011	GDPv2-1020	x*	\	na	\	x	DWRC-2_011	P17.22	T. durum	modern	after 2002	AUT	Karur/DBC-480-1	Boku University (Austria)		P17.22	Central Europe	CEU	11-18	nr	na	Fhb1	spring
DWRC-2_012	GDPv2-1021	x*	\	na	\	x	DWRC-2_012	P18.75	T. durum	modern	after 2002	AUT	DBC-480-1/Karur	Boku University (Austria)		P18.75	Central Europe	CEU	11-18	nr	na	no FhB1	spring
DWRC-2_013	GDPv2-1022	x*	\	na	\	x	DWRC-2_013	ACADUR	T. durum	modern	2014	ITA	K912 x K602	Bologna University (Italy)			Italy	ITA	11-18	nr	na	-	-
DWRC-2_014	GDPv2-1023	x*	\	na	\	x	DWRC-2_014	ACHILLE	T. durum	modern	2006	ITA	Linea37-05/AG-4073	Bologna University (Italy)			Italy	ITA	01-10	nr	na	-	-
DWRC-2_015	GDPv2-1024	x*	\	na	\	x	DWRC-2_015	ANVERGUR	T. durum	modern	2013	FRA	na	Bologna University (Italy)			France	FRA	11-18	nr	na	-	-
DWRC-2_016	GDPv2-1025	x*	\	na	\	x	DWRC-2_016	AUGUSTO	T. durum	modern	2016	ITA	RC/PL//Claudio/3/SISAP	Bologna University (Italy)			Italy	ITA	11-18	nr	na	-	-
DWRC-2_017	GDPv2-1026	x*	\	na	\	x	DWRC-2_017	BABYLONE	T. durum	modern	2009	FRA	na	Bologna University (Italy)			France	FRA	01-10	nr	na	-	-
DWRC-2_018	GDPv2-1027	x*	\	na	\	x	DWRC-2_018	CASTELDOUX	T. durum	modern	2015	FRA	na	Bologna University (Italy)			France	FRA	11-18	nr	na	-	-
DWRC-2_019	GDPv2-1028	x*	\	na	\	x	DWRC-2_019	CESARE	T. durum	modern	2010	ITA	Iride/Orobel	Bologna University (Italy)			Italy	ITA	01-10	nr	na	-	-
DWRC-2_020	GDPv2-1029	x*	\	na	\	x	DWRC-2_020	COLOMBO	T. durum	modern	2010	ITA	na	Bologna University (Italy)			Italy	ITA	01-10	nr	na	-	-
DWRC-0303	GDPv2-103	x	GDPv2-103	x	GDPv1-102	x	DWRC-0303	REVA	T. durum	modern	1992	DesertDurum	(S)Male_Sterile_Facilitated_Recurrent_Selection_Population-AZ-85-MSFRS-Durum-Population	Bologna University (Italy)	PI547095	DURUM_PANEL_109	North America	NAM	91-00	nr	T:T	-	spring
DWRC-2_021	GDPv2-1030	x*	\	na	\	x	DWRC-2_021	FURIO_CAMILLO	T. durum	modern	2012	ITA	Iride/Claudio	Bologna University (Italy)			Italy	ITA	11-18	nr	na	-	-
DWRC-2_022	GDPv2-1031	x*	\	na	\	x	DWRC-2_022	GINSENG	T. durum	modern	2009	ITA	na	Bologna University (Italy)			Italy	ITA	01-10	nr	na	-	-
DWRC-2_023	GDPv2-1032	x*	\	na	\	x	DWRC-2_023	JOYAU	T. durum	modern	2002	FRA	na	Bologna University (Italy)			France	FRA	01-10	nr	na	-	-
DWRC-2_024	GDPv2-1033	x*	\	na	\	x	DWRC-2_024	KANAKIS	T. durum	modern	2008	FRA	na	Bologna University (Italy)			France	FRA	01-10	nr	na	-	-
DWRC-2_025	GDPv2-1034	x*	\	na	\	x	DWRC-2_025	KARUR	T. durum	modern	2002	FRA	na	Bologna University (Italy)			France	FRA	01-10	nr	na	-	-
DWRC-2_026	GDPv2-1035	x*	\	na	\	x	DWRC-2_026	KIKO_NICK	T. durum	modern	2009	FRA	na	Bologna University (Italy)			France	FRA	01-10	nr	na	-	-
DWRC-2_027	GDPv2-1036	x*	\	na	\	x	DWRC-2_027	MARCO_AURELIO	T. durum	modern	2010	ITA	Orobel//Arcobaleno/ Svevo	Bologna University (Italy)			Italy	ITA	01-10	nr	na	-	-
DWRC-2_028	GDPv2-1037	x*	\	na	\	x	DWRC-2_028	MARIO	T. durum	modern	2014	ITA	na	Bologna University (Italy)			Italy	ITA	11-18	nr	na	-	-
DWRC-2_029	GDPv2-1038	x*	\	na	\	x	DWRC-2_029	MIRADOUX	T. durum	modern	2007	FRA	na	Bologna University (Italy)			France	FRA	01-10	nr	na	-	-
DWRC-2_030	GDPv2-1039	x*	\	na	\	x	DWRC-2_030	NADIF	T. durum	modern	2016	ITA	na	Bologna University (Italy)			Italy	ITA	11-18	nr	na	-	-
DWRC-0304	GDPv2-104	x	GDPv2-104	x	GDPv1-103	x	DWRC-0304	ROQUENO	T. durum	modern	1991	ESP	na	Bologna University (Italy)		DURUM_PANEL_110	Spain + Portugal	ESP	91-00	nr	T:T	-	spring
DWRC-2_031	GDPv2-1040	x*	\	na	\	x	DWRC-2_031	NATAL	T. durum	modern	2016	ITA	na	Bologna University (Italy)			Italy	ITA	11-18	nr	na	-	-
DWRC-2_032	GDPv2-1041	x*	\	na	\	x	DWRC-2_032	OBELIX	T. durum	modern	2012	ITA	na	Bologna University (Italy)			Italy	ITA	11-18	nr	na	-	-
DWRC-2_033	GDPv2-1042	x*	\	na	\	x	DWRC-2_033	PR22D84	T. durum	modern	2016	ITA	na	Bologna University (Italy)			Italy	ITA	11-18	nr	na	-	-
DWRC-2_034	GDPv2-1043	x*	\	na	\	x	DWRC-2_034	RAMIREZ	T. durum	modern	2007	FRA	na	Bologna University (Italy)			France	FRA	01-10	nr	na	-	-
DWRC-2_035	GDPv2-1044	x*	\	na	\	x	DWRC-2_035	RELIEF	T. durum	modern	2014	FRA	na	Bologna University (Italy)			France	FRA	11-18	nr	na	-	-
DWRC-2_036	GDPv2-1045	x*	\	na	\	x	DWRC-2_036	SECOLO	T. durum	modern	2015	ITA	na	Bologna University (Italy)			Italy	ITA	11-18	nr	na	-	-
DWRC-2_037	GDPv2-1046	x*	\	na	\	x	DWRC-2_037	SY_CISCO	T. durum	modern	2014	ITA	na	Bologna University (Italy)			Italy	ITA	11-18	nr	na	-	-
DWRC-2_038	GDPv2-1047	x*	\	na	\	x	DWRC-2_038	SY_LIDO	T. durum	modern	2017	ITA	na	Bologna University (Italy)			Italy	ITA	11-18	nr	na	-	-
DWRC-2_039	GDPv2-1048	x*	\	na	\	x	DWRC-2_039	TEODORICO	T. durum	modern	2015	ITA	na	Bologna University (Italy)			Italy	ITA	11-18	nr	na	-	-
DWRC-2_040	GDPv2-1049	x*	\	na	\	x	DWRC-2_040	TEXUR	T. durum	modern	2012	FRA	na	Bologna University (Italy)			France	FRA	11-18	nr	na	-	-
DWRC-0305	GDPv2-105	x	GDPv2-105	x	GDPv1-104	x	DWRC-0305	SVEVO	T. durum	modern	1996	ITA	CIMMYT's_Selection/Zenit (Zenit = Valriccardo//Vic, where Valriccardo= VZ-156/Cappelli//Cappelli*2/Yuma)	Bologna University (Italy)		DURUM_PANEL_111	Italy	ITA	91-00	nr	T:T	-	spring
DWRC-2_041	GDPv2-1050	x*	\	na	\	x	DWRC-2_041	TITO_FLAVIO	T. durum	modern	2010	ITA	Joyau/Meridiano	Bologna University (Italy)			Italy	ITA	01-10	nr	na	-	-
DWRC-2_042	GDPv2-1051	x*	\	na	\	x	DWRC-2_042	Iran_249	T. turanicum	landrace	na	IRN	na	CREA- Research Centre for Genomics and Bioinformatics (Italy)			West Asia	nr	nr	LEV	na	-	-
DWRC-0306	GDPv2-106	x	GDPv2-106	x	GDPv1-105	x	DWRC-0306	TRINAKRIA	T. durum	modern	1970	ITA	B_14/Capeiti_8	Bologna University (Italy)		DURUM_PANEL_112	Italy	ITA	70-80	nr	C:C	-	spring
DWRC-0308	GDPv2-107	x	GDPv2-107	x	GDPv1-106	x	DWRC-0308	VARANO	T. durum	modern	1997	ITA	Capeiti_8/Creso//Creso/3/Valforte/Trinakria	Bologna University (Italy)		DURUM_PANEL_115	Italy	ITA	91-00	nr	T:T	-	spring
DWRC-0309	GDPv2-108	x	GDPv2-108	x	GDPv1-107	x	DWRC-0309	WESTBRED_881	T. durum	modern	1982	DesertDurum	Complex_cross_of_Ward-Wells-Cando-Waskana-Mexicali_75	Bologna University (Italy)		DURUM_PANEL_116	North America	NAM	81-90	nr	T:T	-	spring
DWRC-0311	GDPv2-109	x	GDPv2-109	x	GDPv1-108	x	DWRC-0311	RAZZAK	T. durum	modern	1987	TUN	21563/ANHINGA//FLAMINGO,MEX/3/DIEHL-MEDITERRANEAN/69.331 o DIEHL-MEDITERRANEAN/69-331//KARIM	Bologna University (Italy)		DURUM_PANEL_177	North Africa	SME	81-90	nr	T:T	-	spring
DWRC-0312	GDPv2-110	x	GDPv2-110	x	GDPv1-109	x	DWRC-0312	KOFA	T. durum	modern	1995	DesertDurum	(S)Male_Sterile_Facilitated_Recurrent_Selection_Population-DICOCCUM-ALPHA-POP-85-S-1	Bologna University (Italy)		DURUM_PANEL_189	North America	NAM	91-00	nr	T:T	-	spring
DWRC-0313	GDPv2-111	x	GDPv2-111	x	GDPv1-110	x	DWRC-0313	AGRIDUR	T. durum	modern	1988	FRA	Edmore//CIMMYT_303/Chandur	Bologna University (Italy)		DURUM_PANEL_191	France	FRA	81-90	nr	T:T	-	spring
DWRC-0317	GDPv2-112	x	GDPv2-112	x	GDPv1-111	x	DWRC-0317	ORJAUNE	T. durum	modern	1995	FRA	miradur/idyn81-04	Bologna University (Italy)		DURUM_PANEL_200	France	FRA	91-00	nr	C:C	-	spring
DWRC-0324	GDPv2-113	x	GDPv2-113	x	GDPv1-112	x	DWRC-0324	1A.1D_5+10-6/3*MOJO//RCOL	T. durum	modern	2006	CIMMYT	1A.1D_5+10-6/3*MOJO//RCOL	Bologna University (Italy)		DURUM_PANEL_251	CIMMYT	CYT	01-10	nr	T:T	-	spring
DWRC-0325	GDPv2-114	x	GDPv2-114	x	GDPv1-113	x	DWRC-0325	ATILC_2000	T. durum	modern	2000	CIMMYT	SOOTY_9/RASCON_37	Bologna University (Italy)		DURUM_PANEL_252	CIMMYT	CYT	91-00	nr	T:T	-	spring
DWRC-0327	GDPv2-115	x	GDPv2-115	x	GDPv1-114	x	DWRC-0327	SAMAYOA-C-2004	T. durum	modern	2004	CIMMYT	SOMAT_4/INTER_8	Bologna University (Italy)		DURUM_PANEL_254	CIMMYT	CYT	01-10	nr	T:T	-	spring
DWRC-0340	GDPv2-116	x	GDPv2-116	x	GDPv1-115	x	DWRC-0340	ARMENT//SRN_3/NIGRIS_4/3/CANELO_9.1	T. durum	modern	2006	CIMMYT	ARMENT//SRN_3/NIGRIS_4/3/CANELO_9.1	Bologna University (Italy)		DURUM_PANEL_268	CIMMYT	CYT	01-10	nr	T:T	-	spring
DWRC-0343	GDPv2-117	x	GDPv2-117	x	GDPv1-116	x	DWRC-0343	Faraj_CYMMIT	T. durum	modern	2007	MAR	F4-13-J.S/3/ARTHUR-71/LAHN//BELIKH-2/LAHN/4/QUARMAL	CIMMYT			North Africa	SME	01-10	nr	T:T	-	spring
DWRC-0344	GDPv2-118	x	GDPv2-118	x	GDPv1-117	x	DWRC-0344	MEXICALI_75	T. durum	modern	1975	CIMMYT	GERARDO-VZ-469/3/JORI(SIB)//ND-61-130/LEEDS	CIMMYT		CM4701M3Y0M	CIMMYT	CYT	70-80	nr	T:T	-	spring
DWRC-0345	GDPv2-119	x	GDPv2-119	x	GDPv1-118	x	DWRC-0345	YAVAROS_79	T. durum	modern	1979	CIMMYT	JORI-69(SIB)/(SIB)ANHINGA//FLAMINGO,MEX	CIMMYT		CM9799126M1M5Y0M	CIMMYT	CYT	70-80	nr	T:T	-	spring
DWRC-0346	GDPv2-120	x	GDPv2-120	x	GDPv1-119	x	DWRC-0346	ALTAR_84	T. durum	modern	1984	CIMMYT	RUFF/FLAMINGO,MEX//MEXICALI-75/3/SHEARWATER	CIMMYT		CD22344A8M1Y1M1Y2Y1M0Y	CIMMYT	CYT	81-90	nr	T:T	-	spring
DWRC-0347	GDPv2-121	x	GDPv2-121	x	GDPv1-120	x	DWRC-0347	JUPARE_C2001	T. durum	modern	2001	CIMMYT	STINKPOT//ALTAR-84/ALONDRA	CIMMYT		CD91Y6361Y040M030Y1M0Y0B1Y0B0MEX	CIMMYT	CYT	01-10	nr	T:T	-	spring
DWRC-0352	GDPv2-122	x	GDPv2-122	x	GDPv1-121	x	DWRC-0352	IDSN46-7010	T. durum	modern	2007*	CIMMYT	OROBEL//BUSHEN_4/2*GREEN_18/8/GEDIZ/FGO//GTA/3/SRN_1/4/TOTUS/5/ENTE/MEXI_2//HUI/4/YAV_1/3/LD357E/2*TC60//JO69/6/SOMBRA_20/7/JUPARE_C_2001	CIMMYT		CDSS07Y00746T099Y099M5Y3M04Y0B	CIMMYT	CYT	11-18	nr	T:T	-	spring
DWRC-0355	GDPv2-123	x	GDPv2-123	x	GDPv1-122	x	DWRC-0355	IDSN46-7013	T. durum	modern	2007*	CIMMYT	JUPARE_C_2001*2/IM/6/ADAMAR_15//ALBIA_1/ALTAR_84/3/SNITAN/4/SOMAT_4/INTER_8/5/SOOTY_9/RASCON_37/7/GUAYACAN_INIA/KUCUK/4/ARMENT//SRN_3/NIGRIS_4/3/CANELO_9.1	CIMMYT		CDSS07Y00533T099Y099M2Y2M04Y0B	CIMMYT	CYT	11-18	nr	T:T	-	spring
DWRC-0356	GDPv2-124	x	GDPv2-124	x	GDPv1-123	x	DWRC-0356	IDSN46-7014	T. durum	modern	2007*	CIMMYT	P91.272.3.1/3*MEXI75//2*JUPARE_C_2001/5/ARTICO/AJAIA_3//HUALITA/3/FULVOUS_1/MFOWL_13/4/TECA96/TILO_1/6/RISSA/GAN//POHO_1/3/PLATA_3//CREX/ALLA*2/4/ARMENT//SRN_3/NIGRIS_4/3/CANELO_9.1	CIMMYT		CDSS07Y00544T099Y099M24Y3M04Y0B	CIMMYT	CYT	11-18	nr	T:T	-	spring
DWRC-0366	GDPv2-125	x	GDPv2-125	x	GDPv1-124	x	DWRC-0366	IDSN46-7024	T. durum	modern	2007*	CIMMYT	BCRIS/BICUM//LLARETA_INIA/3/DUKEM_12/2*RASCON_21/5/SRN_2//YAVAUS/HUI/3/RASCON_19/4/SOMAT_3/PHAX_1//TILO_1/LOTUS_4	CIMMYT		CDSS07Y00079S099Y099M4Y2M04Y0B	CIMMYT	CYT	11-18	nr	T:T	-	spring
DWRC-0367	GDPv2-126	x	GDPv2-126	x	GDPv1-125	x	DWRC-0367	IDSN46-7025	T. durum	modern	2007*	CIMMYT	MÂALI/6/MUSK_1//ACO89/FNFOOT_2/4/MUSK_4/3/PLATA_3//CREX/ALLA/5/OLUS*2/ILBOR//PATKA_7/YAZI_1/10/SELIM/9/ALTAR_84/860137//YAZI_1/4/LIS_8/FILLO_6/3/FUUT//HORA/JOR/8/GEDIZ/FGO//GTA/3/SRN_1/4/TOTUS/5/ENTE/MEXI_2//HUI/4/YAV_1/3/LD357E/2*TC60//JO69/6/SOMBRA	CIMMYT		CDSS07Y00784D2B07Y07M8Y1B04Y0B	CIMMYT	CYT	11-18	nr	T:T	-	spring
DWRC-0374	GDPv2-127	x	GDPv2-127	x	GDPv1-126	x	DWRC-0374	IDSN46-7032	T. durum	modern	2007*	CIMMYT	CANELO_9.1/SNITAN/10/PLATA_10/6/MQUE/4/USDA573//QFN/AA_7/3/ALBA-D/5/AVO/HUI/7/PLATA_13/8/THKNEE_11/9/CHEN/ALTAR_84/3/HUI/POC//BUB/RUFO/4/FNFOOT/11/COMARA//SOOTY_9/RASCON_37/3/2*AJAIA_12/F3LOCAL(SEL.ETHIO.135.85)//PLATA_13/9/USDA595/3/D67.3/RABI//CRA/	CIMMYT		CDSS07B00101S099Y026M6Y1M0Y	CIMMYT	CYT	11-18	nr	T:T	-	spring
DWRC-0379	GDPv2-128	x	GDPv2-128	x	GDPv1-127	x	DWRC-0379	IDSN46-7037	T. durum	modern	2008*	CIMMYT	SOMAT_3/GREEN_22/4/GODRIN/GUTROS//DUKEM/3/THKNEE_11/6/YAV79/4/ARMENT//SRN_3/NIGRIS_4/3/CANELO_9.1/5/MINIMUS/COMB_DUCK_2//CHAM_3/3/GREEN_19	CIMMYT		CDSS08Y00395S099Y020M8Y1M0Y	CIMMYT	CYT	11-18	nr	T:T	-	spring
DWRC-0381	GDPv2-129	x	GDPv2-129	x	GDPv1-128	x	DWRC-0381	IDSN46-7039	T. durum	modern	2008*	CIMMYT	TARRO_1/2*YUAN_1//AJAIA_13/YAZI/3/SOMAT_3/PHAX_1//TILO_1/LOTUS_4/4/CANELO_8//SORA/2*PLATA_12/7/CMH83.2578/4/D88059//WARD/YAV79/3/ACO89/5/2*SOOTY_9/RASCON_37/6/1A.1D_5+1-06/3*MOJO/3/AJAIA_12/F3LOCAL(SEL.ETHIO.135.85)//PLATA_13	CIMMYT		CDSS08Y00441S099Y024M20Y2M0Y	CIMMYT	CYT	11-18	nr	T:T	-	spring
DWRC-0394	GDPv2-130	x	GDPv2-130	x	GDPv1-129	x	DWRC-0394	IDSN46-7052	T. durum	modern	2007*	CIMMYT	BELLAROI/5/1A.1D_5+1-06/3*MOJO//RCOL/4/ARMENT//SRN_3/NIGRIS_4/3/CANELO_9.1	CIMMYT		CDSS07Y00444S099Y099M17Y2M04Y0B	CIMMYT	CYT	11-18	nr	T:T	-	spring
DWRC-0400	GDPv2-131	x	GDPv2-131	x	GDPv1-130	x	DWRC-0400	IDSN46-7058	T. durum	modern	2007*	CIMMYT	SOMAT_4/INTER_8/5/CREX//BOY/YAV_1/3/PLATA_6/4/PORRON_11/6/MINIMUS_6/PLATA_16//IMMER/3/SORA/2*PLATA_12/7/RASCON_22/RASCON_21//MOJO_2/3/GUANAY/4/RCOL/5/SORA/2*PLATA_12//SOMAT_3	CIMMYT		CDSS07Y00051S099Y099M3Y3M04Y0B	CIMMYT	CYT	11-18	nr	T:T	-	spring
DWRC-0405	GDPv2-132	x	GDPv2-132	x	GDPv1-131	x	DWRC-0405	IDSN46-7063	T. durum	modern	2006*	CIMMYT	CLAUDIO/10/PLATA_10/6/MQUE/4/USDA573//QFN/AA_7/3/ALBA-D/5/AVO/HUI/7/PLATA_13/8/THKNEE_11/9/CHEN/ALTAR_84/3/HUI/POC//BUB/RUFO/4/FNFOOT/11/AJAIA_12/F3LOCAL(SEL.ETHIO.135.85)//PLATA_13/3/POD_9/4/RASCON_37/TARRO_2//RASCON_37/5/SORA/2*PLATA_12//SOMAT_3	CIMMYT		CDSS06Y00706T0TOPB11Y0M1Y1M0Y	CIMMYT	CYT	11-18	nr	T:T	-	spring
DWRC-0406	GDPv2-133	x	GDPv2-133	x	GDPv1-132	x	DWRC-0406	IDSN46-7064	T. durum	modern	2006*	CIMMYT	BICHENA/AKAKI_7/4/LIS_8/FILLO_6/3/FUUT//HORA/JOR/5/YAZI_1/AKAKI_4//SOMAT_3/3/AUK/GUIL//GREEN/6/RASCON_33/TISOMA_2/3/CANELO_8//SORA/2*PLATA_12/4/SOMAT_4/INTER_8	CIMMYT		CDSS06Y00390S41Y0M1Y1M0Y	CIMMYT	CYT	11-18	nr	T:T	-	spring
DWRC-0417	GDPv2-134	x	GDPv2-134	x	GDPv1-133	x	DWRC-0417	IDSN46-7075	T. durum	modern	2007*	CIMMYT	RISSA/GAN//POHO_1/3/PLATA_3//CREX/ALLA/4/JUPARE_C_2001/5/ARMENT//SRN_3/NIGRIS_4/3/CANELO_9.1/10/ARAM_5/CALI//RASCON_37/3/PLATA_8/4/AJAIA_12/F3LOCAL(SEL.ETHIO.135.85)//PLATA_13/9/USDA595/3/D67.3/RABI//CRA/4/ALO/5/HUI/YAV_1/6/ARDENTE/7/HUI/YAV79/8/POD_	CIMMYT		CDSS07B00071S099Y030M3Y3M0Y	CIMMYT	CYT	11-18	nr	T:T	-	spring
DWRC-0427	GDPv2-135	x	GDPv2-135	x	GDPv1-134	x	DWRC-0427	IDSN46-7085	T. durum	modern	2008*	CIMMYT	D86135/ACO89//PORRON_4/3/SNITAN/10/PLATA_10/6/MQUE/4/USDA573//QFN/AA_7/3/ALBA-D/5/AVO/HUI/7/PLATA_13/8/THKNEE_11/9/CHEN/ALTAR_84/3/HUI/POC//BUB/RUFO/4/FNFOOT/11/CANELO_8//SORA/2*PLATA_12/12/TADIZ/9/USDA595/3/D67.3/RABI//CRA/4/ALO/5/HUI/YAV_1/6/ARDENT	CIMMYT		CDSS08Y00433S099Y016M26Y4M0Y	CIMMYT	CYT	11-18	nr	T:T	-	spring
DWRC-0433	GDPv2-136	x	GDPv2-136	x	GDPv1-135	x	DWRC-0433	IDSN46-7091	T. durum	modern	2008*	CIMMYT	SOOTY_9/RASCON_37//STORLOM/8/RISSA/GAN//POHO_1/3/PLATA_3//CREX/ALLA*2/7/EUDO//CHEN_1/TEZ/3/TANTLO_1/5/CHEN/ALTAR_84/3/HUI/POC//BUB/RUFO/4/FNFOOT/6/MOJO/KITTI/11/SOOTY_9/RASCON_37//WODUCK/CHAM_3/10/PLATA_10/6/MQUE/4/USDA573//QFN/AA_7/3/ALBA-D/5/AVO/HU	CIMMYT		CDSS08Y00716T0TOPB099Y010M27Y3M0Y	CIMMYT	CYT	11-18	nr	T:T	-	spring
DWRC-0435	GDPv2-137	x	GDPv2-137	x	GDPv1-136	x	DWRC-0435	IDSN46-7093	T. durum	modern	2008*	CIMMYT	SOMAT_3/GREEN_22/4/GODRIN/GUTROS//DUKEM/3/THKNEE_11/5/SOOTY_9/RASCON_37//SOMAT_3.1/10/CHEN_1/TEZ/3/GUIL//CIT71/CII/4/SORA/PLATA_12/5/STOT//ALTAR_84/ALD/9/USDA595/3/D67.3/RABI//CRA/4/ALO/5/HUI/YAV_1/6/ARDENTE/7/HUI/YAV79/8/POD_9	CIMMYT		CDSS08Y00821T0TOPB099Y031M10Y4M0Y	CIMMYT	CYT	11-18	nr	T:T	-	spring
DWRC-0446	GDPv2-138	x	GDPv2-138	x	GDPv1-137	x	DWRC-0446	IDSN46-7104	T. durum	modern	2007*	CIMMYT	P91.272.3.1/3*MEXI75//2*JUPARE_C_2001/5/CMH79A.1147/HUI//CMH82.801/3/GRVAND_2/MCK_2/4/SOMAT_4/INTER_8/6/1A.1D_5+1-06/3*MOJO//RCOL/4/ARMENT//SRN_3/NIGRIS_4/3/CANELO_9.1	CIMMYT		CDSS07Y00549T099Y099M9Y0M04Y0B	CIMMYT	CYT	11-18	nr	T:T	-	spring
DWRC-0451	GDPv2-139	x	GDPv2-139	x	GDPv1-138	x	DWRC-0451	IDSN46-7109	T. durum	modern	2002*	CIMMYT	CBC_509_CHILE/6/ECO/CMH76A.722//BIT/3/ALTAR_84/4/AJAIA_2/5/KJOVE_1/7/AJAIA_12/F3LOCAL(SEL.ETHIO.135.85)//PLATA_13/8/SOOTY_9/RASCON_37//WODUCK/CHAM_3	CIMMYT		CDSS02B00596S0Y0M5Y1M04Y0B	CIMMYT	CYT	01-10	nr	T:T	-	spring
DWRC-0474	GDPv2-140	x	GDPv2-140	x	GDPv1-139	x	DWRC-0474	IDSN46-7132	T. durum	modern	2007*	CIMMYT	HUALITA/4/STOT//ALTAR_84/ALD/3/PATKA_7/YAZI_1/5/SELIM	CIMMYT		CDSS07Y00672TU02Y01M5Y3B04Y0B	CIMMYT	CYT	11-18	nr	T:T	-	spring
DWRC-0499	GDPv2-141	x	GDPv2-141	x	GDPv1-140	x	DWRC-0499	IDSN46-7157	T. durum	modern	2007*	CIMMYT	SWAHEN_2/KIRKI_8//PROZANA_1/4/ADAMAR_15//ALBIA_1/ALTAR_84/3/SNITAN/9/GUAYACAN_INIA/GUANAY/8/GEDIZ/FGO//GTA/3/SRN_1/4/TOTUS/5/ENTE/MEXI_2//HUI/4/YAV_1/3/LD357E/2*TC60//JO69/6/SOMBRA_20/7/JUPARE_C_2001	CIMMYT		CDSS05Y00792D16Y0M3Y3Y0B	CIMMYT	CYT	11-18	nr	T:T	-	spring
DWRC-0507	GDPv2-142	x	GDPv2-142	x	GDPv1-141	x	DWRC-0507	IDSN46-7165	T. durum	modern	2007*	CIMMYT	SELIM/5/TOSKA_26/RASCON_37//SNITAN/4/ARMENT//SRN_3/NIGRIS_4/3/CANELO_9.1/6/NASR_99/5/ARTICO/AJAIA_3//HUALITA/3/FULVOUS_1/MFOWL_13/4/TECA96/TILO_1	CIMMYT		CDSS07Y00770D2B05Y05M7Y4B04Y0B	CIMMYT	CYT	11-18	nr	T:T	-	spring
DWRC-0508	GDPv2-143	x	GDPv2-143	x	GDPv1-142	x	DWRC-0508	IDSN46-7166	T. durum	modern	2007*	CIMMYT	SELIM/10/RCOL/THKNEE_2/9/USDA595/3/D67.3/RABI//CRA/4/ALO/5/HUI/YAV_1/6/ARDENTE/7/HUI/YAV79/8/POD_9/11/NASR_99/6/OSU-3880005/3/STOT//ALTAR_84/ALD/4/KUCUK_2/5/CRAKE_10/RISSA	CIMMYT		CDSS07Y00772D7B01Y04M17Y2B04Y0B	CIMMYT	CYT	11-18	nr	T:T	-	spring
DWRC-0509	GDPv2-144	x	GDPv2-144	x	GDPv1-143	x	DWRC-0509	IDSN46-7167	T. durum	modern	2007*	CIMMYT	SELIM/10/RCOL/THKNEE_2/9/USDA595/3/D67.3/RABI//CRA/4/ALO/5/HUI/YAV_1/6/ARDENTE/7/HUI/YAV79/8/POD_9/11/NASR_99/6/OSU-3880005/3/STOT//ALTAR_84/ALD/4/KUCUK_2/5/CRAKE_10/RISSA	CIMMYT		CDSS07Y00772D7B01Y04M18Y2B04Y0B	CIMMYT	CYT	11-18	nr	T:T	-	spring
DWRC-0511	GDPv2-145	x	GDPv2-145	x	GDPv1-144	x	DWRC-0511	IDSN46-7169	T. durum	modern	2007*	CIMMYT	SELIM/5/BRAK_2/AJAIA_2//SOLGA_8/3/CANELO_8//SORA/2*PLATA_12/4/YAZI_1/AKAKI_4//SOMAT_3/3/AUK/GUIL//GREEN/10/NASR_99/9/SOMAT_3/PHAX_1//TILO_1/LOTUS_4/7/YEL/BAR/3/GARZA/AFN//CRA/5/DOM//CRA*2/GS/3/SCOT/4/HORA/6/LAP746/GUIL/8/CREX//BOY/YAV_1/3/PLATA_6/4/P	CIMMYT		CDSS07Y00775D10B03Y01M28Y4B04Y0B	CIMMYT	CYT	11-18	nr	T:T	-	spring
DWRC-0512	GDPv2-146	x	GDPv2-146	x	GDPv1-145	x	DWRC-0512	IDSN46-7170	T. durum	modern	2007*	CIMMYT	MÂALI/5/1A.1D_5+1-06/3*MOJO//RCOL/4/ARMENT//SRN_3/NIGRIS_4/3/CANELO_9.1/11/SELIM/10/RCOL/THKNEE_2/9/USDA595/3/D67.3/RABI//CRA/4/ALO/5/HUI/YAV_1/6/ARDENTE/7/HUI/YAV79/8/POD_9	CIMMYT		CDSS07Y00781D1B01Y05M2Y2B04Y0B	CIMMYT	CYT	11-18	nr	T:T	-	spring
DWRC-0516	GDPv2-147	x	GDPv2-147	x	GDPv1-146	x	DWRC-0516	IDSN46-7174	T. durum	modern	2006*	CIMMYT	ARMENT//SRN_3/NIGRIS_4/3/CANELO_9.1/4/STOT//ALTAR_84/ALD/3/PATKA_7/YAZI_1/5/HUALITA	CIMMYT		CDSS06Y00674T0TOPB4Y0M3Y4M0Y	CIMMYT	CYT	11-18	nr	T:T	-	spring
DWRC-0517	GDPv2-148	x	GDPv2-148	x	GDPv1-147	x	DWRC-0517	IDSN46-7175	T. durum	modern	2004*	CIMMYT	ODIN_15/WITNEK_1//ISLOM_1/5/TARRO_1/TISOMA_2//TARRO_1/3/COMB_DUCK_2/ALAS//4*COMB_DUCK_2/4/SHAG_9/BUTO_17/6/VANRRIKSE_6.2//1A-1D_2+12-5/3*WB881/5/TARRO_1/TISOMA_2//TARRO_1/3/COMB_DUCK_2/ALAS//4*COMB_DUCK_2/4/SHAG_9/BUTO_17	CIMMYT		CDSS04B00752D1Y0M5Y0M1Y0B	CIMMYT	CYT	01-10	nr	T:T	-	spring
DWRC-0526	GDPv2-149	x	GDPv2-149	x	GDPv1-148	x	DWRC-0526	IDSN46-7184	T. durum	modern	2007*	CIMMYT	ODIN_15/WITNEK_1//ISLOM_1/6/MINIMUS/COMB_DUCK_2//CHAM_3/3/FICHE_6/4/MOJO/AIRON/5/SOMAT_3.1	CIMMYT		CDSS07B00338S099Y013M7Y1M0Y	CIMMYT	CYT	11-18	nr	T:T	-	spring
DWRC-0535	GDPv2-150	x	GDPv2-150	x	GDPv1-149	x	DWRC-0535	IDSN46-7193	T. durum	modern	2007*	CIMMYT	BCRIS/BICUM//LLARETA_INIA/3/DUKEM_12/2*RASCON_21/5/RISSA/GAN//POHO_1/3/PLATA_3//CREX/ALLA*2/4/ARMENT//SRN_3/NIGRIS_4/3/CANELO_9.1	CIMMYT		CDSS07Y00143S099Y099M7Y1M04Y0B	CIMMYT	CYT	11-18	nr	T:T	-	spring
DWRC-0551	GDPv2-151	x	GDPv2-151	x	GDPv1-150	x	DWRC-0551	IDSN46-7209	T. durum	modern	2008*	CIMMYT	MOHAWK/10/PLATA_10/6/MQUE/4/USDA573//QFN/AA_7/3/ALBA-D/5/AVO/HUI/7/PLATA_13/8/THKNEE_11/9/CHEN/ALTAR_84/3/HUI/POC//BUB/RUFO/4/FNFOOT/11/YAV79/4/ARMENT//SRN_3/NIGRIS_4/3/CANELO_9.1/5/MINIMUS/COMB_DUCK_2//CHAM_3/3/GREEN_19	CIMMYT		CDSS08Y00657S099Y034M12Y1M0Y	CIMMYT	CYT	11-18	nr	T:T	-	spring
DWRC-0558	GDPv2-152	x	GDPv2-152	x	GDPv1-151	x	DWRC-0558	IDSN46-7216	T. durum	modern	2007*	CIMMYT	ISLOM_1/DUKEM_2//TARRO_3/5/CREX//BOY/YAV_1/3/PLATA_6/4/PORRON_11/6/YAZI_1/AKAKI_4//SOMAT_3/3/AUK/GUIL//GREEN/7/DUKEM_1//PATKA_7/YAZI_1/3/PATKA_7/YAZI_1/8/CBC_514_CHILE/SOMAT_4/3/AJAIA_12/F3LOCAL(SEL.ETHIO.135.85)//PLATA_13/6/CHEN/ALTAR_84/3/HUI/POC//	CIMMYT		CDSS07B00579T0TOPY099Y021M4Y4M0Y	CIMMYT	CYT	11-18	nr	T:T	-	spring
DWRC-0564	GDPv2-153	x	GDPv2-153	x	GDPv1-152	x	DWRC-0564	Trouve' = Nachit	T. durum	modern	2017	MAR	Amedakul1/TdicoSyrCol//Loukos	ICARDA		DAWRyT0106	North Africa	SME	11-18	nr	T:T	LpxA3, LpxB1	-
DWRC-0567	GDPv2-154	x	GDPv2-154	x	GDPv1-153	x	DWRC-0567	DAWRyT-0304	T. durum	modern	2004*	ICARDA	Korifla/AegSpeltoidesSyr//Heider	ICARDA		DAWRyT0304	ICARDA	ICA	11-18	nr	T:T	LpxA3	-
DWRC-0568	GDPv2-155	x	GDPv2-155	x	GDPv1-154	x	DWRC-0568	DAWRyT-0308	T. durum	modern	2004*	ICARDA	Korifla/AegSpeltoidesSyr//Heider	ICARDA		DAWRyT0308	ICARDA	ICA	11-18	nr	T:T	LpxA3, LpxB1	-
DWRC-0578	GDPv2-156	x	GDPv2-156	x	GDPv1-155	x	DWRC-0578	DWAyT-0306	T. durum	modern	2004*	ICARDA	Korifla/AegSpeltoidesSyr//Heider	ICARDA		DWAyT0306	ICARDA	ICA	11-18	nr	T:T	LpxA3, LpxB1	-
DWRC-0579	GDPv2-157	x	GDPv2-157	x	GDPv1-156	x	DWRC-0579	DWAyT-0322	T. durum	modern	2004*	ICARDA	Heider/TAraticumMA//Mrb5	ICARDA		DWAyT0322	ICARDA	ICA	11-18	nr	T:T	LpxB1, CduB1	-
DWRC-0580	GDPv2-158	x	GDPv2-158	x	GDPv1-157	x	DWRC-0580	Po_ICARDA2	T. durum	modern	1998	SYR	RABICORNO/PI-94587//COCORIT-71/3/STORK/4/VALNOVA	ICARDA		42DCC0321	West Asia	SME	91-00	nr	T:T	-	-
DWRC-0587	GDPv2-159	x	GDPv2-159	x	GDPv1-158	x	DWRC-0587	ADYT_097_ADYT14M55	T. durum	modern	2006*	ICARDA	Ossl1/Stj5/5/Bicrederaa1/4/BEZAIZSHF//SD19539/Waha/3/Stj/Mrb3/6/Stk/Hau//Heca1	ICARDA		ADYT_097	ICARDA	ICA	11-18	nr	T:T	LpxA3	-
DWRC-0590	GDPv2-160	x	GDPv2-160	x	GDPv1-159	x	DWRC-0590	F11_00257=Ouassara	T. durum	modern	2003*	ICARDA	Ouasloukos1/5/Azn1/4/BEZAIZSHF//SD19539/Waha/3/Gdr2	ICARDA		ADYT_134	ICARDA	ICA	11-18	nr	T:T	LpxA3, LpxB1, CduB1	-
DWRC-0592	GDPv2-161	x	GDPv2-161	x	GDPv1-160	x	DWRC-0592	Icamator	T. durum	modern	2006*	ICARDA	IcamorTA041/4/Aghrass1/3/HFN94N8/Mrb5//Zna1/5/Malmuk1/Serrator1	ICARDA		IDON37001	ICARDA	ICA	11-18	nr	T:T	CduB1	-
DWRC-0594	GDPv2-162	x	GDPv2-162	x	GDPv1-161	x	DWRC-0594	IDON37-010	T. durum	modern	2002*	ICARDA	Marsyr3/3/Gcn//Stj/Mrb3	ICARDA		IDON37010	ICARDA	ICA	11-18	nr	T:T	LpxA3, LpxB1	-
DWRC-0596	GDPv2-163	x	GDPv2-163	x	GDPv1-162	x	DWRC-0596	Ouassara1	T. durum	modern	2003*	ICARDA	Ouasloukos1/5/Azn1/4/BEZAIZSHF//SD19539/Waha/3/Gdr2	ICARDA		IDON37014	ICARDA	ICA	11-18	nr	T:T	CduB1	-
DWRC-0598	GDPv2-164	x	GDPv2-164	x	GDPv1-163	x	DWRC-0598	Icacube	T. durum	modern	2006*	ICARDA	Mgnl3/Ainzen1//Mgnl3/Ainzen1	ICARDA		IDON37022	ICARDA	ICA	11-18	nr	T:T	CduB1	-
DWRC-0601	GDPv2-165	x	GDPv2-165	x	GDPv1-164	x	DWRC-0601	IDON37-033	T. durum	modern	2006*	ICARDA	Mgnl3/Ainzen1//Ammar1	ICARDA		IDON37033	ICARDA	ICA	11-18	nr	T:T	LpxA3, Psy1, CduB1	-
DWRC-0604	GDPv2-166	x	GDPv2-166	x	GDPv1-165	x	DWRC-0604	Atlast1_ICARDA2	T. durum	modern	1999*	ICARDA	Atl/4/Stn//Hui/Somo/3/Yav/Fg//Roh	ICARDA		IDON37048	ICARDA	ICA	01-10	nr	T:T	LpxB1, Psy1, CduB1	-
DWRC-0609	GDPv2-167	x	GDPv2-167	x	GDPv1-166	x	DWRC-0609	IDON37-062	T. durum	modern	2007*	ICARDA	Ter1/3/Stj3//Bcr/Lks4/4/Icajihan18	ICARDA		IDON37062	ICARDA	ICA	11-18	nr	T:T	CduB1	-
DWRC-0610	GDPv2-168	x	GDPv2-168	x	GDPv1-167	x	DWRC-0610	IDON37-063	T. durum	modern	2007*	ICARDA	Ter1//Mrf1/Stj2/3/Icajihan22	ICARDA		IDON37063	ICARDA	ICA	11-18	nr	T:T	Psy1, CduB1	-
DWRC-0611	GDPv2-169	x	GDPv2-169	x	GDPv1-168	x	DWRC-0611	IDON37-071	T. durum	modern	2007*	ICARDA	Ter1/3/Stj3//Bcr/Lks4/4/Aghrass1/3/Mrf1//Mrb16/Ru	ICARDA		IDON37071	ICARDA	ICA	11-18	nr	T:T	LpxA3, LpxB1, CduB1	-
DWRC-0622	GDPv2-170	x	GDPv2-170	x	GDPv1-169	x	DWRC-0622	IDON37-141	T. durum	modern	2006*	ICARDA	IcamorTA0471//IcamorTA0459/Ammar8/4/Stj3//Dra2/Bcr/3/Ter3	ICARDA		IDON37141	ICARDA	ICA	11-18	nr	T:T	LpxB1, Psy1	-
DWRC-0623	GDPv2-171	x	GDPv2-171	x	GDPv1-170	x	DWRC-0623	Icambel_ICARDA2	T. durum	modern	2006*	ICARDA	Mrb3/Mna1//Ter1/3/IcamorTA0459/Ammar7/4/Beltagy2	ICARDA		IDON37143	ICARDA	ICA	11-18	nr	T:T	LpxA3, CduB1	-
DWRC-0625	GDPv2-172	x	GDPv2-172	x	GDPv1-171	x	DWRC-0625	Kunmiki	T. durum	modern	2002*	ICARDA	MorlF38//Bcrch1/Kund1149/3/Bicrederaa1/Miki	ICARDA		IDYT3703	ICARDA	ICA	11-18	nr	T:T	-	-
DWRC-0629	GDPv2-173	x	GDPv2-173	x	GDPv1-172	x	DWRC-0629	Icakassem1	T. durum	modern	2004*	ICARDA	Geromtel1/Icasyr1	ICARDA		IDYT3708	ICARDA	ICA	11-18	nr	T:T	-	-
DWRC-0631	GDPv2-174	x	GDPv2-174	x	GDPv1-173	x	DWRC-0631	Icarhani	T. durum	modern	2001*	ICARDA	Mrf1/Stj2//Gdr2/Mgnl1	ICARDA		IDYT3710	ICARDA	ICA	11-18	nr	T:T	Psy1, CduB1	-
DWRC-0632	GDPv2-175	x	GDPv2-175	x	GDPv1-174	x	DWRC-0632	Icakassem2	T. durum	modern	2002*	ICARDA	Geromtel1/Icasyr1	ICARDA		IDYT3712	ICARDA	ICA	11-18	nr	T:T	-	-
DWRC-0637	GDPv2-176	x	GDPv2-176	x	GDPv1-175	x	DWRC-0637	Icarnada	T. durum	modern	2006*	ICARDA	Src2/Azn1/3/Bcr/Gro1//Mgnl1	ICARDA		IDYT3718	ICARDA	ICA	11-18	nr	T:T	LpxA3	-
DWRC-0638	GDPv2-177	x	GDPv2-177	x	GDPv1-176	x	DWRC-0638	Icarukus2012	T. durum	modern	2006*	ICARDA	Mgnl3/Ainzen1//Maamouri3	ICARDA		IDYT3719	ICARDA	ICA	11-18	nr	T:T	LpxA3, CduB1	-
DWRC-0639	GDPv2-178	x	GDPv2-178	x	GDPv1-177	x	DWRC-0639	Miki3	T. durum	modern	1994*	ICARDA	Stj3//Bcr/Lks4	ICARDA		IDYT3720	ICARDA	ICA	01-10	nr	T:T	Psy1, CduB1	-
DWRC-0641	GDPv2-179	x	GDPv2-179	x	GDPv1-178	x	DWRC-0641	Secondroue	T. durum	modern	2006*	ICARDA	Stj3//Bcr/Lks4/3/Ter3/4/Bcr/Gro1//Mgnl1	ICARDA		IDYT3722	ICARDA	ICA	11-18	nr	T:T	LpxA3, Psy1, CduB1	-
DWRC-0643	GDPv2-180	x	GDPv2-180	x	GDPv1-179	x	DWRC-0643	Awalbit=Fadda98	T. durum	modern	1999*	SYR	AWALI-2/BITTERN	ICARDA		DURUM_PANEL_060	West Asia	SME	01-10	nr	C:C	-	-
DWRC-0652	GDPv2-181	x	GDPv2-181	x	GDPv1-180	x	DWRC-0652	SEBAH	T. durum	modern	1986*	ICARDA	Sbu/Lahn	ICARDA		DURUM_PANEL_073	ICARDA	ICA	91-00	nr	T:T	LpxB1	-
DWRC-0654	GDPv2-182	x	GDPv2-182	x	GDPv1-181	x	DWRC-0654	AGHRASS_1	T. durum	modern	1992*	ICARDA	Altar84/Stn//Lahn	ICARDA		DURUM_PANEL_0118	ICARDA	ICA	01-10	nr	T:T	LpxA3, Psy1, CduB1	-
DWRC-0656	GDPv2-183	x	GDPv2-183	x	GDPv1-182	x	DWRC-0656	AMEDAKUL1	T. durum	modern	1996*	ICARDA	PI321644/M8//Marazk/4/Bcr/3/Ch1//Gta/Stk	ICARDA		DURUM_PANEL_0121	ICARDA	ICA	01-10	nr	T:T	LpxA3	-
DWRC-0673	GDPv2-184	x	GDPv2-184	x	GDPv1-183	x	DWRC-0673	Korifla=Cham_3	T. durum	modern	1987	SYR	DURUM-DWARF-S-15/CRANE//GEIER	ICARDA		DURUM_PANEL_0154	West Asia	SME	81-90	nr	T:T	Psy1	-
DWRC-0674	GDPv2-185	x	GDPv2-185	x	GDPv1-184	x	DWRC-0674	LAGONIL2_ICARDA	T. durum	modern	1992*	ICARDA	Lahn//Gs/Stk/3/Gil3	ICARDA		DURUM_PANEL_0155	ICARDA	ICA	01-10	nr	T:T	LpxB1, CduB1	-
DWRC-0675	GDPv2-186	x	GDPv2-186	x	GDPv1-185	x	DWRC-0675	Maamouri1	T. durum	modern	1994*	ICARDA	1346/Lahn//Bcr/Lks4	ICARDA		DURUM_PANEL_0158	ICARDA	ICA	01-10	nr	T:T	LpxA3, Psy1, CduB1	-
DWRC-0676	GDPv2-187	x	GDPv2-187	x	GDPv1-186	x	DWRC-0676	MARSYR1	T. durum	modern	1995*	ICARDA	Msbl1/Quarmal	ICARDA		DURUM_PANEL_0159	ICARDA	ICA	01-10	nr	T:T	LpxA3, LpxB1	-
DWRC-0679	GDPv2-188	x	GDPv2-188	x	GDPv1-187	x	DWRC-0679	Nile_ICARDA2	T. durum	modern	1981	ICARDA	SNIPE(SIB)/(SIB)FLAMINGO,MEX	ICARDA		DURUM_PANEL_0164	ICARDA	ICA	81-90	nr	T:T	LpxA3	-
DWRC-0680	GDPv2-189	x	GDPv2-189	x	GDPv1-188	x	DWRC-0680	OMBIT1	T. durum	modern	1992*	ICARDA	Mrb5/Albit1	ICARDA		DURUM_PANEL_0165	ICARDA	ICA	01-10	nr	C:C	-	-
DWRC-0681	GDPv2-190	x	GDPv2-190	x	GDPv1-189	x	DWRC-0681	Outrob6	T. durum	modern	1991*	ICARDA	Ouassel1/4/GdoVZ512/Cit//Ruff/Fg/3/Pin/Gre//Trob	ICARDA		DURUM_PANEL_0171	ICARDA	ICA	01-10	nr	T:T	LpxA3, LpxB1, CduB1	-
DWRC-0682	GDPv2-191	x	GDPv2-191	x	GDPv1-190	x	DWRC-0682	OUASERL1	T. durum	modern	1996*	ICARDA	Ossl1/4/MrbSH/3/Rabi//Gs/Cr/5/Krs/Hcn	ICARDA		DURUM_PANEL_0172	ICARDA	ICA	01-10	nr	T:T	LpxA3, LpxB1, CduB1	-
DWRC-0684	GDPv2-192	x	GDPv2-192	x	GDPv1-191	x	DWRC-0684	SEBATEL1	T. durum	modern	1995*	ICARDA	Sbh/4/D68193A1A//Ruff/Fg/3/Mtl5	ICARDA		DURUM_PANEL_0180	ICARDA	ICA	01-10	nr	T:T	LpxB1	-
DWRC-0685	GDPv2-193	x	GDPv2-193	x	GDPv1-192	x	DWRC-0685	SHABHA	T. durum	landrace	na	ICARDA	Midd.EastLandrace	ICARDA		DURUM_PANEL_0181	North Africa	nr	nr	NAF	C:C	Psy1, CduB1	-
DWRC-0686	GDPv2-194	x	GDPv2-194	x	GDPv1-193	x	DWRC-0686	TELSET5	T. durum	modern	1991*	ICARDA	SD8036/Mtl1//Albit3	ICARDA		DURUM_PANEL_0182	ICARDA	ICA	01-10	nr	C:C	LpxA3, CduB1	-
DWRC-0687	GDPv2-195	x	GDPv2-195	x	GDPv1-194	x	DWRC-0687	TUNSYR1_ICARDA	T. durum	modern	1999*	ICARDA	D68193A1A//Ruff/Flamingo/3/Omtel5/4/Lahn	ICARDA		DURUM_PANEL_0185	ICARDA	ICA	01-10	nr	T:T	LpxA3, LpxB1, CduB1	-
DWRC-0693	GDPv2-196	x	GDPv2-196	x	GDPv1-195	x	DWRC-0693	MCHCB-0102	T. durum	modern	2005*	ICARDA	OmRabi3/T.urartu500651/Ch5//980947/3/Otb4//Ossl1/Rfm6	ICARDA		MCHCB0102	ICARDA	ICA	11-18	nr	T:T	LpxA3, LpxB1	-
DWRC-0694	GDPv2-197	x	GDPv2-197	x	GDPv1-196	x	DWRC-0694	MCHCB-0103	T. durum	modern	2005*	ICARDA	T.polonicumTurkeyIG45272/6/ICAMORTA0463/5/Mra1/4/Aus1/3/Scar/GdoVZ579//Bit	ICARDA		MCHCB0103	ICARDA	ICA	11-18	nr	T:T	LpxA3, HF, Non Bot1 Bo tox tol	-
DWRC-0695	GDPv2-198	x	GDPv2-198	x	GDPv1-197	x	DWRC-0695	MCHCB-0110	T. durum	modern	2003*	ICARDA	Sebatel1/Icasyr1	ICARDA		MCHCB0110	ICARDA	ICA	11-18	nr	T:T	LpxB1	-
DWRC-0696	GDPv2-199	x	GDPv2-199	x	GDPv1-198	x	DWRC-0696	Serene1	T. durum	modern	1995*	ICARDA	Stk/Hau//Heca1	ICARDA		MCHCB0124	ICARDA	ICA	01-10	nr	C:C	LpxA3	-
DWRC-0697	GDPv2-200	x	GDPv2-200	x	GDPv1-199	x	DWRC-0697	Icasyr2	T. durum	modern	1995*	ICARDA	D68193A1A//Ruff/Fg/3/Mtl5/4/Lahn	ICARDA		MCHCB0126	ICARDA	ICA	01-10	nr	T:T	LpxA3	-
DWRC-0698	GDPv2-201	x	GDPv2-201	x	GDPv1-200	x	DWRC-0698	Geromtel_3	T. durum	modern	1995*	ICARDA	Gsbl1/4/D68193A1A//Ruff/Fg/3/Mtl5	ICARDA		MCHCB0128	ICARDA	ICA	01-10	nr	T:T	LpxA3, LpxB1	-
DWRC-0702	GDPv2-202	x	GDPv2-202	x	GDPv1-201	x	DWRC-0702	MCHCB-0161	T. durum	modern	2002*	ICARDA	319ADDO/5/D68193A1A//Ruff/Fg/3/Mtl5/4/Lahn	ICARDA		MCHCB0161	ICARDA	ICA	11-18	nr	T:T	LpxA3, LpxB1, CduB1	-
DWRC-0703	GDPv2-203	x	GDPv2-203	x	GDPv1-202	x	DWRC-0703	MCHCB-0169	T. durum	modern	2001*	ICARDA	((SwAlg/Gd1)81/Ch1)46	ICARDA		MCHCB0169	ICARDA	ICA	11-18	nr	T:T	LpxA3	-
DWRC-0707	GDPv2-204	x	GDPv2-204	x	GDPv1-203	x	DWRC-0707	MCHCB-0213	T. durum	modern	2002*	ICARDA	Icasyr1/4/Assassa//Waha/Brch/3/Bicrederaa1	ICARDA		MCHCB0213	ICARDA	ICA	11-18	nr	T:T	CduB1	-
DWRC-0709	GDPv2-205	x	GDPv2-205	x	GDPv1-204	x	DWRC-0709	Yawa	T. durum	modern	2012	AUS	Westonia/Kalka//Kalka/Tamaroi///RAC875/Kalka//Tamaroi	ICARDA		Jable001	Australia	AUS	11-18	nr	T:T	Bot1	-
DWRC-0710	GDPv2-206	x	GDPv2-206	x	GDPv1-205	x	DWRC-0710	WID_802	T. durum	modern	2012	AUS	Syrica1/Yallaroi//Tamaroi/Lingzhi/Yallaroi*2///RAC875/Kalka//Tamaroi////Lingzhi/Yallaroi//Tamaroi///Lingzhi/Yallaroi	ICARDA		Jable002	Australia	AUS	11-18	nr	T:T	Bot1, LpxB1, Psy1	-
DWRC-0711	GDPv2-207	x	GDPv2-207	x	GDPv1-206	x	DWRC-0711	Tjilkuri	T. durum	modern	2011	AUS	Brindur///Yallaroi*2//DurA/Yallaroi////RAC875/Kalka//Tamaroi///Lingzhi/Yallaroi	ICARDA		Jable003	Australia	AUS	11-18	nr	T:T	Bot1	-
DWRC-0712	GDPv2-208	x	GDPv2-208	x	GDPv1-207	x	DWRC-0712	Caparoi	T. durum	modern	2003	AUS	LY2.6.3/930054	ICARDA		Jable004	Australia	AUS	01-10	nr	T:T	-	-
DWRC-0713	GDPv2-209	x	GDPv2-209	x	GDPv1-208	x	DWRC-0713	Bellaroi	T. durum	modern	2002	AUS	YALLAROI//TAM-1-B-17/KAMILAROI/3/TAM-1-B-17/KAMILAROI/3/DURATI(SIB)/LEEDS//GUILLEMOTS/4/WAGTAIL-10//SHEARWATER/MALLARD-DW	ICARDA		Jable005	Australia	AUS	01-10	nr	T:T	Psy1	-
DWRC-0714	GDPv2-210	x	GDPv2-210	na	\	x	DWRC-0714	Jandaroi	T. durum	modern	2007	AUS	110780/111587	ICARDA		Jable006	Australia	AUS	01-10	nr	T:T	Bot1	-
DWRC-0715	GDPv2-211	x	GDPv2-211	x	GDPv1-209	x	DWRC-0715	Hyperno	T. durum	modern	2008	AUS	Kalka/Tamaroi	ICARDA		Jable007	Australia	AUS	01-10	nr	T:T	LpxA3, LpxB1, Psy1	-
DWRC-0716	GDPv2-212	x	GDPv2-212	x	GDPv1-210	x	DWRC-0716	Saintly	T. durum	modern	2008	AUS	KALKA(SIB,WLYY-9)*2/TAMAROI	ICARDA		Jable008	Australia	AUS	01-10	nr	T:T	LpxB1, CduB1	-
DWRC-0717	GDPv2-213	x	GDPv2-213	x	GDPv1-211	x	DWRC-0717	Tamaroi	T. durum	modern	1998	AUS	Altar84////Tam1B17/Kamilaroi///Wells/56111//Guillemot	ICARDA		Jable009	Australia	AUS	91-00	nr	T:T	Bot1	-
DWRC-0718	GDPv2-214	x	GDPv2-214	x	GDPv1-212	x	DWRC-0718	DBA-Aurora_(ex:UAD0951096)	T. durum	modern	2014	AUS	Tamaroi*2/Kalka//RH920318/Kalka///Kalka*2/Tamaroi	ICARDA		Jable010	Australia	AUS	11-18	nr	T:T	LpxA3, Psy1	-
DWRC-0719	GDPv2-215	x	GDPv2-215	x	GDPv1-213	x	DWRC-0719	Yallaroi	T. durum	modern	1987	AUS	GUILLEMOT(SEL.3)/(SIB)KAMILAROI	ICARDA		DURUM_PANEL_0243	Australia	AUS	81-90	nr	T:T	Psy1	-
DWRC-0721	GDPv2-216	x	GDPv2-216	x	GDPv1-214	x	DWRC-0721	Wollaroi	T. durum	modern	1993	AUS	Tam1B17/Kamilaroisib//RokelSelection/Kamilaroisib	ICARDA		DURUM_PANEL_0245	Australia	AUS	91-00	nr	T:T	LpxA3, CduB1	-
DWRC-0722	GDPv2-217	x	GDPv2-217	x	GDPv1-215	x	DWRC-0722	Extradur	T. durum	modern	1992	AUT	Mondur/Grandur//Astrodur	ICARDA		DURUM_PANEL_0208	Central Europe	CEU	91-00	nr	T:T	LpxA3, LpxB1	-
DWRC-0723	GDPv2-218	x	GDPv2-218	x	GDPv1-216	x	DWRC-0723	Goldur	T. durum	modern	1989	AUT	Valdur//Pandur/Valgerardo	ICARDA		DURUM_PANEL_0209	Central Europe	CEU	81-90	nr	T:T	LpxA3, LpxB1, CduB1	-
DWRC-0726	GDPv2-219	x	GDPv2-219	x	GDPv1-217	x	DWRC-0726	AC_Morse	T. durum	modern	1996	CND	RL7196/D84328	ICARDA		DURUM_PANEL_0217	North America	NAM	91-00	nr	C:C	-	-
DWRC-0728	GDPv2-220	x	GDPv2-220	x	GDPv1-218	x	DWRC-0728	AC_Pathfinder	T. durum	modern	1998	CND	DT367/WB881	ICARDA		DURUM_PANEL_0219	North America	NAM	91-00	nr	C:C	Psy1	-
DWRC-0729	GDPv2-221	x	GDPv2-221	x	GDPv1-219	x	DWRC-0729	Hercules	T. durum	landrace	1969	CND	RL-3097/RL-3304//STEWART(TR.DR)/RL-3380	ICARDA		DURUM_PANEL_0220	North America	nr	nr	NAM	C:C	CduB1	-
DWRC-0730	GDPv2-222	x	GDPv2-222	x	GDPv1-220	x	DWRC-0730	Kyle	T. durum	modern	1984	CND	Wakooma/Dt320//Wakooma/Dt322	ICARDA		DURUM_PANEL_0221	North America	NAM	81-90	nr	C:C	-	-
DWRC-0731	GDPv2-223	x	GDPv2-223	x	GDPv1-221	x	DWRC-0731	Medora	T. durum	modern	1982	CND	Ward/Macoun	ICARDA		DURUM_PANEL_0222	North America	NAM	81-90	nr	C:C	LpxB1	-
DWRC-0732	GDPv2-224	x	GDPv2-224	x	GDPv1-222	x	DWRC-0732	CDC Desire	T. durum	modern	2012	CND	D-40-2237/STRONGFIELD	ICARDA		Cpozniak003	North America	NAM	11-18	nr	C:C	CduB1	-
DWRC-0733	GDPv2-225	x	GDPv2-225	x	GDPv1-223	x	DWRC-0733	CDC_Vivid	T. durum	modern	2012	CND	DT529/9468-DQ-3 (AC Avonlea/DT665)//STRONGFIELD	ICARDA		Cpozniak004	North America	NAM	11-18	nr	C:C	LpxB1, CduB1	-
DWRC-0734	GDPv2-226	x	GDPv2-226	x	GDPv1-224	x	DWRC-0734	CDC_Fortitude (DT570)	T. durum	modern	2015	CND	CDC Verona///DT663/DT677(Kyle*2/Biodur)//DT665/AC Navigator	ICARDA		Cpozniak005	North America	NAM	11-18	nr	C:C	CduB1, Sst1	-
DWRC-0735	GDPv2-227	x	GDPv2-227	x	GDPv1-225	x	DWRC-0735	Commander	T. durum	modern	2005	CND	W-9260-BK-03/AC-NAVIGATOR//AC-PATHIFINDER	ICARDA		Cpozniak008	North America	NAM	01-10	nr	T:T	LpxB1, Psy1	-
DWRC-0736	GDPv2-228	x	GDPv2-228	x	GDPv1-226	x	DWRC-0736	AAC_Raymore	T. durum	modern	2012	CND	9675-AP-2/DT732//STRONGFIELD	ICARDA		Cpozniak015	North America	NAM	11-18	nr	C:C	CduB1, Sst1	-
DWRC-0737	GDPv2-229	x	GDPv2-229	x	GDPv1-227	x	DWRC-0737	AC_Napoleon	T. durum	modern	1999	CND	VIC/DT384//DT471	ICARDA		Cpozniak016	North America	NAM	91-00	nr	C:C	CduB1	-
DWRC-0759	GDPv2-230	x	GDPv2-230	x	GDPv1-228	x	DWRC-0759	1A.1D5+106/2*WB881//1A.1D5+106/3*MOJO/3/BISU1/PATKA3	T. durum	modern	na	CIMMYT	1A.1D5+106/2*WB881//1A.1D5+106/3*MOJO/3/BISU1/PATKA3	ICARDA		DURUM_PANEL_0257	CIMMYT	CYT	na	nr	T:T	-	-
DWRC-0776	GDPv2-231	x	GDPv2-231	x	GDPv1-229	x	DWRC-0776	Galadur	T. durum	modern	1992	FRA	Edmore/Blondur//Montferrier/DT192	ICARDA		DURUM_PANEL_0199	France	FRA	91-00	nr	T:T	LpxA3	-
DWRC-0779	GDPv2-232	x	GDPv2-232	x	GDPv1-230	x	DWRC-0779	Nefer	T. durum	modern	1996	FRA	164/Keops	ICARDA		DURUM_PANEL_0205	France	FRA	91-00	nr	T:T	LpxA3	-
DWRC-0794	GDPv2-233	x	GDPv2-233	x	GDPv1-231	x	DWRC-0794	DON_PEDRO	T. durum	modern	1987	ESP	CARCOMUN/AUK	ICARDA		DURUM_PANEL_090	Spain + Portugal	ESP	81-90	nr	T:T	-	-
DWRC-0800	GDPv2-234	x	GDPv2-234	x	GDPv1-232	x	DWRC-0800	LIRA_B_45	T. durum	modern	1985	ITA	MANDON/FD-1104	ICARDA		DURUM_PANEL_0101	Italy	ITA	81-90	nr	T:T	LpxA3, LpxB1	-
DWRC-0801	GDPv2-235	x	GDPv2-235	x	GDPv1-233	na	DWRC-0801	MESSAPIA	T. durum	modern	1986	ITA		ICARDA			Italy	nr	nr	nr
DWRC-0805	GDPv2-236	x	GDPv2-236	x	GDPv1-234	x	DWRC-0805	PRODURA	T. durum	modern	1976	DesertDurum	TremesMolleEnano/2*Tehuacan60/3/ZenatiBouteille/Wells/4/2*BarrigonYaquiEnano/Tehuacan60/TacurTipo125E/2*Tehuacan60	ICARDA		DURUM_PANEL_0108	North America	NAM	70-80	nr	T:T	-	-
DWRC-0807	GDPv2-237	x	GDPv2-237	x	GDPv1-235	x	DWRC-0807	VALNOVA	T. durum	modern	1975	ITA	Giorgio324//SenatoreCappelli/Yuma	ICARDA		DURUM_PANEL_0114	Italy	ITA	70-80	nr	T:T	LpxA3, LpxB1, Vrn3	-
DWRC-0809	GDPv2-238	x	GDPv2-238	x	GDPv1-236	x	DWRC-0809	Levante	T. durum	modern	2002	ITA	G80/Piceno//Ionio	ICARDA		DURUM_PANEL_0249	Italy	ITA	01-10	nr	T:T	LpxA3, LpxB1	-
DWRC-0810	GDPv2-239	x	GDPv2-239	x	GDPv1-237	x	DWRC-0810	Ardente	T. durum	modern	1984	FRA	Israel durum 303/preliminary77//664	ICARDA		DURUM_PANEL_0250	France	FRA	81-90	nr	T:T	-	-
DWRC-0813	GDPv2-240	x	GDPv2-240	x	GDPv1-238	x	DWRC-0813	CHAOUI	T. durum	modern	2003	MAR	Karim/Cocorit//RsMor2BC1F1/3/Mzk	ICARDA		DURUM_PANEL_048	North Africa	SME	01-10	nr	T:T	LpxA3, LpxB1, CduB1, HF	-
DWRC-0814	GDPv2-241	x	GDPv2-241	x	GDPv1-239	x	DWRC-0814	AMRIA	T. durum	modern	2005	MAR	H.Mouline/Saada//Karim	ICARDA		DURUM_PANEL_049	North Africa	SME	01-10	nr	T:T	LpxA3, LpxB1	-
DWRC-0824	GDPv2-242	x	GDPv2-242	x	GDPv1-240	x	DWRC-0824	MARZAK	T. durum	modern	1984	MAR	INRAEII,12SelectioninCIMMYT	ICARDA		DURUM_PANEL_055	North Africa	SME	81-90	nr	T:T	LpxA3, LpxB1, CduB1	-
DWRC-0839	GDPv2-243	x	GDPv2-243	x	GDPv1-241	x	DWRC-0839	DURCAL	T. durum	modern	2000	ESP	Monsanto Agricultura España	ICARDA		DURUM_PANEL_039	Spain + Portugal	ESP	91-00	nr	T:T	-	-
DWRC-0842	GDPv2-244	x	GDPv2-244	x	GDPv1-242	x	DWRC-0842	GALLARETA	T. durum	modern	1982	ESP	RUFF/FLAMINGO,MEX//MEXICALI-75/3/SHEARWATER	ICARDA		DURUM_PANEL_041	Spain + Portugal	ESP	81-90	nr	T:T	CduB1	-
DWRC-0846	GDPv2-245	x	GDPv2-245	x	GDPv1-243	x	DWRC-0846	Munich	T. durum	modern	1995	USA	D-8030/D-8016	ICARDA		DURUM_PANEL_0232	North America	NAM	91-00	nr	C:C	LpxA3, LpxB1	-
DWRC-0848	GDPv2-246	x	GDPv2-246	x	GDPv1-244	x	DWRC-0848	Omrabi5	T. durum	modern	1993	SYR	Joric69/Hau	ICARDA			West Asia	SME	91-00	nr	C:C	-	-
DWRC-0849	GDPv2-247	x	GDPv2-247	x	GDPv1-245	x	DWRC-0849	Azeghar2_ICARDA	T. durum	modern	2013	LBN	20048Traikia(Mor)/Mrb5//Stj3	ICARDA			West Asia	SME	11-18	nr	T:T	-	-
DWRC-0854	GDPv2-248	x	GDPv2-248	x	GDPv1-246	x	DWRC-0854	Loukos1	T. durum	modern	1990	ICARDA	RUFF/FLAMINGO,MEX//TROPIC-BIRD	IRTA (Spain)			ICARDA	ICA	81-90	nr	T:T	-	Spring
DWRC-0858	GDPv2-249	x	GDPv2-249	x	GDPv1-247	x	DWRC-0858	Furat-1	T. durum	modern	2010	ICARDA	SNIPE/3/JORI-69/CRANE//GANSO/ANHINGA	IRTA (Spain)			ICARDA	ICA	01-10	nr	T:T	-	Spring
DWRC-0863	GDPv2-250	x	GDPv2-250	x	GDPv1-248	x	DWRC-0863	Jordan	T. durum	modern	1997*	ICARDA	GdoVZ469/Plc/5/21563/3/LK/Ld390//Ch67/4/Cit71	IRTA (Spain)			ICARDA	ICA	01-10	nr	T:T	-	Spring
DWRC-0867	GDPv2-251	x	GDPv2-251	x	GDPv1-249	x	DWRC-0867	Omgenil3	T. durum	modern	1991*	ICARDA	Mrb5/Genil-2	IRTA (Spain)			ICARDA	ICA	01-10	nr	T:T	-	Spring
DWRC-0868	GDPv2-252	x	GDPv2-252	x	GDPv1-250	x	DWRC-0868	Irden=Morocco_1804	T. durum	modern	2003	MAR	KARIM//CIT/2BC1-F1/3/BD4-CF4/100-119	IRTA (Spain)			North Africa	SME	01-10	nr	T:T	-	Spring
DWRC-0870	GDPv2-253	x	GDPv2-253	x	GDPv1-251	x	DWRC-0870	Kabir1	T. durum	modern	1990	ICARDA	OVIACHIC-65/SENATORE-CAPPELLI//FLAMINGO,MEX	IRTA (Spain)			ICARDA	ICA	81-90	nr	T:T	-	Spring
DWRC-0872	GDPv2-254	x	GDPv2-254	x	GDPv1-252	x	DWRC-0872	Tunsyr1_IRTA	T. durum	modern	1995*	ICARDA	D68-1-93A-1A//Ruff/Fg/3/Mtl-5/4/Lahn	IRTA (Spain)			ICARDA	ICA	01-10	nr	T:T	-	Spring
DWRC-0875	GDPv2-255	x	GDPv2-255	x	GDPv1-253	x	DWRC-0875	Ammar-1	T. durum	modern	2010	ICARDA	LGT3/4/BICRE/3/CH1//GAVIOTA/STARKE	IRTA (Spain)			ICARDA	ICA	01-10	nr	T:T	-	Spring
DWRC-0878	GDPv2-256	x	GDPv2-256	x	GDPv1-254	x	DWRC-0878	RASCON_37/2*TARRO_2	T. durum	modern	2000	CIMMYT	RASCON_37/2*TARRO_2	IRTA (Spain)			CIMMYT	CYT	91-00	nr	T:T	-	Spring
DWRC-0880	GDPv2-257	x	GDPv2-257	x	GDPv1-255	x	DWRC-0880	Blk2//134xS-69-186/368-1/3/Mrb5/4/Albit3	T. durum	modern	na	ICARDA	Blk2//134xS-69-186/368-1/3/Mrb5/4/Albit3	IRTA (Spain)			ICARDA	ICA	na	nr	C:C	-	Spring
DWRC-0881	GDPv2-258	x	GDPv2-258	x	GDPv1-256	x	DWRC-0881	Haurani	T. durum	landrace	1927	ICARDA	(S)LV-Bekaa	IRTA (Spain)			North Africa	nr	nr	NAF	?	-	Spring
DWRC-0885	GDPv2-259	x	GDPv2-259	x	GDPv1-257	x	DWRC-0885	BLK2	T. durum	modern	1999	ICARDA	Cr/Stk	IRTA (Spain)			ICARDA	ICA	91-00	nr	T:T	-	Spring
DWRC-0890	GDPv2-260	x	GDPv2-260	x	GDPv1-258	x	DWRC-0890	Grazia	T. durum	modern	1985	ITA	LEEDS(M-6800127)/VALSELVA	IRTA (Spain)			Italy	ITA	81-90	nr	T:T	-	Spring
DWRC-0894	GDPv2-261	x	GDPv2-261	x	GDPv1-259	x	DWRC-0894	OUASLOUKOS-1	T. durum	modern	1996*	ICARDA	Ossl-1/4/MrbSH/3/Rabi//Gs/Cr/5/Bcr/Lks 4	IRTA (Spain)			ICARDA	ICA	01-10	nr	T:T	-	Spring
DWRC-0896	GDPv2-262	x	GDPv2-262	x	GDPv1-260	x	DWRC-0896	GIDARA2_IRTA	T. durum	modern	2004	ICARDA	STJ/MARIBAL-3	IRTA (Spain)			ICARDA	ICA	01-10	nr	T:T	-	Spring
DWRC-0897	GDPv2-263	x	GDPv2-263	x	GDPv1-261	x	DWRC-0897	TENSIFT1	T. durum	modern	1990	ICARDA	SCARCIES/GERARDO-VZ-579//YAVAROS	IRTA (Spain)			ICARDA	ICA	81-90	nr	T:T	-	Spring
DWRC-0899	GDPv2-264	x	GDPv2-264	x	GDPv1-262	x	DWRC-0899	Karim	T. durum	modern	1985	CIMMYT	JORI-69(SIB)/(SIB)ANHINGA//(SIB)FLAMINGO,MEX	IRTA (Spain)			CIMMYT	CYT	81-90	nr	T:T	-	Spring
DWRC-0901	GDPv2-265	x	GDPv2-265	x	GDPv1-263	x	DWRC-0901	Stojocri3	T. durum	modern	1983*	ICARDA	Stk/4/Jo/3/Jo/Cr//Cit71	IRTA (Spain)			ICARDA	ICA	91-00	nr	T:T	-	Spring
DWRC-0914	GDPv2-266	x	GDPv2-266	x	GDPv1-264	x	DWRC-0914	Heider	T. durum	modern	1997	ICARDA	CAN-2109//JORI-C-69/ANHINGA/3/DURUM-DWARF-S-15/CRANE	IRTA (Spain)			ICARDA	ICA	91-00	nr	T:T	-	Spring
DWRC-0919	GDPv2-267	x	GDPv2-267	x	GDPv1-265	x	DWRC-0919	Bicre	T. durum	modern	1990	ICARDA	YAVAROS/CRESO	IRTA (Spain)			ICARDA	ICA	81-90	nr	T:T	-	Spring
DWRC-0929	GDPv2-268	x	GDPv2-268	x	GDPv1-266	x	DWRC-0929	TERBOL_97-3	T. durum	modern	1992*	ICARDA	Bcr/3/Ch1//Gta/Stk/4/Bcr/Lks4	IRTA (Spain)			ICARDA	ICA	01-10	nr	T:T	-	Spring
DWRC-0931	GDPv2-269	x	GDPv2-269	x	GDPv1-267	x	DWRC-0931	Appulo	T. durum	modern	1973	ITA	CAPPELLI/GRIFONI//CAPEITI-8	IRTA (Spain)			Italy	ITA	70-80	nr	C:C	-	Spring
DWRC-0932	GDPv2-270	x	GDPv2-270	x	GDPv1-268	x	DWRC-0932	Lesina	T. durum	modern	1998	ITA	Capeiti8/Creso//Creso//Trinakria/Valforte	IRTA (Spain)			Italy	ITA	91-00	nr	T:T	-	Spring
DWRC-0934	GDPv2-271	x	GDPv2-271	x	GDPv1-269	x	DWRC-0934	IRIDE	T. durum	modern	1996	ITA	Altar 84/Ionio	IRTA (Spain)			Italy	ITA	91-00	nr	T:T	-	Spring
DWRC-0936	GDPv2-272	x	GDPv2-272	x	GDPv1-270	x	DWRC-0936	Atlast1_IRTA	T. durum	modern	1999*	ICARDA	Atl/4/Stn//Hui/Somo/3/Yav/Fg//Roh	IRTA (Spain)			ICARDA	ICA	01-10	nr	T:T	-	Spring
DWRC-0944	GDPv2-273	x	GDPv2-273	x	GDPv1-271	x	DWRC-0944	Bicrederaa1	T. durum	modern	1992*	ICARDA	Bcr//Fg/Snipe/3/GdoVZ578/Swan//Dra2	IRTA (Spain)			ICARDA	ICA	01-10	nr	T:T	-	Spring
DWRC-0951	GDPv2-274	x	GDPv2-274	x	GDPv1-272	x	DWRC-0951	OMSNIMA-1	T. durum	modern	1985*	ICARDA	Mrb11//Snipe/Magh	IRTA (Spain)			ICARDA	ICA	91-00	nr	C:C	-	Spring
DWRC-0962	GDPv2-275	x	GDPv2-275	x	GDPv1-273	x	DWRC-0962	Quabrach-1	T. durum	modern	1996*	ICARDA	Quarmal/Gbch-2	IRTA (Spain)			ICARDA	ICA	01-10	nr	T:T	-	Spring
DWRC-0968	GDPv2-276	x	GDPv2-276	x	GDPv1-274	x	DWRC-0968	Miki1	T. durum	modern	2010	ICARDA	Stj3//Bcr/Lks4	IRTA (Spain)			ICARDA	ICA	01-10	nr	T:T	-	Spring
DWRC-0970	GDPv2-277	x	GDPv2-277	x	GDPv1-275	x	DWRC-0970	Cortez	T. durum	modern	1995	DesertDurum	(S)Male_Sterile_Facilitated_Recurrent_Selection_Population-TURBO-ALPHA-POP-86-CHA	IRTA (Spain)			North America	NAM	91-00	nr	T:T	-	Spring
DWRC-0976	GDPv2-278	x	GDPv2-278	x	GDPv1-276	x	DWRC-0976	Azeghar2_IRTA	T. durum	modern	2013	ICARDA	20048 Traikia(Mor)/Mrb5//Stj3	IRTA (Spain)			ICARDA	ICA	11-18	nr	T:T	-	Spring
DWRC-0979	GDPv2-279	x	GDPv2-279	x	GDPv1-277	x	DWRC-0979	Lagonil2_IRTA	T. durum	modern	1992*	ICARDA	Lahn//Gs/Stk/3/Gil3	IRTA (Spain)			ICARDA	ICA	01-10	nr	T:T	-	Spring
DWRC-0981	GDPv2-280	x	GDPv2-280	x	GDPv1-278	x	DWRC-0981	Younes 1_IRTA	T. durum	modern	1991*	ICARDA	Mrb3/Mna1	IRTA (Spain)			ICARDA	ICA	01-10	nr	C:C	-	Spring
DWRC-0988	GDPv2-281	x	GDPv2-281	x	GDPv1-279	x	DWRC-0988	Haj_Mouline	T. durum	modern	na	ICARDA		IRTA (Spain)			ICARDA	ICA	na	nr	C:C	-	Spring
DWRC-0989	GDPv2-282	x	GDPv2-282	x	GDPv1-280	x	DWRC-0989	Simeto	T. durum	modern	1988	ITA	CAPEITI-8/VALNOVA	IRTA (Spain)			Italy	ITA	81-90	nr	T:T	-	-
DWRC-0991	GDPv2-283	x	GDPv2-283	x	GDPv1-281	x	DWRC-0991	Biskri/Bouteille	T. durum	landrace	1907	TUN	na	IRTA (Spain)			North Africa	nr	nr	NAF	C:C	-	-
DWRC-0997	GDPv2-284	x	GDPv2-284	x	GDPv1-282	x	DWRC-0997	Digital	T. durum	modern	1991	FRA	DIABOLO/LOYAL//D-79037	IRTA (Spain)			France	FRA	91-00	nr	T:T	-	-
DWRC-0999	GDPv2-285	x	GDPv2-285	x	GDPv1-283	x	DWRC-0999	G-58128	T. durum	landrace	na	GRC	na	IRTA (Spain)			Balkans	nr	nr	GRC	C:C	-	-
DWRC-1022	GDPv2-286	x	GDPv2-286	x	GDPv1-284	x	DWRC-1022	Borgia	T. durum	modern	2005	ESP	na	IRTA (Spain)			Spain + Portugal	ESP	01-10	nr	T:T	-	-
DWRC-1032	GDPv2-287	x	GDPv2-287	x	GDPv1-285	x	DWRC-1032	Ariesol	T. durum	modern	1993	ESP	na	IRTA (Spain)			Spain + Portugal	ESP	91-00	nr	T:T	-	-
DWRC-1036	GDPv2-288	x	GDPv2-288	x	GDPv1-286	x	DWRC-1036	JM-3987	T. durum	landrace	na	ISR	na	IRTA (Spain)	PI572901		West Asia	nr	nr	LEV	C:C	-	-
DWRC-1037	GDPv2-289	x	GDPv2-289	x	GDPv1-287	x	DWRC-1037	Zagorka	T. durum	modern	1981	BGR	BEZOSTAYA-1(TR.AE)/(TR.DR)N-1131	IRTA (Spain)			Balkans	CEU	81-90	nr	C:C	-	-
DWRC-1039	GDPv2-290	x	GDPv2-290	x	GDPv1-288	x	DWRC-1039	Tchirpan	T. durum	landrace	na	BGR	na	IRTA (Spain)			Balkans	nr	nr	CEU	C:C	-	-
DWRC-1041	GDPv2-291	x	GDPv2-291	x	GDPv1-289	x	DWRC-1041	Lahn	T. durum	modern	1990	ICARDA	SHEARWATER/YAVAROS-79	IRTA (Spain)			ICARDA	ICA	81-90	nr	T:T	-	-
DWRC-1045	GDPv2-292	x	GDPv2-292	x	GDPv1-290	x	DWRC-1045	Borlí	T. durum	modern	1996	ESP	na	IRTA (Spain)			Spain + Portugal	ESP	91-00	nr	T:T	-	-
DWRC-1048	GDPv2-293	x	GDPv2-293	x	GDPv1-291	x	DWRC-1048	Artena	T. durum	modern	1985	ESP	na	IRTA (Spain)			Spain + Portugal	ESP	81-90	nr	T:T	-	-
DWRC-1049	GDPv2-294	x	GDPv2-294	x	GDPv1-292	x	DWRC-1049	Jiloca	T. durum	modern	1980	ESP	MEXICANO-250/HIBRIDO-D	IRTA (Spain)			Spain + Portugal	ESP	70-80	nr	T:T	-	-
DWRC-1053	GDPv2-295	x	GDPv2-295	x	GDPv1-293	x	DWRC-1053	Jabato	T. durum	modern	1989	ESP	na	IRTA (Spain)			Spain + Portugal	ESP	81-90	nr	T:T	-	-
DWRC-1054	GDPv2-296	x	GDPv2-296	x	GDPv1-294	x	DWRC-1054	Arcobaleno	T. durum	modern	1995	ITA	Chen/Altar 84	IRTA (Spain)			Italy	ITA	91-00	nr	T:T	-	-
DWRC-1057	GDPv2-297	x	GDPv2-297	x	GDPv1-295	x	DWRC-1057	Bigost1	T. durum	modern	1996*	ICARDA	Bcr//Memo/Goo/3/Stj7	IRTA (Spain)			ICARDA	ICA	01-10	nr	T:T	-	-
DWRC-1059	GDPv2-298	x	GDPv2-298	x	GDPv1-296	x	DWRC-1059	Cham-1	T. durum	modern	1984	ICARDA	PELICANO/RUFF//GAVIOTA/ROLETTE[1479]; PELICANO(SIB)/(SIB)RUFF//GAVIOTA(SIB)/(SIB)ROLETTE	IRTA (Spain)			ICARDA	ICA	81-90	nr	T:T	-	-
DWRC-1061	GDPv2-299	x	GDPv2-299	x	GDPv1-297	x	DWRC-1061	Paramo	T. durum	landrace	na	ESP	na	IRTA (Spain)			Spain + Portugal	nr	nr	IBE	C:C	-	-
DWRC-1063	GDPv2-300	x	GDPv2-300	x	GDPv1-298	x	DWRC-1063	Quadalete_IRTA	T. durum	modern	na	ICARDA	Win/USA02237//Gad	IRTA (Spain)			ICARDA	ICA	na	nr	C:C	-	-
DWRC-1067	GDPv2-301	x	GDPv2-301	x	GDPv1-299	x	DWRC-1067	Omrabi3	T. durum	modern	1992	ICARDA	JORI-C-69/HAURANI or Cham-5	IRTA (Spain)			ICARDA	ICA	91-00	nr	C:C	-	-
DWRC-1070	GDPv2-302	x	GDPv2-302	x	GDPv1-300	x	DWRC-1070	Omruf2	T. durum	modern	1986*	ICARDA	Mrb15/Ru	IRTA (Spain)			ICARDA	ICA	91-00	nr	T:T	-	-
DWRC-1072	GDPv2-303	x	GDPv2-303	x	GDPv1-301	x	DWRC-1072	Epidur	T. durum	modern	1988	FRA	na	IRTA (Spain)			France	FRA	81-90	nr	T:T	-	-
DWRC-1077	GDPv2-304	x	GDPv2-304	x	GDPv1-302	x	DWRC-1077	Massara1_IRTA	T. durum	modern	1985*	ICARDA	Mrb3/4/BYE*2/Tc//ZB/W/3/Cit	IRTA (Spain)			ICARDA	ICA	91-00	nr	C:C	-	-
DWRC-1081	GDPv2-305	x	GDPv2-305	x	GDPv1-303	x	DWRC-1081	Aldeano	T. durum	modern	old	ESP	na	IRTA (Spain)			Spain + Portugal	ESP	70-80	nr	T:T	-	-
DWRC-1083	GDPv2-306	x	GDPv2-306	x	GDPv1-304	x	DWRC-1083	Auroch	T. durum	modern	1995	FRA	D-7224/VIC	IRTA (Spain)			France	FRA	91-00	nr	T:T	-	-
DWRC-1085	GDPv2-307	x	GDPv2-307	x	GDPv1-305	x	DWRC-1085	Duriac	T. durum	modern	1991	FRA	DIABOLO/LOYAL//D-79037	IRTA (Spain)			France	FRA	91-00	nr	T:T	-	-
DWRC-1091	GDPv2-308	x	GDPv2-308	x	GDPv1-306	x	DWRC-1091	Capdur	T. durum	modern	1986	FRA	AGATHE//VALDUR/LEEDS	IRTA (Spain)			France	FRA	81-90	nr	T:T	-	-
DWRC-1097	GDPv2-309	x	GDPv2-309	x	GDPv1-307	x	DWRC-1097	Arstar	T. durum	modern	1992	FRA	Valselva/71-75	IRTA (Spain)			France	FRA	91-00	nr	T:T	-	-
DWRC-1100	GDPv2-310	x	GDPv2-310	x	GDPv1-308	x	DWRC-1100	Zeina1	T. durum	modern	1988*	ICARDA	GdoVZ 512/Cit//Ruff/Fg/3/Src3	IRTA (Spain)			ICARDA	ICA	91-00	nr	T:T	-	-
DWRC-1103	GDPv2-311	x	GDPv2-311	x	GDPv1-309	x	DWRC-1103	Tetradur	T. durum	modern	1992	FRA	Edmore//Capdur/Regal	IRTA (Spain)			France	FRA	91-00	nr	T:T	-	-
DWRC-1104	GDPv2-312	x	GDPv2-312	x	GDPv1-310	x	DWRC-1104	Mundial	T. durum	modern	old	ESP	na	IRTA (Spain)			Spain + Portugal	ESP	70-80	nr	T:T	-	-
DWRC-1105	GDPv2-313	x	GDPv2-313	x	GDPv1-311	x	DWRC-1105	Excalibur	T. durum	modern	1990	FRA	646/Mondur	IRTA (Spain)			France	FRA	81-90	nr	T:T	-	-
DWRC-1108	GDPv2-314	x	GDPv2-314	x	GDPv1-312	x	DWRC-1108	Aronde	T. durum	modern	1997	FRA	THATCHER/TEUTONEN//KOGA	IRTA (Spain)			France	FRA	91-00	nr	T:T	-	-
DWRC-1111	GDPv2-315	x	GDPv2-315	x	GDPv1-313	x	DWRC-1111	Floradur	T. durum	modern	2003	AUT	HELIDUR/CIMMYT-4833	Saatzucht-Donau (Austria)			Central Europe	CEU	01-10	nr	T:T	-	spring
DWRC-1113	GDPv2-316	x	GDPv2-316	x	GDPv1-314	x	DWRC-1113	Auradur	T. durum	modern	2004	AUT	1316//2216/Parus	Saatzucht-Donau (Austria)			Central Europe	CEU	01-10	nr	T:T	-	winter
DWRC-1115	GDPv2-317	x	GDPv2-317	x	GDPv1-315	x	DWRC-1115	Troubadur	T. durum	modern	2018	AUT	GK_Tiszadur/Prowidur//Heradur	Saatzucht-Donau (Austria)			Central Europe	CEU	11-18	nr	T:T	-	winter
DWRC-1133	GDPv2-318	x	GDPv2-318	x	GDPv1-316	x	DWRC-1133	NS_Jastreb	T. durum	modern	na	SRB	Belij_Parus/Koral_Odeskij	Biogranum (Serbia)			Balkans	CEU	na	nr	?	-	facultative
DWRC-1135	GDPv2-319	x	GDPv2-319	x	GDPv1-317	x	DWRC-1135	Dolap	T. durum	modern	na	SRB	DCTON_8-92/NSD2	Biogranum (Serbia)			Balkans	CEU	na	nr	T:T	-	facultative
DWRC-1138	GDPv2-320	x	GDPv2-320	x	GDPv1-318	x	DWRC-1138	Superdur	T. durum	modern	2000	AUT	na	Biogranum (Serbia)			Central Europe	CEU	91-00	nr	T:T	-	Winter
DWRC-1139	GDPv2-321	x	GDPv2-321	x	GDPv1-319	x	DWRC-1139	GK_Betadur	T. durum	modern	1996	HUN	BD-456/GK-PANNONDUR	Biogranum (Serbia)			Central Europe	CEU	91-00	nr	T:T	-	Winter
DWRC-1141	GDPv2-322	x	GDPv2-322	x	GDPv1-320	x	DWRC-1141	Olimpik	T. durum	modern	na	SRB	na	Biogranum (Serbia)			Balkans	CEU	na	nr	T:T	-	Winter
DWRC-1145	GDPv2-323	x	GDPv2-323	x	GDPv1-321	x	DWRC-1145	Biensur	T. durum	modern	2001	FRA	na	Biogranum (Serbia)			France	FRA	01-10	nr	T:T	-	Winter
DWRC-1434	GDPv2-324	x	GDPv2-324	x	GDPv1-322	x	DWRC-1434	Adone	T. durum	modern	2012	ITA	E55M/ISCCTA137	CREA- Research Centre for Genomics and Bioinformatics (Italy)			Italy	ITA	11-18	nr	T:T	-	-
DWRC-1435	GDPv2-325	x	GDPv2-325	x	GDPv1-323	x	DWRC-1435	CORE	T. durum	modern	2008	ITA	Platani /Gianni	CREA- Research Centre for Genomics and Bioinformatics (Italy)			Italy	ITA	01-10	nr	T:T	-	-
DWRC-1437	GDPv2-326	x	GDPv2-326	x	GDPv1-324	x	DWRC-1437	Monastir	T. durum	modern	2009	ITA	na	CREA- Research Centre for Genomics and Bioinformatics (Italy)			Italy	ITA	01-10	nr	T:T	-	-
DWRC-1439	GDPv2-327	x	GDPv2-327	x	GDPv1-325	x	DWRC-1439	Odisseo	T. durum	modern	2012	ITA	Svevo /le24	CREA- Research Centre for Genomics and Bioinformatics (Italy)			Italy	ITA	11-18	nr	T:T	-	-
DWRC-1441	GDPv2-328	x	GDPv2-328	x	GDPv1-326	x	DWRC-1441	Sachem	T. durum	modern	1999	FRA	na	CREA- Research Centre for Genomics and Bioinformatics (Italy)			France	FRA	91-00	nr	T:T	-	-
DWRC-1442	GDPv2-329	x	GDPv2-329	x	GDPv1-327	x	DWRC-1442	Tirex	T. durum	modern	2007	ITA	Svevo/Nefer	CREA- Research Centre for Genomics and Bioinformatics (Italy)			Italy	ITA	01-10	nr	T:T	-	-
DWRC-1443	GDPv2-330	x	GDPv2-330	x	GDPv1-328	x	DWRC-1443	Zardak	T. durum	landrace	na	IRN	na	CREA- Research Centre for Genomics and Bioinformatics (Italy)			West Asia	nr	nr	LEV	C:C	-	-
DWRC-1500	GDPv2-331	x	GDPv2-331	x	GDPv1-329	x	DWRC-1500	Kuchumovka	T. durum	modern	2007	UKR	Line_93-922/Line_93-1061	NAAS- Plant Production Institute nd. a. V. Ya. Yuryev		Line_00953	Central Europe	CEU	01-10	nr	C:C	-	spring
DWRC-1502	GDPv2-332	x	GDPv2-332	x	GDPv1-330	x	DWRC-1502	Naschadok	T. durum	modern	2007	UKR	Line_93-922/Line_93-1061	NAAS- Plant Production Institute nd. a. V. Ya. Yuryev		Line_2000953a_selected_from_F3_	Central Europe	CEU	01-10	nr	C:C	-	spring
DWRC-1505	GDPv2-333	x	GDPv2-333	x	GDPv1-331	x	DWRC-1505	Holikovs`ka	T. dicoccum	domesticated emmer	nr	UKR	F3_k-19285_/_k-21961_//_Kharkivs'ka_41	NAAS- Plant Production Institute nd. a. V. Ya. Yuryev		Line_06193	Central Europe	nr	nr	nr	C:C	-	spring
DWRC-1507	GDPv2-334	x	GDPv2-334	x	GDPv1-332	x	DWRC-1507	Selas	T. durum	modern	1982/1988	GRC	(S)STORK or GERARDO-VZ-469/3/JORI-1//ND-61-130/LEEDS or MEXICALI-75				Balkans	SME	81-90	nr	T:T	-	very early
DWRC-1508	GDPv2-335	x	GDPv2-335	x	GDPv1-333	x	DWRC-1508	Anna	T. durum	modern	2000	GRC	MEXICALI-81/SANTA				Balkans	SME	91-00	nr	T:T	-	mid
DWRC-1509	GDPv2-336	x	GDPv2-336	x	GDPv1-334	x	DWRC-1509	Sifnos	T. durum	modern	1991	GRC	LIMNOS/MEXICALI-81				Balkans	SME	91-00	nr	T:T	-	mid
DWRC-1902	GDPv2-337	x	GDPv2-337	x	GDPv1-335	x	DWRC-1902	Grecale	T. durum	modern	2002	ITA	S2/WB881//Plinio/F22	Bari University (Italy)		AG052	Italy	ITA	01-10	nr	T:T	-	-
DWRC-1904	GDPv2-338	x	GDPv2-338	x	GDPv1-336	x	DWRC-1904	Latino	T. durum	modern	1982	ITA	CAPPELLI/ANHINGA/4/YAKTANA-54//(SEL.14)NORIN-10/BREVOR/3/ST-464/2*THATCHER	Bari University (Italy)		AG067	Italy	ITA	81-90	nr	T:T	-	-
DWRC-1905	GDPv2-339	x	GDPv2-339	x	GDPv1-337	x	DWRC-1905	Latinur	T. durum	modern	2003	FRA	na	Bari University (Italy)		AG068	France	FRA	01-10	nr	T:T	-	-
DWRC-1906	GDPv2-340	x	GDPv2-340	x	GDPv1-338	x	DWRC-1906	Messapia	T. durum	modern	1982	ITA	Mex./Crane_“S”//Tito	Bari University (Italy)		AG072	Italy	ITA	81-90	nr	T:T	-	-
DWRC-1908	GDPv2-341	x	GDPv2-341	x	GDPv1-339	x	DWRC-1908	Normanno	T. durum	modern	2002	ITA	Simeto/F22//L35	Bari University (Italy)		AG078	Italy	ITA	01-10	nr	T:T	-	-
DWRC-1909	GDPv2-342	x	GDPv2-342	x	GDPv1-340	x	DWRC-1909	Preco	T. durum	modern	1995	ITA	Edmore/WPB881//selcted_line_3	Bari University (Italy)		AG089	Italy	ITA	91-00	nr	T:T	-	-
DWRC-1910	GDPv2-343	x	GDPv2-343	x	GDPv1-341	x	DWRC-1910	Primadur	T. durum	modern	1984	FRA	Blondur//2587/Leeds	Bari University (Italy)		AG090	France	FRA	81-90	nr	T:T	-	-
DWRC-1911	GDPv2-344	x	GDPv2-344	x	GDPv1-342	x	DWRC-1911	Saragolla	T. durum	modern	2004	ITA	Iride/Line_SPB_0114	Bari University (Italy)		AG103	Italy	ITA	01-10	nr	T:T	-	-
DWRC-1913	GDPv2-345	x	GDPv2-345	x	GDPv1-343	x	DWRC-1913	Tiziana	T. durum	modern	2001	ITA	Peleo/Neodur	Bari University (Italy)		AG111	Italy	ITA	01-10	nr	T:T	-	-
DWRC-1914	GDPv2-346	x	GDPv2-346	x	GDPv1-344	x	DWRC-1914	UC1113	T. durum	modern	2006	DesertDurum	Kingfisher //Rossia/BD-1419/3/Mexi/CP/4/Waha/5/Yavaros-79	Bari University (Italy)		AG114	North America	NAM	01-10	nr	T:T	-	-
DWRC-1915	GDPv2-347	x	GDPv2-347	x	GDPv1-345	x	DWRC-1915	Aureo	T. durum	modern	2009	ITA	Kofa/Svevo	Bari University (Italy)		AG241	Italy	ITA	01-10	nr	T:T	-	-
DWRC-1916	GDPv2-348	x	GDPv2-348	x	GDPv1-346	x	DWRC-1916	Avonlea	T. durum	modern	1997	CND	(S017/Wascana//D6676/Quilafe)//DT367/Medora	Bari University (Italy)		AG242	North America	NAM	91-00	nr	C:C	-	-
DWRC-1917	GDPv2-349	x	GDPv2-349	x	GDPv1-347	x	DWRC-1917	Isildur	T. durum	modern	2007	FRA	Nefer/acalou//ga7-b14	Bari University (Italy)		AG243	France	FRA	01-10	nr	T:T	-	-
DWRC-2029	GDPv2-350	x	GDPv2-350	x	GDPv1-348	x	DWRC-2029	AC_Navigator	T. durum	modern	1998	CND	Kyle/WB881	CREA- Research Centre for Cereal and Industrial Crops (Italy)		AG002	North America	NAM	91-00	nr	T:T	-	-
DWRC-2032	GDPv2-351	x	GDPv2-351	x	GDPv1-349	x	DWRC-2032	Alemanno	T. durum	modern	2006	ITA	Cappelli/Duilio	CREA- Research Centre for Cereal and Industrial Crops (Italy)		AG005	Italy	ITA	01-10	nr	T:T	-	-
DWRC-2040	GDPv2-352	x	GDPv2-352	x	GDPv1-350	x	DWRC-2040	Ares=Ionio	T. durum	modern	1995	ITA	LIRA/VIC	CREA- Research Centre for Cereal and Industrial Crops (Italy)		AG014	Italy	ITA	91-00	nr	T:T	-	-
DWRC-2041	GDPv2-353	x	GDPv2-353	x	GDPv1-351	x	DWRC-2041	Arnacoris	T. durum	modern	2005	ITA	na	CREA- Research Centre for Cereal and Industrial Crops (Italy)		AG015	Italy	ITA	01-10	nr	T:T	-	-
DWRC-2045	GDPv2-354	x	GDPv2-354	x	GDPv1-352	x	DWRC-2045	Belfuggito	T. durum	modern	1973	ITA	CONTE-MORANDO/3/TR.DS/DURO-AUSTRALIANO//TR.CA.VAR.ECINATUM(TR.PE)/DURO-AUSTRALIANO	CREA- Research Centre for Cereal and Industrial Crops (Italy)		AG019	Italy	ITA	70-80	nr	C:C	-	-
DWRC-2046	GDPv2-355	x	GDPv2-355	x	GDPv1-353	x	DWRC-2046	Berillo	T. durum	modern	1981	ITA	HAYNALDIA-VILLOSA/3*CAPELLI/5/YAKTANA-54//(SEL.14)NORIN-10/BREVOR/3/ST-464/6/2*THATCHER	CREA- Research Centre for Cereal and Industrial Crops (Italy)		AG020	Italy	ITA	81-90	nr	T:T	-	-
DWRC-2047	GDPv2-356	x	GDPv2-356	x	GDPv1-354	x	DWRC-2047	Brindur	T. durum	modern	1987	ITA	CROSBY/623//EDMORE	CREA- Research Centre for Cereal and Industrial Crops (Italy)		AG021	Italy	ITA	81-90	nr	T:T	-	-
DWRC-2053	GDPv2-357	x	GDPv2-357	x	GDPv1-355	na	DWRC-2053	Ceedur	T. durum	modern	1994	FRA	nr	CREA- Research Centre for Cereal and Industrial Crops (Italy)			France	nr	nr	nr
DWRC-2063	GDPv2-358	x	GDPv2-358	x	GDPv1-356	x	DWRC-2063	Duetto	T. durum	modern	2002	ITA	1485/83-74	CREA- Research Centre for Cereal and Industrial Crops (Italy)		AG038	Italy	ITA	01-10	nr	T:T	-	-
DWRC-2065	GDPv2-359	x	GDPv2-359	x	GDPv1-357	x	DWRC-2065	DYLAN	T. durum	modern	2002	ITA	Neodur/Ulisse	CREA- Research Centre for Cereal and Industrial Crops (Italy)		AG041	Italy	ITA	01-10	nr	T:T	-	-
DWRC-2067	GDPv2-360	x	GDPv2-360	x	GDPv1-358	x	DWRC-2067	Exeldur	T. durum	modern	1992	FRA	Valdur/Regal	CREA- Research Centre for Cereal and Industrial Crops (Italy)		AG043	France	FRA	91-00	nr	T:T	-	-
DWRC-2072	GDPv2-361	x	GDPv2-361	x	GDPv1-359	x	DWRC-2072	Giotto	T. durum	modern	1999	ITA	WA-6518-2/GA-547	CREA- Research Centre for Cereal and Industrial Crops (Italy)		AG049	Italy	ITA	91-00	nr	T:T	-	-
DWRC-2077	GDPv2-362	x	GDPv2-362	x	GDPv1-360	x	DWRC-2077	Imhotep	T. durum	modern	2005	ITA	Tempradur/Nefer	CREA- Research Centre for Cereal and Industrial Crops (Italy)		AG055	Italy	ITA	01-10	nr	T:T	-	-
DWRC-2078	GDPv2-363	x	GDPv2-363	x	GDPv1-361	x	DWRC-2078	ISA	T. durum	modern	1975	ITA	PATRIZIO/SASSARI-0130	CREA- Research Centre for Cereal and Industrial Crops (Italy)		AG057	Italy	ITA	70-80	nr	C:C	-	-
DWRC-2081	GDPv2-364	x	GDPv2-364	x	GDPv1-362	x	DWRC-2081	Karel	T. durum	modern	1980	ITA	MEX-198/MARISTELLA	CREA- Research Centre for Cereal and Industrial Crops (Italy)		AG060	Italy	ITA	70-80	nr	T:T	-	-
DWRC-2086	GDPv2-365	x	GDPv2-365	x	GDPv1-363	x	DWRC-2086	Lambro	T. durum	modern	1973	ITA	CONTE-MORANDO/3/TR.DS/DURO-AUSTRALIANO//TR.CA-VAR.EKINATUM(TR.CA)/DURO-AUSTRALIANO	CREA- Research Centre for Cereal and Industrial Crops (Italy)		AG065	Italy	ITA	70-80	nr	C:C	-	-
DWRC-2087	GDPv2-366	x	GDPv2-366	x	GDPv1-364	x	DWRC-2087	Langdon	T. durum	landrace	1956	USA	UMA,TR.DR/STEWART,TR.DR//CARLETON	CREA- Research Centre for Cereal and Industrial Crops (Italy)		AG066	North America	nr	nr	NAM	C:C	-	-
DWRC-2088	GDPv2-367	x	GDPv2-367	x	GDPv1-365	x	DWRC-2088	Lloyd	T. durum	modern	1983	USA	CANDO/EDMORE	CREA- Research Centre for Cereal and Industrial Crops (Italy)		AG069	North America	NAM	81-90	nr	T:T	-	-
DWRC-2094	GDPv2-368	x	GDPv2-368	x	GDPv1-366	x	DWRC-2094	Neodur	T. durum	modern	1987	FRA	184-7/Valdur//Edmore	CREA- Research Centre for Cereal and Industrial Crops (Italy)		AG076	France	FRA	81-90	nr	T:T	-	-
DWRC-2095	GDPv2-369	x	GDPv2-369	x	GDPv1-367	x	DWRC-2095	Ofanto	T. durum	modern	1990	ITA	ADAMELLO/APPULO	CREA- Research Centre for Cereal and Industrial Crops (Italy)		AG079	Italy	ITA	81-90	nr	T:T	-	-
DWRC-2097	GDPv2-370	x	GDPv2-370	x	GDPv1-368	x	DWRC-2097	Martino	T. durum	modern	1998	ITA	APPULO/PRODURA	CREA- Research Centre for Cereal and Industrial Crops (Italy)		AG081	Italy	ITA	91-00	nr	T:T	-	-
DWRC-2098	GDPv2-371	x	GDPv2-371	x	GDPv1-369	x	DWRC-2098	Orobel	T. durum	modern	1999	ITA	Composite I.N.R.A.	CREA- Research Centre for Cereal and Industrial Crops (Italy)		AG082	Italy	ITA	91-00	nr	T:T	-	-
DWRC-2099	GDPv2-372	x	GDPv2-372	x	GDPv1-370	x	DWRC-2099	Parsifal	T. durum	modern	1992	FRA	INRA 92-1/D81028	CREA- Research Centre for Cereal and Industrial Crops (Italy)		AG083	France	FRA	91-00	nr	T:T	-	-
DWRC-2100	GDPv2-373	x	GDPv2-373	x	GDPv1-371	x	DWRC-2100	Pedroso	T. durum	modern	na	ESP	na	CREA- Research Centre for Cereal and Industrial Crops (Italy)		AG084	Spain + Portugal	ESP	na	nr	T:T	-	-
DWRC-2102	GDPv2-374	x	GDPv2-374	x	GDPv1-372	x	DWRC-2102	Plinio	T. durum	modern	1988	ITA	LINEA-D-50/TRIGO-CANDEAL	CREA- Research Centre for Cereal and Industrial Crops (Italy)		AG086	Italy	ITA	81-90	nr	T:T	-	-
DWRC-2104	GDPv2-375	x	GDPv2-375	x	GDPv1-373	x	DWRC-2104	PR22D89	T. durum	modern	2005	ITA	Ofanto/Duilio//Ixos	CREA- Research Centre for Cereal and Industrial Crops (Italy)		AG088	Italy	ITA	01-10	nr	T:T	-	-
DWRC-2110	GDPv2-376	x	GDPv2-376	x	GDPv1-374	x	DWRC-2110	Rusticano	T. durum	modern	1996	ITA	Sel. Cimmyt Ceyt16°-09	CREA- Research Centre for Cereal and Industrial Crops (Italy)		AG096	Italy	ITA	91-00	nr	T:T	-	-
DWRC-2114	GDPv2-377	x	GDPv2-377	x	GDPv1-375	x	DWRC-2114	San_Carlo	T. durum	modern	1997	ITA	Grazia/Degamit	CREA- Research Centre for Cereal and Industrial Crops (Italy)		AG100	Italy	ITA	91-00	nr	C:C	-	-
DWRC-2122	GDPv2-378	x	GDPv2-378	x	GDPv1-376	x	DWRC-2122	Tito	T. durum	modern	1975	ITA	LAKOTA/CASTELPORZIANO	CREA- Research Centre for Cereal and Industrial Crops (Italy)		AG110	Italy	ITA	70-80	nr	C:C	-	-
DWRC-2129	GDPv2-379	x	GDPv2-379	x	GDPv1-377	x	DWRC-2129	Vendetta	T. durum	modern	2003	ITA	Creso/Ofanto	CREA- Research Centre for Cereal and Industrial Crops (Italy)		AG119	Italy	ITA	01-10	nr	T:T	-	-
DWRC-2131	GDPv2-380	x	GDPv2-380	x	GDPv1-378	x	DWRC-2131	Bronte	T. durum	modern	1996	ITA	Berillo/Latino	CREA- Research Centre for Cereal and Industrial Crops (Italy)		AG121	Italy	ITA	91-00	nr	T:T	-	-
DWRC-2132	GDPv2-381	x	GDPv2-381	x	GDPv1-379	x	DWRC-2132	VIRGILIO	T. durum	modern	2002	FRA	Acalou/Shoula	CREA- Research Centre for Cereal and Industrial Crops (Italy)		AG122	France	FRA	01-10	nr	T:T	-	-
DWRC-2150	GDPv2-382	x	GDPv2-382	x	GDPv1-380	x	DWRC-2150	Ariosto	T. durum	modern	2005	ITA	Karim / Baio	CREA- Research Centre for Cereal and Industrial Crops (Italy)		AG240	Italy	ITA	01-10	nr	T:T	-	-
DWRC-2151	GDPv2-383	x	GDPv2-383	x	GDPv1-381	x	DWRC-2151	Enterprise	T. durum	modern	2009	CND	DT-716/STRONGFIELD	AAFC (Canada)			North America	NAM	01-10	nr	C:C	-	-
DWRC-2153	GDPv2-384	x	GDPv2-384	x	GDPv1-382	x	DWRC-2153	Strongfield	T. durum	modern	2003	CND	AC-Avonlea/DT-665	AAFC (Canada)			North America	NAM	01-10	nr	C:C	-	-
DWRC-2154	GDPv2-385	x	GDPv2-385	x	GDPv1-383	x	DWRC-2154	Eurostar	T. durum	modern	2008	CND	G-9575-B-AA-09-C/DT-498//DT-691	AAFC (Canada)			North America	NAM	01-10	nr	C:C	-	-
DWRC-2155	GDPv2-386	x	GDPv2-386	x	GDPv1-384	x	DWRC-2155	AAC_Current	T. durum	modern	2013	CND	9667-B-AA-4/DT-704//STRONGFIELD	AAFC (Canada)			North America	NAM	11-18	nr	C:C	-	-
DWRC-2160	GDPv2-387	x	GDPv2-387	x	GDPv1-385	x	DWRC-2160	Kubanka_75-3-15	T. durum	landrace	1932 (USDA NPGS received)	USA	(S)KUBANKA	USDA-ARS (Usa)	CItr11476	Durum008	North America	nr	nr	NAM	C:C	-	-
DWRC-2166	GDPv2-388	x	GDPv2-388	x	GDPv1-386	x	DWRC-2166	ELS_6404-94-5	T. durum	landrace	1964 (collecting date)	ETH	na	USDA-ARS (Usa)	CItr14699	Durum026	Horn of Africa	nr	nr	ETH	C:C	-	-
DWRC-2167	GDPv2-389	x	GDPv2-389	x	GDPv1-387	x	DWRC-2167	ELS_6404-127	T. durum	landrace	1964 (collecting date)	ERI	na	USDA-ARS (Usa)	CItr14816	Durum032	Horn of Africa	nr	nr	ETH	C:C	-	-
DWRC-2168	GDPv2-390	x	GDPv2-390	x	GDPv1-388	x	DWRC-2168	CI-14954	T. durum	modern	1970	USA	ZENATI/BOUTEILLE//WELLS	USDA-ARS (Usa)	CItr14954	Durum033	North America	NAM	70-80	nr	C:C	-	-
DWRC-2172	GDPv2-391	x	GDPv2-391	x	GDPv1-389	x	DWRC-2172	Wakooma	T. durum	modern	1983	CND	Lakota*2/Pelissier	USDA-ARS (Usa)	CItr17337	Durum044	North America	NAM	81-90	nr	C:C	-	-
DWRC-2186	GDPv2-392	x	GDPv2-392	x	GDPv1-390	x	DWRC-2186	Huguenot	T. durum	landrace	1919	AUS	selection from Medeah	USDA-ARS (Usa)	PI174645	Durum127	Australia	nr	nr	AUS	C:C	-	-
DWRC-2204	GDPv2-393	x	GDPv2-393	x	GDPv1-391	x	DWRC-2204	Ostpreuss	T. durum	landrace	1950	SWE	na	USDA-ARS (Usa)	PI192711	Durum184	Central Europe	nr	nr	CEU	C:C	-	-
DWRC-2215	GDPv2-394	x	GDPv2-394	x	GDPv1-392	x	DWRC-2215	Akmolinka_5	T. durum	landrace	1950	KAZ	(S)BELOTURKA	USDA-ARS (Usa)	PI260061	Durum239	Central Asia	nr	nr	CAS	C:C	-	-
DWRC-2218	GDPv2-395	x	GDPv2-395	x	GDPv1-393	x	DWRC-2218	G-13181	T. durum	landrace	1960 (USDA NPGS received)	GRC	na	USDA-ARS (Usa)	PI264434, IG-85670	Durum242	Balkans	nr	nr	GRC	C:C	-	-
DWRC-2224	GDPv2-396	x	GDPv2-396	x	GDPv1-394	x	DWRC-2224	Malta_Yellow	T. durum	landrace	1962	MLT	na	USDA-ARS (Usa)	PI278380, IG-85830	Durum268	Italy	nr	nr	NAF	C:C	-	-
DWRC-2225	GDPv2-397	x	GDPv2-397	x	GDPv1-395	x	DWRC-2225	Barcelona5	T. durum	landrace	1930 (collecting date)	ESP	na	USDA-ARS (Usa)	PI278502	Durum271	Spain + Portugal	nr	nr	IBE	C:C	-	-
DWRC-2226	GDPv2-398	x	GDPv2-398	x	GDPv1-396	x	DWRC-2226	Granos_Blancos	T. durum	landrace	1962 (USDA NPGS received)	ARG	na	USDA-ARS (Usa)	PI282911, IG-85870	Durum273	Argentina	nr	nr	ARG	C:C	-	-
DWRC-2227	GDPv2-399	x	GDPv2-399	x	GDPv1-397	na	DWRC-2227	Indore_E2	T. durum	modern	na	IND	nr	USDA-ARS (Usa)			South Asia	nr	nr	nr
DWRC-2228	GDPv2-400	x	GDPv2-400	x	GDPv1-398	x	DWRC-2228	Apulicum	T. durum	landrace	1963 (USDA NPGS received)	POL	na	USDA-ARS (Usa)	PI286063	Durum280	Central Europe	nr	nr	CEU	C:C	-	-
DWRC-2235	GDPv2-401	x	GDPv2-401	x	GDPv1-399	x	DWRC-2235	Nursit_163	T. durum	landrace	1924	ISR	selection from local landrace Nursith	USDA-ARS (Usa)	PI295967	Durum292	West Asia	nr	nr	LEV	C:C	-	-
DWRC-2236	GDPv2-402	x	GDPv2-402	x	GDPv1-400	x	DWRC-2236	ELS_6304-38	T. durum	landrace	1963 (collecting date)	ETH	na	USDA-ARS (Usa)	PI298547	Durum294	Horn of Africa	nr	nr	ETH	C:C	-	-
DWRC-2267	GDPv2-403	x	GDPv2-403	x	GDPv1-401	x	DWRC-2267	D6821	T. durum	modern	1987	USA	61130/LEEDS	USDA-ARS (Usa)	PI519445	Durum399	North America	NAM	81-90	nr	T:T	-	-
DWRC-2276	GDPv2-404	x	GDPv2-404	x	GDPv1-402	x	DWRC-2276	Trigo_48	T. durum	modern	1987	LBN	na	USDA-ARS (Usa)	PI519832	Durum418	West Asia	SME	81-90	nr	C:C	-	-
DWRC-2278	GDPv2-405	x	GDPv2-405	x	GDPv1-403	x	DWRC-2278	Hedba_3	T. durum	landrace	1925	TUN	selection from landrace	USDA-ARS (Usa)	PI520165	Durum426	North Africa	nr	nr	NAF	C:C	-	-
DWRC-2283	GDPv2-406	x	GDPv2-406	x	GDPv1-404	x	DWRC-2283	D8269	T. durum	modern	1987	USA	D-77200/VIC	USDA-ARS (Usa)	PI520518	Durum434	North America	NAM	81-90	nr	T:T	-	-
DWRC-2284	GDPv2-407	x	GDPv2-407	x	GDPv1-405	x	DWRC-2284	Musane_and_Byaza	T. durum	landrace	1987 (collecting date)	OMN	na	USDA-ARS (Usa)	PI532242	Durum443	West Asia	nr	nr	ARP	C:C	-	-
DWRC-2291	GDPv2-408	x	GDPv2-408	x	GDPv1-406	x	DWRC-2291	Canelo	T. durum	modern	1993	CIMMYT	ALCATRAZ-1/CREX	USDA-ARS (Usa)	PI634315	Durum496	CIMMYT	CYT	91-00	nr	T:T	-	-
DWRC-2292	GDPv2-409	x	GDPv2-409	x	GDPv1-407	x	DWRC-2292	Waha=Cham1	T. durum	modern	1979*	ICARDA	PELICANO(SIB)/(SIB)RUFF//GAVIOTA(SIB)/(SIB)ROLETTE	ICARDA			ICARDA	ICA	81-90	nr	T:T	-	-
DWRC-2296	GDPv2-410	x	GDPv2-410	x	GDPv1-408	x	DWRC-2296	Nile_ICARDA1	T. durum	modern	1981	SYR	SNIPE(SIB)/(SIB)FLAMINGO,MEX	ICARDA			West Asia	SME	81-90	nr	C:C	-	-
DWRC-2298	GDPv2-411	x	GDPv2-411	x	GDPv1-409	x	DWRC-2298	Hermel	T. durum	modern	1981	LBN	ANHINGA(SIB)/3/LD-357-ENANO/2*TEHUACAN-60//(SIB)GRULLA/4/(SIB)RABICORNO-31810	ICARDA			West Asia	SME	81-90	nr	T:T	-	-
DWRC-2310	GDPv2-412	x	GDPv2-412	x	GDPv1-410	x	DWRC-2310	Belikh1	T. durum	modern	1986	DZA	CRANE/STORK	ICARDA			North Africa	SME	81-90	nr	T:T	-	-
DWRC-2319	GDPv2-413	x	GDPv2-413	x	GDPv1-411	x	DWRC-2319	Po_ICARDA1	T. durum	modern	1998*	ICARDA	RABICORNO/PI-94587//COCORIT-71/3/STORK/4/VALNOVA	ICARDA			ICARDA	ICA	01-10	nr	T:T	-	-
DWRC-2327	GDPv2-414	x	GDPv2-414	x	GDPv1-412	x	DWRC-2327	Deraa	T. durum	modern	1990	JOR	CAN-2101/MAGHREBI//MEXICALI-75/3/WELLS/ND-65-150	ICARDA			West Asia	SME	81-90	nr	T:T	-	-
DWRC-2328	GDPv2-415	x	GDPv2-415	x	GDPv1-413	x	DWRC-2328	Syrica1	T. durum	modern	na	ICARDA	SHEARWATER/PETREL,MEX	ICARDA			ICARDA	ICA	na	nr	T:T	-	-
DWRC-2333	GDPv2-416	x	GDPv2-416	x	GDPv1-414	x	DWRC-2333	Loukos2	T. durum	modern	1990	SYR	RUFF/FLAMINGO,MEX//TROPIC-BIRD	ICARDA			West Asia	SME	81-90	nr	T:T	-	-
DWRC-2346	GDPv2-417	x	GDPv2-417	x	GDPv1-415	x	DWRC-2346	Rusomar2	T. durum	modern	1981*	ICARDA	Ru/3/Snipe//Ovi/Amarelejo	ICARDA			ICARDA	ICA	91-00	nr	C:C	-	-
DWRC-2358	GDPv2-418	x	GDPv2-418	x	GDPv1-416	x	DWRC-2358	Massara1_ICARDA	T. durum	modern	1985*	ICARDA	Mrb3/4/BYE*2/Tc//ZB/W/3/Cit	ICARDA			ICARDA	ICA	91-00	nr	T:T	-	-
DWRC-2361	GDPv2-419	x	GDPv2-419	x	GDPv1-417	x	DWRC-2361	Balloran	T. durum	modern	1997	POR	GdoVZ512/Cit//Ruff/Fg/3/Pin/Gre//Trob	ICARDA			Spain + Portugal	ESP	91-00	nr	T:T	-	-
DWRC-2377	GDPv2-420	x	GDPv2-420	x	GDPv1-418	x	DWRC-2377	Outrob5	T. durum	modern	1991*	ICARDA	Ouassel1/4/GdoVZ512/Cit//Ruff/Fg/3/Pin/Gre//Trob	ICARDA			ICARDA	ICA	01-10	nr	T:T	-	-
DWRC-2381	GDPv2-421	x	GDPv2-421	x	GDPv1-419	x	DWRC-2381	Omgenil2	T. durum	modern	1991*	ICARDA	Mrb5/Genil2	ICARDA			ICARDA	ICA	01-10	nr	T:T	-	-
DWRC-2382	GDPv2-422	x	GDPv2-422	x	GDPv1-420	x	DWRC-2382	Chahra2	T. durum	modern	1989*	ICARDA	Chahba88/Deraa	ICARDA			ICARDA	ICA	91-00	nr	C:C	-	-
DWRC-2384	GDPv2-423	x	GDPv2-423	x	GDPv1-421	x	DWRC-2384	Syrian1	T. durum	modern	1991*	ICARDA	Mrb11//Snipe/Magh/3/Rufom7	ICARDA			ICARDA	ICA	01-10	nr	C:C	-	-
DWRC-2385	GDPv2-424	x	GDPv2-424	x	GDPv1-422	x	DWRC-2385	Gidara2_ICARDA	T. durum	modern	2004	ICARDA	STJ/MARIBAL-3	ICARDA			ICARDA	ICA	01-10	nr	T:T	-	-
DWRC-2386	GDPv2-425	x	GDPv2-425	x	GDPv1-423	x	DWRC-2386	Terbol_975	T. durum	modern	1992*	ICARDA	Bcr/3/Ch1//Gta/Stk/4/Bcr/Lks4	ICARDA			ICARDA	ICA	01-10	nr	C:C	-	-
DWRC-2395	GDPv2-426	x	GDPv2-426	x	GDPv1-424	x	DWRC-2395	Lagonil3	T. durum	modern	1992*	ICARDA	Lahn//Gs/Stk/3/Gil3	ICARDA			ICARDA	ICA	01-10	nr	T:T	-	-
DWRC-2399	GDPv2-427	x	GDPv2-427	x	GDPv1-425	x	DWRC-2399	Younes 1_ICARDA	T. durum	modern	1991*	ICARDA	Mrb3/Mna1	ICARDA			ICARDA	ICA	01-10	nr	T:T	-	-
DWRC-2400	GDPv2-428	x	GDPv2-428	x	GDPv1-426	x	DWRC-2400	Atlast1_ICARDA1	T. durum	modern	1999*	ICARDA	Atl/4/Stn//Hui/Somo/3/Yav/Fg//Roh	ICARDA			ICARDA	ICA	01-10	nr	T:T	-	-
DWRC-2404	GDPv2-429	x	GDPv2-429	x	GDPv1-427	x	DWRC-2404	Ammar10	T. durum	modern	1994*	ICARDA	Lgt3/Bicrecham1	ICARDA			ICARDA	ICA	01-10	nr	T:T	-	-
DWRC-2405	GDPv2-430	x	GDPv2-430	x	GDPv1-428	x	DWRC-2405	Maamouri2	T. durum	modern	1994*	ICARDA	1346/Lahn//Bcr/Lks4	ICARDA			ICARDA	ICA	01-10	nr	T:T	-	-
DWRC-2414	GDPv2-431	x	GDPv2-431	x	GDPv1-429	x	DWRC-2414	Sebatel2	T. durum	modern	1995*	ICARDA	Sbh/4/D68193A1A//Ruff/Fg/3/Mtl5	ICARDA			ICARDA	ICA	01-10	nr	T:T	-	-
DWRC-2420	GDPv2-432	x	GDPv2-432	x	GDPv1-430	x	DWRC-2420	Quadalete_ICARDA	T. durum	modern	na	ICARDA	Win/USA02237//Gad	ICARDA			ICARDA	ICA	na	nr	T:T	-	-
DWRC-2421	GDPv2-433	x	GDPv2-433	x	GDPv1-431	x	DWRC-2421	Faraj=Icamor_ICARDA	T. durum	modern	2007	MAR	F4-13-J.S/3/ARTHUR-71/LAHN//BELIKH-2/LAHN/4/QUARMAL	ICARDA			North Africa	SME	01-10	nr	T:T	-	-
DWRC-2424	GDPv2-434	x	GDPv2-434	x	GDPv1-432	x	DWRC-2424	Serene2	T. durum	modern	1995*	ICARDA	Stk/Hau//Heca1	ICARDA			ICARDA	ICA	01-10	nr	T:T	-	-
DWRC-2425	GDPv2-435	x	GDPv2-435	x	GDPv1-433	x	DWRC-2425	Geruftel_1	T. durum	modern	1995*	ICARDA	Gcn/4/D68193A1A//Ruff/Fg/3/Mtl5	ICARDA			ICARDA	ICA	01-10	nr	T:T	-	-
DWRC-2426	GDPv2-436	x	GDPv2-436	x	GDPv1-434	x	DWRC-2426	Zahle=Jamile1	T. durum	modern	2012	LBN	MARAF-2/NORMAL-HAMARI//BICRE/LOUKOS-4	ICARDA			West Asia	SME	11-18	nr	T:T	-	-
DWRC-2435	GDPv2-437	x	GDPv2-437	x	GDPv1-435	x	DWRC-2435	Mangudo=Icajihan22	T. durum	modern	2012	ETH	MRF1/STJ2|/3/1718/BT//KARIM,TUN	ICARDA			Horn of Africa	ETH	11-18	nr	T:T	-	-
DWRC-2439	GDPv2-438	x	GDPv2-438	x	GDPv1-436	x	DWRC-2439	Beltagy3=AïnLehma	T. durum	modern	2014	DZA	Bcr/Gro1//Mgnl1	ICARDA			North Africa	SME	11-18	nr	T:T	-	-
DWRC-2444	GDPv2-439	x	GDPv2-439	x	GDPv1-437	x	DWRC-2444	Icajihan40=Ude	T. durum	modern	2015	ETH	Mrf1/Stj2/3/1718/BT24//Karim	ICARDA			Horn of Africa	ETH	11-18	nr	T:T	-	-
DWRC-2450	GDPv2-440	x	GDPv2-440	x	GDPv1-438	x	DWRC-2450	IcaKader2	T. durum	modern	2003*	ICARDA	Ouasloukos1/5/Azn1/4/BEZAIZSHF//SD19539/Waha/3/Gdr	ICARDA			ICARDA	ICA	11-18	nr	T:T	-	-
DWRC-2453	GDPv2-441	x	GDPv2-441	x	GDPv1-439	x	DWRC-2453	Icarasha 2	T. durum	modern	2013	LBN	Stj3//Bcr/Lks4/3/Ter3	ICARDA			West Asia	SME	11-18	nr	T:T	-	-
DWRC-2457	GDPv2-442	x	GDPv2-442	x	GDPv1-440	x	DWRC-2457	Icamoram 7	T. durum	modern	2004*	ICARDA	ICAMORTA0472/Ammar7	ICARDA			ICARDA	ICA	11-18	nr	T:T	-	-
DWRC-2458	GDPv2-443	x	GDPv2-443	x	GDPv1-441	x	DWRC-2458	Lahnmiki	T. durum	modern	2003*	ICARDA	Arislahn8//Bidra1/Miki	ICARDA			ICARDA	ICA	11-18	nr	T:T	-	-
DWRC-2462	GDPv2-444	x	GDPv2-444	x	GDPv1-442	x	DWRC-2462	Maci115	T. durum	modern	2002*	ICARDA	Maamouri2/CI115/5/F413J.S/3/Arthur71/Lahn//Blk2/Lahn/4/Quar	ICARDA			ICARDA	ICA	11-18	nr	T:T	-	-
DWRC-2464	GDPv2-445	x	GDPv2-445	x	GDPv1-443	x	DWRC-2464	Icambel_ICARDA1	T. durum	modern	2006*	ICARDA	Mrb3/Mna1//Ter1/3/ICAMORTA0459/Ammar7/4/Beltagy2	ICARDA			ICARDA	ICA	11-18	nr	T:T	-	-
DWRC-2469	GDPv2-446	x	GDPv2-446	x	GDPv1-444	x	DWRC-2469	Bezater	T. durum	modern	2006*	ICARDA	Ossl1/Stj5/5/Bicrederaa1/4/BEZAIZSHF//SD19539/Waha/3/Stj/Mrb3/6/Stj3//Bcr/Lks4/3/Ter3	ICARDA			ICARDA	ICA	11-18	nr	T:T	-	-
DWRC-2471	GDPv2-447	x	GDPv2-447	x	GDPv1-445	x	DWRC-2471	Zagharin2	T. durum	modern	2017	ETH	Icasyr1/3/Gcn//Stj/Mrb3	ICARDA			Horn of Africa	ETH	11-18	nr	T:T	-	-
DWRC-2476	GDPv2-448	x	GDPv2-448	x	GDPv1-446	x	DWRC-2476	Margherita	T. durum	modern	2006*	ICARDA	Terbol975/Geruftel2	ICARDA			ICARDA	ICA	11-18	nr	T:T	-	-
DWRC-2477	GDPv2-449	x	GDPv2-449	x	GDPv1-447	x	DWRC-2477	Derazejihan	T. durum	modern	2007*	ICARDA	Bicrederaa1/Azeghar2//Icajihan25	ICARDA			ICARDA	ICA	11-18	nr	T:T	-	-
DWRC-2478	GDPv2-450	x	GDPv2-450	x	GDPv1-448	x	DWRC-2478	Icavert	T. durum	modern	2007*	ICARDA	Ter1/3/Stj3//Bcr/Lks4/4/Aghrass1/3/Mrf1//_Mrb16/Ru	ICARDA			ICARDA	ICA	11-18	nr	T:T	-	-
DWRC-2482	GDPv2-451	x	GDPv2-451	x	GDPv1-449	x	DWRC-2482	Icaverve	T. durum	modern	2006*	ICARDA	Azeghar1/4/IcamorTA0462/3/Maamouri3 //Vitron/Bidra1/5/Mgnl3/Ainzen1	ICARDA			ICARDA	ICA	11-18	nr	T:T	-	-
DWRC-1719	GDPv2-452	x	GDPv2-452	x	GDPv1-450	x	DWRC-1719	GQ4X_4	T. durum	EPO (generation 2009)	nr	FRA	na	INRA-UMR AGAP (France)			France	nr	nr	nr	T:T	-	-
DWRC-1721	GDPv2-453	x	GDPv2-453	x	GDPv1-451	x	DWRC-1721	EL4X_6	T. durum	EPO (generation 2009)	nr	FRA	na	INRA-UMR AGAP (France)			France	nr	nr	nr	T:T	-	-
DWRC-1722	GDPv2-454	x	GDPv2-454	x	GDPv1-452	x	DWRC-1722	EL4X_9	T. durum	EPO (generation 2009)	nr	FRA	na	INRA-UMR AGAP (France)			France	nr	nr	nr	T:T	-	-
DWRC-1724	GDPv2-455	x	GDPv2-455	x	GDPv1-453	x	DWRC-1724	EL4X_13	T. durum	EPO (generation 2009)	nr	FRA	na	INRA-UMR AGAP (France)			France	nr	nr	nr	C:C	-	-
DWRC-1726	GDPv2-456	x	GDPv2-456	x	GDPv1-454	x	DWRC-1726	EL4X_27	T. durum	EPO (generation 2009)	nr	FRA	na	INRA-UMR AGAP (France)			France	nr	nr	nr	T:T	-	-
DWRC-1727	GDPv2-457	x	GDPv2-457	x	GDPv1-455	x	DWRC-1727	EL4X_28	T. durum	EPO (generation 2009)	nr	FRA	na	INRA-UMR AGAP (France)			France	nr	nr	nr	T:T	-	-
DWRC-1729	GDPv2-458	x	GDPv2-458	x	GDPv1-456	x	DWRC-1729	EL4X_31	T. durum	EPO (generation 2009)	nr	FRA	na	INRA-UMR AGAP (France)			France	nr	nr	nr	T:T	-	-
DWRC-1730	GDPv2-459	x	GDPv2-459	x	GDPv1-457	x	DWRC-1730	EL4X_35	T. durum	EPO (generation 2009)	nr	FRA	na	INRA-UMR AGAP (France)			France	nr	nr	nr	T:T	-	-
DWRC-1733	GDPv2-460	x	GDPv2-460	x	GDPv1-458	x	DWRC-1733	EL4X_41	T. durum	EPO (generation 2009)	nr	FRA	na	INRA-UMR AGAP (France)			France	nr	nr	nr	T:T	-	-
DWRC-1734	GDPv2-461	x	GDPv2-461	x	GDPv1-459	x	DWRC-1734	EL4X_49	T. durum	EPO (generation 2009)	nr	FRA	na	INRA-UMR AGAP (France)			France	nr	nr	nr	T:T	-	-
DWRC-1735	GDPv2-462	x	GDPv2-462	x	GDPv1-460	x	DWRC-1735	EL4X_59	T. durum	EPO (generation 2009)	nr	FRA	na	INRA-UMR AGAP (France)			France	nr	nr	nr	T:T	-	-
DWRC-1736	GDPv2-463	x	GDPv2-463	x	GDPv1-461	x	DWRC-1736	EL4X_65	T. durum	EPO (generation 2009)	nr	FRA	na	INRA-UMR AGAP (France)			France	nr	nr	nr	T:T	-	-
DWRC-1738	GDPv2-464	x	GDPv2-464	x	GDPv1-462	x	DWRC-1738	EL4X_68	T. durum	EPO (generation 2009)	nr	FRA	na	INRA-UMR AGAP (France)			France	nr	nr	nr	T:T	-	-
DWRC-1739	GDPv2-465	x	GDPv2-465	x	GDPv1-463	x	DWRC-1739	EL4X_69	T. durum	EPO (generation 2009)	nr	FRA	na	INRA-UMR AGAP (France)			France	nr	nr	nr	T:T	-	-
DWRC-1740	GDPv2-466	x	GDPv2-466	x	GDPv1-464	x	DWRC-1740	EL4X_70	T. durum	EPO (generation 2009)	nr	FRA	na	INRA-UMR AGAP (France)			France	nr	nr	nr	T:T	-	-
DWRC-1741	GDPv2-467	x	GDPv2-467	x	GDPv1-465	x	DWRC-1741	EL4X_72	T. durum	EPO (generation 2009)	nr	FRA	na	INRA-UMR AGAP (France)			France	nr	nr	nr	T:T	-	-
DWRC-1743	GDPv2-468	x	GDPv2-468	x	GDPv1-466	x	DWRC-1743	EL4X_74	T. durum	EPO (generation 2009)	nr	FRA	na	INRA-UMR AGAP (France)			France	nr	nr	nr	T:T	-	-
DWRC-1744	GDPv2-469	x	GDPv2-469	x	GDPv1-467	x	DWRC-1744	GQ4X_75	T. durum	EPO (generation 2009)	nr	FRA	na	INRA-UMR AGAP (France)			France	nr	nr	nr	T:T	-	-
DWRC-1746	GDPv2-470	x	GDPv2-470	x	GDPv1-468	x	DWRC-1746	EL4X_77	T. durum	EPO (generation 2009)	nr	FRA	na	INRA-UMR AGAP (France)			France	nr	nr	nr	T:T	-	-
DWRC-1747	GDPv2-471	x	GDPv2-471	x	GDPv1-469	x	DWRC-1747	GQ4X_82	T. durum	EPO (generation 2009)	nr	FRA	na	INRA-UMR AGAP (France)			France	nr	nr	nr	T:T	-	-
DWRC-1748	GDPv2-472	x	GDPv2-472	x	GDPv1-470	x	DWRC-1748	GQ4X_83	T. durum	EPO (generation 2009)	nr	FRA	na	INRA-UMR AGAP (France)			France	nr	nr	nr	T:T	-	-
DWRC-1750	GDPv2-473	x	GDPv2-473	x	GDPv1-471	x	DWRC-1750	EL4X_89	T. durum	EPO (generation 2009)	nr	FRA	na	INRA-UMR AGAP (France)			France	nr	nr	nr	C:C	-	-
DWRC-1751	GDPv2-474	x	GDPv2-474	x	GDPv1-472	x	DWRC-1751	GQ4X_91	T. durum	EPO (generation 2009)	nr	FRA	na	INRA-UMR AGAP (France)			France	nr	nr	nr	T:T	-	-
DWRC-1754	GDPv2-475	x	GDPv2-475	x	GDPv1-473	x	DWRC-1754	GQ4X_95	T. durum	EPO (generation 2009)	nr	FRA	na	INRA-UMR AGAP (France)			France	nr	nr	nr	T:T	-	-
DWRC-1755	GDPv2-476	x	GDPv2-476	x	GDPv1-474	x	DWRC-1755	EL4X_96	T. durum	EPO (generation 2009)	nr	FRA	na	INRA-UMR AGAP (France)			France	nr	nr	nr	T:T	-	-
DWRC-1757	GDPv2-477	x	GDPv2-477	x	GDPv1-475	x	DWRC-1757	EL4X_100	T. durum	EPO (generation 2009)	nr	FRA	na	INRA-UMR AGAP (France)			France	nr	nr	nr	C:C	-	-
DWRC-1758	GDPv2-478	x	GDPv2-478	x	GDPv1-476	x	DWRC-1758	EL4X_101	T. durum	EPO (generation 2009)	nr	FRA	na	INRA-UMR AGAP (France)			France	nr	nr	nr	T:T	-	-
DWRC-1759	GDPv2-479	x	GDPv2-479	x	GDPv1-477	x	DWRC-1759	EL4X_104	T. durum	EPO (generation 2009)	nr	FRA	na	INRA-UMR AGAP (France)			France	nr	nr	nr	T:T	-	-
DWRC-1764	GDPv2-480	x	GDPv2-480	x	GDPv1-478	x	DWRC-1764	EL4X_118	T. durum	EPO (generation 2009)	nr	FRA	na	INRA-UMR AGAP (France)			France	nr	nr	nr	T:T	-	-
DWRC-1766	GDPv2-481	x	GDPv2-481	x	GDPv1-479	x	DWRC-1766	EL4X_120	T. durum	EPO (generation 2009)	nr	FRA	na	INRA-UMR AGAP (France)			France	nr	nr	nr	T:T	-	-
DWRC-1767	GDPv2-482	x	GDPv2-482	x	GDPv1-480	x	DWRC-1767	EL4X_122	T. durum	EPO (generation 2009)	nr	FRA	na	INRA-UMR AGAP (France)			France	nr	nr	nr	T:T	-	-
DWRC-1768	GDPv2-483	x	GDPv2-483	x	GDPv1-481	x	DWRC-1768	EL4X_124	T. durum	EPO (generation 2009)	nr	FRA	na	INRA-UMR AGAP (France)			France	nr	nr	nr	T:T	-	-
DWRC-1771	GDPv2-484	x	GDPv2-484	x	GDPv1-482	x	DWRC-1771	EL4X_131	T. durum	EPO (generation 2009)	nr	FRA	na	INRA-UMR AGAP (France)			France	nr	nr	nr	T:T	-	-
DWRC-1774	GDPv2-485	x	GDPv2-485	x	GDPv1-483	x	DWRC-1774	GQ4X_140	T. durum	EPO (generation 2009)	nr	FRA	na	INRA-UMR AGAP (France)			France	nr	nr	nr	T:T	-	-
DWRC-1775	GDPv2-486	x	GDPv2-486	x	GDPv1-484	x	DWRC-1775	EL4X_143	T. durum	EPO (generation 2009)	nr	FRA	na	INRA-UMR AGAP (France)			France	nr	nr	nr	C:C	-	-
DWRC-1776	GDPv2-487	x	GDPv2-487	x	GDPv1-485	x	DWRC-1776	EL4X_145	T. durum	EPO (generation 2009)	nr	FRA	na	INRA-UMR AGAP (France)			France	nr	nr	nr	T:T	-	-
DWRC-1777	GDPv2-488	x	GDPv2-488	x	GDPv1-486	x	DWRC-1777	EL4X_146	T. durum	EPO (generation 2009)	nr	FRA	na	INRA-UMR AGAP (France)			France	nr	nr	nr	T:T	-	-
DWRC-1778	GDPv2-489	x	GDPv2-489	x	GDPv1-487	x	DWRC-1778	EL4X_148	T. durum	EPO (generation 2009)	nr	FRA	na	INRA-UMR AGAP (France)			France	nr	nr	nr	T:T	-	-
DWRC-1780	GDPv2-490	x	GDPv2-490	x	GDPv1-488	x	DWRC-1780	EL4X_153	T. durum	EPO (generation 2009)	nr	FRA	na	INRA-UMR AGAP (France)			France	nr	nr	nr	T:T	-	-
DWRC-1781	GDPv2-491	x	GDPv2-491	x	GDPv1-489	x	DWRC-1781	EL4X_165	T. durum	EPO (generation 2009)	nr	FRA	na	INRA-UMR AGAP (France)			France	nr	nr	nr	T:T	-	-
DWRC-1783	GDPv2-492	x	GDPv2-492	x	GDPv1-490	x	DWRC-1783	GQ4X_175	T. durum	EPO (generation 2009)	nr	FRA	na	INRA-UMR AGAP (France)			France	nr	nr	nr	T:T	-	-
DWRC-1784	GDPv2-493	x	GDPv2-493	x	GDPv1-491	x	DWRC-1784	EL4X_176	T. durum	EPO (generation 2009)	nr	FRA	na	INRA-UMR AGAP (France)			France	nr	nr	nr	T:T	-	-
DWRC-1787	GDPv2-494	x	GDPv2-494	x	GDPv1-492	x	DWRC-1787	EL4X_184	T. durum	EPO (generation 2009)	nr	FRA	na	INRA-UMR AGAP (France)			France	nr	nr	nr	T:T	-	-
DWRC-1788	GDPv2-495	x	GDPv2-495	x	GDPv1-493	x	DWRC-1788	EL4X_185	T. durum	EPO (generation 2009)	nr	FRA	na	INRA-UMR AGAP (France)			France	nr	nr	nr	T:T	-	-
DWRC-1789	GDPv2-496	x	GDPv2-496	x	GDPv1-494	x	DWRC-1789	EL4X_187	T. durum	EPO (generation 2009)	nr	FRA	na	INRA-UMR AGAP (France)			France	nr	nr	nr	T:T	-	-
DWRC-1791	GDPv2-497	x	GDPv2-497	x	GDPv1-495	x	DWRC-1791	GQ4X_189	T. durum	EPO (generation 2009)	nr	FRA	na	INRA-UMR AGAP (France)			France	nr	nr	nr	C:C	-	-
DWRC-1792	GDPv2-498	x	GDPv2-498	na	\	x	DWRC-1792	EL4X_192	T. durum	EPO (generation 2009)	nr	FRA	na	INRA-UMR AGAP (France)			France	nr	nr	nr	T:T	-	-
DWRC-1794	GDPv2-499	x	GDPv2-499	x	GDPv1-496	x	DWRC-1794	EL4X_195	T. durum	EPO (generation 2009)	nr	FRA	na	INRA-UMR AGAP (France)			France	nr	nr	nr	T:T	-	-
DWRC-1796	GDPv2-500	x	GDPv2-500	x	GDPv1-497	x	DWRC-1796	EL4X_198	T. durum	EPO (generation 2009)	nr	FRA	na	INRA-UMR AGAP (France)			France	nr	nr	nr	T:T	-	-
DWRC-1798	GDPv2-501	x	GDPv2-501	x	GDPv1-498	x	DWRC-1798	EL4X_201	T. durum	EPO (generation 2009)	nr	FRA	na	INRA-UMR AGAP (France)			France	nr	nr	nr	T:T	-	-
DWRC-1800	GDPv2-502	x	GDPv2-502	x	GDPv1-499	x	DWRC-1800	EL4X_207	T. durum	EPO (generation 2009)	nr	FRA	na	INRA-UMR AGAP (France)			France	nr	nr	nr	T:T	-	-
DWRC-1801	GDPv2-503	x	GDPv2-503	x	GDPv1-500	x	DWRC-1801	EL4X_212	T. durum	EPO (generation 2009)	nr	FRA	na	INRA-UMR AGAP (France)			France	nr	nr	nr	T:T	-	-
DWRC-1802	GDPv2-504	x	GDPv2-504	x	GDPv1-501	x	DWRC-1802	EL4X_222	T. durum	EPO (generation 2009)	nr	FRA	na	INRA-UMR AGAP (France)			France	nr	nr	nr	T:T	-	-
DWRC-1806	GDPv2-505	x	GDPv2-505	x	GDPv1-502	x	DWRC-1806	EL4X_233	T. durum	EPO (generation 2009)	nr	FRA	na	INRA-UMR AGAP (France)			France	nr	nr	nr	T:T	-	-
DWRC-1807	GDPv2-506	x	GDPv2-506	x	GDPv1-503	x	DWRC-1807	EL4X_235	T. durum	EPO (generation 2009)	nr	FRA	na	INRA-UMR AGAP (France)			France	nr	nr	nr	C:C	-	-
DWRC-1808	GDPv2-507	x	GDPv2-507	x	GDPv1-504	x	DWRC-1808	EL4X_237	T. durum	EPO (generation 2009)	nr	FRA	na	INRA-UMR AGAP (France)			France	nr	nr	nr	T:T	-	-
DWRC-1810	GDPv2-508	x	GDPv2-508	x	GDPv1-505	x	DWRC-1810	EL4X_240	T. durum	EPO (generation 2009)	nr	FRA	na	INRA-UMR AGAP (France)			France	nr	nr	nr	T:T	-	-
DWRC-1811	GDPv2-509	x	GDPv2-509	x	GDPv1-506	x	DWRC-1811	EL4X_241	T. durum	EPO (generation 2009)	nr	FRA	na	INRA-UMR AGAP (France)			France	nr	nr	nr	T:T	-	-
DWRC-1812	GDPv2-510	x	GDPv2-510	x	GDPv1-507	x	DWRC-1812	EL4X_243	T. durum	EPO (generation 2009)	nr	FRA	na	INRA-UMR AGAP (France)			France	nr	nr	nr	T:T	-	-
DWRC-1813	GDPv2-511	x	GDPv2-511	x	GDPv1-508	x	DWRC-1813	EL4X_244	T. durum	EPO (generation 2009)	nr	FRA	na	INRA-UMR AGAP (France)			France	nr	nr	nr	T:T	-	-
DWRC-1818	GDPv2-512	x	GDPv2-512	x	GDPv1-509	x	DWRC-1818	EL4X_262	T. durum	EPO (generation 2009)	nr	FRA	na	INRA-UMR AGAP (France)			France	nr	nr	nr	T:T	-	-
DWRC-1822	GDPv2-513	x	GDPv2-513	x	GDPv1-510	x	DWRC-1822	EL4X_279	T. durum	EPO (generation 2009)	nr	FRA	na	INRA-UMR AGAP (France)			France	nr	nr	nr	T:T	-	-
DWRC-1828	GDPv2-514	x	GDPv2-514	x	GDPv1-511	x	DWRC-1828	EL4X_305	T. durum	EPO (generation 2009)	nr	FRA	na	INRA-UMR AGAP (France)			France	nr	nr	nr	T:T	-	-
DWRC-1830	GDPv2-515	x	GDPv2-515	x	GDPv1-512	x	DWRC-1830	EL4X_311	T. durum	EPO (generation 2009)	nr	FRA	na	INRA-UMR AGAP (France)			France	nr	nr	nr	T:T	-	-
DWRC-1831	GDPv2-516	x	GDPv2-516	x	GDPv1-513	x	DWRC-1831	EL4X_315	T. durum	EPO (generation 2009)	nr	FRA	na	INRA-UMR AGAP (France)			France	nr	nr	nr	T:T	-	-
DWRC-1832	GDPv2-517	x	GDPv2-517	x	GDPv1-514	x	DWRC-1832	EL4X_316	T. durum	EPO (generation 2009)	nr	FRA	na	INRA-UMR AGAP (France)			France	nr	nr	nr	T:T	-	-
DWRC-1834	GDPv2-518	x	GDPv2-518	x	GDPv1-515	x	DWRC-1834	EL4X_331	T. durum	EPO (generation 2009)	nr	FRA	na	INRA-UMR AGAP (France)			France	nr	nr	nr	T:T	-	-
DWRC-1836	GDPv2-519	x	GDPv2-519	x	GDPv1-516	x	DWRC-1836	EL4X_336	T. durum	EPO (generation 2009)	nr	FRA	na	INRA-UMR AGAP (France)			France	nr	nr	nr	T:T	-	-
DWRC-1837	GDPv2-520	x	GDPv2-520	x	GDPv1-517	x	DWRC-1837	EL4X_341	T. durum	EPO (generation 2009)	nr	FRA	na	INRA-UMR AGAP (France)			France	nr	nr	nr	T:T	-	-
DWRC-1838	GDPv2-521	x	GDPv2-521	x	GDPv1-518	x	DWRC-1838	EL4X_344	T. durum	EPO (generation 2009)	nr	FRA	na	INRA-UMR AGAP (France)			France	nr	nr	nr	T:T	-	-
DWRC-1839	GDPv2-522	x	GDPv2-522	x	GDPv1-519	x	DWRC-1839	EL4X_345	T. durum	EPO (generation 2009)	nr	FRA	na	INRA-UMR AGAP (France)			France	nr	nr	nr	T:T	-	-
DWRC-1840	GDPv2-523	x	GDPv2-523	x	GDPv1-520	x	DWRC-1840	EL4X_346	T. durum	EPO (generation 2009)	nr	FRA	na	INRA-UMR AGAP (France)			France	nr	nr	nr	T:T	-	-
DWRC-1847	GDPv2-524	x	GDPv2-524	x	GDPv1-521	x	DWRC-1847	EL4X_367	T. durum	EPO (generation 2009)	nr	FRA	na	INRA-UMR AGAP (France)			France	nr	nr	nr	T:T	-	-
DWRC-1848	GDPv2-525	x	GDPv2-525	x	GDPv1-522	x	DWRC-1848	EL4X_368	T. durum	EPO (generation 2009)	nr	FRA	na	INRA-UMR AGAP (France)			France	nr	nr	nr	T:T	-	-
DWRC-1850	GDPv2-526	x	GDPv2-526	x	GDPv1-523	x	DWRC-1850	EL4X_371	T. durum	EPO (generation 2009)	nr	FRA	na	INRA-UMR AGAP (France)			France	nr	nr	nr	T:T	-	-
DWRC-1857	GDPv2-527	x	GDPv2-527	x	GDPv1-524	x	DWRC-1857	EL4X_387	T. durum	EPO (generation 2009)	nr	FRA	na	INRA-UMR AGAP (France)			France	nr	nr	nr	T:T	-	-
DWRC-1858	GDPv2-528	x	GDPv2-528	x	GDPv1-525	x	DWRC-1858	EL4X_388	T. durum	EPO (generation 2009)	nr	FRA	na	INRA-UMR AGAP (France)			France	nr	nr	nr	T:T	-	-
DWRC-1859	GDPv2-529	x	GDPv2-529	x	GDPv1-526	x	DWRC-1859	EL4X_394	T. durum	EPO (generation 2009)	nr	FRA	na	INRA-UMR AGAP (France)			France	nr	nr	nr	T:T	-	-
DWRC-1862	GDPv2-530	x	GDPv2-530	x	GDPv1-527	x	DWRC-1862	EL4X_401	T. durum	EPO (generation 2009)	nr	FRA	na	INRA-UMR AGAP (France)			France	nr	nr	nr	T:T	-	-
DWRC-1863	GDPv2-531	x	GDPv2-531	x	GDPv1-528	x	DWRC-1863	EL4X_402	T. durum	EPO (generation 2009)	nr	FRA	na	INRA-UMR AGAP (France)			France	nr	nr	nr	C:C	-	-
DWRC-1864	GDPv2-532	x	GDPv2-532	x	GDPv1-529	x	DWRC-1864	EL4X_407	T. durum	EPO (generation 2009)	nr	FRA	na	INRA-UMR AGAP (France)			France	nr	nr	nr	T:T	-	-
DWRC-1866	GDPv2-533	x	GDPv2-533	x	GDPv1-530	x	DWRC-1866	EL4X_412	T. durum	EPO (generation 2009)	nr	FRA	na	INRA-UMR AGAP (France)			France	nr	nr	nr	T:T	-	-
DWRC-1867	GDPv2-534	x	GDPv2-534	x	GDPv1-531	x	DWRC-1867	EL4X_415	T. durum	EPO (generation 2009)	nr	FRA	na	INRA-UMR AGAP (France)			France	nr	nr	nr	T:T	-	-
DWRC-1869	GDPv2-535	x	GDPv2-535	x	GDPv1-532	x	DWRC-1869	EL4X_423	T. durum	EPO (generation 2009)	nr	FRA	na	INRA-UMR AGAP (France)			France	nr	nr	nr	T:T	-	-
DWRC-1870	GDPv2-536	x	GDPv2-536	x	GDPv1-533	x	DWRC-1870	EL4X_426	T. durum	EPO (generation 2009)	nr	FRA	na	INRA-UMR AGAP (France)			France	nr	nr	nr	T:T	-	-
DWRC-1872	GDPv2-537	x	GDPv2-537	x	GDPv1-534	x	DWRC-1872	EL4X_428	T. durum	EPO (generation 2009)	nr	FRA	na	INRA-UMR AGAP (France)			France	nr	nr	nr	T:T	-	-
DWRC-1873	GDPv2-538	x	GDPv2-538	x	GDPv1-535	x	DWRC-1873	EL4X_435	T. durum	EPO (generation 2009)	nr	FRA	na	INRA-UMR AGAP (France)			France	nr	nr	nr	T:T	-	-
DWRC-1877	GDPv2-539	x	GDPv2-539	x	GDPv1-536	x	DWRC-1877	EL4X_447	T. durum	EPO (generation 2009)	nr	FRA	na	INRA-UMR AGAP (France)			France	nr	nr	nr	T:T	-	-
DWRC-1879	GDPv2-540	x	GDPv2-540	x	GDPv1-537	x	DWRC-1879	EL4X_453	T. durum	EPO (generation 2009)	nr	FRA	na	INRA-UMR AGAP (France)			France	nr	nr	nr	T:T	-	-
DWRC-1880	GDPv2-541	x	GDPv2-541	x	GDPv1-538	x	DWRC-1880	EL4X_459	T. durum	EPO (generation 2009)	nr	FRA	na	INRA-UMR AGAP (France)			France	nr	nr	nr	T:T	-	-
DWRC-1885	GDPv2-542	x	GDPv2-542	x	GDPv1-539	x	DWRC-1885	EL4X_465	T. durum	EPO (generation 2009)	nr	FRA	na	INRA-UMR AGAP (France)			France	nr	nr	nr	T:T	-	-
DWRC-1886	GDPv2-543	x	GDPv2-543	x	GDPv1-540	x	DWRC-1886	EL4X_469	T. durum	EPO (generation 2009)	nr	FRA	na	INRA-UMR AGAP (France)			France	nr	nr	nr	T:T	-	-
DWRC-1888	GDPv2-544	x	GDPv2-544	x	GDPv1-541	x	DWRC-1888	EL4X_474	T. durum	EPO (generation 2009)	nr	FRA	na	INRA-UMR AGAP (France)			France	nr	nr	nr	T:T	-	-
DWRC-1889	GDPv2-545	x	GDPv2-545	x	GDPv1-542	x	DWRC-1889	EL4X_476	T. durum	EPO (generation 2009)	nr	FRA	na	INRA-UMR AGAP (France)			France	nr	nr	nr	T:T	-	-
DWRC-1894	GDPv2-546	x	GDPv2-546	x	GDPv1-543	x	DWRC-1894	EL4X_486	T. durum	EPO (generation 2009)	nr	FRA	na	INRA-UMR AGAP (France)			France	nr	nr	nr	T:T	-	-
DWRC-1896	GDPv2-547	x	GDPv2-547	x	GDPv1-544	x	DWRC-1896	EL4X_489	T. durum	EPO (generation 2009)	nr	FRA	na	INRA-UMR AGAP (France)			France	nr	nr	nr	C:C	-	-
DWRC-0107	GDPv2-548	x	GDPv2-548	x	GDPv1-545	x	DWRC-0107	ENGB-Sohag-7	T. durum	landrace	na	EGY	na	Beni Swif University, Faculty of Agriculture, Egypt			North Africa	nr	nr	NAF	C:C	-	Spring
DWRC-0110	GDPv2-549	x	GDPv2-549	x	GDPv1-546	x	DWRC-0110	ENGB-Qena-10	T. durum	landrace	na	EGY	na	Beni Swif University, Faculty of Agriculture, Egypt			North Africa	nr	nr	NAF	C:C	-	Spring
DWRC-0112	GDPv2-550	x	GDPv2-550	x	GDPv1-547	x	DWRC-0112	ENGB-Sohag-12	T. durum	landrace	na	EGY	na	Beni Swif University, Faculty of Agriculture, Egypt			North Africa	nr	nr	NAF	C:C	-	Spring
DWRC-0113	GDPv2-551	x	GDPv2-551	x	GDPv1-548	x	DWRC-0113	ENGB-USDA-13	T. durum	landrace	na	EGY	na	Beni Swif University, Faculty of Agriculture, Egypt			North Africa	nr	nr	NAF	C:C	-	Spring
DWRC-0117	GDPv2-552	x	GDPv2-552	x	GDPv1-549	x	DWRC-0117	Kilinto	T. durum	modern	na	ETH	iIlumillo/Inrat_69//BHA/3/_Hora/4/Cit_71_joro	EARI (Ethiopia)		DZ918	Horn of Africa	ETH	na	nr	C:C	-	-
DWRC-0119	GDPv2-553	x	GDPv2-553	x	GDPv1-550	x	DWRC-0119	Ginchi	T. durum	modern	na	ETH	Bohohai/ULNU-	EARI (Ethiopia)		DZ_1050	Horn of Africa	ETH	na	nr	C:C	-	-
DWRC-0120	GDPv2-554	x	GDPv2-554	x	GDPv1-551	x	DWRC-0120	Robe	T. durum	modern	na	ETH	Hora/Cits//Jos/GSS/3/some__s/4/hora_Respinegroll	EARI (Ethiopia)			Horn of Africa	ETH	na	nr	C:C	-	-
DWRC-0121	GDPv2-555	x	GDPv2-555	x	GDPv1-552	x	DWRC-0121	Boohai	T. durum	modern	na	ETH	COOS/CII.	EARI (Ethiopia)		CD_3062BSOGR	Horn of Africa	ETH	na	nr	C:C	-	-
DWRC-1007	GDPv2-556	x	GDPv2-556	x	GDPv1-554	x	DWRC-1007	Jordan_Coll_86_172	T. durum	landrace	na	JOR	na	IRTA (Spain)			West Asia	nr	nr	LEV	C:C	-	-
DWRC-1008	GDPv2-557	x	GDPv2-557	x	GDPv1-555	x	DWRC-1008	Jordan_Coll_Landrace_164	T. durum	landrace	na	JOR	na	IRTA (Spain)			West Asia	nr	nr	LEV	C:C	-	-
DWRC-1009	GDPv2-558	x	GDPv2-558	x	GDPv1-556	x	DWRC-1009	Karabilcik_23-a	T. durum	landrace	na	TUR	na	IRTA (Spain)			West Asia	nr	nr	TRC	C:C	-	-
DWRC-1010	GDPv2-559	x	GDPv2-559	x	GDPv1-557	x	DWRC-1010	Karakilcik_113-b	T. durum	landrace	na	TUR	na	IRTA (Spain)			West Asia	nr	nr	TRC	C:C	-	-
DWRC-1011	GDPv2-560	x	GDPv2-560	x	GDPv1-558	x	DWRC-1011	Karisik_242/2	T. durum	landrace	na	TUR	na	IRTA (Spain)			West Asia	nr	nr	TRC	C:C	-	-
DWRC-1012	GDPv2-561	x	GDPv2-561	x	GDPv1-559	x	DWRC-1012	Kirmize_173-b	T. durum	landrace	na	TUR	na	IRTA (Spain)			West Asia	nr	nr	TRC	C:C	-	-
DWRC-1014	GDPv2-562	x	GDPv2-562	x	GDPv1-560	x	DWRC-1014	Kirmizi_54-C	T. durum	landrace	na	TUR	na	IRTA (Spain)			West Asia	nr	nr	TRC	C:C	-	-
DWRC-1015	GDPv2-563	x	GDPv2-563	x	GDPv1-561	x	DWRC-1015	Kishk	T. durum	landrace	na	TUR	na	IRTA (Spain)			West Asia	nr	nr	TRC	C:C	-	-
DWRC-1024	GDPv2-564	x	GDPv2-564	x	GDPv1-562	x	DWRC-1024	Lebrija	T. durum	landrace	1940	ESP	SENATORE-CAPPELLI/COLORADO-LEBRIJA	IRTA (Spain)			Spain + Portugal	nr	nr	IBE	C:C	-	-
DWRC-1029	GDPv2-565	x	GDPv2-565	x	GDPv1-563	x	DWRC-1029	Bonzo	T. durum	landrace	na	ESP	na	IRTA (Spain)			Spain + Portugal	nr	nr	IBE	C:C	-	-
DWRC-1034	GDPv2-566	x	GDPv2-566	x	GDPv1-564	x	DWRC-1034	Abu_Fashit_IRTA	T. durum	landrace	1924	ISR	na	IRTA (Spain)			West Asia	nr	nr	LEV	C:C	-	-
DWRC-1035	GDPv2-567	x	GDPv2-567	x	GDPv1-565	x	DWRC-1035	Juljulith	T. durum	landrace	1927	ISR	na	IRTA (Spain)			West Asia	nr	nr	LEV	C:C	-	-
DWRC-1038	GDPv2-568	x	GDPv2-568	x	GDPv1-566	x	DWRC-1038	JM-3989	T. durum	landrace	na	ISR	na	IRTA (Spain)	PI572903		West Asia	nr	nr	LEV	C:C	-	-
DWRC-1040	GDPv2-569	x	GDPv2-569	x	GDPv1-567	x	DWRC-1040	Bidi17	T. durum	landrace	1950	TUN	(S)BIDI	IRTA (Spain)			North Africa	nr	nr	NAF	C:C	-	-
DWRC-1116	GDPv2-570	x	GDPv2-570	x	GDPv1-568	x	DWRC-1116	Almaz	T. durum	modern	1979	KAZ	RAKETA/(TR.DN)KOKCHETAVSKAYA-POLBA//CAERULESCENS-95/3/LEUCURUM-18	IPBB (Kazakhstan)			Central Asia	CEA	70-80	nr	C:C	-	spring
DWRC-1117	GDPv2-571	x	GDPv2-571	x	GDPv1-569	x	DWRC-1117	Kostanayskaya_12	T. durum	modern	na	KAZ	Line_72.75-88/Raketa	IPBB (Kazakhstan)			Central Asia	CEA	na	nr	C:C	-	spring
DWRC-1120	GDPv2-572	x	GDPv2-572	x	GDPv1-570	x	DWRC-1120	Kostanayskaya_52	T. durum	modern	na	KAZ	Line_6.66-30/Line_36.68-1	IPBB (Kazakhstan)			Central Asia	CEA	na	nr	C:C	-	spring
DWRC-1121	GDPv2-573	x	GDPv2-573	x	GDPv1-571	x	DWRC-1121	Kharkovskaya_46	T. durum	landrace	1957	KAZ	LINE-34-5129/TR.DR-POVOLZHE	IPBB (Kazakhstan)			Central Asia	nr	nr	CAS	C:C	-	spring
DWRC-1122	GDPv2-574	x	GDPv2-574	x	GDPv1-572	x	DWRC-1122	Saratovskaya_31	T. durum	landrace	1952	KAZ	TURGIDUM-6864(DZA)/HORDEIFORME-432	IPBB (Kazakhstan)			Central Asia	nr	nr	CAS	C:C	-	spring
DWRC-1126	GDPv2-575	x	GDPv2-575	x	GDPv1-573	x	DWRC-1126	Altaiski_yanvar	T. durum	modern	na	KAZ	na	IPBB (Kazakhstan)			Central Asia	CEA	na	nr	C:C	-	spring
DWRC-1127	GDPv2-576	x	GDPv2-576	x	GDPv1-574	x	DWRC-1127	ordeiforme_254	T. durum	modern	na	KAZ	na	IPBB (Kazakhstan)			Central Asia	CEA	na	nr	C:C	-	spring
DWRC-1129	GDPv2-577	x	GDPv2-577	x	GDPv1-575	x	DWRC-1129	Karabalykskaya_chernokolosaya_20	T. durum	modern	na	KAZ	Bashkirskaya23/Kubanka	IPBB (Kazakhstan)			Central Asia	CEA	na	nr	C:C	-	spring
DWRC-1130	GDPv2-578	x	GDPv2-578	x	GDPv1-576	x	DWRC-1130	Omski_rubin	T. durum	modern	1991	KAZ	ALMAZ/KHARKOVSKAYA-46//KHARKOVSKAYA-46/HORDEIFORME-10/3/WELLS[302][1001][2913]; ALMAZ/KHARKOVSKAYA-46/3/KHARKOVSKAYA-46/HORDEIFORME-10//WELLS	IPBB (Kazakhstan)			Central Asia	CEA	91-00	nr	C:C	-	spring
DWRC-1149	GDPv2-579	x	GDPv2-579	x	GDPv1-578	x	DWRC-1149	DWGIGSSALATFINA035	T. durum	landrace	na	ITA	na	ICARDA	IG 90731		Italy	nr	nr	ITA	C:C	-	facultative winter
DWRC-1150	GDPv2-580	x	GDPv2-580	x	GDPv1-579	x	DWRC-1150	DWGIGSSALATFINA036	T. durum	landrace	na	SYR	na	ICARDA	IG 92324		West Asia	nr	nr	LEV	C:C	CduB1	facultative winter
DWRC-1153	GDPv2-581	x	GDPv2-581	x	GDPv1-580	x	DWRC-1153	DWGIGSSALATFINA053	T. durum	landrace	na	JOR	na	ICARDA	IG 97186		West Asia	nr	nr	LEV	C:C	CduB1	facultative winter
DWRC-1154	GDPv2-582	x	GDPv2-582	x	GDPv1-581	x	DWRC-1154	DWGIGSSALATFINA057	T. durum	landrace	1930	ESP	na	ICARDA	IG 97548		Spain + Portugal	nr	nr	IBE	C:C	Psy1	facultative winter
DWRC-1155	GDPv2-583	x	GDPv2-583	x	GDPv1-582	x	DWRC-1155	DW-SR-FIGS027	T. durum	landrace	na	ETH	na	ICARDA	IG 76851		Horn of Africa	nr	nr	ETH	C:C	Psy1	-
DWRC-1157	GDPv2-584	x	GDPv2-584	x	GDPv1-583	x	DWRC-1157	DW-SR-FIGS049	T. durum	landrace	na	AFG	na	ICARDA	IG 82578		Central Asia	nr	nr	CAS	C:C	LpxB1, CduB1	facultative winter
DWRC-1158	GDPv2-585	x	GDPv2-585	x	GDPv1-584	x	DWRC-1158	DW-SR-FIGS063	T. durum	landrace	na	IRQ	na	ICARDA	IG 84819		West Asia	nr	nr	LEV	C:C	LpxB1, CduB1	-
DWRC-1159	GDPv2-586	x	GDPv2-586	x	GDPv1-585	x	DWRC-1159	DW-SR-FIGS082	T. durum	landrace	na	GRC	na	ICARDA	IG 88631		Balkans	nr	nr	GRC	C:C	CduB1	-
DWRC-1160	GDPv2-587	x	GDPv2-587	x	GDPv1-586	x	DWRC-1160	DW-SR-FIGS089	T. durum	landrace	na	AFG	na	ICARDA	IG 90229		Central Asia	nr	nr	CAS	C:C	-	facultative winter
DWRC-1161	GDPv2-588	x	GDPv2-588	x	GDPv1-587	x	DWRC-1161	DW-SR-FIGS096	T. durum	landrace	na	DZA	na	ICARDA	IG 92871		North Africa	nr	nr	NAF	C:C	LpxB1, CduB1	-
DWRC-1163	GDPv2-589	x	GDPv2-589	x	GDPv1-588	x	DWRC-1163	DW-SR-FIGS103	T. durum	landrace	na	DZA	na	ICARDA	IG 93114		North Africa	nr	nr	NAF	C:C	Psy1	winter
DWRC-1164	GDPv2-590	x	GDPv2-590	x	GDPv1-589	x	DWRC-1164	DW-SR-FIGS119	T. durum	landrace	na	MAR	na	ICARDA	IG 96203		North Africa	nr	nr	NAF	C:C	-	-
DWRC-1165	GDPv2-591	x	GDPv2-591	x	GDPv1-590	x	DWRC-1165	FIGSDRYWET001	T. durum	landrace	na	OMN	na	ICARDA	IG 43315		West Asia	nr	nr	ARP	C:C	Bot1, LpxA3, LpxB1	-
DWRC-1166	GDPv2-592	x	GDPv2-592	x	GDPv1-591	x	DWRC-1166	FIGSDRYWET003	T. durum	landrace	na	ETH	na	ICARDA	IG 79509		Horn of Africa	nr	nr	ETH	C:C	LpxB1, CduB1, Sm1	-
DWRC-1168	GDPv2-593	x	GDPv2-593	x	GDPv1-592	x	DWRC-1168	FIGSDRYWET007	T. durum	landrace	na	RUS	na	ICARDA	IG 81953		Central Asia	nr	nr	CAS	C:C	LpxB1	facultative winter
DWRC-1174	GDPv2-594	x	GDPv2-594	x	GDPv1-593	x	DWRC-1174	FIGSDRYWET028	T. durum	landrace	na	ETH	na	ICARDA	IG 83807		Horn of Africa	nr	nr	ETH	C:C	LpxB1, CduB1	-
DWRC-1175	GDPv2-595	x	GDPv2-595	x	GDPv1-594	x	DWRC-1175	FIGSDRYWET029	T. durum	landrace	na	ETH	na	ICARDA	IG 83842		Horn of Africa	nr	nr	ETH	C:C	CduB1, Sm1	-
DWRC-1176	GDPv2-596	x	GDPv2-596	x	GDPv1-595	x	DWRC-1176	FIGSDRYWET030	T. durum	landrace	na	ETH	na	ICARDA	IG 83846		Horn of Africa	nr	nr	ETH	C:C	LpxB1, CduB1, Sm1	-
DWRC-1177	GDPv2-597	x	GDPv2-597	x	GDPv1-596	x	DWRC-1177	FIGSDRYWET033	T. durum	landrace	na	TUR	na	ICARDA	IG 84294		West Asia	nr	nr	TRC	C:C	CduB1	winter
DWRC-1179	GDPv2-598	x	GDPv2-598	x	GDPv1-597	x	DWRC-1179	FIGSDRYWET038	T. durum	landrace	na	ESP	na	ICARDA	IG 85026		Spain + Portugal	nr	nr	IBE	C:C	LpxA3	winter
DWRC-1182	GDPv2-599	x	GDPv2-599	x	GDPv1-598	x	DWRC-1182	FIGSDRYWET051	T. durum	landrace	na	AFG	na	ICARDA	IG 85521		Central Asia	nr	nr	CAS	C:C	LpxA3, Psy1	-
DWRC-1183	GDPv2-600	x	GDPv2-600	x	GDPv1-599	x	DWRC-1183	FIGSDRYWET053	T. durum	landrace	na	AFG	na	ICARDA	IG 85620		Central Asia	nr	nr	CAS	C:C	Psy1, CduB1	-
DWRC-1184	GDPv2-601	x	GDPv2-601	x	GDPv1-600	x	DWRC-1184	FIGSDRYWET058	T. durum	landrace	na	ETH	na	ICARDA	IG 85981		Horn of Africa	nr	nr	ETH	C:C	CduB1	-
DWRC-1185	GDPv2-602	x	GDPv2-602	x	GDPv1-601	x	DWRC-1185	FIGSDRYWET060	T. durum	landrace	na	ETH	na	ICARDA	IG 85991		Horn of Africa	nr	nr	ETH	C:C	LpxA3	-
DWRC-1186	GDPv2-603	x	GDPv2-603	x	GDPv1-602	x	DWRC-1186	FIGSDRYWET078	T. durum	landrace	na	AFG	na	ICARDA	IG 90233		Central Asia	nr	nr	CAS	C:C	-	-
DWRC-1190	GDPv2-604	x	GDPv2-604	x	GDPv1-603	x	DWRC-1190	FIGSDRYWET098	T. durum	landrace	na	JOR	na	ICARDA	IG 96259		West Asia	nr	nr	LEV	C:C	CduB1	-
DWRC-1193	GDPv2-605	x	GDPv2-605	x	GDPv1-604	x	DWRC-1193	FIGSDRYWET107	T. durum	landrace	na	KAZ	na	ICARDA	IG 98749		Central Asia	nr	nr	CAS	C:C	LpxB1, CduB1	-
DWRC-1195	GDPv2-606	x	GDPv2-606	x	GDPv1-605	x	DWRC-1195	FIGSDRYWET109	T. durum	landrace	na	TUR	na	ICARDA	IG 99022		West Asia	nr	nr	TRC	C:C	LpxB1, Psy1, CduB1, SST1	winter
DWRC-1196	GDPv2-607	x	GDPv2-607	x	GDPv1-606	x	DWRC-1196	FIGSDRYWET110	T. durum	landrace	na	YEM	na	ICARDA	IG 99205		West Asia	nr	nr	ARP	C:C	LpxA3, CduB1	-
DWRC-1197	GDPv2-608	x	GDPv2-608	x	GDPv1-607	x	DWRC-1197	FIGSDRYWET115	T. durum	landrace	na	YEM	na	ICARDA	IG 99214		West Asia	nr	nr	ARP	C:C	CduB1, Vrn3	-
DWRC-1198	GDPv2-609	x	GDPv2-609	x	GDPv1-608	x	DWRC-1198	FIGSDRYWET120	T. durum	landrace	na	YEM	na	ICARDA	IG 99224		West Asia	nr	nr	ARP	C:C	-	-
DWRC-1199	GDPv2-610	x	GDPv2-610	x	GDPv1-609	x	DWRC-1199	FIGSDRYWET130	T. durum	landrace	na	SYR	na	ICARDA	IG 99261		West Asia	nr	nr	LEV	C:C	CduB1	stay green
DWRC-1201	GDPv2-611	x	GDPv2-611	x	GDPv1-610	x	DWRC-1201	FIGSDRYWET143	T. durum	landrace	na	IRN	na	ICARDA	IG 118752		West Asia	nr	nr	LEV	C:C	LpxB1, CduB1	facultative winter
DWRC-1202	GDPv2-612	x	GDPv2-612	x	GDPv1-611	x	DWRC-1202	FIGSDRYWET144	T. durum	landrace	na	IRN	na	ICARDA	IG 119026		West Asia	nr	nr	LEV	C:C	CduB1	winter
DWRC-1203	GDPv2-613	x	GDPv2-613	x	GDPv1-612	x	DWRC-1203	FIGSDRYWET147	T. durum	landrace	na	ARM	na	ICARDA	IG 126364		West Asia	nr	nr	TRC	C:C	LpxA3, Psy1	-
DWRC-1205	GDPv2-614	x	GDPv2-614	x	GDPv1-613	x	DWRC-1205	FIGSDRYWET163	T. durum	landrace	na	RUS	na	ICARDA	IG 127276		Central Asia	nr	nr	CAS	C:C	CduB1	-
DWRC-1206	GDPv2-615	x	GDPv2-615	x	GDPv1-614	x	DWRC-1206	FIGSDRYWET174	T. durum	landrace	na	ARM	na	ICARDA	IG 130921		West Asia	nr	nr	TRC	C:C	-	winter
DWRC-1208	GDPv2-616	x	GDPv2-616	x	GDPv1-615	x	DWRC-1208	FIGSDWHOTCLD005	T. durum	landrace	na	OMN	na	ICARDA	IG 43305		West Asia	nr	nr	ARP	C:C	Bot1, CduB1	-
DWRC-1209	GDPv2-617	x	GDPv2-617	x	GDPv1-616	x	DWRC-1209	FIGSDWHOTCLD009	T. durum	landrace	na	ETH	na	ICARDA	IG 79653		Horn of Africa	nr	nr	ETH	C:C	CduB1, Sm1	-
DWRC-1211	GDPv2-618	x	GDPv2-618	x	GDPv1-617	x	DWRC-1211	FIGSDWHOTCLD021	T. durum	landrace	na	AZE	na	ICARDA	IG 82109		West Asia	nr	nr	TRC	C:C	LpxA3, Psy1, CduB1	facultative winter
DWRC-1212	GDPv2-619	x	GDPv2-619	x	GDPv1-618	x	DWRC-1212	FIGSDWHOTCLD051	T. durum	landrace	na	SAU	na	ICARDA	IG 84040		West Asia	nr	nr	ARP	C:C	Bot1, LpxA3, LpxB1, Psy1, CduB1, Sm1	winter
DWRC-1213	GDPv2-620	x	GDPv2-620	x	GDPv1-619	x	DWRC-1213	FIGSDWHOTCLD063	T. durum	landrace	na	ESP	na	ICARDA	IG 85015		Spain + Portugal	nr	nr	IBE	C:C	LpxA3, SS	-
DWRC-1216	GDPv2-621	x	GDPv2-621	x	GDPv1-620	x	DWRC-1216	FIGSDWHOTCLD090	T. durum	landrace	na	YUG	na	ICARDA	IG 88293		Balkans	nr	nr	CEU	C:C	LpxB1, CduB1	facultative winter
DWRC-1217	GDPv2-622	x	GDPv2-622	x	GDPv1-621	x	DWRC-1217	FIGSDWHOTCLD093	T. durum	landrace	na	ETH	na	ICARDA	IG 88921		Horn of Africa	nr	nr	ETH	C:C	CduB1, Sm1	-
DWRC-1218	GDPv2-623	x	GDPv2-623	x	GDPv1-622	x	DWRC-1218	FIGSDWHOTCLD107	T. durum	landrace	na	ETH	na	ICARDA	IG 90410		Horn of Africa	nr	nr	ETH	C:C	CduB1, Sm1	-
DWRC-1220	GDPv2-624	x	GDPv2-624	x	GDPv1-623	x	DWRC-1220	FIGSDWHOTCLD133	T. durum	landrace	na	ETH	na	ICARDA	IG 90458		Horn of Africa	nr	nr	ETH	C:C	CduB1, Sm1	-
DWRC-1222	GDPv2-625	x	GDPv2-625	x	GDPv1-624	x	DWRC-1222	FIGSDWHOTCLD139	T. durum	landrace	na	ETH	na	ICARDA	IG 90660		Horn of Africa	nr	nr	ETH	C:C	CduB1	-
DWRC-1223	GDPv2-626	x	GDPv2-626	x	GDPv1-625	x	DWRC-1223	FIGSDWHOTCLD144	T. durum	landrace	na	ITA	na	ICARDA	IG 90724		Italy	nr	nr	ITA	C:C	LpxA3	-
DWRC-1224	GDPv2-627	x	GDPv2-627	x	GDPv1-626	x	DWRC-1224	FIGSDWHOTCLD147	T. durum	landrace	na	ITA	na	ICARDA	IG 90738		Italy	nr	nr	ITA	C:C	CduB1, SS	-
DWRC-1225	GDPv2-628	x	GDPv2-628	x	GDPv1-627	x	DWRC-1225	FIGSDWHOTCLD149	T. durum	landrace	na	ITA	na	ICARDA	IG 90743		Italy	nr	nr	ITA	C:C	LpxB1, CduB1	-
DWRC-1227	GDPv2-629	x	GDPv2-629	x	GDPv1-628	x	DWRC-1227	FIGSDWHOTCLD166	T. durum	landrace	na	GRC	na	ICARDA	IG 97150		Balkans	nr	nr	GRC	C:C	LpxA3, LpxB1	-
DWRC-1228	GDPv2-630	x	GDPv2-630	x	GDPv1-629	x	DWRC-1228	FIGSDWHOTCLD168	T. durum	landrace	na	ETH	na	ICARDA	IG 97574		Horn of Africa	nr	nr	ETH	C:C	Sm1	-
DWRC-1229	GDPv2-631	x	GDPv2-631	x	GDPv1-630	x	DWRC-1229	FIGSDWHOTCLD182	T. durum	landrace	na	ITA	na	ICARDA	IG 130807		Italy	nr	nr	ITA	C:C	CduB1	-
DWRC-1230	GDPv2-632	x	GDPv2-632	x	GDPv1-631	x	DWRC-1230	FIGSDWHOTCLD188	T. durum	landrace	na	PAK	na	ICARDA	IG 130987		South Asia	nr	nr	SAS	C:C	Bot1, LpxB1, CduB1	-
DWRC-1231	GDPv2-633	x	GDPv2-633	x	GDPv1-632	x	DWRC-1231	Baladi	T. durum	landrace	1922	SYR	na	ICARDA	IG 95884	Syr36	West Asia	nr	nr	LEV	C:C	CduB1	-
DWRC-1234	GDPv2-634	x	GDPv2-634	x	GDPv1-633	x	DWRC-1234	Biadi	T. durum	landrace	1960	SYR	na	ICARDA	IG 96156	Syr72	West Asia	nr	nr	LEV	C:C	CduB1	-
DWRC-1235	GDPv2-635	x	GDPv2-635	x	GDPv1-634	x	DWRC-1235	Al_Kaf	T. durum	landrace	na	TUN	na	ICARDA	IG 94128	Tun14	North Africa	nr	nr	NAF	C:C	CduB1	-
DWRC-1238	GDPv2-636	x	GDPv2-636	x	GDPv1-635	x	DWRC-1238	Safaqis[Sfax]	T. durum	landrace	na	TUN	na	ICARDA	IG 94806	Tun37	North Africa	nr	nr	NAF	C:C	LpxA3, Psy1, SS	-
DWRC-1239	GDPv2-637	x	GDPv2-637	x	GDPv1-636	x	DWRC-1239	Susah	T. durum	landrace	na	TUN	na	ICARDA	IG 95200	Tun52	North Africa	nr	nr	NAF	C:C	-	-
DWRC-1241	GDPv2-638	x	GDPv2-638	x	GDPv1-637	x	DWRC-1241	Chelf	T. durum	landrace	na	DZA	na	ICARDA	IG 93007	Alg15	North Africa	nr	nr	NAF	C:C	LpxB1, Psy1	-
DWRC-1242	GDPv2-639	x	GDPv2-639	x	GDPv1-638	x	DWRC-1242	SSD_002	T. durum	landrace	na	DZA	na	CNR-IBBR (Italy)		9	North Africa	nr	nr	NAF	C:C	-	-
DWRC-1243	GDPv2-640	x	GDPv2-640	x	GDPv1-639	x	DWRC-1243	SSD_003	T. durum	landrace	na	DZA	na	CNR-IBBR (Italy)		11	North Africa	nr	nr	NAF	C:C	-	-
DWRC-1244	GDPv2-641	x	GDPv2-641	x	GDPv1-640	x	DWRC-1244	SSD_004	T. durum	landrace	na	ESP	na	CNR-IBBR (Italy)		12	Spain + Portugal	nr	nr	IBE	C:C	-	-
DWRC-1245	GDPv2-642	x	GDPv2-642	x	GDPv1-641	x	DWRC-1245	SSD_006	T. durum	landrace	na	DZA	na	CNR-IBBR (Italy)		17	North Africa	nr	nr	NAF	C:C	-	-
DWRC-1246	GDPv2-643	x	GDPv2-643	x	GDPv1-642	x	DWRC-1246	SSD_007	T. durum	landrace	na	PRT	na	CNR-IBBR (Italy)		20	Spain + Portugal	nr	nr	IBE	C:C	-	-
DWRC-1247	GDPv2-644	x	GDPv2-644	x	GDPv1-643	x	DWRC-1247	SSD_011	T. durum	landrace	na	TUN	na	CNR-IBBR (Italy)		24	North Africa	nr	nr	NAF	C:C	-	-
DWRC-1248	GDPv2-645	x	GDPv2-645	x	GDPv1-644	x	DWRC-1248	SSD_017	T. durum	landrace	na	TUN	na	CNR-IBBR (Italy)		35	North Africa	nr	nr	NAF	C:C	-	-
DWRC-1250	GDPv2-646	x	GDPv2-646	x	GDPv1-645	x	DWRC-1250	SSD_027	T. durum	landrace	na	TUN	na	CNR-IBBR (Italy)		51	North Africa	nr	nr	NAF	C:C	-	-
DWRC-1251	GDPv2-647	x	GDPv2-647	x	GDPv1-646	x	DWRC-1251	SSD_028	T. durum	landrace	na	TUN	na	CNR-IBBR (Italy)		52	North Africa	nr	nr	NAF	C:C	-	-
DWRC-1257	GDPv2-648	x	GDPv2-648	x	GDPv1-647	x	DWRC-1257	SSD_041	T. durum	landrace	na	TUN	na	CNR-IBBR (Italy)		89	North Africa	nr	nr	NAF	C:C	-	-
DWRC-1258	GDPv2-649	x	GDPv2-649	x	GDPv1-648	x	DWRC-1258	SSD_043	T. durum	landrace	na	TUN	na	CNR-IBBR (Italy)		94	North Africa	nr	nr	NAF	C:C	-	-
DWRC-1259	GDPv2-650	x	GDPv2-650	x	GDPv1-649	x	DWRC-1259	SSD_044	T. durum	landrace	na	TUN	na	CNR-IBBR (Italy)		96	North Africa	nr	nr	NAF	C:C	-	-
DWRC-1260	GDPv2-651	x	GDPv2-651	x	GDPv1-650	x	DWRC-1260	SSD_047	T. durum	landrace	na	UKR	na	CNR-IBBR (Italy)		190	Central Europe	nr	nr	CEU	C:C	-	-
DWRC-1261	GDPv2-652	x	GDPv2-652	x	GDPv1-651	x	DWRC-1261	SSD_048	T. durum	landrace	na	UKR	na	CNR-IBBR (Italy)		191	Central Europe	nr	nr	CEU	C:C	-	-
DWRC-1262	GDPv2-653	x	GDPv2-653	x	GDPv1-652	x	DWRC-1262	SSD_049	T. durum	landrace	na	RUS	na	CNR-IBBR (Italy)		280	Central Asia	nr	nr	CAS	C:C	-	-
DWRC-1263	GDPv2-654	x	GDPv2-654	x	GDPv1-653	x	DWRC-1263	SSD_052	T. durum	landrace	na	EGY	na	CNR-IBBR (Italy)		321	North Africa	nr	nr	NAF	C:C	-	-
DWRC-1265	GDPv2-655	x	GDPv2-655	x	GDPv1-654	x	DWRC-1265	SSD_064	T. durum	landrace	na	MAR	na	CNR-IBBR (Italy)		345	North Africa	nr	nr	NAF	C:C	-	-
DWRC-1266	GDPv2-656	x	GDPv2-656	x	GDPv1-655	x	DWRC-1266	SSD_065	T. durum	landrace	na	MAR	na	CNR-IBBR (Italy)		346	North Africa	nr	nr	NAF	C:C	-	-
DWRC-1267	GDPv2-657	x	GDPv2-657	x	GDPv1-656	x	DWRC-1267	SSD_066	T. durum	landrace	na	MAR	na	CNR-IBBR (Italy)		347	North Africa	nr	nr	NAF	C:C	-	-
DWRC-1268	GDPv2-658	x	GDPv2-658	x	GDPv1-657	x	DWRC-1268	SSD_067	T. durum	landrace	na	MAR	na	CNR-IBBR (Italy)		349	North Africa	nr	nr	NAF	C:C	-	-
DWRC-1270	GDPv2-659	x	GDPv2-659	x	GDPv1-658	x	DWRC-1270	SSD_069	T. durum	landrace	na	MAR	na	CNR-IBBR (Italy)		351	North Africa	nr	nr	NAF	C:C	-	-
DWRC-1277	GDPv2-660	x	GDPv2-660	x	GDPv1-659	x	DWRC-1277	SSD_092	T. durum	landrace	na	USA	na	CNR-IBBR (Italy)		423	North America	nr	nr	NAM	C:C	-	-
DWRC-1281	GDPv2-661	x	GDPv2-661	x	GDPv1-660	x	DWRC-1281	SSD_107	T. durum	landrace	na	IRQ	na	CNR-IBBR (Italy)		493	West Asia	nr	nr	LEV	C:C	-	-
DWRC-1282	GDPv2-662	x	GDPv2-662	x	GDPv1-661	x	DWRC-1282	SSD_109	T. durum	landrace	na	IRQ	na	CNR-IBBR (Italy)		496	West Asia	nr	nr	LEV	C:C	-	-
DWRC-1283	GDPv2-663	x	GDPv2-663	x	GDPv1-662	x	DWRC-1283	SSD_111	T. durum	landrace	na	IRQ	na	CNR-IBBR (Italy)		499	West Asia	nr	nr	LEV	C:C	-	-
DWRC-1284	GDPv2-664	x	GDPv2-664	x	GDPv1-663	x	DWRC-1284	SSD_112	T. durum	landrace	na	IRQ	na	CNR-IBBR (Italy)		500	West Asia	nr	nr	LEV	C:C	-	-
DWRC-1285	GDPv2-665	x	GDPv2-665	x	GDPv1-664	x	DWRC-1285	SSD_113	T. durum	landrace	na	IRQ	na	CNR-IBBR (Italy)		502	West Asia	nr	nr	LEV	C:C	-	-
DWRC-1287	GDPv2-666	x	GDPv2-666	x	GDPv1-665	x	DWRC-1287	SSD_115	T. durum	landrace	na	IRQ	na	CNR-IBBR (Italy)		504	West Asia	nr	nr	LEV	C:C	-	-
DWRC-1288	GDPv2-667	x	GDPv2-667	x	GDPv1-666	x	DWRC-1288	SSD_118	T. durum	landrace	na	SRB	na	CNR-IBBR (Italy)		561	Balkans	nr	nr	CEU	C:C	-	-
DWRC-1294	GDPv2-668	x	GDPv2-668	x	GDPv1-667	x	DWRC-1294	SSD_128	T. durum	landrace	na	USA	na	CNR-IBBR (Italy)		586	North America	nr	nr	NAM	C:C	-	-
DWRC-1297	GDPv2-669	x	GDPv2-669	x	GDPv1-668	x	DWRC-1297	SSD_137	T. durum	landrace	na	TUR	na	CNR-IBBR (Italy)		624	West Asia	nr	nr	TRC	C:C	-	-
DWRC-1298	GDPv2-670	x	GDPv2-670	x	GDPv1-669	x	DWRC-1298	SSD_142	T. durum	landrace	na	PRT	na	CNR-IBBR (Italy)		642	Spain + Portugal	nr	nr	IBE	C:C	-	-
DWRC-1303	GDPv2-671	x	GDPv2-671	x	GDPv1-670	x	DWRC-1303	SSD_155	T. durum	landrace	na	IND	na	CNR-IBBR (Italy)		694	South Asia	nr	nr	SAS	C:C	-	-
DWRC-1304	GDPv2-672	x	GDPv2-672	x	GDPv1-671	x	DWRC-1304	SSD_157	T. durum	landrace	na	TUN	na	CNR-IBBR (Italy)		698	North Africa	nr	nr	NAF	C:C	-	-
DWRC-1305	GDPv2-673	x	GDPv2-673	x	GDPv1-672	x	DWRC-1305	SSD_158	T. durum	landrace	na	ETH	na	CNR-IBBR (Italy)		699	Horn of Africa	nr	nr	ETH	C:C	-	-
DWRC-1306	GDPv2-674	x	GDPv2-674	x	GDPv1-673	x	DWRC-1306	SSD_162	T. durum	landrace	na	SAU	na	CNR-IBBR (Italy)		703	West Asia	nr	nr	ARP	C:C	-	-
DWRC-1308	GDPv2-675	x	GDPv2-675	x	GDPv1-674	x	DWRC-1308	SSD_173	T. durum	landrace	na	EGY	na	CNR-IBBR (Italy)		1145	North Africa	nr	nr	NAF	C:C	-	-
DWRC-1310	GDPv2-676	x	GDPv2-676	x	GDPv1-675	x	DWRC-1310	SSD_180	T. durum	landrace	na	IND	na	CNR-IBBR (Italy)		1205	South Asia	nr	nr	SAS	C:C	-	-
DWRC-1311	GDPv2-677	x	GDPv2-677	x	GDPv1-676	x	DWRC-1311	SSD_182	T. durum	landrace	na	IND	na	CNR-IBBR (Italy)		1210	South Asia	nr	nr	SAS	C:C	-	-
DWRC-1312	GDPv2-678	x	GDPv2-678	x	GDPv1-677	x	DWRC-1312	SSD_188	T. durum	landrace	na	SYR	na	CNR-IBBR (Italy)		1361	West Asia	nr	nr	LEV	C:C	-	-
DWRC-1313	GDPv2-679	x	GDPv2-679	x	GDPv1-678	x	DWRC-1313	SSD_191	T. durum	landrace	na	SYR	na	CNR-IBBR (Italy)		1368	West Asia	nr	nr	LEV	C:C	-	-
DWRC-1314	GDPv2-680	x	GDPv2-680	x	GDPv1-679	x	DWRC-1314	SSD_195	T. durum	landrace	na	SAU	na	CNR-IBBR (Italy)		1384	West Asia	nr	nr	ARP	C:C	-	-
DWRC-1315	GDPv2-681	x	GDPv2-681	x	GDPv1-680	x	DWRC-1315	SSD_239	T. durum	landrace	na	ETH	na	CNR-IBBR (Italy)			Horn of Africa	nr	nr	ETH	C:C	-	-
DWRC-1316	GDPv2-682	x	GDPv2-682	x	GDPv1-681	x	DWRC-1316	SSD_240	T. durum	landrace	na	ETH	na	CNR-IBBR (Italy)		1820	Horn of Africa	nr	nr	ETH	C:C	-	-
DWRC-1318	GDPv2-683	x	GDPv2-683	x	GDPv1-682	x	DWRC-1318	SSD_244	T. durum	landrace	na	ETH	na	CNR-IBBR (Italy)			Horn of Africa	nr	nr	ETH	C:C	-	-
DWRC-1319	GDPv2-684	x	GDPv2-684	x	GDPv1-683	na	DWRC-1319	SSD_245	T. durum	landrace	nr	ETH	nr	CNR-IBBR (Italy)			Horn of Africa	nr	nr	nr
DWRC-1321	GDPv2-685	x	GDPv2-685	x	GDPv1-684	x	DWRC-1321	SSD_253	T. durum	landrace	na	CYP	na	CNR-IBBR (Italy)		1894	West Asia	nr	nr	TRC	C:C	-	-
DWRC-1322	GDPv2-686	x	GDPv2-686	x	GDPv1-685	x	DWRC-1322	SSD_255	T. durum	landrace	na	AFG	na	CNR-IBBR (Italy)		1919	Central Asia	nr	nr	CAS	C:C	-	-
DWRC-1323	GDPv2-687	x	GDPv2-687	x	GDPv1-686	x	DWRC-1323	SSD_256	T. durum	landrace	na	IRN	na	CNR-IBBR (Italy)		1928	West Asia	nr	nr	LEV	C:C	-	-
DWRC-1324	GDPv2-688	x	GDPv2-688	x	GDPv1-687	x	DWRC-1324	SSD_262	T. durum	landrace	na	IRN	na	CNR-IBBR (Italy)		1936	West Asia	nr	nr	LEV	C:C	-	-
DWRC-1325	GDPv2-689	x	GDPv2-689	x	GDPv1-688	x	DWRC-1325	SSD_264	T. durum	landrace	na	ITA	na	CNR-IBBR (Italy)		1947	Italy	nr	nr	ITA	C:C	-	-
DWRC-1327	GDPv2-690	x	GDPv2-690	x	GDPv1-689	x	DWRC-1327	SSD_269	T. durum	landrace	na	IRN	na	CNR-IBBR (Italy)		1984	West Asia	nr	nr	LEV	C:C	-	-
DWRC-1328	GDPv2-691	x	GDPv2-691	x	GDPv1-690	x	DWRC-1328	SSD_271	T. durum	landrace	na	IRN	na	CNR-IBBR (Italy)		1987	West Asia	nr	nr	LEV	C:C	-	-
DWRC-1329	GDPv2-692	x	GDPv2-692	x	GDPv1-691	x	DWRC-1329	SSD_278	T. durum	landrace	na	BGR	na	CNR-IBBR (Italy)		2070	Balkans	nr	nr	CEU	C:C	-	-
DWRC-1331	GDPv2-693	x	GDPv2-693	x	GDPv1-692	x	DWRC-1331	SSD_292	T. durum	landrace	na	TUN	na	CNR-IBBR (Italy)		2169	North Africa	nr	nr	NAF	C:C	-	-
DWRC-1332	GDPv2-694	x	GDPv2-694	x	GDPv1-693	x	DWRC-1332	SSD_294	T. durum	landrace	na	TUN	na	CNR-IBBR (Italy)		2171	North Africa	nr	nr	NAF	C:C	-	-
DWRC-1333	GDPv2-695	x	GDPv2-695	x	GDPv1-694	x	DWRC-1333	SSD_302	T. durum	landrace	na	TUN	na	CNR-IBBR (Italy)		2180	North Africa	nr	nr	NAF	C:C	-	-
DWRC-1334	GDPv2-696	x	GDPv2-696	x	GDPv1-695	x	DWRC-1334	SSD_303	T. durum	landrace	na	TUN	na	CNR-IBBR (Italy)		2181	North Africa	nr	nr	NAF	C:C	-	-
DWRC-1336	GDPv2-697	x	GDPv2-697	x	GDPv1-696	x	DWRC-1336	SSD_315	T. durum	landrace	na	LBY	na	CNR-IBBR (Italy)		2269	North Africa	nr	nr	NAF	C:C	-	-
DWRC-1337	GDPv2-698	x	GDPv2-698	x	GDPv1-697	x	DWRC-1337	SSD_322	T. durum	landrace	na	TUR	na	CNR-IBBR (Italy)		2561	West Asia	nr	nr	TRC	C:C	-	-
DWRC-1338	GDPv2-699	x	GDPv2-699	x	GDPv1-698	x	DWRC-1338	SSD_325	T. durum	landrace	na	SYR	na	CNR-IBBR (Italy)		2675	West Asia	nr	nr	LEV	C:C	-	-
DWRC-1339	GDPv2-700	x	GDPv2-700	x	GDPv1-699	x	DWRC-1339	SSD_326	T. durum	landrace	na	BIH	na	CNR-IBBR (Italy)			Balkans	nr	nr	CEU	C:C	-	-
DWRC-1343	GDPv2-701	x	GDPv2-701	x	GDPv1-700	x	DWRC-1343	SSD_336	T. durum	landrace	na	IRQ	na	CNR-IBBR (Italy)		2964	West Asia	nr	nr	LEV	C:C	-	-
DWRC-1346	GDPv2-702	x	GDPv2-702	x	GDPv1-701	x	DWRC-1346	SSD_348	T. durum	landrace	na	IRN	na	CNR-IBBR (Italy)		3067	West Asia	nr	nr	LEV	C:C	-	-
DWRC-1354	GDPv2-703	x	GDPv2-703	x	GDPv1-702	x	DWRC-1354	SSD_400	T. durum	landrace	na	GRC	na	CNR-IBBR (Italy)		17674	Balkans	nr	nr	GRC	C:C	-	-
DWRC-1355	GDPv2-704	x	GDPv2-704	x	GDPv1-703	x	DWRC-1355	SSD_407	T. durum	landrace	na	GRC	na	CNR-IBBR (Italy)		17688	Balkans	nr	nr	GRC	C:C	-	-
DWRC-1357	GDPv2-705	x	GDPv2-705	x	GDPv1-704	x	DWRC-1357	SSD_411	T. durum	landrace	na	GRC	na	CNR-IBBR (Italy)		17696	Balkans	nr	nr	GRC	C:C	-	-
DWRC-1358	GDPv2-706	x	GDPv2-706	x	GDPv1-705	x	DWRC-1358	SSD_412	T. durum	landrace	na	GRC	na	CNR-IBBR (Italy)		17698	Balkans	nr	nr	GRC	C:C	-	-
DWRC-1360	GDPv2-707	x	GDPv2-707	x	GDPv1-706	x	DWRC-1360	SSD_415	T. durum	landrace	na	GRC	na	CNR-IBBR (Italy)		17711	Balkans	nr	nr	GRC	C:C	-	-
DWRC-1361	GDPv2-708	x	GDPv2-708	x	GDPv1-707	x	DWRC-1361	SSD_416	T. durum	landrace	na	GRC	na	CNR-IBBR (Italy)		17712	Balkans	nr	nr	GRC	C:C	-	-
DWRC-1366	GDPv2-709	x	GDPv2-709	x	GDPv1-708	x	DWRC-1366	SSD_431	T. durum	landrace	na	GRC	na	CNR-IBBR (Italy)		17790	Balkans	nr	nr	GRC	C:C	-	-
DWRC-1368	GDPv2-710	x	GDPv2-710	x	GDPv1-709	x	DWRC-1368	SSD_443	T. durum	landrace	na	GRC	na	CNR-IBBR (Italy)		17848	Balkans	nr	nr	GRC	C:C	-	-
DWRC-1370	GDPv2-711	x	GDPv2-711	x	GDPv1-710	x	DWRC-1370	SSD_451	T. durum	landrace	na	IRQ	na	CNR-IBBR (Italy)		27815	West Asia	nr	nr	LEV	C:C	-	-
DWRC-1371	GDPv2-712	x	GDPv2-712	x	GDPv1-711	x	DWRC-1371	SSD_453	T. durum	landrace	na	IRQ	na	CNR-IBBR (Italy)		27841	West Asia	nr	nr	LEV	C:C	-	-
DWRC-1374	GDPv2-713	x	GDPv2-713	x	GDPv1-712	x	DWRC-1374	SSD_467	T. durum	landrace	na	GRC	na	CNR-IBBR (Italy)		3479	Balkans	nr	nr	GRC	C:C	-	-
DWRC-1375	GDPv2-714	x	GDPv2-714	x	GDPv1-713	x	DWRC-1375	SSD_470	T. durum	landrace	na	ESP	na	CNR-IBBR (Italy)		4140	Spain + Portugal	nr	nr	IBE	C:C	-	-
DWRC-1376	GDPv2-715	x	GDPv2-715	x	GDPv1-714	x	DWRC-1376	SSD_477	T. durum	landrace	na	ITA	na	CNR-IBBR (Italy)		4844	Italy	nr	nr	ITA	C:C	-	-
DWRC-1378	GDPv2-716	x	GDPv2-716	x	GDPv1-715	x	DWRC-1378	SSD_482	T. durum	landrace	na	ITA	na	CNR-IBBR (Italy)		4879	Italy	nr	nr	ITA	C:C	-	-
DWRC-1379	GDPv2-717	x	GDPv2-717	x	GDPv1-716	x	DWRC-1379	SSD_483	T. durum	landrace	na	GRC	na	CNR-IBBR (Italy)		5025	Balkans	nr	nr	GRC	C:C	-	-
DWRC-1380	GDPv2-718	x	GDPv2-718	x	GDPv1-717	x	DWRC-1380	SSD_486	T. durum	landrace	na	GRC	na	CNR-IBBR (Italy)		5064	Balkans	nr	nr	GRC	C:C	-	-
DWRC-1383	GDPv2-719	x	GDPv2-719	x	GDPv1-718	x	DWRC-1383	SSD_491	T. durum	landrace	na	GRC	na	CNR-IBBR (Italy)		5163	Balkans	nr	nr	GRC	C:C	-	-
DWRC-1386	GDPv2-720	x	GDPv2-720	x	GDPv1-719	x	DWRC-1386	SSD_500	T. durum	landrace	na	ITA	na	CNR-IBBR (Italy)		5813	Italy	nr	nr	ITA	C:C	-	-
DWRC-1393	GDPv2-721	x	GDPv2-721	x	GDPv1-720	x	DWRC-1393	SSD_531	T. durum	landrace	na	ITA	na	CNR-IBBR (Italy)		10574	Italy	nr	nr	ITA	C:C	-	-
DWRC-1398	GDPv2-722	x	GDPv2-722	x	GDPv1-721	x	DWRC-1398	BIANCUCCIA	T. durum	landrace	1930	ITA	na	CREA- Research Centre for Cereal and Industrial Crops (Italy)			Italy	nr	nr	ITA	T:T	-	-
DWRC-1399	GDPv2-723	x	GDPv2-723	x	GDPv1-722	x	DWRC-1399	BIVONA	T. turgidum	landrace	1960	ITA	na	CREA- Research Centre for Cereal and Industrial Crops (Italy)			Italy	nr	nr	ITA	C:C	-	-
DWRC-1401	GDPv2-724	x	GDPv2-724	x	GDPv1-723	x	DWRC-1401	BUFALA_Rossa_Lunga	T. turgidum	landrace	1962	ITA	na	CREA- Research Centre for Cereal and Industrial Crops (Italy)			Italy	nr	nr	ITA	C:C	-	-
DWRC-1402	GDPv2-725	x	GDPv2-725	x	GDPv1-724	x	DWRC-1402	CASTIGLIONE	T. durum	landrace	1928	ITA	na	CREA- Research Centre for Cereal and Industrial Crops (Italy)			Italy	nr	nr	ITA	C:C	-	-
DWRC-1403	GDPv2-726	x	GDPv2-726	x	GDPv1-725	x	DWRC-1403	CICIREDDA	T. turgidum	landrace	1973	ITA	na	CREA- Research Centre for Cereal and Industrial Crops (Italy)			Italy	nr	nr	ITA	C:C	-	-
DWRC-1404	GDPv2-727	x	GDPv2-727	x	GDPv1-726	x	DWRC-1404	CURCITTA	T. durum	landrace	na	ITA	na	CREA- Research Centre for Cereal and Industrial Crops (Italy)			Italy	nr	nr	ITA	C:C	-	-
DWRC-1405	GDPv2-728	x	GDPv2-728	x	GDPv1-727	x	DWRC-1405	FARRO_LUNGO	T. durum	landrace	1927	ITA	na	CREA- Research Centre for Cereal and Industrial Crops (Italy)			Italy	nr	nr	ITA	C:C	-	-
DWRC-1407	GDPv2-729	x	GDPv2-729	x	GDPv1-728	x	DWRC-1407	GIOIA	T. durum	landrace	1962	ITA	na	CREA- Research Centre for Cereal and Industrial Crops (Italy)			Italy	nr	nr	ITA	C:C	-	-
DWRC-1408	GDPv2-730	x	GDPv2-730	x	GDPv1-729	x	DWRC-1408	INGLESA	T. durum	landrace	1962	ITA	na	CREA- Research Centre for Cereal and Industrial Crops (Italy)			Italy	nr	nr	ITA	C:C	-	-
DWRC-1409	GDPv2-731	x	GDPv2-731	x	GDPv1-730	x	DWRC-1409	LINA	T. durum	landrace	1962	ITA	na	CREA- Research Centre for Cereal and Industrial Crops (Italy)			Italy	nr	nr	ITA	C:C	-	-
DWRC-1411	GDPv2-732	x	GDPv2-732	x	GDPv1-731	x	DWRC-1411	PAOLA	T. durum	landrace	na	ITA	na	CREA- Research Centre for Cereal and Industrial Crops (Italy)			Italy	nr	nr	ITA	C:C	-	-
DWRC-1414	GDPv2-733	x	GDPv2-733	x	GDPv1-732	x	DWRC-1414	RUSCIA	T. durum	landrace	1930	ITA	na	CREA- Research Centre for Cereal and Industrial Crops (Italy)			Italy	nr	nr	ITA	C:C	-	-
DWRC-1416	GDPv2-734	x	GDPv2-734	x	GDPv1-733	x	DWRC-1416	SAMMARTINARA	T. durum	landrace	1928	ITA	na	CREA- Research Centre for Cereal and Industrial Crops (Italy)			Italy	nr	nr	ITA	C:C	-	-
DWRC-1417	GDPv2-735	x	GDPv2-735	x	GDPv1-734	x	DWRC-1417	SCORSONERA_(Saragolla)	T. durum	landrace	na	ITA	na	CREA- Research Centre for Cereal and Industrial Crops (Italy)			Italy	nr	nr	ITA	C:C	-	-
DWRC-1425	GDPv2-736	x	GDPv2-736	x	GDPv1-735	x	DWRC-1425	CANU_ARDESU	T. durum	landrace	na	ITA	na	CREA- Research Centre for Cereal and Industrial Crops (Italy)			Italy	nr	nr	ITA	C:C	-	-
DWRC-1426	GDPv2-737	x	GDPv2-737	x	GDPv1-736	x	DWRC-1426	CANU_BASCIU	T. durum	landrace	na	ITA	na	CREA- Research Centre for Cereal and Industrial Crops (Italy)			Italy	nr	nr	ITA	C:C	-	-
DWRC-1510	GDPv2-738	x	GDPv2-738	x	GDPv1-737	x	DWRC-1510	LEUCURUM-3	T. durum	modern	1976	UZB	PlantSci.St.PetersburgRussia / Turkish sample # К-16034	RIGLC-Gallaaral (Uzbekistan)			Central Asia	CEA	70-80	nr	C:C	-	-
DWRC-1512	GDPv2-739	x	GDPv2-739	x	GDPv1-738	x	DWRC-1512	MARVARID	T. durum	modern	1998	UZB	ALTYN-BUGDAI/YUBILEINAYA//MELANOPUS-2	RIGLC-Gallaaral (Uzbekistan)			Central Asia	CEA	91-00	nr	C:C	-	-
DWRC-1513	GDPv2-740	x	GDPv2-740	x	GDPv1-739	x	DWRC-1513	YOQUT-2014	T. durum	modern	na	UZB	Marvarid / Syrian Waha // Leucurum-3	RIGLC-Gallaaral (Uzbekistan)			Central Asia	CEA	na	nr	C:C	-	-
DWRC-1516	GDPv2-741	x	GDPv2-741	x	GDPv1-740	x	DWRC-1516	MINGCHINOR	T. durum	modern	2016	UZB	Quarmal/Gbch-2/3/Mrf2/Normal/Bcr/	RIGLC-Karshi (Uzbekistan)			Central Asia	CEA	11-18	nr	T:T	-	-
DWRC-1518	GDPv2-742	x	GDPv2-742	x	GDPv1-741	x	DWRC-1518	ISTIQBOLLI	T. durum	modern	na	UZB	na	RIGLC-Karshi (Uzbekistan)			Central Asia	CEA	na	nr	T:T	-	-
DWRC-1520	GDPv2-743	x	GDPv2-743	x	GDPv1-742	x	DWRC-1520	MAKUZ-3	T. durum	modern	2000	UZB	GALLYA-ARAL-5/(ITA)K-51001	RIGLC-Karshi (Uzbekistan)			Central Asia	CEA	91-00	nr	T:T	-	-
DWRC-1522	GDPv2-744	x	GDPv2-744	x	GDPv1-743	x	DWRC-1522	QARSHI-16	T. durum	modern	na	UZB	na	RIGLC-Karshi (Uzbekistan)			Central Asia	CEA	na	nr	T:T	-	-
DWRC-2025	GDPv2-745	x	GDPv2-745	x	GDPv1-744	x	DWRC-2025	PI480352	T. durum	landrace	na	ETH	na	Bari University (Italy)		AG255	Horn of Africa	nr	nr	ETH	C:C	-	-
DWRC-2026	GDPv2-746	x	GDPv2-746	x	GDPv1-745	x	DWRC-2026	PI204020_ Vermelho de Barba Preta	T. durum	landrace	na	PRT	na	Bari University (Italy)		AG256	Spain + Portugal	nr	nr	IBE	C:C	-	-
DWRC-2043	GDPv2-747	x	GDPv2-747	x	GDPv1-746	x	DWRC-2043	Aziziah	T. durum	landrace	1925	ITA	na	CREA- Research Centre for Cereal and Industrial Crops (Italy)		AG17	Italy	nr	nr	ITA	C:C	-	-
DWRC-2082	GDPv2-748	x	GDPv2-748	x	GDPv1-747	x	DWRC-2082	Kyperounda	T. durum	landrace	1956	MAR	na	CREA- Research Centre for Cereal and Industrial Crops (Italy)		AG61	North Africa	nr	nr	NAF	C:C	-	-
DWRC-2120	GDPv2-749	x	GDPv2-749	x	GDPv1-748	x	DWRC-2120	Taganrog	T. durum	landrace	1934	ITA	na	CREA- Research Centre for Cereal and Industrial Crops (Italy)		AG108	Italy	nr	nr	ITA	C:C	-	-
DWRC-2121	GDPv2-750	x	GDPv2-750	x	GDPv1-749	x	DWRC-2121	Timilia	T. durum	landrace	1930	ITA	na	CREA- Research Centre for Cereal and Industrial Crops (Italy)		AG109	Italy	nr	nr	ITA	C:C	-	-
DWRC-2143	GDPv2-751	x	GDPv2-751	x	GDPv1-750	np	DWRC-2143	MG29896	T. durum	landrace	nr	na	nr	CREA- Research Centre for Cereal and Industrial Crops (Italy)			nr	nr	nr	nr
DWRC-2164	GDPv2-752	x	GDPv2-752	x	GDPv1-751	x	DWRC-2164	377b	T. durum	landrace	1968 (USDA NPGS received)	ETH	(S) PI 331246	USDA-ARS (Usa)	CItr14434	Durum021	Horn of Africa	nr	nr	ETH	C:C	-	-
DWRC-2171	GDPv2-753	x	GDPv2-753	x	GDPv1-752	x	DWRC-2171	Ajili	T. durum	landrace	1972 (USDA NPGS received)	TUN	selection from CI 15468	USDA-ARS (Usa)	CItr15911	Durum043	North Africa	nr	nr	NAF	C:C	-	-
DWRC-2184	GDPv2-754	x	GDPv2-754	x	GDPv1-753	x	DWRC-2184	Akbasak	T. durum	landrace	1951	TUR	na	USDA-ARS (Usa)	PI167652	Durum119	West Asia	nr	nr	TRC	C:C	-	-
DWRC-2194	GDPv2-755	x	GDPv2-755	x	GDPv1-754	x	DWRC-2194	Azulejo	T. durum	landrace	1950 (USDA NPGS received)	ESP	na	USDA-ARS (Usa)	PI191011	Durum158	Spain + Portugal	nr	nr	IBE	C:C	-	-
DWRC-2206	GDPv2-756	x	GDPv2-756	x	GDPv1-755	x	DWRC-2206	Amarelo_de_Barba_Preta	T. durum	landrace	1927	PRT	na	USDA-ARS (Usa)	PI192852	Durum188	Spain + Portugal	nr	nr	IBE	C:C	-	-
DWRC-2213	GDPv2-757	x	GDPv2-757	x	GDPv1-756	x	DWRC-2213	Hordeiforme_27	T. durum	landrace	1933	RUS	selection from Kubanka	USDA-ARS (Usa)	PI251918	Durum230	Central Asia	nr	nr	CAS	C:C	-	-
DWRC-2243	GDPv2-758	x	GDPv2-758	x	GDPv1-757	x	DWRC-2243	Abyssinicum	T. durum	landrace	1968 (USDA NPGS received)	UK	na	USDA-ARS (Usa)	PI330529	Durum318	Central Europe	nr	nr	CEU	C:C	-	-
DWRC-2248	GDPv2-759	x	GDPv2-759	x	GDPv1-758	x	DWRC-2248	Abu_Fashit_NPGS	T. durum	landrace	1924	ISR	na	USDA-ARS (Usa)	PI384037	Durum344	West Asia	nr	nr	LEV	C:C	-	-
DWRC-2251	GDPv2-760	x	GDPv2-760	x	GDPv1-759	x	DWRC-2251	T-2	T. durum	landrace	1953	PAK	na	USDA-ARS (Usa)	PI388133	Dururm358	South Asia	nr	nr	SAS	C:C	-	-
DWRC-2261	GDPv2-761	x	GDPv2-761	x	GDPv1-760	x	DWRC-2261	IQ_118	T. durum	landrace	1983 (USDA NPGS received)	IRQ	na	USDA-ARS (Usa)	PI481585	Dururm391	West Asia	nr	nr	LEV	C:C	-	-
DWRC-2285	GDPv2-762	x	GDPv2-762	x	GDPv1-761	x	DWRC-2285	Mamhoudi	T. durum	landrace	1976 (collecting date)	TUN	na	USDA-ARS (Usa)	PI534370	Durum451	North Africa	nr	nr	NAF	C:C	-	-
DWRC-2288	GDPv2-763	x	GDPv2-763	x	GDPv1-762	x	DWRC-2288	IWA8609000	T. turanicum	landrace	1935 ( collecting date)	IRN	na	USDA-ARS (Usa)	PI624829	Durum489	West Asia	nr	nr	LEV	C:C	-	-
DWRC-1919	GDPv2-764	x	GDPv2-764	na	\	x	DWRC-1919	K_cer	T. turanicum	landrace	na	EGY	na	Bari University (Italy)		AG126	North Africa	nr	nr	NAF	C:C	-	-
DWRC-1921	GDPv2-765	x	GDPv2-765	na	\	x	DWRC-1921	PI68287	T. turanicum	landrace	na	AZE	na	Bari University (Italy)		AG128	West Asia	nr	nr	TRC	C:C	-	-
DWRC-1922	GDPv2-766	x	GDPv2-766	na	\	x	DWRC-1922	PI113393	T. turanicum	landrace	na	IRQ	na	Bari University (Italy)		AG129	West Asia	nr	nr	LEV	C:C	-	-
DWRC-1923	GDPv2-767	x	GDPv2-767	na	\	x	DWRC-1923	PI167481	T. turanicum	landrace	na	TUR	na	Bari University (Italy)		AG130	West Asia	nr	nr	TRC	C:C	-	-
DWRC-1926	GDPv2-768	x	GDPv2-768	na	\	x	DWRC-1926	PI254206	T. turanicum	landrace	na	IRN	na	Bari University (Italy)		AG133	West Asia	nr	nr	LEV	C:C	-	-
DWRC-1928	GDPv2-769	x	GDPv2-769	na	\	x	DWRC-1928	PI290530	T. turanicum	landrace	na	HUN	na	Bari University (Italy)		AG135	Central Europe	nr	nr	CEU	C:C	-	-
DWRC-1929	GDPv2-770	x	GDPv2-770	na	\	np	DWRC-1929	PI306665	T. turanicum	landrace	nr	FRA	nr	Bari University (Italy)	PI306665		France	nr	nr	nr
DWRC-1930	GDPv2-771	x	GDPv2-771	na	\	x	DWRC-1930	PI576854	T. turanicum	landrace	na	TUR	na	Bari University (Italy)		AG137	West Asia	nr	nr	TRC	C:C	-	-
DWRC-1932	GDPv2-772	x	GDPv2-772	na	\	x	DWRC-1932	PI624429	T. turanicum	landrace	na	IRN	na	Bari University (Italy)		AG139	West Asia	nr	nr	LEV	C:C	-	-
DWRC-1933	GDPv2-773	x	GDPv2-773	na	\	x	DWRC-1933	PI127106	T. turanicum	landrace	na	AFG	na	Bari University (Italy)		AG140	Central Asia	nr	nr	CAS	C:C	-	-
DWRC-1934	GDPv2-774	x	GDPv2-774	na	\	x	DWRC-1934	PI67343	T. turanicum	landrace	na	AUS	na	Bari University (Italy)		AG141	Australia	nr	nr	AUS	C:C	-	-
DWRC-1937	GDPv2-775	x	GDPv2-775	na	\	x	DWRC-1937	PI352514_Zogal Bugda	T. turanicum	landrace	na	AZE	na	Bari University (Italy)		AG144	West Asia	nr	nr	TRC	C:C	-	-
DWRC-1939	GDPv2-776	x	GDPv2-776	na	\	x	DWRC-1939	PI210845	T. polonicum	landrace	na	IRN	na	Bari University (Italy)		AG146	West Asia	nr	nr	LEV	C:C	-	-
DWRC-1940	GDPv2-777	x	GDPv2-777	na	\	x	DWRC-1940	PI223171_Tafeelih Riti	T. polonicum	landrace	na	JOR	na	Bari University (Italy)		AG147	West Asia	nr	nr	LEV	C:C	-	-
DWRC-1941	GDPv2-778	x	GDPv2-778	na	\	x	DWRC-1941	PI266846	T. polonicum	landrace	na	UK	na	Bari University (Italy)		AG148	Central Europe	nr	nr	CEU	C:C	-	-
DWRC-1945	GDPv2-779	x	GDPv2-779	na	\	x	DWRC-1945	PI289606	T. polonicum	landrace	na	UK	na	Bari University (Italy)		AG152	Central Europe	nr	nr	CEU	C:C	-	-
DWRC-1946	GDPv2-780	x	GDPv2-780	na	\	x	DWRC-1946	PI290512	T. polonicum	landrace	na	PRT	na	Bari University (Italy)		AG153	Spain + Portugal	nr	nr	IBE	C:C	-	-
DWRC-1947	GDPv2-781	x	GDPv2-781	na	\	x	DWRC-1947	PI306549	T. polonicum	landrace	na	ROU	na	Bari University (Italy)		AG154	Balkans	nr	nr	CEU	C:C	-	-
DWRC-1949	GDPv2-782	x	GDPv2-782	na	\	x	DWRC-1949	PI330555_Martinari	T. polonicum	landrace	na	na	na	Bari University (Italy)		AG156	na	nr	nr	na	C:C	-	-
DWRC-1950	GDPv2-783	x	GDPv2-783	na	\	x	DWRC-1950	PI349051	T. polonicum	landrace	na	GEO	na	Bari University (Italy)		AG157	West Asia	nr	nr	TRC	C:C	-	-
DWRC-1952	GDPv2-784	x	GDPv2-784	na	\	x	DWRC-1952	PI352488	T. polonicum	landrace	na	ITA	na	Bari University (Italy)		AG159	Italy	nr	nr	ITA	C:C	-	-
DWRC-1954	GDPv2-785	x	GDPv2-785	na	\	x	DWRC-1954	PI366117	T. polonicum	landrace	na	EGY	na	Bari University (Italy)	PI366117	AG162	North Africa	nr	nr	NAF	C:C	-	-
DWRC-1955	GDPv2-786	x	GDPv2-786	na	\	x	DWRC-1955	PI387479	T. polonicum	landrace	na	ETH	na	Bari University (Italy)		AG163	Horn of Africa	nr	nr	ETH	C:C	-	-
DWRC-1957	GDPv2-787	x	GDPv2-787	na	\	x	DWRC-1957	PI208911	T. polonicum	landrace	na	IRQ	na	Bari University (Italy)		AG165	West Asia	nr	nr	LEV	C:C	-	-
DWRC-1958	GDPv2-788	x	GDPv2-788	na	\	x	DWRC-1958	PI56263	T. turgidum	landrace	na	PRT	na	Bari University (Italy)		AG167	Spain + Portugal	nr	nr	IBE	C:C	-	-
DWRC-1960	GDPv2-789	x	GDPv2-789	na	\	x	DWRC-1960	PI157983	T. turgidum	landrace	na	ITA	na	Bari University (Italy)		AG169	Italy	nr	nr	ITA	C:C	-	-
DWRC-1961	GDPv2-790	x	GDPv2-790	na	\	x	DWRC-1961	PI157985	T. turgidum	landrace	na	ITA	na	Bari University (Italy)		AG170	Italy	nr	nr	ITA	C:C	-	-
DWRC-1962	GDPv2-791	x	GDPv2-791	na	\	x	DWRC-1962	PI173503	T. turgidum	landrace	na	TUR	na	Bari University (Italy)		AG171	West Asia	nr	nr	TRC	C:C	-	-
DWRC-1963	GDPv2-792	x	GDPv2-792	na	\	x	DWRC-1963	PI185723	T. turgidum	landrace	na	PRT	na	Bari University (Italy)		AG172	Spain + Portugal	nr	nr	IBE	C:C	-	-
DWRC-1964	GDPv2-793	x	GDPv2-793	na	\	x	DWRC-1964	PI191104	T. turgidum	landrace	na	ESP	na	Bari University (Italy)		AG173	Spain + Portugal	nr	nr	IBE	C:C	-	-
DWRC-1965	GDPv2-794	x	GDPv2-794	na	\	x	DWRC-1965	PI191145	T. turgidum	landrace	na	ESP	na	Bari University (Italy)		AG174	Spain + Portugal	nr	nr	IBE	C:C	-	-
DWRC-1968	GDPv2-795	x	GDPv2-795	na	\	x	DWRC-1968	PI221423	T. turgidum	landrace	na	PRT	na	Bari University (Italy)		AG177	Spain + Portugal	nr	nr	IBE	C:C	-	-
DWRC-1970	GDPv2-796	x	GDPv2-796	na	\	x	DWRC-1970	PI290522	T. turgidum	landrace	na	DEU	na	Bari University (Italy)		AG179	Central Europe	nr	nr	CEU	C:C	-	-
DWRC-1972	GDPv2-797	x	GDPv2-797	na	\	x	DWRC-1972	PI341391	T. turgidum	landrace	na	TUR	na	Bari University (Italy)		AG181	West Asia	nr	nr	TRC	C:C	-	-
DWRC-1973	GDPv2-798	x	GDPv2-798	na	\	x	DWRC-1973	PI352538	T. turgidum	landrace	na	UK	na	Bari University (Italy)		AG182	Central Europe	nr	nr	CEU	C:C	-	-
DWRC-1974	GDPv2-799	x	GDPv2-799	na	\	x	DWRC-1974	PI352541	T. turgidum	landrace	na	DEU	na	Bari University (Italy)		AG183	Central Europe	nr	nr	CEU	C:C	-	-
DWRC-1977	GDPv2-800	x	GDPv2-800	na	\	x	DWRC-1977	CItr7665	T. carthlicum	landrace	nr	RUS	nr	Bari University (Italy)		AG186	Central Asia	nr	nr	CAS	C:C	-	-
DWRC-1978	GDPv2-801	x	GDPv2-801	na	\	x	DWRC-1978	PI70738	T. turanicum	landrace	na	IRQ	na	Bari University (Italy)		AG187	West Asia	nr	nr	LEV	C:C	-	-
DWRC-1979	GDPv2-802	x	GDPv2-802	na	\	x	DWRC-1979	PI94755	T. carthlicum o aestivum	landrace	nr	GEO	nr	Bari University (Italy)		AG188	West Asia	nr	nr	TRC	C:C	-	-
DWRC-1980	GDPv2-803	x	GDPv2-803	na	\	x	DWRC-1980	PI283888	T. carthlicum	landrace	nr	IRN	nr	Bari University (Italy)		AG190	West Asia	nr	nr	LEV	C:C	-	-
DWRC-1981	GDPv2-804	x	GDPv2-804	na	\	x	DWRC-1981	PI341800	T. carthlicum	landrace	nr	RUS	nr	Bari University (Italy)		AG191	Central Asia	nr	nr	CAS	C:C	-	-
DWRC-1982	GDPv2-805	x	GDPv2-805	na	\	x	DWRC-1982	PI499972	T. carthlicum	landrace	nr	GEO	nr	Bari University (Italy)		AG192	West Asia	nr	nr	TRC	C:C	-	-
DWRC-1983	GDPv2-806	x	GDPv2-806	na	\	x	DWRC-1983	PI532501	T. carthlicum	landrace	nr	RUS	nr	Bari University (Italy)		AG193	Central Asia	nr	nr	CAS	C:C	-	-
DWRC-1984	GDPv2-807	x	GDPv2-807	na	\	x	DWRC-1984	PI573182	T. carthlicum	landrace	nr	TUR	nr	Bari University (Italy)	WEA	AG195	West Asia	nr	nr	TRC	C:C	-	-
DWRC-1985	GDPv2-808	x	GDPv2-808	na	\	x	DWRC-1985	PI585017	T. carthlicum	landrace	nr	GEO	nr	Bari University (Italy)		AG196	West Asia	nr	nr	TRC	C:C	-	-
DWRC-1986	GDPv2-809	x	GDPv2-809	na	\	x	DWRC-1986	PI585018	T. carthlicum	landrace	nr	GEO	nr	Bari University (Italy)		AG197	West Asia	nr	nr	TRC	C:C	-	-
DWRC-2018	GDPv2-810	x	GDPv2-810	na	\	x	DWRC-2018	CItr7809_TR98ID_SD	T. turgidum	landrace	na	ETH	na	Bari University (Italy)		AG248	Horn of Africa	nr	nr	ETH	C:C	-	-
DWRC-2019	GDPv2-811	x	GDPv2-811	na	\	x	DWRC-2019	CItr14629_TR02ID_SD	T. durum	landrace	na	ETH	na	Bari University (Italy)		PG020	Horn of Africa	nr	nr	ETH	C:C	-	-
DWRC-2020	GDPv2-812	x	GDPv2-812	na	\	x	DWRC-2020	BYAL288007	T. aethiopicum	landrace	nr	na	nr	Bari University (Italy)		AG250	na	nr	nr	na	C:C	-	-
DWRC-2021	GDPv2-813	x	GDPv2-813	na	\	np	DWRC-2021	BYAL258027	T. aethiopicum	landrace	nr	ETH	nr	Bari University (Italy)			Horn of Africa	nr	nr	nr
DWRC-2022	GDPv2-814	x	GDPv2-814	na	\	np	DWRC-2022	BYAL258028	T. aethiopicum	landrace	nr	ETH	nr	Bari University (Italy)			Horn of Africa	nr	nr	nr
DWRC-2023	GDPv2-815	x	GDPv2-815	na	\	np	DWRC-2023	BYAL258034	T. aethiopicum	landrace	nr	ETH	nr	Bari University (Italy)			Horn of Africa	nr	nr	nr
DWRC-2024	GDPv2-816	x	GDPv2-816	na	\	x	DWRC-2024	PI221423_Novo	T. turgidum	landrace	na	PRT	na	Bari University (Italy)		PG010	Spain + Portugal	nr	nr	IBE	C:C	-	-
DWRC-2027	GDPv2-817	x	GDPv2-817	na	\	x	DWRC-2027	CItr14629_ELS 6404-75-3	T. durum	landrace	na	ETH	na	Bari University (Italy)		PG002	Horn of Africa	nr	nr	ETH	?	-	-
DWRC-2138	GDPv2-818	x	GDPv2-818	na	\	x	DWRC-2138	PI115816	T. carthlicum	landrace	nr	GEO	nr	CREA- Research Centre for Cereal and Industrial Crops (Italy)		AG189	West Asia	nr	nr	TRC	C:C	-	-
DWRC-2139	GDPv2-819	x	GDPv2-819	na	\	x	DWRC-2139	PI572849	T. carthlicum	landrace	nr	GEO	nr	CREA- Research Centre for Cereal and Industrial Crops (Italy)		AG194	West Asia	nr	nr	TRC	C:C	-	-
DWRC-1446	GDPv2-820	x	GDPv2-820	na	\	x	DWRC-1446	PI428054	T. dicoccoides	wild emmer	nr	TUR	nr	CREA- Research Centre for Genomics and Bioinformatics (Italy)	PI428054	DIC027	West Asia	nr	nr	nr	C:C	-	winter
DWRC-1447	GDPv2-821	x	GDPv2-821	na	\	x	DWRC-1447	PI428119	T. dicoccoides	wild emmer	nr	ISR	nr	CREA- Research Centre for Genomics and Bioinformatics (Italy)		DIC064	West Asia	nr	nr	nr	C:C	-	winter with some spring types
DWRC-1448	GDPv2-822	x	GDPv2-822	na	\	np	DWRC-1448	PI466946	T. dicoccoides	wild emmer	nr	SYR	nr	CREA- Research Centre for Genomics and Bioinformatics (Italy)	PI466946		West Asia	nr	nr	nr
DWRC-1449	GDPv2-823	x	GDPv2-823	na	\	x	DWRC-1449	PI466971	T. dicoccoides	wild emmer	nr	ISR	nr	CREA- Research Centre for Genomics and Bioinformatics (Italy)		DIC109	West Asia	nr	nr	nr	C:C	-	winter with some spring types
DWRC-1451	GDPv2-824	x	GDPv2-824	na	\	x	DWRC-1451	PI470736	T. dicoccoides	wild emmer	nr	TUR	nr	CREA- Research Centre for Genomics and Bioinformatics (Italy)	PI470736	DIC155	West Asia	nr	nr	nr	C:C	-	winter
DWRC-1452	GDPv2-825	x	GDPv2-825	na	\	x	DWRC-1452	PI470984	T. dicoccoides	wild emmer	nr	LBN	nr	CREA- Research Centre for Genomics and Bioinformatics (Italy)	PI470984	DIC173	West Asia	nr	nr	nr	C:C	-	winter
DWRC-1453	GDPv2-826	x	GDPv2-826	na	\	x	DWRC-1453	PI471012	T. dicoccoides	wild emmer	nr	ISR	nr	CREA- Research Centre for Genomics and Bioinformatics (Italy)		DIC175	West Asia	nr	nr	nr	C:C	-	winter
DWRC-1454	GDPv2-827	x	GDPv2-827	na	\	x	DWRC-1454	PI538667	T. dicoccoides	wild emmer	nr	TUR	nr	CREA- Research Centre for Genomics and Bioinformatics (Italy)	PI538667	DIC240	West Asia	nr	nr	nr	C:C	-	winter
DWRC-1456	GDPv2-828	x	GDPv2-828	na	\	x	DWRC-1456	PI538717	T. dicoccoides	wild emmer	nr	LBN	nr	CREA- Research Centre for Genomics and Bioinformatics (Italy)	PI538717	DIC280	West Asia	nr	nr	nr	C:C	-	winter
DWRC-1457	GDPv2-829	x	GDPv2-829	na	\	x	DWRC-1457	PI554584	T. dicoccoides	wild emmer	nr	TUR	nr	CREA- Research Centre for Genomics and Bioinformatics (Italy)	PI554584	DIC287	West Asia	nr	nr	nr	C:C	-	winter
DWRC-1458	GDPv2-830	x	GDPv2-830	na	\	x	DWRC-1458	PI560873	T. dicoccoides	wild emmer	nr	TUR	nr	CREA- Research Centre for Genomics and Bioinformatics (Italy)	PI560873	DIC289	West Asia	nr	nr	nr	C:C	-	winter
DWRC-1459	GDPv2-831	x	GDPv2-831	na	\	x	DWRC-1459	PI560877	T. dicoccoides	wild emmer	nr	TUR	nr	CREA- Research Centre for Genomics and Bioinformatics (Italy)	PI560877	DIC290	West Asia	nr	nr	nr	C:C	-	winter
DWRC-1462	GDPv2-832	x	GDPv2-832	na	\	np	DWRC-1462	TRI14196	T. dicoccoides	wild emmer	nr	ITA	nr	CREA- Research Centre for Genomics and Bioinformatics (Italy)			Italy	nr	nr	nr
DWRC-1463	GDPv2-833	x	GDPv2-833	na	\	x	DWRC-1463	TRI14265	T. dicoccoides	wild emmer	nr	na	nr	CREA- Research Centre for Genomics and Bioinformatics (Italy)		DIC304	na	nr	nr	nr	C:C	-	winter
DWRC-1466	GDPv2-834	x	GDPv2-834	na	\	x	DWRC-1466	TRI16631	T. dicoccoides	wild emmer	nr	ISR	nr	CREA- Research Centre for Genomics and Bioinformatics (Italy)		DIC311	West Asia	nr	nr	nr	C:C	-	winter
DWRC-1467	GDPv2-835	x	GDPv2-835	na	\	x	DWRC-1467	TRI17116	T. dicoccoides	wild emmer	nr	LBN	nr	CREA- Research Centre for Genomics and Bioinformatics (Italy)		DIC313	West Asia	nr	nr	nr	C:C	-	spring
DWRC-1470	GDPv2-836	x	GDPv2-836	na	\	x	DWRC-1470	TRI18480	T. dicoccoides	wild emmer	nr	ISR	nr	CREA- Research Centre for Genomics and Bioinformatics (Italy)		DIC317	West Asia	nr	nr	nr	C:C	-	spring
DWRC-1472	GDPv2-837	x	GDPv2-837	na	\	x	DWRC-1472	TRI18488	T. dicoccoides	wild emmer	nr	LBN	nr	CREA- Research Centre for Genomics and Bioinformatics (Italy)		DIC322	West Asia	nr	nr	nr	C:C	-	spring
DWRC-1474	GDPv2-838	x	GDPv2-838	na	\	x	DWRC-1474	TRI18492	T. dicoccoides	wild emmer	nr	ISR	nr	CREA- Research Centre for Genomics and Bioinformatics (Italy)		DIC326	West Asia	nr	nr	nr	C:C	-	spring
DWRC-1477	GDPv2-839	x	GDPv2-839	na	\	x	DWRC-1477	TRI18508	T. dicoccoides	wild emmer	nr	SYR	nr	CREA- Research Centre for Genomics and Bioinformatics (Italy)		DIC342_A	West Asia	nr	nr	nr	C:C	-	intermediate (winter)
DWRC-1479	GDPv2-840	x	GDPv2-840	na	\	x	DWRC-1479	TRI18523	T. dicoccoides	wild emmer	nr	ISR	nr	CREA- Research Centre for Genomics and Bioinformatics (Italy)		DIC346_A	West Asia	nr	nr	nr	C:C	-	intermediate (winter)
DWRC-1481	GDPv2-841	x	GDPv2-841	na	\	x	DWRC-1481	TRI18532	T. dicoccoides	wild emmer	nr	LBN	nr	CREA- Research Centre for Genomics and Bioinformatics (Italy)		DIC351	West Asia	nr	nr	nr	C:C	-	intermediate (winter)
DWRC-1483	GDPv2-842	x	GDPv2-842	na	\	x	DWRC-1483	TRI18536	T. dicoccoides	wild emmer	nr	TUR	nr	CREA- Research Centre for Genomics and Bioinformatics (Italy)		DIC353_B	West Asia	nr	nr	nr	C:C	-	intermediate (winter)
DWRC-1485	GDPv2-843	x	GDPv2-843	na	\	x	DWRC-1485	TRI18809	T. dicoccoides	wild emmer	nr	LBN	nr	CREA- Research Centre for Genomics and Bioinformatics (Italy)		DIC355	West Asia	nr	nr	nr	C:C	-	-
DWRC-1488	GDPv2-844	x	GDPv2-844	na	\	x	DWRC-1488	TRI29352	T. dicoccoides	wild emmer	nr	LBN	nr	CREA- Research Centre for Genomics and Bioinformatics (Italy)		DIC359	West Asia	nr	nr	nr	C:C	-	intermediate (winter)
DWRC-1492	GDPv2-845	x	GDPv2-845	na	\	x	DWRC-1492	TRI4332	T. dicoccoides	wild emmer	nr	na	nr	CREA- Research Centre for Genomics and Bioinformatics (Italy)		DIC364	na	nr	nr	nr	C:C	-	spring
DWRC-1493	GDPv2-846	x	GDPv2-846	na	\	x	DWRC-1493	TRI4347	T. dicoccoides	wild emmer	nr	na	nr	CREA- Research Centre for Genomics and Bioinformatics (Italy)		DIC365	na	nr	nr	nr	C:C	-	spring
DWRC-1494	GDPv2-847	x	GDPv2-847	na	\	x	DWRC-1494	TRI4348	T. dicoccoides	wild emmer	nr	na	nr	CREA- Research Centre for Genomics and Bioinformatics (Italy)		DIC366	na	nr	nr	nr	C:C	-	spring
DWRC-1495	GDPv2-848	x	GDPv2-848	na	\	x	DWRC-1495	TRI4467	T. dicoccoides	wild emmer	nr	na	nr	CREA- Research Centre for Genomics and Bioinformatics (Italy)		DIC367	na	nr	nr	nr	C:C	-	winter
DWRC-1497	GDPv2-849	x	GDPv2-849	na	\	x	DWRC-1497	TRI9479	T. dicoccoides	wild emmer	nr	na	nr	CREA- Research Centre for Genomics and Bioinformatics (Italy)		DIC372	na	nr	nr	nr	C:C	-	spring
DWRC-1498	GDPv2-850	x	GDPv2-850	na	\	x	DWRC-1498	TRI9803	T. dicoccoides	wild emmer	nr	ISR	nr	CREA- Research Centre for Genomics and Bioinformatics (Italy)		DIC373	West Asia	nr	nr	nr	C:C	-	winter
DWRC-1499	GDPv2-851	x	GDPv2-851	na	\	np	DWRC-1499	TRI9865	T. dicoccoides	wild emmer	nr	LBN	nr	CREA- Research Centre for Genomics and Bioinformatics (Italy)			West Asia	nr	nr	nr
DWRC-2007	GDPv2-852	x	GDPv2-852	na	\	na	DWRC-2007	MG_4343	T. dicoccoides	wild emmer	nr	na	nr	Bari University (Italy)			nr	nr	nr	nr
DWRC-2009	GDPv2-853	x	GDPv2-853	na	\	x	DWRC-2009	MG5444/235	T. dicoccum	domesticated emmer	nr	na	nr	Bari University (Italy)		AG225	na	nr	nr	nr	C:C	-	-
DWRC-2012	GDPv2-854	x	GDPv2-854	na	\	x	DWRC-2012	PI346783	T. dicoccoides	wild emmer	nr	HUN	nr	Bari University (Italy)		AG228	Central Europe	nr	nr	nr	C:C	-	-
DWRC-2013	GDPv2-855	x	GDPv2-855	na	\	x	DWRC-2013	PI481539	T. dicoccoides	wild emmer	nr	ISR	nr	Bari University (Italy)		AG229	West Asia	nr	nr	nr	C:C	-	-
DWRC-2014	GDPv2-856	x	GDPv2-856	na	\	x	DWRC-2014	PI352323	T. dicoccoides	wild emmer	nr	na	nr	Bari University (Italy)		AG230	na	nr	nr	nr	C:C	-	-
DWRC-2015	GDPv2-857	x	GDPv2-857	na	\	x	DWRC-2015	PI355459	T. dicoccum	domesticated emmer	nr	ARM	nr	Bari University (Italy)		AG232	West Asia	nr	nr	nr	C:C	-	-
DWRC-2016	GDPv2-858	x	GDPv2-858	na	\	x	DWRC-2016	PI470944	T. dicoccoides	wild emmer	nr	SYR	nr	Bari University (Italy)		AG236	West Asia	nr	nr	nr	C:C	-	-
DWRC-2017	GDPv2-859	x	GDPv2-859	na	\	x	DWRC-2017	PI470945	T. dicoccoides	wild emmer	nr	SYR	nr	Bari University (Italy)		AG237	West Asia	nr	nr	nr	?	-	-
DWRC-2146	GDPv2-860	x	GDPv2-860	na	\	x	DWRC-2146	PI352324	T. dicoccoides	wild emmer	nr	LBN	nr	CREA- Research Centre for Cereal and Industrial Crops (Italy)		AG231	West Asia	nr	nr	nr	C:C	-	-
DWRC-2147	GDPv2-861	x	GDPv2-861	na	\	x	DWRC-2147	PI428145	T. dicoccoides	wild emmer	nr	TUR	nr	CREA- Research Centre for Cereal and Industrial Crops (Italy)		AG233	West Asia	nr	nr	nr	C:C	-	-
DWRC-2149	GDPv2-862	x	GDPv2-862	na	\	x	DWRC-2149	PI467029	T. dicoccoides	wild emmer	nr	ISR	nr	CREA- Research Centre for Cereal and Industrial Crops (Italy)		AG235	West Asia	nr	nr	nr	C:C	-	-
DWRC-2484	GDPv2-863	x	GDPv2-863	na	\	x	DWRC-2484	IG44829	T. dicoccoides	wild emmer	nr	SYR	nr	ICARDA	IG 44829		West Asia	nr	nr	nr	?	-	-
DWRC-2492	GDPv2-864	x	GDPv2-864	na	\	np	DWRC-2492	IG46398	T. dicoccoides	wild emmer	nr	SYR	nr	ICARDA	IG46398		West Asia	nr	nr	nr
DWRC-2493	GDPv2-865	x	GDPv2-865	na	\	x	DWRC-2493	IG46482	T. dicoccoides	wild emmer	nr	SYR	nr	ICARDA	IG 46482		West Asia	nr	nr	nr	C:C	-	-
DWRC-2494	GDPv2-866	x	GDPv2-866	na	\	x	DWRC-2494	IG46484	T. dicoccoides	wild emmer	nr	JOR	nr	ICARDA	IG 46484		West Asia	nr	nr	nr	C:C	-	-
DWRC-2495	GDPv2-867	x	GDPv2-867	na	\	x	DWRC-2495	IG46508	T. dicoccoides	wild emmer	nr	LBN	nr	ICARDA	IG 46508		West Asia	nr	nr	nr	C:C	-	-
DWRC-2496	GDPv2-868	x	GDPv2-868	na	\	x	DWRC-2496	IG110997	T. dicoccoides	wild emmer	nr	JOR	nr	ICARDA	IG 110997		West Asia	nr	nr	nr	C:C	-	-
DWRC-2497	GDPv2-869	x	GDPv2-869	na	\	x	DWRC-2497	IG116180	T. dicoccoides	wild emmer	nr	TUR	nr	ICARDA	IG 116180		West Asia	nr	nr	nr	C:C	-	-
DWRC-2499	GDPv2-870	x	GDPv2-870	na	\	x	DWRC-2499	IG45677	T. dicoccoides	wild emmer	nr	JOR	nr	ICARDA	IG 45677		West Asia	nr	nr	nr	C:C	-	-
DWRC-2500	GDPv2-871	x	GDPv2-871	na	\	x	DWRC-2500	IG46150	T. dicoccoides	wild emmer	nr	TUR	nr	ICARDA	IG 46150		West Asia	nr	nr	nr	C:C	-	-
DWRC-2501	GDPv2-872	x	GDPv2-872	na	\	x	DWRC-2501	IG46187	T. dicoccoides	wild emmer	nr	TUR	nr	ICARDA	IG 46187		West Asia	nr	nr	nr	C:C	-	-
DWRC-2503	GDPv2-873	x	GDPv2-873	na	\	na	DWRC-2503	IG46295	T. dicoccoides	wild emmer	nr	LBN	nr	ICARDA	IG46295		West Asia	nr	nr	nr
DWRC-1431	GDPv2-874	x	GDPv2-874	na	\	x	DWRC-1431	9.122/05	T. dicoccum	domesticated emmer	nr	na	nr	CREA- Research Centre for Genomics and Bioinformatics (Italy)		9.122/05	na	nr	nr	nr	C:C	-	-
DWRC-1524	GDPv2-875	x	GDPv2-875	na	\	x	DWRC-1524	IDG114	T. dicoccum	domesticated emmer	nr	ETH	nr	Bologna University (Italy)		Dicoccum_Panel_001	Horn of Africa	nr	nr	nr	C:C	-	-
DWRC-1530	GDPv2-876	x	GDPv2-876	na	\	x	DWRC-1530	IDG8634/1_A	T. dicoccum	domesticated emmer	nr	ITA	nr	Bologna University (Italy)		Dicoccum_Panel_007_A	Italy	nr	nr	nr	C:C	-	-
DWRC-1532	GDPv2-877	x	GDPv2-877	na	\	x	DWRC-1532	IDG8649	T. dicoccum	domesticated emmer	nr	ITA	nr	Bologna University (Italy)		Dicoccum_Panel_008	Italy	nr	nr	nr	C:C	-	-
DWRC-1534	GDPv2-878	x	GDPv2-878	na	\	x	DWRC-1534	IDG8784/1	T. dicoccum	domesticated emmer	nr	ITA	nr	Bologna University (Italy)		Dicoccum_Panel_010	Italy	nr	nr	nr	C:C	-	-
DWRC-1536	GDPv2-879	x	GDPv2-879	na	\	x	DWRC-1536	IDG10391/1	T. dicoccum	domesticated emmer	nr	ITA	nr	Bologna University (Italy)		Dicoccum_Panel_012	Italy	nr	nr	nr	C:C	-	-
DWRC-1537	GDPv2-880	x	GDPv2-880	na	\	x	DWRC-1537	IDG10391/4	T. dicoccum	domesticated emmer	nr	ITA	nr	Bologna University (Italy)		Dicoccum_Panel_013	Italy	nr	nr	nr	?	-	-
DWRC-1538	GDPv2-881	x	GDPv2-881	na	\	x	DWRC-1538	IDG10899	T. dicoccum	domesticated emmer	nr	ITA	nr	Bologna University (Italy)		Dicoccum_Panel_014	Italy	nr	nr	nr	C:C	-	-
DWRC-1540	GDPv2-882	x	GDPv2-882	na	\	x	DWRC-1540	MG3429	T. dicoccum	domesticated emmer	nr	KEN	nr	Bologna University (Italy)		Dicoccum_Panel_016	Horn of Africa	nr	nr	nr	C:C	-	-
DWRC-1541	GDPv2-883	x	GDPv2-883	na	\	x	DWRC-1541	MG3430	T. dicoccum	domesticated emmer	nr	KEN	nr	Bologna University (Italy)		Dicoccum_Panel_017	Horn of Africa	nr	nr	nr	C:C	-	-
DWRC-1543	GDPv2-884	x	GDPv2-884	na	\	x	DWRC-1543	MG3521_UNIBO	T. dicoccum	domesticated emmer	nr	RUS	nr	Bologna University (Italy)		Dicoccum_Panel_019	Central Asia	nr	nr	nr	C:C	-	-
DWRC-1544	GDPv2-885	x	GDPv2-885	na	\	x	DWRC-1544	MG3521/1	T. dicoccum	domesticated emmer	nr	RUS	nr	Bologna University (Italy)		Dicoccum_Panel_020	Central Asia	nr	nr	nr	C:C	-	-
DWRC-1546	GDPv2-886	x	GDPv2-886	na	\	x	DWRC-1546	MG4358	T. dicoccum	domesticated emmer	nr	UK	nr	Bologna University (Italy)		Dicoccum_Panel_022	Central Europe	nr	nr	nr	C:C	-	-
DWRC-1547	GDPv2-887	x	GDPv2-887	na	\	x	DWRC-1547	MG4360	T. dicoccum	domesticated emmer	nr	UK	nr	Bologna University (Italy)		Dicoccum_Panel_023	Central Europe	nr	nr	nr	C:C	-	-
DWRC-1549	GDPv2-888	x	GDPv2-888	na	\	x	DWRC-1549	MG4366/2	T. dicoccum	domesticated emmer	nr	UK	nr	Bologna University (Italy)		Dicoccum_Panel_025	Central Europe	nr	nr	nr	C:C	-	-
DWRC-1560	GDPv2-889	x	GDPv2-889	na	\	x	DWRC-1560	MG5268	T. dicoccum	domesticated emmer	nr	UKR	nr	Bologna University (Italy)		Dicoccum_Panel_036	Central Europe	nr	nr	nr	C:C	-	-
DWRC-1564	GDPv2-890	x	GDPv2-890	na	\	x	DWRC-1564	MG5274	T. dicoccum	domesticated emmer	nr	ARM	nr	Bologna University (Italy)		Dicoccum_Panel_040	West Asia	nr	nr	nr	C:C	-	-
DWRC-1565	GDPv2-891	x	GDPv2-891	na	\	x	DWRC-1565	MG5275	T. dicoccum	domesticated emmer	nr	IRN	nr	Bologna University (Italy)		Dicoccum_Panel_041	West Asia	nr	nr	nr	C:C	-	-
DWRC-1566	GDPv2-892	x	GDPv2-892	na	\	x	DWRC-1566	MG5276	T. dicoccum	domesticated emmer	nr	IRN	nr	Bologna University (Italy)		Dicoccum_Panel_042	West Asia	nr	nr	nr	C:C	-	-
DWRC-1569	GDPv2-893	x	GDPv2-893	na	\	x	DWRC-1569	MG5282	T. dicoccum	domesticated emmer	nr	ETH	nr	Bologna University (Italy)		Dicoccum_Panel_045	Horn of Africa	nr	nr	nr	C:C	-	-
DWRC-1570	GDPv2-894	x	GDPv2-894	na	\	x	DWRC-1570	MG5285	T. dicoccum	domesticated emmer	nr	MAR	nr	Bologna University (Italy)		Dicoccum_Panel_046	North Africa	nr	nr	nr	C:C	-	-
DWRC-1572	GDPv2-895	x	GDPv2-895	na	\	x	DWRC-1572	MG5287/2	T. dicoccum	domesticated emmer	nr	IRN	nr	Bologna University (Italy)		Dicoccum_Panel_048	West Asia	nr	nr	nr	C:C	-	-
DWRC-1573	GDPv2-896	x	GDPv2-896	na	\	x	DWRC-1573	MG5290	T. dicoccum	domesticated emmer	nr	IRN	nr	Bologna University (Italy)		Dicoccum_Panel_049	West Asia	nr	nr	nr	C:C	-	-
DWRC-1574	GDPv2-897	x	GDPv2-897	na	\	x	DWRC-1574	MG5297/1	T. dicoccum	domesticated emmer	nr	BGR	nr	Bologna University (Italy)		Dicoccum_Panel_050	Balkans	nr	nr	nr	C:C	-	-
DWRC-1578	GDPv2-898	x	GDPv2-898	na	\	x	DWRC-1578	MG5303/1	T. dicoccum	domesticated emmer	nr	DEU	nr	Bologna University (Italy)		Dicoccum_Panel_054	Central Europe	nr	nr	nr	C:C	-	-
DWRC-1581	GDPv2-899	x	GDPv2-899	na	\	x	DWRC-1581	MG5307	T. dicoccum	domesticated emmer	nr	RUS	nr	Bologna University (Italy)		Dicoccum_Panel_057	Central Asia	nr	nr	nr	C:C	-	-
DWRC-1582	GDPv2-900	x	GDPv2-900	na	\	x	DWRC-1582	MG5310	T. dicoccum	domesticated emmer	nr	RUS	nr	Bologna University (Italy)		Dicoccum_Panel_058	Central Asia	nr	nr	nr	C:C	-	-
DWRC-1583	GDPv2-901	x	GDPv2-901	na	\	x	DWRC-1583	MG5312	T. dicoccum	domesticated emmer	nr	AFG	nr	Bologna University (Italy)		Dicoccum_Panel_059	Central Asia	nr	nr	nr	C:C	-	-
DWRC-1584	GDPv2-902	x	GDPv2-902	na	\	x	DWRC-1584	MG5313	T. dicoccum	domesticated emmer	nr	ARM	nr	Bologna University (Italy)		Dicoccum_Panel_060	West Asia	nr	nr	nr	C:C	-	-
DWRC-1586	GDPv2-903	x	GDPv2-903	na	\	x	DWRC-1586	MG5315	T. dicoccum	domesticated emmer	nr	GEO	nr	Bologna University (Italy)		Dicoccum_Panel_062	West Asia	nr	nr	nr	?	-	-
DWRC-1590	GDPv2-904	x	GDPv2-904	na	\	x	DWRC-1590	MG5329/1	T. dicoccum	domesticated emmer	nr	IND	nr	Bologna University (Italy)		Dicoccum_Panel_067	South Asia	nr	nr	nr	C:C	-	-
DWRC-1592	GDPv2-905	x	GDPv2-905	na	\	x	DWRC-1592	MG5331/1	T. dicoccum	domesticated emmer	nr	ESP	nr	Bologna University (Italy)		Dicoccum_Panel_069	Spain + Portugal	nr	nr	nr	C:C	-	-
DWRC-1593	GDPv2-906	x	GDPv2-906	na	\	x	DWRC-1593	MG5333/1-FARVENTO	T. dicoccum	domesticated emmer	nr	ESP	nr	Bologna University (Italy)		Dicoccum_Panel_070	Spain + Portugal	nr	nr	nr	C:C	-	-
DWRC-1595	GDPv2-907	x	GDPv2-907	na	\	x	DWRC-1595	MG5335/1	T. dicoccum	domesticated emmer	nr	ESP	nr	Bologna University (Italy)		Dicoccum_Panel_072	Spain + Portugal	nr	nr	nr	C:C	-	-
DWRC-1597	GDPv2-908	x	GDPv2-908	na	\	x	DWRC-1597	MG5338/1	T. dicoccum	domesticated emmer	nr	ETH	nr	Bologna University (Italy)		Dicoccum_Panel_074	Horn of Africa	nr	nr	nr	C:C	-	-
DWRC-1602	GDPv2-909	x	GDPv2-909	na	\	x	DWRC-1602	MG5344/2	T. dicoccum	domesticated emmer	nr	ETH	nr	Bologna University (Italy)		Dicoccum_Panel_079	Horn of Africa	nr	nr	nr	C:C	-	-
DWRC-1603	GDPv2-910	x	GDPv2-910	na	\	x	DWRC-1603	MG5344/3	T. dicoccum	domesticated emmer	nr	ETH	nr	Bologna University (Italy)		Dicoccum_Panel_080	Horn of Africa	nr	nr	nr	C:C	-	-
DWRC-1604	GDPv2-911	x	GDPv2-911	na	\	x	DWRC-1604	MG5345	T. dicoccum	domesticated emmer	nr	ETH	nr	Bologna University (Italy)		Dicoccum_Panel_081	Horn of Africa	nr	nr	nr	C:C	-	-
DWRC-1610	GDPv2-912	x	GDPv2-912	na	\	x	DWRC-1610	MG5350/2/2	T. dicoccum	domesticated emmer	nr	ETH	nr	Bologna University (Italy)		Dicoccum_Panel_087	Horn of Africa	nr	nr	nr	C:C	-	-
DWRC-1611	GDPv2-913	x	GDPv2-913	na	\	x	DWRC-1611	MG5351	T. dicoccum	domesticated emmer	nr	ETH	nr	Bologna University (Italy)		Dicoccum_Panel_088	Horn of Africa	nr	nr	nr	C:C	-	-
DWRC-1613	GDPv2-914	x	GDPv2-914	na	\	x	DWRC-1613	MG5354/1	T. dicoccum	domesticated emmer	nr	ETH	nr	Bologna University (Italy)		Dicoccum_Panel_090	Horn of Africa	nr	nr	nr	C:C	-	-
DWRC-1615	GDPv2-915	x	GDPv2-915	na	\	x	DWRC-1615	MG5357/4	T. dicoccum	domesticated emmer	nr	ETH	nr	Bologna University (Italy)		Dicoccum_Panel_092	Horn of Africa	nr	nr	nr	C:C	-	-
DWRC-1618	GDPv2-916	x	GDPv2-916	na	\	x	DWRC-1618	MG5362	T. dicoccum	domesticated emmer	nr	ETH	nr	Bologna University (Italy)		Dicoccum_Panel_095	Horn of Africa	nr	nr	nr	?	-	-
DWRC-1619	GDPv2-917	x	GDPv2-917	na	\	x	DWRC-1619	MG5363	T. dicoccum	domesticated emmer	nr	ETH	nr	Bologna University (Italy)		Dicoccum_Panel_096	Horn of Africa	nr	nr	nr	?	-	-
DWRC-1621	GDPv2-918	x	GDPv2-918	na	\	x	DWRC-1621	MG5368	T. dicoccum	domesticated emmer	nr	ETH	nr	Bologna University (Italy)		Dicoccum_Panel_098	Horn of Africa	nr	nr	nr	C:C	-	-
DWRC-1623	GDPv2-919	x	GDPv2-919	na	\	x	DWRC-1623	MG5380/1/1	T. dicoccum	domesticated emmer	nr	SRB	nr	Bologna University (Italy)		Dicoccum_Panel_100	Balkans	nr	nr	nr	C:C	-	-
DWRC-1625	GDPv2-920	x	GDPv2-920	na	\	x	DWRC-1625	MG5381	T. dicoccum	domesticated emmer	nr	YUG	nr	Bologna University (Italy)		Dicoccum_Panel_102	Balkans	nr	nr	nr	C:C	-	-
DWRC-1633	GDPv2-921	x	GDPv2-921	na	\	x	DWRC-1633	MG5390	T. dicoccum	domesticated emmer	nr	IND	nr	Bologna University (Italy)		Dicoccum_Panel_110	South Asia	nr	nr	nr	C:C	-	-
DWRC-1641	GDPv2-922	x	GDPv2-922	na	\	x	DWRC-1641	MG5398	T. dicoccum	domesticated emmer	nr	DEU	nr	Bologna University (Italy)		Dicoccum_Panel_116	Central Europe	nr	nr	nr	C:C	-	-
DWRC-1642	GDPv2-923	x	GDPv2-923	na	\	x	DWRC-1642	MG5399/3_A	T. dicoccum	domesticated emmer	nr	DEU	nr	Bologna University (Italy)		Dicoccum_Panel_117_A	Central Europe	nr	nr	nr	C:C	-	-
DWRC-1644	GDPv2-924	x	GDPv2-924	na	\	x	DWRC-1644	MG5401	T. dicoccum	domesticated emmer	nr	IRN	nr	Bologna University (Italy)		Dicoccum_Panel_118	West Asia	nr	nr	nr	C:C	-	-
DWRC-1648	GDPv2-925	x	GDPv2-925	na	\	x	DWRC-1648	MG5407	T. dicoccum	domesticated emmer	nr	IRN	nr	Bologna University (Italy)		Dicoccum_Panel_122	West Asia	nr	nr	nr	C:C	-	-
DWRC-1653	GDPv2-926	x	GDPv2-926	na	\	x	DWRC-1653	MG5421_B	T. dicoccum	domesticated emmer	nr	IRN	nr	Bologna University (Italy)		Dicoccum_Panel_126_B	West Asia	nr	nr	nr	C:C	-	-
DWRC-1657	GDPv2-927	x	GDPv2-927	na	\	x	DWRC-1657	MG5431	T. dicoccum	domesticated emmer	nr	IRN	nr	Bologna University (Italy)		Dicoccum_Panel_130	West Asia	nr	nr	nr	C:C	-	-
DWRC-1659	GDPv2-928	x	GDPv2-928	na	\	x	DWRC-1659	MG5433	T. dicoccum	domesticated emmer	nr	IRN	nr	Bologna University (Italy)		Dicoccum_Panel_132	West Asia	nr	nr	nr	C:C	-	-
DWRC-1663	GDPv2-929	x	GDPv2-929	na	\	x	DWRC-1663	MG5447	T. dicoccum	domesticated emmer	nr	HUN	nr	Bologna University (Italy)		Dicoccum_Panel_136	Central Europe	nr	nr	nr	C:C	-	-
DWRC-1664	GDPv2-930	x	GDPv2-930	na	\	x	DWRC-1664	MG5449	T. dicoccum	domesticated emmer	nr	HUN	nr	Bologna University (Italy)		Dicoccum_Panel_137	Central Europe	nr	nr	nr	C:C	-	-
DWRC-1665	GDPv2-931	x	GDPv2-931	na	\	x	DWRC-1665	MG5450	T. dicoccum	domesticated emmer	nr	HUN	nr	Bologna University (Italy)		Dicoccum_Panel_138	Central Europe	nr	nr	nr	C:C	-	-
DWRC-1666	GDPv2-932	x	GDPv2-932	na	\	x	DWRC-1666	MG5451	T. dicoccum	domesticated emmer	nr	HUN	nr	Bologna University (Italy)		Dicoccum_Panel_139	Central Europe	nr	nr	nr	C:C	-	-
DWRC-1667	GDPv2-933	x	GDPv2-933	na	\	x	DWRC-1667	MG5453/1	T. dicoccum	domesticated emmer	nr	HUN	nr	Bologna University (Italy)		Dicoccum_Panel_140	Central Europe	nr	nr	nr	C:C	-	-
DWRC-1674	GDPv2-934	x	GDPv2-934	na	\	x	DWRC-1674	MG5465	T. dicoccum	domesticated emmer	nr	ESP	nr	Bologna University (Italy)		Dicoccum_Panel_146	Spain + Portugal	nr	nr	nr	C:C	-	-
DWRC-1677	GDPv2-935	x	GDPv2-935	na	\	x	DWRC-1677	MG5468/1	T. dicoccum	domesticated emmer	nr	ESP	nr	Bologna University (Italy)		Dicoccum_Panel_149	Spain + Portugal	nr	nr	nr	C:C	-	-
DWRC-1678	GDPv2-936	x	GDPv2-936	na	\	x	DWRC-1678	MG5468/2	T. dicoccum	domesticated emmer	nr	ESP	nr	Bologna University (Italy)		Dicoccum_Panel_150	Spain + Portugal	nr	nr	nr	C:C	-	-
DWRC-1680	GDPv2-937	x	GDPv2-937	na	\	x	DWRC-1680	MG5470	T. dicoccum	domesticated emmer	nr	ESP	nr	Bologna University (Italy)		Dicoccum_Panel_152	Spain + Portugal	nr	nr	nr	C:C	-	-
DWRC-1682	GDPv2-938	x	GDPv2-938	na	\	x	DWRC-1682	MG5474	T. dicoccum	domesticated emmer	nr	ESP	nr	Bologna University (Italy)		Dicoccum_Panel_154	Spain + Portugal	nr	nr	nr	C:C	-	-
DWRC-1686	GDPv2-939	x	GDPv2-939	na	\	x	DWRC-1686	MG5481	T. dicoccum	domesticated emmer	nr	ESP	nr	Bologna University (Italy)		Dicoccum_Panel_158	Spain + Portugal	nr	nr	nr	C:C	-	-
DWRC-1690	GDPv2-940	x	GDPv2-940	na	\	x	DWRC-1690	MG5504	T. dicoccum	domesticated emmer	nr	ETH	nr	Bologna University (Italy)		Dicoccum_Panel_162	Horn of Africa	nr	nr	nr	C:C	-	-
DWRC-1692	GDPv2-941	x	GDPv2-941	na	\	x	DWRC-1692	MG5513	T. dicoccum	domesticated emmer	nr	ROU	nr	Bologna University (Italy)		Dicoccum_Panel_164	Balkans	nr	nr	nr	C:C	-	-
DWRC-1693	GDPv2-942	x	GDPv2-942	na	\	x	DWRC-1693	MG5516	T. dicoccum	domesticated emmer	nr	ROU	nr	Bologna University (Italy)		Dicoccum_Panel_165	Balkans	nr	nr	nr	C:C	-	-
DWRC-1697	GDPv2-943	x	GDPv2-943	na	\	x	DWRC-1697	MG5530	T. dicoccum	domesticated emmer	nr	ETH	nr	Bologna University (Italy)		Dicoccum_Panel_169	Horn of Africa	nr	nr	nr	C:C	-	-
DWRC-1698	GDPv2-944	x	GDPv2-944	na	\	x	DWRC-1698	MG5536	T. dicoccum	domesticated emmer	nr	IND	nr	Bologna University (Italy)		Dicoccum_Panel_170	South Asia	nr	nr	nr	C:C	-	-
DWRC-1700	GDPv2-945	x	GDPv2-945	na	\	x	DWRC-1700	MG5545	T. dicoccum	domesticated emmer	nr	RUS	nr	Bologna University (Italy)		Dicoccum_Panel_172	Central Asia	nr	nr	nr	C:C	-	-
DWRC-1701	GDPv2-946	x	GDPv2-946	na	\	x	DWRC-1701	MG5546	T. dicoccum	domesticated emmer	nr	RUS	nr	Bologna University (Italy)		Dicoccum_Panel_173	Central Asia	nr	nr	nr	C:C	-	-
DWRC-1705	GDPv2-947	x	GDPv2-947	na	\	x	DWRC-1705	MG5557	T. dicoccum	domesticated emmer	nr	ETH	nr	Bologna University (Italy)		Dicoccum_Panel_177	Horn of Africa	nr	nr	nr	C:C	-	-
DWRC-1706	GDPv2-948	x	GDPv2-948	na	\	x	DWRC-1706	MG5563/1	T. dicoccum	domesticated emmer	nr	CHN	nr	Bologna University (Italy)		Dicoccum_Panel_178	Central Asia	nr	nr	nr	C:C	-	-
DWRC-1707	GDPv2-949	x	GDPv2-949	na	\	x	DWRC-1707	MG5563/2	T. dicoccum	domesticated emmer	nr	CHN	nr	Bologna University (Italy)		Dicoccum_Panel_179	Central Asia	nr	nr	nr	C:C	-	-
DWRC-1709	GDPv2-950	x	GDPv2-950	na	\	x	DWRC-1709	MG15516	T. dicoccum	domesticated emmer	nr	SYR	nr	Bologna University (Italy)		Dicoccum_Panel_181	West Asia	nr	nr	nr	C:C	-	-
DWRC-1710	GDPv2-951	x	GDPv2-951	na	\	x	DWRC-1710	MG15517	T. dicoccum	domesticated emmer	nr	CND	nr	Bologna University (Italy)		Dicoccum_Panel_182	North America	nr	nr	nr	C:C	-	-
DWRC-1711	GDPv2-952	x	GDPv2-952	na	\	x	DWRC-1711	MG15518	T. dicoccum	domesticated emmer	nr	SYR	nr	Bologna University (Italy)		Dicoccum_Panel_183	West Asia	nr	nr	nr	C:C	-	-
DWRC-1713	GDPv2-953	x	GDPv2-953	na	\	x	DWRC-1713	MG15529	T. dicoccum	domesticated emmer	nr	DEU	nr	Bologna University (Italy)		Dicoccum_Panel_185	Central Europe	nr	nr	nr	C:C	-	-
DWRC-1715	GDPv2-954	x	GDPv2-954	na	\	x	DWRC-1715	MG28057	T. dicoccum	domesticated emmer	nr	YEM	nr	Bologna University (Italy)		Dicoccum_Panel_188	West Asia	nr	nr	nr	C:C	-	-
DWRC-1716	GDPv2-955	x	GDPv2-955	na	\	x	DWRC-1716	MG29292	T. dicoccum	domesticated emmer	nr	YUG	nr	Bologna University (Italy)		Dicoccum_Panel_189	Balkans	nr	nr	nr	C:C	-	-
DWRC-1717	GDPv2-956	x	GDPv2-956	na	\	x	DWRC-1717	MG5400/5	T. dicoccum	domesticated emmer	nr	IRN	nr	Bologna University (Italy)		Dicoccum_Panel_190	West Asia	nr	nr	nr	C:C	-	-
DWRC-1987	GDPv2-957	x	GDPv2-957	na	\	x	DWRC-1987	MG4411	T. carthlicum	landrace	nr	na	nr	Bari University (Italy)		AG245	na	nr	nr	na	C:C	-	-
DWRC-1989	GDPv2-958	x	GDPv2-958	na	\	x	DWRC-1989	MG4413	T. carthlicum	landrace	nr	na	nr	Bari University (Italy)		AG247	na	nr	nr	na	C:C	-	-
DWRC-1990	GDPv2-959	x	GDPv2-959	na	\	x	DWRC-1990	MG5323	T. dicoccum	domesticated emmer	nr	na	nr	Bari University (Italy)		AG199	na	nr	nr	nr	C:C	-	-
DWRC-1991	GDPv2-960	x	GDPv2-960	na	\	x	DWRC-1991	MG5473	T. dicoccum	domesticated emmer	nr	ESP	nr	Bari University (Italy)		AG200	Spain + Portugal	nr	nr	nr	C:C	-	-
DWRC-1992	GDPv2-961	x	GDPv2-961	na	\	x	DWRC-1992	Farvento	T. dicoccum	domesticated emmer	nr	ITA	nr	Bari University (Italy)		AG201	Italy	nr	nr	nr	C:C	-	-
DWRC-1993	GDPv2-962	x	GDPv2-962	na	\	x	DWRC-1993	Lucanica	T. dicoccum	domesticated emmer	nr	ITA	nr	Bari University (Italy)		AG202	Italy	nr	nr	nr	C:C	-	-
DWRC-1995	GDPv2-963	x	GDPv2-963	na	\	x	DWRC-1995	MG5416/1	T. dicoccum	domesticated emmer	nr	IRN	nr	Bari University (Italy)		AG205	West Asia	nr	nr	nr	C:C	-	-
DWRC-1996	GDPv2-964	x	GDPv2-964	na	\	x	DWRC-1996	MG5471/1	T. dicoccum	domesticated emmer	nr	ESP	nr	Bari University (Italy)		AG206	Spain + Portugal	nr	nr	nr	C:C	-	-
DWRC-1997	GDPv2-965	x	GDPv2-965	na	\	x	DWRC-1997	MG15516/1	T. dicoccum	domesticated emmer	nr	SYR	nr	Bari University (Italy)		AG207	West Asia	nr	nr	nr	C:C	-	-
DWRC-1998	GDPv2-966	x	GDPv2-966	na	\	x	DWRC-1998	MG5344/1	T. dicoccum	domesticated emmer	nr	ETH	nr	Bari University (Italy)		AG208	Horn of Africa	nr	nr	nr	C:C	-	-
DWRC-2000	GDPv2-967	x	GDPv2-967	na	\	x	DWRC-2000	MG5293/1	T. dicoccum	domesticated emmer	nr	ITA	nr	Bari University (Italy)		AG210	Italy	nr	nr	nr	C:C	-	-
DWRC-2001	GDPv2-968	x	GDPv2-968	na	\	x	DWRC-2001	Molise_Sel._Colli	T. dicoccum	domesticated emmer	nr	ITA	nr	Bari University (Italy)		AG212	Italy	nr	nr	nr	C:C	-	-
DWRC-2003	GDPv2-969	x	GDPv2-969	na	\	x	DWRC-2003	ISC_FG159	T. dicoccum	domesticated emmer	nr	MAR	nr	Bari University (Italy)		AG214	North Africa	nr	nr	nr	C:C	-	-
DWRC-2004	GDPv2-970	x	GDPv2-970	na	\	x	DWRC-2004	ISC_FG161	T. dicoccum	domesticated emmer	nr	UK	nr	Bari University (Italy)		AG215	Central Europe	nr	nr	nr	C:C	-	-
DWRC-2005	GDPv2-971	x	GDPv2-971	na	\	x	DWRC-2005	ISC_FG171	T. dicoccum	domesticated emmer	nr	ETH	nr	Bari University (Italy)		AG216	Horn of Africa	nr	nr	nr	C:C	-	-
DWRC-2006	GDPv2-972	x	GDPv2-972	na	\	x	DWRC-2006	ISC_FG175	T. dicoccum	domesticated emmer	nr	HUN	nr	Bari University (Italy)		AG217	Central Europe	nr	nr	nr	C:C	-	-
DWRC-2008	GDPv2-973	x	GDPv2-973	na	\	x	DWRC-2008	MG4328/61	T. dicoccum	domesticated emmer	nr	na	nr	Bari University (Italy)		AG224	na	nr	nr	nr	C:C	-	-
DWRC-2010	GDPv2-974	x	GDPv2-974	na	\	np	DWRC-2010	MG4330/66	T. dicoccum	domesticated emmer	nr	na	nr	Bari University (Italy)			nr	nr	nr	nr
DWRC-2140	GDPv2-975	x	GDPv2-975	na	\	x	DWRC-2140	MG3521_CREACI	T. dicoccum	domesticated emmer	nr	na	nr	CREA- Research Centre for Cereal and Industrial Crops (Italy)		AG198	na	nr	nr	nr	C:C	-	-
DWRC-2148	GDPv2-976	x	GDPv2-976	na	\	x	DWRC-2148	PI352332	T. dicoccum	domesticated emmer	nr	na	nr	CREA- Research Centre for Cereal and Industrial Crops (Italy)		AG234	na	nr	nr	nr	C:C	-	-

## Sheet: Legend
	Acronym	Breeding groups
	AUS	Australia
	CAS	Central Asia
	CEU	Central Europe
	CYT	CIMMYT
	ESP	Spain
	ETH	Ethiopia
	FRA	France
	ICA	ICARDA
	ITA	Italy
	NAM	North America
	SAM	South America
	SME	South Mediterranean
	Acronym	Landrace origin
	TRC	Turkey-Transcaucasian
	CAS	Central Asia
	ARP	Arabian Peninsula
	IBE	Iberian Peninsula
	CEU	Central Europe
	SAS	South Asia
	GRC	Greece
	ITA	Italy
	ETH	Ethiopia
	NAF	North Africa
	SAM	Argentina
	LEV	Levant
	NAM	North America
	AUS	Australia
