# Supplementary material for: The Global Durum Wheat Panel (GDP): An International Platform to Identify and Exchange Beneficial Alleles
Source: Front Plant Sci. 2020 Dec 21;11:569905. doi: 10.3389/fpls.2020.569905 (PMC7779600; doi:10.3389/fpls.2020.569905)
Supplement: TABLE S1 — List of private companies, institutions, international organizations which contributed tetraploid wheat germplasm to the initial DWRC. [file Data_Sheet_2.ZIP › Supplementary Table S4_GDP genetic distance matrix.xlsx]

## Sheet: dist matrix GDP
Supplementary Table S4. Genetic distance matrix of the GDP.
Taxa	GDPv2-001	GDPv2-002	GDPv2-003	GDPv2-004	GDPv2-005	GDPv2-006	GDPv2-007	GDPv2-008	GDPv2-009	GDPv2-010	GDPv2-011	GDPv2-012	GDPv2-013	GDPv2-014	GDPv2-015	GDPv2-016	GDPv2-017	GDPv2-018	GDPv2-019	GDPv2-020	GDPv2-021	GDPv2-022	GDPv2-023	GDPv2-024	GDPv2-025	GDPv2-026	GDPv2-027	GDPv2-028	GDPv2-029	GDPv2-030	GDPv2-031	GDPv2-032	GDPv2-033	GDPv2-034	GDPv2-035	GDPv2-036	GDPv2-037	GDPv2-038	GDPv2-039	GDPv2-040	GDPv2-041	GDPv2-042	GDPv2-043	GDPv2-044	GDPv2-045	GDPv2-046	GDPv2-047	GDPv2-048	GDPv2-049
GDPv2-001	0	0.179971	0.181204	0.14974	0.163622	0.15353	0.173806	0.156042	0.143712	0.177276	0.164764	0.151886	0.133437	0.179103	0.163029	0.135629	0.16554	0.144397	0.139876	0.13846	0.166317	0.152845	0.260298	0.18335	0.16892	0.163257	0.17513	0.147822	0.178646	0.159832	0.174125	0.225454	0.216915	0.182071	0.172025	0.2118	0.159923	0.22171	0.208604	0.20011	0.190291	0.185496	0.196411	0.197278	0.203124	0.222851	0.220066	0.187277	0.216504
GDPv2-002	0.179971	0	0.0100922	0.21454	0.212622	0.182711	0.22381	0.208147	0.199379	0.221892	0.213672	0.196319	0.201617	0.226185	0.220522	0.194949	0.216641	0.192392	0.201845	0.210019	0.189378	0.193351	0.253767	0.195086	0.209517	0.200384	0.190702	0.201388	0.222714	0.212577	0.173349	0.213079	0.22034	0.198557	0.177368	0.219974	0.191844	0.211343	0.199059	0.197141	0.182756	0.198968	0.183852	0.228194	0.186638	0.237145	0.230432	0.196182	0.213809
GDPv2-003	0.181204	0.0100922	0	0.21349	0.21212	0.183122	0.224039	0.208101	0.199059	0.222395	0.214083	0.195543	0.201297	0.226505	0.219472	0.19536	0.216686	0.193077	0.20253	0.208969	0.18988	0.194219	0.253904	0.195406	0.208375	0.199607	0.189378	0.201434	0.222669	0.212257	0.173212	0.212942	0.221025	0.198785	0.177048	0.219381	0.191981	0.212028	0.198466	0.198283	0.183441	0.199105	0.183989	0.227235	0.186866	0.237373	0.229838	0.197233	0.213398
GDPv2-004	0.14974	0.21454	0.21349	0	0.167869	0.143529	0.223719	0.154261	0.131702	0.157503	0.138597	0.118504	0.179788	0.171751	0.151566	0.170472	0.162298	0.165175	0.136725	0.146452	0.194858	0.18714	0.279706	0.220568	0.220933	0.173349	0.177185	0.121016	0.201251	0.127181	0.217097	0.230067	0.235775	0.213809	0.208969	0.249201	0.200977	0.222851	0.221801	0.227646	0.179286	0.214129	0.223399	0.22034	0.205635	0.240068	0.231163	0.196	0.231345
GDPv2-005	0.163622	0.212622	0.21212	0.167869	0	0.119509	0.21148	0.147137	0.162572	0.183807	0.184994	0.156042	0.197507	0.186638	0.172847	0.177505	0.162937	0.174673	0.161567	0.162618	0.207097	0.180382	0.284821	0.207508	0.21454	0.156727	0.199744	0.145401	0.206366	0.178327	0.196182	0.254909	0.25048	0.214905	0.205224	0.243995	0.216869	0.237282	0.23066	0.220614	0.189241	0.217143	0.228697	0.226733	0.220705	0.249384	0.238743	0.204676	0.243675
GDPv2-006	0.15353	0.182711	0.183122	0.143529	0.119509	0	0.193899	0.108092	0.139054	0.178372	0.151612	0.120376	0.178646	0.175267	0.153165	0.151064	0.160517	0.16449	0.14974	0.152708	0.185314	0.177961	0.267878	0.190474	0.203261	0.174765	0.180793	0.0774043	0.190611	0.149237	0.177505	0.250023	0.251621	0.191205	0.193853	0.229245	0.197644	0.217326	0.206229	0.204859	0.17376	0.20011	0.205453	0.205316	0.213809	0.233172	0.229382	0.189378	0.227464
GDPv2-007	0.173806	0.22381	0.224039	0.223719	0.21148	0.193899	0	0.132569	0.200703	0.215271	0.208421	0.203854	0.195817	0.205224	0.18988	0.182026	0.181249	0.179012	0.196776	0.195634	0.189058	0.185633	0.254635	0.194127	0.194584	0.196776	0.227555	0.193488	0.200475	0.199744	0.2039	0.21212	0.210613	0.197781	0.208375	0.222395	0.192072	0.212668	0.213718	0.21728	0.213307	0.206594	0.227372	0.170975	0.226139	0.232807	0.233766	0.205361	0.235592
GDPv2-008	0.156042	0.208147	0.208101	0.154261	0.147137	0.108092	0.132569	0	0.151429	0.177505	0.15248	0.138506	0.185085	0.193123	0.158508	0.163896	0.15627	0.165084	0.160654	0.153484	0.191753	0.189606	0.266737	0.193899	0.202484	0.157549	0.190794	0.0696867	0.189835	0.15111	0.19399	0.237008	0.238424	0.198466	0.20495	0.233674	0.195589	0.211435	0.206183	0.215408	0.182574	0.204722	0.215271	0.196411	0.228286	0.237693	0.231893	0.195817	0.238835
GDPv2-009	0.143712	0.199379	0.199059	0.131702	0.162572	0.139054	0.200703	0.151429	0	0.144899	0.149831	0.132752	0.181158	0.164627	0.135492	0.174308	0.146132	0.142159	0.118458	0.135948	0.177961	0.171797	0.245456	0.21865	0.205955	0.163303	0.179742	0.123482	0.190931	0.135583	0.195452	0.212257	0.202987	0.181021	0.184218	0.243995	0.210202	0.208695	0.205087	0.203626	0.19399	0.179514	0.215727	0.212577	0.213581	0.244908	0.21454	0.193625	0.231163
GDPv2-010	0.177276	0.221892	0.222395	0.157503	0.183807	0.178372	0.215271	0.177505	0.144899	0	0.166591	0.156361	0.209517	0.160015	0.138369	0.185588	0.159604	0.147867	0.149192	0.0976345	0.193534	0.172025	0.266143	0.209654	0.206183	0.171751	0.185907	0.16618	0.181295	0.177459	0.196502	0.23815	0.228057	0.214129	0.209197	0.249612	0.222851	0.201799	0.204676	0.198831	0.187095	0.211343	0.223628	0.208695	0.222121	0.237465	0.227646	0.210385	0.24573
GDPv2-011	0.164764	0.213672	0.214083	0.138597	0.184994	0.151612	0.208421	0.15248	0.149831	0.166591	0	0.123756	0.165038	0.155722	0.156544	0.161293	0.155494	0.138734	0.153941	0.144762	0.205864	0.180153	0.26322	0.20938	0.197233	0.173669	0.150744	0.131473	0.184218	0.115718	0.198329	0.224724	0.224404	0.194219	0.180245	0.250982	0.191524	0.215134	0.206594	0.192803	0.170838	0.192986	0.22171	0.206686	0.1844	0.232624	0.212394	0.176774	0.246187
GDPv2-012	0.151886	0.196319	0.195543	0.118504	0.156042	0.120376	0.203854	0.138506	0.132752	0.156361	0.123756	0	0.176272	0.148507	0.149511	0.141657	0.121153	0.151247	0.126633	0.124486	0.191524	0.158234	0.266326	0.201251	0.198146	0.16828	0.164536	0.113663	0.186958	0.119828	0.182163	0.234405	0.239565	0.205087	0.178327	0.243493	0.195543	0.208649	0.204585	0.192803	0.153576	0.200566	0.208741	0.201023	0.19463	0.228423	0.223262	0.188099	0.22582
GDPv2-013	0.133437	0.201617	0.201297	0.179788	0.197507	0.178646	0.195817	0.185085	0.181158	0.209517	0.165038	0.176272	0	0.179103	0.188328	0.173988	0.179788	0.169696	0.179423	0.178738	0.201206	0.185542	0.249429	0.199333	0.193214	0.193853	0.193214	0.183076	0.203489	0.156087	0.177961	0.219518	0.219655	0.202256	0.183259	0.250434	0.187049	0.214129	0.209882	0.215636	0.214677	0.197004	0.224998	0.2097	0.194538	0.234177	0.242625	0.183715	0.242442
GDPv2-014	0.179103	0.226185	0.226505	0.171751	0.186638	0.175267	0.205224	0.193123	0.164627	0.160015	0.155722	0.148507	0.179103	0	0.155905	0.147045	0.132843	0.13435	0.144168	0.150333	0.213718	0.182619	0.255092	0.21623	0.192118	0.188099	0.177961	0.193123	0.195178	0.151338	0.195771	0.216504	0.225683	0.196045	0.183259	0.257284	0.186136	0.209837	0.200384	0.199379	0.178235	0.18641	0.233583	0.192894	0.19125	0.226413	0.210476	0.189561	0.235684
GDPv2-015	0.163029	0.220522	0.219472	0.151566	0.172847	0.153165	0.18988	0.158508	0.135492	0.138369	0.156544	0.149511	0.188328	0.155905	0	0.17344	0.139054	0.153804	0.128094	0.126587	0.188236	0.171112	0.258928	0.204813	0.198877	0.159512	0.1902	0.146452	0.189606	0.153439	0.199151	0.2334	0.23509	0.209197	0.196319	0.258928	0.207051	0.203443	0.198922	0.186684	0.192483	0.210704	0.227007	0.197278	0.216184	0.232715	0.217143	0.206549	0.240981
GDPv2-016	0.135629	0.194949	0.19536	0.170472	0.177505	0.151064	0.182026	0.163896	0.174308	0.185588	0.161293	0.141657	0.173988	0.147045	0.17344	0	0.154124	0.15079	0.157046	0.144579	0.199196	0.170107	0.26596	0.180884	0.187277	0.180793	0.184903	0.158873	0.186136	0.162207	0.178327	0.246187	0.244406	0.195223	0.178418	0.2392	0.176454	0.225546	0.221025	0.21043	0.173851	0.194447	0.208923	0.195178	0.184948	0.222212	0.228286	0.189743	0.232578
GDPv2-017	0.16554	0.216641	0.216686	0.162298	0.162937	0.160517	0.181249	0.15627	0.146132	0.159604	0.155494	0.121153	0.179788	0.132843	0.139054	0.154124	0	0.131565	0.113892	0.140424	0.198968	0.175724	0.261257	0.215727	0.192255	0.173349	0.19673	0.151886	0.182619	0.137775	0.196274	0.231163	0.240433	0.201754	0.190246	0.244269	0.205544	0.220659	0.224084	0.196776	0.175541	0.198694	0.229062	0.2039	0.21559	0.230204	0.221481	0.192255	0.238652
GDPv2-018	0.144397	0.192392	0.193077	0.165175	0.174673	0.16449	0.179012	0.165084	0.142159	0.147867	0.138734	0.151247	0.169696	0.13435	0.153804	0.15079	0.131565	0	0.103708	0.117636	0.189058	0.158234	0.247694	0.215042	0.186547	0.16828	0.157412	0.161704	0.169787	0.158553	0.163622	0.20801	0.204676	0.190748	0.184355	0.240935	0.18915	0.198785	0.193534	0.191342	0.172664	0.184218	0.199333	0.190885	0.185496	0.233446	0.221344	0.189195	0.220705
GDPv2-019	0.139876	0.201845	0.20253	0.136725	0.161567	0.14974	0.196776	0.160654	0.118458	0.149192	0.153941	0.126633	0.179423	0.144168	0.128094	0.157046	0.113892	0.103708	0	0.12097	0.192483	0.162298	0.267467	0.211709	0.20422	0.170153	0.175815	0.13983	0.183989	0.151292	0.183396	0.228331	0.230021	0.207142	0.205681	0.237419	0.204357	0.223947	0.213398	0.208832	0.17481	0.203717	0.205681	0.214038	0.203809	0.247922	0.226505	0.206229	0.227783
GDPv2-020	0.13846	0.210019	0.208969	0.146452	0.162618	0.152708	0.195634	0.153484	0.135948	0.0976345	0.144762	0.124486	0.178738	0.150333	0.126587	0.144579	0.140424	0.117636	0.12097	0	0.19536	0.164627	0.272993	0.198511	0.18472	0.163257	0.163166	0.140606	0.173258	0.149055	0.176409	0.234862	0.231802	0.194036	0.188282	0.250617	0.19399	0.208284	0.1981	0.196182	0.170655	0.189241	0.205544	0.191433	0.195543	0.222943	0.230204	0.191022	0.235958
GDPv2-021	0.166317	0.189378	0.18988	0.194858	0.207097	0.185314	0.189058	0.191753	0.177961	0.193534	0.205864	0.191524	0.201206	0.213718	0.188236	0.199196	0.198968	0.189058	0.192483	0.19536	0	0.172025	0.240022	0.224906	0.207005	0.185816	0.202804	0.192849	0.211435	0.200018	0.196593	0.218878	0.207599	0.193123	0.195406	0.22961	0.186136	0.193397	0.205498	0.198466	0.181706	0.185679	0.207827	0.21043	0.225683	0.243493	0.224084	0.202439	0.220796
GDPv2-022	0.152845	0.193351	0.194219	0.18714	0.180382	0.177961	0.185633	0.189606	0.171797	0.172025	0.180153	0.158234	0.185542	0.182619	0.171112	0.170107	0.175724	0.158234	0.162298	0.164627	0.172025	0	0.256873	0.197735	0.198466	0.180016	0.18915	0.18915	0.208741	0.172938	0.180747	0.233811	0.217326	0.207508	0.181569	0.24637	0.192392	0.208512	0.210385	0.206092	0.185588	0.213946	0.207051	0.203626	0.211298	0.245639	0.235821	0.20833	0.238378
GDPv2-023	0.260298	0.253767	0.253904	0.279706	0.284821	0.267878	0.254635	0.266737	0.245456	0.266143	0.26322	0.266326	0.249429	0.255092	0.258928	0.26596	0.261257	0.247694	0.267467	0.272993	0.240022	0.256873	0	0.267193	0.270207	0.24847	0.259339	0.270481	0.25911	0.251712	0.269933	0.182163	0.17956	0.246461	0.257512	0.256462	0.240753	0.233674	0.245045	0.247511	0.268563	0.243767	0.254772	0.249155	0.266326	0.26934	0.257238	0.26628	0.251028
GDPv2-024	0.18335	0.195086	0.195406	0.220568	0.207508	0.190474	0.194127	0.193899	0.21865	0.209654	0.20938	0.201251	0.199333	0.21623	0.204813	0.180884	0.215727	0.215042	0.211709	0.198511	0.224906	0.197735	0.267193	0	0.185131	0.202028	0.218011	0.194812	0.191844	0.222258	0.188784	0.258836	0.256507	0.200201	0.196822	0.232122	0.16691	0.218467	0.207371	0.216047	0.199562	0.217965	0.197187	0.19705	0.175861	0.198968	0.231802	0.200292	0.238652
GDPv2-025	0.16892	0.209517	0.208375	0.220933	0.21454	0.203261	0.194584	0.202484	0.205955	0.206183	0.197233	0.198146	0.193214	0.192118	0.198877	0.187277	0.192255	0.186547	0.20422	0.18472	0.207005	0.198466	0.270207	0.185131	0	0.198374	0.230341	0.20696	0.191296	0.193579	0.17271	0.246233	0.240981	0.198374	0.193808	0.247009	0.193488	0.233081	0.227007	0.210385	0.207325	0.195589	0.230432	0.191296	0.211298	0.224358	0.237647	0.192164	0.266326
GDPv2-026	0.163257	0.200384	0.199607	0.173349	0.156727	0.174765	0.196776	0.157549	0.163303	0.171751	0.173669	0.16828	0.193853	0.188099	0.159512	0.180793	0.173349	0.16828	0.170153	0.163257	0.185816	0.180016	0.24847	0.202028	0.198374	0	0.201206	0.174445	0.195954	0.183807	0.193351	0.207325	0.200703	0.197918	0.198648	0.23203	0.192666	0.206503	0.207827	0.207005	0.185131	0.198968	0.218467	0.211937	0.203078	0.23815	0.225226	0.184035	0.232441
GDPv2-027	0.17513	0.190702	0.189378	0.177185	0.199744	0.180793	0.227555	0.190794	0.179742	0.185907	0.150744	0.164536	0.193214	0.177961	0.1902	0.184903	0.19673	0.157412	0.175815	0.163166	0.202804	0.18915	0.259339	0.218011	0.230341	0.201206	0	0.178281	0.18883	0.184537	0.185314	0.236734	0.229747	0.200201	0.174445	0.239246	0.199425	0.192986	0.184537	0.189378	0.181752	0.194401	0.187688	0.209563	0.185725	0.235592	0.233537	0.192529	0.232624
GDPv2-028	0.147822	0.201388	0.201434	0.121016	0.145401	0.0774043	0.193488	0.0696867	0.123482	0.16618	0.131473	0.113663	0.183076	0.193123	0.146452	0.158873	0.151886	0.161704	0.13983	0.140606	0.192849	0.18915	0.270481	0.194812	0.20696	0.174445	0.178281	0	0.191753	0.12782	0.189515	0.247603	0.249932	0.200658	0.209243	0.231848	0.19705	0.219289	0.215682	0.213033	0.178281	0.204813	0.212439	0.214403	0.233583	0.247466	0.236917	0.202119	0.238561
GDPv2-029	0.178646	0.222714	0.222669	0.201251	0.206366	0.190611	0.200475	0.189835	0.190931	0.181295	0.184218	0.186958	0.203489	0.195178	0.189606	0.186136	0.182619	0.169787	0.183989	0.173258	0.211435	0.208741	0.25911	0.191844	0.191296	0.195954	0.18883	0.191753	0	0.194538	0.1628	0.230112	0.228149	0.19568	0.192483	0.239748	0.201206	0.208101	0.204128	0.20559	0.196685	0.202484	0.215042	0.190063	0.214175	0.2118	0.224267	0.20938	0.242442
GDPv2-030	0.159832	0.212577	0.212257	0.127181	0.178327	0.149237	0.199744	0.15111	0.135583	0.177459	0.115718	0.119828	0.156087	0.151338	0.153439	0.162207	0.137775	0.158553	0.151292	0.149055	0.200018	0.172938	0.251712	0.222258	0.193579	0.183807	0.184537	0.12782	0.194538	0	0.193031	0.218148	0.216549	0.197233	0.179331	0.255366	0.199196	0.222623	0.206594	0.206229	0.182893	0.193534	0.233674	0.208512	0.20148	0.245228	0.230295	0.182528	0.261987
GDPv2-031	0.174125	0.173349	0.173212	0.217097	0.196182	0.177505	0.2039	0.19399	0.195452	0.196502	0.198329	0.182163	0.177961	0.195771	0.199151	0.178327	0.196274	0.163622	0.183396	0.176409	0.196593	0.180747	0.269933	0.188784	0.17271	0.193351	0.185314	0.189515	0.1628	0.193031	0	0.243219	0.23541	0.194356	0.20358	0.233218	0.189743	0.222943	0.224084	0.205635	0.177733	0.194493	0.205955	0.205727	0.199699	0.230752	0.24331	0.185862	0.249886
GDPv2-032	0.225454	0.213079	0.212942	0.230067	0.254909	0.250023	0.21212	0.237008	0.212257	0.23815	0.224724	0.234405	0.219518	0.216504	0.2334	0.246187	0.231163	0.20801	0.228331	0.234862	0.218878	0.233811	0.182163	0.258836	0.246233	0.207325	0.236734	0.247603	0.230112	0.218148	0.243219	0	0.0637044	0.205498	0.234359	0.184355	0.202165	0.190885	0.194401	0.213307	0.230706	0.200886	0.244954	0.23541	0.245639	0.239976	0.226779	0.224039	0.240113
GDPv2-033	0.216915	0.22034	0.221025	0.235775	0.25048	0.251621	0.210613	0.238424	0.202987	0.228057	0.224404	0.239565	0.219655	0.225683	0.23509	0.244406	0.240433	0.204676	0.230021	0.231802	0.207599	0.217326	0.17956	0.256507	0.240981	0.200703	0.229747	0.249932	0.228149	0.216549	0.23541	0.0637044	0	0.19568	0.234314	0.190611	0.20559	0.172756	0.190702	0.217645	0.240342	0.191342	0.238424	0.232441	0.244041	0.243584	0.230204	0.22719	0.239154
GDPv2-034	0.182071	0.198557	0.198785	0.213809	0.214905	0.191205	0.197781	0.198466	0.181021	0.214129	0.194219	0.205087	0.202256	0.196045	0.209197	0.195223	0.201754	0.190748	0.207142	0.194036	0.193123	0.207508	0.246461	0.200201	0.198374	0.197918	0.200201	0.200658	0.19568	0.197233	0.194356	0.205498	0.19568	0	0.130514	0.218696	0.188191	0.171431	0.167276	0.170838	0.179651	0.0595945	0.200658	0.208375	0.184994	0.208832	0.234085	0.127774	0.238926
GDPv2-035	0.172025	0.177368	0.177048	0.208969	0.205224	0.193853	0.208375	0.20495	0.184218	0.209197	0.180245	0.178327	0.183259	0.183259	0.196319	0.178418	0.190246	0.184355	0.205681	0.188282	0.195406	0.181569	0.257512	0.196822	0.193808	0.198648	0.174445	0.209243	0.192483	0.179331	0.20358	0.234359	0.234314	0.130514	0	0.249749	0.196593	0.198466	0.175587	0.169559	0.175267	0.140424	0.201845	0.197598	0.145264	0.216412	0.22961	0.148598	0.220659
GDPv2-036	0.2118	0.219974	0.219381	0.249201	0.243995	0.229245	0.222395	0.233674	0.243995	0.249612	0.250982	0.243493	0.250434	0.257284	0.258928	0.2392	0.244269	0.240935	0.237419	0.250617	0.22961	0.24637	0.256462	0.232122	0.247009	0.23203	0.239246	0.231848	0.239748	0.255366	0.233218	0.184355	0.190611	0.218696	0.249749	0	0.225957	0.243447	0.253539	0.238926	0.244178	0.22413	0.24573	0.244406	0.272262	0.261668	0.271212	0.253311	0.229747
GDPv2-037	0.159923	0.191844	0.191981	0.200977	0.216869	0.197644	0.192072	0.195589	0.210202	0.222851	0.191524	0.195543	0.187049	0.186136	0.207051	0.176454	0.205544	0.18915	0.204357	0.19399	0.186136	0.192392	0.240753	0.16691	0.193488	0.192666	0.199425	0.19705	0.201206	0.199196	0.189743	0.202165	0.20559	0.188191	0.196593	0.225957	0	0.213855	0.204676	0.197278	0.189378	0.200292	0.205818	0.191524	0.18577	0.222212	0.237876	0.184355	0.22518
GDPv2-038	0.22171	0.211343	0.212028	0.222851	0.237282	0.217326	0.212668	0.211435	0.208695	0.201799	0.215134	0.208649	0.214129	0.209837	0.203443	0.225546	0.220659	0.198785	0.223947	0.208284	0.193397	0.208512	0.233674	0.218467	0.233081	0.206503	0.192986	0.219289	0.208101	0.222623	0.222943	0.190885	0.172756	0.171431	0.198466	0.243447	0.213855	0	0.147913	0.170746	0.207325	0.172116	0.234359	0.216321	0.2197	0.22518	0.226139	0.200475	0.236003
GDPv2-039	0.208604	0.199059	0.198466	0.221801	0.23066	0.206229	0.213718	0.206183	0.205087	0.204676	0.206594	0.204585	0.209882	0.200384	0.198922	0.221025	0.224084	0.193534	0.213398	0.1981	0.205498	0.210385	0.245045	0.207371	0.227007	0.207827	0.184537	0.215682	0.204128	0.206594	0.224084	0.194401	0.190702	0.167276	0.175587	0.253539	0.204676	0.147913	0	0.156544	0.202987	0.178372	0.20801	0.206686	0.202119	0.205955	0.2197	0.201069	0.238241
GDPv2-040	0.20011	0.197141	0.198283	0.227646	0.220614	0.204859	0.21728	0.215408	0.203626	0.198831	0.192803	0.192803	0.215636	0.199379	0.186684	0.21043	0.196776	0.191342	0.208832	0.196182	0.198466	0.206092	0.247511	0.216047	0.210385	0.207005	0.189378	0.213033	0.20559	0.206229	0.205635	0.213307	0.217645	0.170838	0.169559	0.238926	0.197278	0.170746	0.156544	0	0.192575	0.168965	0.203443	0.218285	0.209608	0.228149	0.231848	0.192849	0.234222
GDPv2-041	0.190291	0.182756	0.183441	0.179286	0.189241	0.17376	0.213307	0.182574	0.19399	0.187095	0.170838	0.153576	0.214677	0.178235	0.192483	0.173851	0.175541	0.172664	0.17481	0.170655	0.181706	0.185588	0.268563	0.199562	0.207325	0.185131	0.181752	0.178281	0.196685	0.182893	0.177733	0.230706	0.240342	0.179651	0.175267	0.244178	0.189378	0.207325	0.202987	0.192575	0	0.182619	0.205681	0.203809	0.170381	0.225911	0.221847	0.166134	0.250982
GDPv2-042	0.185496	0.198968	0.199105	0.214129	0.217143	0.20011	0.206594	0.204722	0.179514	0.211343	0.192986	0.200566	0.197004	0.18641	0.210704	0.194447	0.198694	0.184218	0.203717	0.189241	0.185679	0.213946	0.243767	0.217965	0.195589	0.198968	0.194401	0.204813	0.202484	0.193534	0.194493	0.200886	0.191342	0.0595945	0.140424	0.22413	0.200292	0.172116	0.178372	0.168965	0.182619	0	0.203991	0.207782	0.183487	0.221207	0.234679	0.149192	0.235684
GDPv2-043	0.196411	0.183852	0.183989	0.223399	0.228697	0.205453	0.227372	0.215271	0.215727	0.223628	0.22171	0.208741	0.224998	0.233583	0.227007	0.208923	0.229062	0.199333	0.205681	0.205544	0.207827	0.207051	0.254772	0.197187	0.230432	0.218467	0.187688	0.212439	0.215042	0.233674	0.205955	0.244954	0.238424	0.200658	0.201845	0.24573	0.205818	0.234359	0.20801	0.203443	0.205681	0.203991	0	0.223445	0.194493	0.230934	0.254544	0.212713	0.224404
GDPv2-044	0.197278	0.228194	0.227235	0.22034	0.226733	0.205316	0.170975	0.196411	0.212577	0.208695	0.206686	0.201023	0.2097	0.192894	0.197278	0.195178	0.2039	0.190885	0.214038	0.191433	0.21043	0.203626	0.249155	0.19705	0.191296	0.211937	0.209563	0.214403	0.190063	0.208512	0.205727	0.23541	0.232441	0.208375	0.197598	0.244406	0.191524	0.216321	0.206686	0.218285	0.203809	0.207782	0.223445	0	0.215088	0.220933	0.223628	0.206457	0.224724
GDPv2-045	0.203124	0.186638	0.186866	0.205635	0.220705	0.213809	0.226139	0.228286	0.213581	0.222121	0.1844	0.19463	0.194538	0.19125	0.216184	0.184948	0.21559	0.185496	0.203809	0.195543	0.225683	0.211298	0.266326	0.175861	0.211298	0.203078	0.185725	0.233583	0.214175	0.20148	0.199699	0.245639	0.244041	0.184994	0.145264	0.272262	0.18577	0.2197	0.202119	0.209608	0.170381	0.183487	0.194493	0.215088	0	0.221025	0.234496	0.141063	0.24436
GDPv2-046	0.222851	0.237145	0.237373	0.240068	0.249384	0.233172	0.232807	0.237693	0.244908	0.237465	0.232624	0.228423	0.234177	0.226413	0.232715	0.222212	0.230204	0.233446	0.247922	0.222943	0.243493	0.245639	0.26934	0.198968	0.224358	0.23815	0.235592	0.247466	0.2118	0.245228	0.230752	0.239976	0.243584	0.208832	0.216412	0.261668	0.222212	0.22518	0.205955	0.228149	0.225911	0.221207	0.230934	0.220933	0.221025	0	0.238698	0.221892	0.222166
GDPv2-047	0.220066	0.230432	0.229838	0.231163	0.238743	0.229382	0.233766	0.231893	0.21454	0.227646	0.212394	0.223262	0.242625	0.210476	0.217143	0.228286	0.221481	0.221344	0.226505	0.230204	0.224084	0.235821	0.257238	0.231802	0.237647	0.225226	0.233537	0.236917	0.224267	0.230295	0.24331	0.226779	0.230204	0.234085	0.22961	0.271212	0.237876	0.226139	0.2197	0.231848	0.221847	0.234679	0.254544	0.223628	0.234496	0.238698	0	0.233355	0.243401
GDPv2-048	0.187277	0.196182	0.197233	0.196	0.204676	0.189378	0.205361	0.195817	0.193625	0.210385	0.176774	0.188099	0.183715	0.189561	0.206549	0.189743	0.192255	0.189195	0.206229	0.191022	0.202439	0.20833	0.26628	0.200292	0.192164	0.184035	0.192529	0.202119	0.20938	0.182528	0.185862	0.224039	0.22719	0.127774	0.148598	0.253311	0.184355	0.200475	0.201069	0.192849	0.166134	0.149192	0.212713	0.206457	0.141063	0.221892	0.233355	0	0.254635
GDPv2-049	0.216504	0.213809	0.213398	0.231345	0.243675	0.227464	0.235592	0.238835	0.231163	0.24573	0.246187	0.22582	0.242442	0.235684	0.240981	0.232578	0.238652	0.220705	0.227783	0.235958	0.220796	0.238378	0.251028	0.238652	0.266326	0.232441	0.232624	0.238561	0.242442	0.261987	0.249886	0.240113	0.239154	0.238926	0.220659	0.229747	0.22518	0.236003	0.238241	0.234222	0.250982	0.235684	0.224404	0.224724	0.24436	0.222166	0.243401	0.254635	0
GDPv2-050	0.235866	0.237647	0.237236	0.265778	0.248425	0.239428	0.237784	0.243858	0.233355	0.228651	0.246644	0.240068	0.236049	0.218696	0.241164	0.232487	0.231528	0.212668	0.243036	0.228286	0.228377	0.231619	0.204265	0.244771	0.225683	0.229336	0.239109	0.250708	0.22655	0.251484	0.239748	0.209517	0.201434	0.230432	0.225135	0.240616	0.228012	0.217828	0.22719	0.224541	0.23509	0.226459	0.247603	0.231756	0.23203	0.249018	0.232807	0.224039	0.245045
GDPv2-051	0.171705	0.1902	0.189332	0.206001	0.200612	0.17408	0.189515	0.185268	0.197598	0.1981	0.188328	0.183578	0.197735	0.197004	0.183852	0.179286	0.191661	0.182756	0.193214	0.176272	0.19536	0.198055	0.254909	0.159969	0.187095	0.188921	0.200612	0.181341	0.171614	0.189515	0.188465	0.23404	0.244223	0.181432	0.172573	0.230067	0.166499	0.213581	0.199288	0.182482	0.137775	0.198648	0.187186	0.175906	0.175724	0.21317	0.218787	0.173121	0.235501
GDPv2-052	0.205818	0.226048	0.225546	0.220568	0.233263	0.218787	0.24089	0.240205	0.229062	0.21075	0.200338	0.211937	0.206549	0.208832	0.200977	0.216686	0.231345	0.208741	0.220568	0.206823	0.220522	0.217828	0.265732	0.228697	0.230249	0.205498	0.210887	0.242031	0.20801	0.205087	0.217828	0.2118	0.205727	0.202484	0.203215	0.259704	0.213216	0.214357	0.190474	0.197233	0.213261	0.201525	0.238195	0.226733	0.197598	0.216686	0.237647	0.20422	0.240022
GDPv2-053	0.187003	0.199653	0.200247	0.197187	0.224039	0.206001	0.23066	0.224587	0.200475	0.204083	0.2039	0.200521	0.208193	0.219335	0.222623	0.202713	0.226596	0.188373	0.206229	0.199151	0.199425	0.202119	0.261622	0.211435	0.220385	0.215727	0.20285	0.22413	0.201982	0.205087	0.197552	0.229975	0.215316	0.226961	0.199927	0.23888	0.213033	0.224313	0.214586	0.221344	0.199927	0.215042	0.222851	0.214677	0.191753	0.219883	0.231254	0.197278	0.212805
GDPv2-054	0.184309	0.198329	0.197918	0.203991	0.222075	0.222212	0.222943	0.222349	0.202895	0.21728	0.18303	0.189241	0.177368	0.188328	0.202119	0.197826	0.206731	0.192712	0.205544	0.191981	0.220751	0.207371	0.257284	0.199059	0.201434	0.195315	0.196137	0.2313	0.225957	0.193442	0.206549	0.216412	0.2118	0.201069	0.165266	0.270344	0.184857	0.213672	0.197735	0.204402	0.195863	0.195817	0.200247	0.217463	0.0934332	0.233081	0.224632	0.166362	0.23815
GDPv2-055	0.174765	0.168326	0.168554	0.17481	0.204585	0.19157	0.22929	0.211983	0.189972	0.20116	0.169011	0.178053	0.180519	0.185359	0.205818	0.179605	0.205042	0.165632	0.183944	0.181341	0.206001	0.196274	0.274135	0.20148	0.206686	0.193351	0.170427	0.206229	0.212942	0.199607	0.183122	0.234999	0.239337	0.180382	0.157275	0.253767	0.192666	0.211252	0.188739	0.201617	0.169422	0.176043	0.196274	0.221162	0.105535	0.219974	0.221573	0.140287	0.220203
GDPv2-056	0.187095	0.220111	0.220979	0.208969	0.226505	0.203626	0.234222	0.229336	0.216458	0.236232	0.204996	0.210658	0.208284	0.232213	0.216778	0.203169	0.234999	0.210658	0.205498	0.207371	0.215682	0.211435	0.260069	0.231345	0.234725	0.221847	0.208147	0.218741	0.21833	0.202895	0.217919	0.225591	0.228012	0.223947	0.22276	0.235318	0.211206	0.235912	0.228103	0.214129	0.232441	0.222714	0.222943	0.214403	0.215225	0.213216	0.252717	0.214905	0.231802
GDPv2-057	0.225454	0.223673	0.223354	0.232898	0.258471	0.244178	0.239794	0.241575	0.211983	0.215134	0.230752	0.230569	0.229564	0.228742	0.225272	0.243173	0.234542	0.211572	0.230797	0.216778	0.221162	0.224678	0.233857	0.236551	0.235455	0.219746	0.235455	0.242488	0.227738	0.230843	0.244497	0.170061	0.154854	0.218559	0.227327	0.257329	0.219152	0.19189	0.207005	0.219335	0.228971	0.211846	0.254726	0.217234	0.241712	0.227464	0.220842	0.205316	0.230341
GDPv2-058	0.221116	0.212759	0.214266	0.234496	0.256233	0.240205	0.235638	0.241164	0.21075	0.228971	0.227053	0.225226	0.228879	0.223034	0.224039	0.240022	0.233857	0.22139	0.226002	0.222303	0.215271	0.225546	0.233355	0.230478	0.245365	0.22445	0.238698	0.241894	0.230615	0.228971	0.250023	0.178783	0.164125	0.223445	0.21285	0.247511	0.210156	0.206823	0.207782	0.209608	0.229108	0.223947	0.261074	0.217645	0.230249	0.236003	0.219426	0.207371	0.222988
GDPv2-059	0.137136	0.193899	0.192027	0.191433	0.192072	0.182893	0.202804	0.190611	0.186775	0.201891	0.195223	0.188099	0.196959	0.200977	0.190657	0.167732	0.189789	0.17239	0.196274	0.179149	0.198055	0.184766	0.261165	0.188236	0.172436	0.186775	0.222943	0.179651	0.195223	0.196137	0.186775	0.227692	0.224541	0.217006	0.207051	0.212942	0.179605	0.24879	0.22582	0.212211	0.203398	0.219152	0.22413	0.208741	0.213946	0.246644	0.230158	0.205864	0.2118
GDPv2-060	0.217006	0.219883	0.220477	0.235501	0.24984	0.251073	0.209517	0.236962	0.202165	0.227327	0.224495	0.239565	0.219289	0.223491	0.23372	0.244041	0.239885	0.204128	0.229016	0.231254	0.206777	0.215864	0.178829	0.256142	0.240981	0.200064	0.229473	0.24984	0.226687	0.216093	0.234496	0.0650744	0.00776327	0.195406	0.23404	0.18988	0.204585	0.171294	0.190702	0.217737	0.240068	0.190337	0.23888	0.231345	0.243493	0.243584	0.229656	0.226459	0.239154
GDPv2-061	0.229884	0.247922	0.246872	0.244634	0.248653	0.242488	0.237739	0.245822	0.227555	0.232076	0.25226	0.238652	0.243675	0.2255	0.233263	0.229884	0.236323	0.224587	0.245182	0.230432	0.230432	0.236049	0.261576	0.226368	0.244726	0.236962	0.223993	0.253767	0.203489	0.244863	0.24911	0.234862	0.225317	0.228651	0.218422	0.263312	0.235455	0.206366	0.19052	0.2118	0.230752	0.226139	0.240342	0.204859	0.237099	0.213444	0.228651	0.244269	0.243721
GDPv2-062	0.226824	0.234907	0.234588	0.238378	0.237373	0.219792	0.234679	0.230067	0.236003	0.22518	0.222806	0.219792	0.231391	0.216047	0.220157	0.218513	0.229062	0.220979	0.230432	0.203717	0.212211	0.233903	0.258699	0.238652	0.250251	0.232167	0.208878	0.234177	0.222075	0.237145	0.22139	0.22824	0.209015	0.20011	0.210156	0.255777	0.223171	0.205498	0.207827	0.207919	0.211892	0.205361	0.228879	0.213581	0.221436	0.213307	0.234177	0.217463	0.226322
GDPv2-063	0.215636	0.246918	0.246415	0.221436	0.231756	0.225409	0.231711	0.231756	0.225728	0.217006	0.228788	0.21591	0.223217	0.205316	0.211252	0.199562	0.218148	0.2118	0.22308	0.197735	0.221299	0.224358	0.271714	0.211846	0.23066	0.227646	0.21422	0.234588	0.194447	0.237921	0.219883	0.247009	0.233355	0.220066	0.2197	0.265047	0.225591	0.210111	0.193077	0.219837	0.220705	0.217828	0.232487	0.208056	0.219381	0.185496	0.223719	0.226094	0.224998
GDPv2-064	0.217691	0.231893	0.231574	0.243036	0.240753	0.230021	0.228468	0.236825	0.232715	0.22381	0.240616	0.220614	0.217782	0.210293	0.220705	0.224998	0.226139	0.220066	0.236277	0.215682	0.214677	0.231437	0.262992	0.20632	0.21865	0.225957	0.228879	0.244132	0.22034	0.233309	0.211617	0.238104	0.216686	0.214266	0.204859	0.257055	0.231665	0.202758	0.206457	0.215408	0.231893	0.205635	0.232441	0.202621	0.215864	0.21623	0.22687	0.220842	0.228605
GDPv2-065	0.221344	0.207964	0.208193	0.243584	0.251804	0.235227	0.250845	0.244406	0.238195	0.235501	0.230478	0.224267	0.23203	0.227464	0.247374	0.222258	0.234633	0.217782	0.241301	0.233218	0.211298	0.227144	0.248927	0.240844	0.257284	0.231985	0.2097	0.240205	0.231208	0.248379	0.225957	0.20285	0.192666	0.225774	0.217097	0.242899	0.21623	0.195817	0.224267	0.236049	0.217554	0.209745	0.227692	0.228651	0.230569	0.2313	0.244863	0.237739	0.227966
GDPv2-066	0.192392	0.214357	0.214586	0.1981	0.1981	0.198694	0.209654	0.201754	0.202484	0.203443	0.186181	0.184811	0.193853	0.203717	0.204265	0.203169	0.178098	0.196045	0.198922	0.191205	0.22244	0.194812	0.288565	0.210339	0.221755	0.210795	0.174628	0.203215	0.20527	0.194767	0.222486	0.234359	0.238424	0.218559	0.198466	0.268929	0.22171	0.204859	0.215408	0.207097	0.193716	0.216778	0.244041	0.219518	0.213216	0.23203	0.239474	0.205772	0.25637
GDPv2-067	0.228651	0.244954	0.245456	0.244132	0.253174	0.239337	0.230843	0.237739	0.226139	0.228012	0.235958	0.23815	0.237693	0.21623	0.236597	0.230021	0.236186	0.221253	0.242031	0.228194	0.213307	0.221573	0.240707	0.240022	0.228057	0.227509	0.23235	0.246963	0.216686	0.23404	0.237373	0.197918	0.171751	0.22002	0.225226	0.250845	0.230112	0.19737	0.202804	0.225272	0.246598	0.218787	0.234816	0.200977	0.256599	0.230112	0.228697	0.251804	0.24194
GDPv2-068	0.22413	0.234588	0.234085	0.230569	0.245822	0.241392	0.216093	0.228834	0.200247	0.219655	0.217554	0.235181	0.225865	0.200566	0.219381	0.251621	0.226733	0.200566	0.223628	0.224404	0.210795	0.215773	0.220568	0.251758	0.233948	0.221618	0.221984	0.236597	0.221664	0.20495	0.230569	0.143164	0.114805	0.210385	0.231574	0.231254	0.212713	0.189652	0.199744	0.219837	0.238698	0.204676	0.238515	0.213992	0.253082	0.237099	0.225728	0.239154	0.235592
GDPv2-069	0.150242	0.210385	0.210339	0.185725	0.185542	0.186592	0.201297	0.188647	0.168098	0.167139	0.178007	0.155174	0.179286	0.151886	0.166773	0.179194	0.151932	0.150973	0.179331	0.154443	0.195726	0.159604	0.252717	0.22445	0.185907	0.174308	0.196867	0.190291	0.190976	0.166682	0.197963	0.216138	0.210704	0.195406	0.166819	0.234359	0.19399	0.210202	0.205955	0.19399	0.197233	0.189332	0.228286	0.186501	0.218285	0.235547	0.232487	0.198694	0.216504
GDPv2-070	0.182619	0.235547	0.23404	0.208056	0.214175	0.201343	0.188465	0.196	0.195086	0.187186	0.191205	0.200703	0.209106	0.180427	0.192575	0.197324	0.18915	0.175404	0.204859	0.181432	0.199881	0.196365	0.243904	0.228697	0.186684	0.185588	0.210887	0.201206	0.180427	0.195497	0.207964	0.190885	0.17787	0.196822	0.191707	0.228012	0.185451	0.208238	0.193762	0.189652	0.203672	0.182985	0.207416	0.183533	0.225911	0.234862	0.224678	0.208969	0.222486
GDPv2-071	0.200429	0.20906	0.209928	0.20906	0.217645	0.202621	0.222166	0.205955	0.187414	0.199699	0.196867	0.197141	0.193031	0.1902	0.191479	0.225272	0.200201	0.181889	0.179286	0.188647	0.203717	0.195817	0.228468	0.221481	0.219289	0.197004	0.190611	0.197552	0.200703	0.196867	0.208604	0.17755	0.162161	0.191707	0.208421	0.223719	0.179423	0.176363	0.179149	0.206731	0.210339	0.192118	0.216549	0.215225	0.234405	0.233309	0.221481	0.211343	0.223217
GDPv2-072	0.112933	0.191981	0.191387	0.124578	0.156361	0.134213	0.188282	0.147776	0.1117	0.145082	0.138871	0.127455	0.180153	0.162526	0.122523	0.152206	0.143483	0.142159	0.119189	0.131473	0.178418	0.158736	0.258243	0.189241	0.176637	0.119463	0.188693	0.124121	0.172756	0.147456	0.170975	0.226779	0.23477	0.185862	0.185953	0.229016	0.180884	0.222303	0.223719	0.201617	0.17892	0.191935	0.20559	0.195771	0.21148	0.222806	0.205498	0.180656	0.212896
GDPv2-073	0.11275	0.192072	0.191661	0.125034	0.156179	0.134396	0.188465	0.148141	0.112339	0.144899	0.138506	0.128003	0.180793	0.162983	0.122979	0.152206	0.144031	0.142524	0.119006	0.131747	0.178875	0.158736	0.259065	0.189424	0.176911	0.120285	0.18851	0.123938	0.173121	0.147822	0.171705	0.227053	0.234679	0.186684	0.186501	0.22856	0.181432	0.223399	0.224541	0.202073	0.179103	0.192027	0.206138	0.196685	0.211298	0.223354	0.205316	0.180473	0.213992
GDPv2-074	0.184903	0.203672	0.204448	0.152069	0.178646	0.149557	0.205818	0.174902	0.145949	0.154854	0.164992	0.160243	0.197507	0.158599	0.153941	0.184903	0.175632	0.159512	0.152799	0.161796	0.192027	0.170335	0.263723	0.19947	0.21454	0.175541	0.157731	0.166591	0.181797	0.1607	0.195086	0.223491	0.227555	0.180747	0.177733	0.243356	0.192118	0.209608	0.199151	0.198055	0.168965	0.181706	0.187323	0.189104	0.179331	0.232213	0.219198	0.190154	0.231528
GDPv2-075	0.187369	0.201206	0.201525	0.187232	0.204402	0.184903	0.193488	0.191342	0.17545	0.180245	0.144716	0.160791	0.189013	0.119326	0.180519	0.16691	0.159741	0.123162	0.157549	0.166088	0.213398	0.183944	0.260435	0.211709	0.197004	0.194082	0.130697	0.197004	0.17787	0.152845	0.207964	0.223034	0.22993	0.183122	0.154169	0.245456	0.197415	0.203215	0.18335	0.182437	0.179286	0.176043	0.204037	0.18198	0.162344	0.249201	0.22687	0.171431	0.242123
GDPv2-076	0.218559	0.21897	0.22002	0.253585	0.242899	0.219381	0.21317	0.220979	0.248196	0.249795	0.225409	0.227966	0.241301	0.238652	0.244497	0.219655	0.234588	0.240113	0.245913	0.230615	0.234633	0.24226	0.289341	0.219518	0.22582	0.230204	0.227555	0.227738	0.202028	0.241209	0.222532	0.252032	0.24742	0.194858	0.219335	0.224495	0.21454	0.232487	0.208421	0.23646	0.224998	0.206503	0.218787	0.212257	0.242305	0.219563	0.250571	0.226642	0.239246
GDPv2-077	0.193625	0.195771	0.19536	0.187825	0.191479	0.169605	0.222669	0.19705	0.190565	0.192346	0.160837	0.170427	0.178464	0.163759	0.197461	0.171979	0.181797	0.157092	0.180701	0.17755	0.19947	0.180245	0.266143	0.207553	0.201069	0.197872	0.145721	0.19568	0.192438	0.165312	0.166454	0.229473	0.221938	0.207371	0.187095	0.239109	0.179286	0.223171	0.194995	0.195634	0.160791	0.202941	0.204996	0.208056	0.173167	0.244771	0.237784	0.180793	0.257877
GDPv2-078	0.191935	0.17481	0.175039	0.187323	0.194812	0.177961	0.203809	0.185131	0.163942	0.162892	0.173212	0.171386	0.203717	0.191387	0.183624	0.185359	0.170701	0.161978	0.173075	0.159147	0.201891	0.175724	0.24363	0.209334	0.203215	0.178738	0.196639	0.179377	0.201799	0.185816	0.192803	0.19463	0.193853	0.197552	0.20422	0.209197	0.200977	0.206503	0.209563	0.200155	0.183213	0.198329	0.217737	0.211572	0.238332	0.249384	0.221116	0.207508	0.226139
GDPv2-079	0.216823	0.211755	0.210978	0.229747	0.207188	0.222121	0.218559	0.191935	0.205727	0.214175	0.222486	0.223217	0.223856	0.206046	0.218193	0.23646	0.217782	0.212348	0.223354	0.21454	0.202484	0.221801	0.253174	0.2176	0.218604	0.18335	0.217143	0.222349	0.205224	0.216367	0.218422	0.200429	0.183304	0.187277	0.200521	0.238104	0.21043	0.191022	0.191524	0.218285	0.214951	0.186592	0.227738	0.196639	0.222851	0.228697	0.226824	0.198603	0.233309
GDPv2-080	0.138186	0.200521	0.199288	0.196137	0.193762	0.178372	0.188784	0.180062	0.190565	0.185588	0.182026	0.177094	0.184035	0.181021	0.184674	0.154261	0.194675	0.158188	0.181523	0.163029	0.199744	0.170655	0.268609	0.199242	0.18335	0.180701	0.199607	0.176409	0.21107	0.204768	0.187186	0.24847	0.238743	0.217508	0.187643	0.227783	0.180382	0.239428	0.215271	0.20769	0.193488	0.214266	0.209106	0.203306	0.202576	0.231528	0.232213	0.203443	0.222258
GDPv2-081	0.202256	0.216915	0.217508	0.2392	0.238926	0.212302	0.232761	0.229336	0.231345	0.244908	0.247283	0.226459	0.244452	0.247831	0.226459	0.226094	0.232167	0.217143	0.221938	0.224724	0.208193	0.229884	0.288656	0.235273	0.245776	0.238743	0.234542	0.231071	0.249018	0.254863	0.222669	0.256096	0.257603	0.240844	0.246507	0.258608	0.226642	0.241118	0.245365	0.21833	0.227053	0.24637	0.221116	0.252854	0.266371	0.271486	0.267604	0.247237	0.259019
GDPv2-082	0.124441	0.1981	0.198511	0.170792	0.150151	0.158234	0.182528	0.150425	0.159467	0.173486	0.170472	0.160426	0.175313	0.176135	0.165266	0.145538	0.161659	0.146634	0.153713	0.152206	0.190109	0.164581	0.262627	0.191524	0.170427	0.134076	0.200932	0.157549	0.186547	0.176226	0.176728	0.224678	0.2176	0.190246	0.176911	0.217508	0.189287	0.234633	0.212485	0.194949	0.173167	0.195771	0.205316	0.195223	0.199699	0.236049	0.230158	0.18714	0.226322
GDPv2-083	0.124623	0.19189	0.192483	0.143392	0.155722	0.139419	0.191022	0.155265	0.116266	0.141885	0.164262	0.132021	0.186638	0.167276	0.120239	0.156224	0.147045	0.147913	0.133437	0.134122	0.176865	0.157823	0.262261	0.190885	0.181752	0.142113	0.188602	0.131884	0.177139	0.160882	0.172253	0.229245	0.229108	0.192712	0.177459	0.226642	0.190109	0.221116	0.215225	0.189652	0.176454	0.194036	0.206868	0.196045	0.213124	0.225363	0.211983	0.184583	0.207782
GDPv2-084	0.163622	0.205133	0.20664	0.197735	0.203124	0.190565	0.169285	0.185222	0.199562	0.195589	0.187003	0.184355	0.202347	0.182893	0.169102	0.185816	0.174628	0.179149	0.187414	0.182528	0.182711	0.187962	0.257512	0.20084	0.188236	0.189789	0.212074	0.199836	0.199333	0.200429	0.219107	0.235547	0.236962	0.20769	0.17344	0.243447	0.182711	0.227783	0.203169	0.184446	0.18166	0.204357	0.212531	0.182071	0.191661	0.206275	0.219929	0.197735	0.222669
GDPv2-085	0.219929	0.206457	0.206412	0.23614	0.226824	0.220751	0.208421	0.216321	0.230386	0.22687	0.222669	0.219563	0.218924	0.226322	0.229701	0.212805	0.233126	0.212896	0.220157	0.220294	0.18029	0.187734	0.236186	0.220522	0.239976	0.200795	0.226094	0.222532	0.232076	0.234633	0.222988	0.209471	0.188054	0.239794	0.229747	0.220111	0.207508	0.223902	0.22687	0.231619	0.213855	0.229427	0.234588	0.220477	0.240479	0.26733	0.240616	0.243173	0.232304
GDPv2-086	0.216869	0.225226	0.226276	0.215179	0.229427	0.22582	0.22655	0.221664	0.199288	0.201343	0.215682	0.212942	0.22445	0.196593	0.210841	0.230478	0.219746	0.202256	0.211892	0.199607	0.224358	0.207416	0.259978	0.227966	0.2255	0.212622	0.205955	0.226322	0.206731	0.217874	0.221755	0.196	0.17787	0.212987	0.224587	0.250936	0.21696	0.18367	0.189378	0.22171	0.22139	0.215864	0.240753	0.197781	0.248835	0.252306	0.226413	0.233629	0.232898
GDPv2-087	0.186501	0.188739	0.190428	0.198237	0.203535	0.198283	0.225226	0.208467	0.180884	0.195543	0.191342	0.191707	0.18988	0.18988	0.194995	0.205681	0.199516	0.171431	0.180884	0.179834	0.192255	0.197872	0.241118	0.192575	0.199699	0.182437	0.183076	0.203717	0.196	0.197096	0.201434	0.187277	0.184674	0.186547	0.199059	0.221938	0.178372	0.178418	0.188693	0.206138	0.187643	0.181934	0.225637	0.213261	0.20221	0.227053	0.223536	0.194858	0.227464
GDPv2-088	0.20938	0.205772	0.206092	0.224039	0.245045	0.23815	0.219152	0.226231	0.211617	0.223536	0.224358	0.223262	0.213581	0.225911	0.240798	0.225637	0.225865	0.194036	0.221755	0.232578	0.210019	0.197644	0.217691	0.243767	0.243401	0.212622	0.22961	0.227601	0.22792	0.212759	0.226048	0.161202	0.128916	0.207051	0.23235	0.221436	0.220614	0.211709	0.213124	0.230386	0.224861	0.210111	0.236095	0.238789	0.255411	0.239794	0.240205	0.242123	0.245319
GDPv2-089	0.205133	0.217508	0.217463	0.222349	0.224541	0.20833	0.226413	0.220888	0.212028	0.221847	0.21043	0.20084	0.226687	0.220933	0.206412	0.215453	0.214951	0.217737	0.218787	0.207142	0.223399	0.202804	0.280391	0.193305	0.183989	0.217508	0.217508	0.221162	0.200749	0.207964	0.211937	0.254407	0.242762	0.202439	0.208649	0.235912	0.227509	0.227098	0.211526	0.214266	0.21623	0.211617	0.216412	0.214175	0.230889	0.217828	0.244452	0.232578	0.252397
GDPv2-090	0.246141	0.241803	0.241483	0.252854	0.262535	0.255457	0.243127	0.259065	0.241712	0.242579	0.262216	0.262855	0.250982	0.261485	0.260115	0.257923	0.265367	0.232076	0.255777	0.256644	0.206046	0.22856	0.233903	0.270573	0.258517	0.239885	0.273678	0.268746	0.256918	0.257832	0.254407	0.184263	0.147867	0.263631	0.267924	0.248151	0.250891	0.224176	0.229245	0.253904	0.247922	0.255183	0.262079	0.25363	0.272445	0.255274	0.250388	0.277149	0.249658
GDPv2-093	0.2313	0.231254	0.232396	0.233172	0.240661	0.23815	0.230934	0.233355	0.220842	0.223628	0.239246	0.23678	0.243721	0.237054	0.234405	0.24573	0.245137	0.214403	0.230523	0.224906	0.21148	0.212165	0.245091	0.260754	0.270801	0.233263	0.230615	0.240113	0.251484	0.237876	0.242762	0.1823	0.146452	0.24605	0.252078	0.248562	0.230204	0.208421	0.207553	0.230843	0.235547	0.242351	0.237099	0.246918	0.269933	0.266554	0.252169	0.262216	0.248516
GDPv2-094	0.22002	0.246004	0.246233	0.236049	0.242716	0.231711	0.219837	0.2334	0.233766	0.227692	0.241849	0.228788	0.248881	0.230615	0.219837	0.231254	0.236323	0.234268	0.233126	0.215545	0.229793	0.236323	0.254544	0.204631	0.246644	0.22929	0.231756	0.243538	0.18988	0.243675	0.245822	0.233674	0.218193	0.229564	0.216778	0.248425	0.222395	0.212485	0.190976	0.22002	0.235684	0.23372	0.220431	0.177368	0.230341	0.193625	0.22518	0.246004	0.211206
GDPv2-095	0.208147	0.21623	0.216732	0.236506	0.254041	0.23509	0.214266	0.222623	0.23678	0.245137	0.239474	0.23098	0.225865	0.245776	0.243036	0.230889	0.231026	0.227053	0.231939	0.230341	0.206868	0.227464	0.218559	0.238972	0.24025	0.221162	0.246004	0.227372	0.230341	0.227783	0.239063	0.190109	0.186501	0.21285	0.242716	0.248151	0.20084	0.211937	0.229884	0.238743	0.236506	0.213627	0.241072	0.241301	0.253722	0.25774	0.236049	0.236323	0.2334
GDPv2-096	0.176317	0.211617	0.213124	0.22961	0.228605	0.231026	0.186364	0.2118	0.213627	0.227372	0.222623	0.223171	0.209563	0.232122	0.237876	0.210658	0.222029	0.193762	0.225226	0.214951	0.207553	0.210339	0.234314	0.228514	0.229519	0.204128	0.233537	0.224587	0.208284	0.212394	0.223765	0.181112	0.158234	0.182117	0.220568	0.22244	0.184081	0.214083	0.22034	0.230934	0.222486	0.187095	0.220477	0.228194	0.238698	0.237328	0.246963	0.222669	0.261028
GDPv2-097	0.134533	0.224724	0.22276	0.197872	0.180793	0.191068	0.205042	0.190109	0.190109	0.197461	0.199105	0.177002	0.199836	0.185588	0.186227	0.160654	0.184903	0.160015	0.183989	0.165038	0.220751	0.185907	0.288702	0.216595	0.171203	0.187734	0.214129	0.190109	0.202667	0.203215	0.188465	0.265001	0.26322	0.220522	0.187643	0.247329	0.200749	0.260069	0.235912	0.217828	0.200612	0.21454	0.219609	0.200201	0.213353	0.248607	0.251667	0.206366	0.242077
GDPv2-098	0.213855	0.233355	0.232761	0.228423	0.220477	0.22107	0.21148	0.211709	0.228057	0.230021	0.236414	0.220248	0.237054	0.222349	0.22107	0.224541	0.231345	0.231665	0.230249	0.209928	0.221527	0.229427	0.260983	0.20632	0.239839	0.207325	0.224769	0.23509	0.199699	0.235684	0.233537	0.238652	0.223262	0.210065	0.204402	0.240707	0.226824	0.214175	0.201982	0.22856	0.224404	0.211663	0.221847	0.168828	0.232852	0.213124	0.231528	0.230249	0.218559
GDPv2-099	0.214403	0.237008	0.237876	0.220751	0.216367	0.221436	0.21285	0.21865	0.207508	0.228468	0.229656	0.219518	0.229199	0.218422	0.214403	0.221253	0.216367	0.212302	0.21454	0.216504	0.220157	0.217189	0.255868	0.198466	0.245228	0.219837	0.219107	0.220294	0.209745	0.232578	0.235912	0.232715	0.216412	0.182848	0.214997	0.233218	0.210293	0.203946	0.214403	0.216778	0.224769	0.189378	0.220385	0.209837	0.223719	0.22929	0.251347	0.224221	0.243675
GDPv2-100	0.206457	0.232076	0.23267	0.201206	0.220294	0.207371	0.204357	0.202028	0.20221	0.1902	0.206457	0.192483	0.209471	0.170472	0.196867	0.192209	0.19463	0.19705	0.19874	0.174947	0.224084	0.209791	0.278884	0.204128	0.217919	0.211252	0.209882	0.205407	0.194219	0.207005	0.211252	0.235547	0.229656	0.203398	0.202484	0.259339	0.202713	0.19874	0.196045	0.21148	0.208695	0.200977	0.227235	0.168189	0.213672	0.223993	0.240113	0.209243	0.239383
GDPv2-101	0.2197	0.248973	0.249475	0.249338	0.244315	0.240981	0.215773	0.228331	0.245137	0.241255	0.246187	0.243356	0.247648	0.219609	0.250936	0.213672	0.232807	0.231391	0.245776	0.230112	0.245274	0.228057	0.289113	0.227418	0.229245	0.234359	0.24879	0.244132	0.213033	0.238241	0.235181	0.262124	0.245456	0.229793	0.224221	0.262718	0.21422	0.240022	0.237876	0.259339	0.22961	0.228103	0.253722	0.174673	0.221984	0.246552	0.249429	0.231254	0.257284
GDPv2-102	0.25911	0.270116	0.269431	0.259339	0.251758	0.256827	0.266874	0.261713	0.242899	0.248059	0.263494	0.263038	0.259019	0.251073	0.26386	0.26934	0.260709	0.249703	0.257421	0.256918	0.224404	0.247831	0.26596	0.287743	0.274865	0.246004	0.265458	0.273952	0.252717	0.262672	0.273404	0.214951	0.186227	0.256325	0.264636	0.267056	0.256005	0.207736	0.235547	0.256644	0.263997	0.252808	0.283999	0.265778	0.287515	0.272536	0.261987	0.268015	0.264271
GDPv2-103	0.197689	0.220203	0.218513	0.209974	0.20906	0.182802	0.217691	0.198922	0.200384	0.201525	0.210658	0.195041	0.223445	0.196685	0.197598	0.192209	0.20422	0.209837	0.203032	0.191479	0.19842	0.209608	0.26491	0.198648	0.210978	0.1981	0.201754	0.202393	0.189469	0.207371	0.214905	0.250434	0.247374	0.187232	0.192255	0.244634	0.209837	0.205316	0.195497	0.21623	0.202941	0.188921	0.198283	0.190748	0.22308	0.22308	0.234907	0.217554	0.230523
GDPv2-104	0.208512	0.20801	0.208878	0.229199	0.221801	0.21317	0.220203	0.225454	0.22518	0.220751	0.200566	0.209152	0.215088	0.198374	0.209152	0.20285	0.208741	0.197096	0.20527	0.200566	0.205133	0.212668	0.254087	0.197507	0.219426	0.21285	0.212759	0.226276	0.203854	0.214814	0.209015	0.220979	0.222851	0.188556	0.194401	0.249064	0.184583	0.212028	0.213809	0.203489	0.175587	0.177276	0.209654	0.219381	0.160563	0.242305	0.238058	0.199059	0.263905
GDPv2-105	0.184948	0.198785	0.198009	0.173303	0.190383	0.16723	0.199379	0.177322	0.196502	0.194904	0.171979	0.169696	0.193625	0.146223	0.189606	0.167961	0.162344	0.165769	0.185907	0.17408	0.206503	0.180519	0.275642	0.195771	0.180153	0.196319	0.16143	0.177687	0.193351	0.180016	0.186638	0.222075	0.240022	0.185451	0.167367	0.227875	0.164764	0.216778	0.203215	0.19463	0.163166	0.18851	0.208923	0.202302	0.167778	0.223582	0.241529	0.175221	0.249018
GDPv2-106	0.232898	0.229108	0.229153	0.253402	0.252489	0.244497	0.222029	0.237967	0.227829	0.236551	0.239748	0.241757	0.223399	0.245685	0.25016	0.24605	0.249932	0.216641	0.251028	0.239931	0.213809	0.231117	0.196274	0.23066	0.239063	0.222166	0.257512	0.248562	0.238013	0.234268	0.235318	0.174125	0.151795	0.232578	0.238698	0.250251	0.221481	0.218148	0.216001	0.236277	0.233126	0.229793	0.2471	0.23509	0.240296	0.251347	0.231391	0.246004	0.257695
GDPv2-107	0.206275	0.226687	0.22655	0.211252	0.237647	0.232487	0.215773	0.219837	0.210795	0.204722	0.214677	0.214586	0.215042	0.206457	0.221984	0.21696	0.215362	0.205361	0.211617	0.206092	0.204448	0.203398	0.240616	0.247968	0.247237	0.213079	0.216275	0.223308	0.211846	0.209563	0.235729	0.180747	0.153667	0.210978	0.228514	0.232944	0.203443	0.188784	0.204539	0.222897	0.228514	0.207097	0.231802	0.222075	0.250114	0.245913	0.242214	0.242945	0.237282
GDPv2-108	0.225911	0.241757	0.242077	0.252626	0.250343	0.235044	0.201617	0.230615	0.240479	0.239794	0.252671	0.226642	0.242625	0.224267	0.236871	0.23404	0.22961	0.231756	0.243493	0.21897	0.232761	0.234542	0.262079	0.204676	0.235638	0.242305	0.225865	0.247329	0.193488	0.231574	0.239109	0.245319	0.241894	0.204859	0.20906	0.241712	0.22034	0.216275	0.199699	0.234314	0.234268	0.210567	0.227601	0.136222	0.231756	0.202256	0.231345	0.23372	0.224861
GDPv2-109	0.160471	0.230386	0.229062	0.191022	0.191935	0.191068	0.211435	0.192666	0.201434	0.193808	0.205864	0.173532	0.211435	0.21317	0.195178	0.171979	0.201708	0.19326	0.200247	0.178372	0.215636	0.192301	0.290438	0.201982	0.202256	0.196867	0.217965	0.187551	0.195908	0.208512	0.20253	0.277605	0.273084	0.231026	0.194858	0.247237	0.203398	0.254863	0.241027	0.215271	0.202804	0.230341	0.21559	0.203672	0.221299	0.250251	0.260069	0.220431	0.247283
GDPv2-110	0.256918	0.266463	0.266782	0.279341	0.26902	0.260024	0.233629	0.252763	0.264636	0.261759	0.271714	0.258014	0.272536	0.25363	0.264225	0.266417	0.261713	0.264773	0.273039	0.254087	0.254818	0.265001	0.286602	0.235958	0.265823	0.258608	0.255959	0.270755	0.233994	0.267239	0.266828	0.26765	0.262398	0.253676	0.247283	0.273906	0.245137	0.239885	0.234268	0.25911	0.267011	0.256005	0.259247	0.149511	0.269248	0.238104	0.261805	0.260343	0.2471
GDPv2-111	0.183441	0.228423	0.228834	0.19463	0.21591	0.217691	0.19979	0.216458	0.191433	0.195315	0.213946	0.196959	0.222988	0.196502	0.200429	0.208193	0.199014	0.198603	0.203763	0.199881	0.199425	0.206594	0.260435	0.229793	0.222303	0.208878	0.209152	0.227144	0.190839	0.21212	0.222212	0.211709	0.199973	0.19536	0.199653	0.240433	0.213672	0.210613	0.190657	0.192849	0.212531	0.193305	0.222121	0.185907	0.224084	0.209563	0.21043	0.212074	0.224404
GDPv2-112	0.230752	0.227509	0.228194	0.238469	0.246415	0.235501	0.237236	0.234451	0.232533	0.220979	0.245822	0.243995	0.257055	0.224815	0.238515	0.237876	0.250251	0.228468	0.244223	0.219883	0.242077	0.253174	0.259978	0.224404	0.237008	0.237282	0.241483	0.238743	0.21897	0.24637	0.256005	0.223399	0.207827	0.20833	0.234633	0.255959	0.23678	0.205133	0.198055	0.22993	0.228788	0.21285	0.236551	0.218239	0.229838	0.205453	0.224404	0.238743	0.243219
GDPv2-113	0.151932	0.208878	0.208923	0.166499	0.170335	0.158873	0.201799	0.169605	0.161111	0.161887	0.15796	0.14289	0.169742	0.166636	0.149283	0.170655	0.139099	0.166819	0.150699	0.152754	0.206457	0.159923	0.264362	0.20422	0.182117	0.176272	0.189698	0.160471	0.173395	0.157229	0.184948	0.238104	0.2334	0.203398	0.178281	0.253859	0.189743	0.217554	0.218056	0.188099	0.178281	0.201799	0.219837	0.196045	0.217874	0.238789	0.218102	0.197461	0.252443
GDPv2-114	0.192575	0.231528	0.231482	0.171249	0.182939	0.16344	0.226094	0.186866	0.162207	0.161065	0.151658	0.156133	0.201069	0.159604	0.136679	0.177596	0.145401	0.173212	0.164947	0.150927	0.211206	0.19262	0.257147	0.229793	0.222943	0.187506	0.165769	0.173258	0.204357	0.158325	0.231071	0.246507	0.25048	0.218833	0.18851	0.266645	0.216504	0.225135	0.208832	0.201251	0.193899	0.20664	0.246781	0.204539	0.204265	0.261257	0.241575	0.198192	0.24468
GDPv2-115	0.12266	0.207645	0.207873	0.179788	0.171294	0.154991	0.153165	0.153941	0.178053	0.179103	0.154991	0.151703	0.154443	0.155357	0.166317	0.120194	0.149192	0.136359	0.152114	0.138917	0.186684	0.16892	0.257923	0.175678	0.154489	0.162526	0.196593	0.161613	0.17134	0.160837	0.163257	0.221801	0.213901	0.178875	0.176957	0.224861	0.15901	0.225546	0.205864	0.192255	0.168646	0.183487	0.208741	0.183487	0.176546	0.226413	0.224815	0.17376	0.236232
GDPv2-116	0.156544	0.208467	0.209517	0.168828	0.17239	0.165495	0.195269	0.178875	0.161522	0.174719	0.167778	0.144123	0.179103	0.170609	0.135081	0.161202	0.154032	0.154261	0.150014	0.133437	0.18029	0.159695	0.256279	0.200155	0.19568	0.170564	0.183715	0.168646	0.192346	0.158097	0.181889	0.220614	0.213079	0.19842	0.193031	0.242488	0.19463	0.207279	0.194173	0.183944	0.174034	0.183487	0.223719	0.197187	0.195543	0.228605	0.218787	0.193579	0.246918
GDPv2-117	0.188739	0.241392	0.241529	0.242123	0.226687	0.21559	0.180519	0.208878	0.217554	0.223902	0.222988	0.20938	0.222897	0.225546	0.213946	0.203991	0.203672	0.209563	0.213444	0.220522	0.205727	0.15216	0.263449	0.225317	0.223582	0.20358	0.245776	0.225591	0.23477	0.2197	0.229519	0.252991	0.22993	0.227235	0.223217	0.262718	0.217052	0.243949	0.244269	0.230204	0.231528	0.241529	0.241301	0.222166	0.24984	0.260252	0.250617	0.234451	0.266691
GDPv2-118	0.186729	0.226048	0.22582	0.170792	0.184857	0.172847	0.253037	0.202302	0.176911	0.186455	0.170381	0.17376	0.206731	0.184994	0.190657	0.187186	0.185222	0.174217	0.169696	0.163166	0.234131	0.211617	0.286191	0.234085	0.222577	0.20358	0.179194	0.182939	0.205544	0.194127	0.214631	0.264773	0.266371	0.240661	0.219837	0.25532	0.216595	0.245228	0.243904	0.235684	0.204128	0.242899	0.237647	0.240798	0.218148	0.257055	0.253356	0.224769	0.250799
GDPv2-119	0.106402	0.195041	0.193625	0.17166	0.175678	0.170518	0.18988	0.177048	0.163988	0.168235	0.169605	0.148415	0.1686	0.163211	0.158188	0.133346	0.155676	0.136085	0.155494	0.137912	0.19326	0.151749	0.274911	0.196959	0.127089	0.163257	0.184903	0.169285	0.181569	0.17134	0.158873	0.247009	0.239565	0.195041	0.156772	0.231528	0.185588	0.23678	0.208147	0.182939	0.176683	0.190154	0.200064	0.172162	0.184948	0.237099	0.235227	0.181615	0.226276
GDPv2-120	0.151795	0.207645	0.207234	0.109919	0.15522	0.140195	0.216001	0.150836	0.0782263	0.121929	0.148415	0.137273	0.196639	0.162298	0.0983651	0.182026	0.154215	0.15353	0.114029	0.134624	0.179012	0.168828	0.261028	0.210019	0.219609	0.149192	0.177048	0.117043	0.188328	0.144397	0.204539	0.224632	0.225409	0.197415	0.19842	0.246233	0.212439	0.202347	0.204494	0.204768	0.192118	0.195452	0.219518	0.212896	0.220568	0.248699	0.200064	0.207736	0.221344
GDPv2-121	0.143757	0.204722	0.204037	0.0919262	0.152297	0.108686	0.214449	0.121427	0.104895	0.154169	0.109051	0.0649374	0.175176	0.170061	0.134624	0.152891	0.140241	0.156635	0.131656	0.131976	0.182574	0.170746	0.253722	0.207919	0.202987	0.16006	0.178875	0.0777697	0.190976	0.0975432	0.195132	0.226642	0.226961	0.191479	0.192392	0.247511	0.201662	0.212028	0.206412	0.200932	0.164718	0.192894	0.2197	0.217554	0.211435	0.240753	0.223354	0.191844	0.232396
GDPv2-122	0.169285	0.215179	0.215499	0.158097	0.175724	0.124349	0.195497	0.124852	0.154078	0.173303	0.163805	0.15321	0.203535	0.186364	0.1607	0.178053	0.169057	0.153393	0.151064	0.155311	0.196045	0.199744	0.262535	0.203398	0.203672	0.190611	0.178007	0.0958992	0.177779	0.168098	0.189972	0.241392	0.241986	0.191159	0.198192	0.224267	0.207371	0.216093	0.200886	0.220066	0.190337	0.193214	0.206412	0.19431	0.215225	0.235227	0.228149	0.207873	0.222029
GDPv2-123	0.154489	0.216732	0.217143	0.127774	0.156727	0.133848	0.208832	0.155357	0.13088	0.156133	0.14088	0.118778	0.166545	0.161522	0.156224	0.153302	0.127683	0.151749	0.131336	0.141337	0.196776	0.170883	0.26491	0.214905	0.213809	0.179194	0.166499	0.127409	0.193214	0.124623	0.188236	0.240022	0.233857	0.205498	0.188693	0.250206	0.205453	0.220751	0.217874	0.203352	0.180199	0.200521	0.231528	0.219974	0.210202	0.249018	0.237739	0.192894	0.250982
GDPv2-124	0.149831	0.193442	0.193305	0.168874	0.175815	0.131839	0.199059	0.137547	0.153895	0.173121	0.150014	0.14015	0.170838	0.189378	0.145173	0.151018	0.158462	0.166545	0.155996	0.152388	0.202621	0.185862	0.271029	0.203215	0.210522	0.176546	0.189972	0.117088	0.198237	0.165175	0.186501	0.248425	0.248196	0.199836	0.199196	0.248288	0.210385	0.222395	0.209563	0.217874	0.191981	0.199607	0.211526	0.202439	0.208375	0.237693	0.230432	0.207782	0.240844
GDPv2-125	0.203306	0.220888	0.220203	0.190839	0.196319	0.185405	0.216093	0.174765	0.19294	0.17956	0.163394	0.168965	0.208512	0.198283	0.171157	0.201754	0.190839	0.196	0.196228	0.183396	0.213901	0.2039	0.288976	0.213216	0.219152	0.191661	0.198877	0.167641	0.201845	0.189789	0.212394	0.246187	0.250799	0.223628	0.212211	0.265412	0.213079	0.220431	0.219563	0.203854	0.204539	0.219563	0.230112	0.223765	0.227053	0.24331	0.237145	0.211572	0.259156
GDPv2-126	0.138643	0.211846	0.2118	0.14837	0.168646	0.151795	0.195452	0.14636	0.143529	0.158553	0.161933	0.144397	0.181934	0.164581	0.166408	0.150242	0.161522	0.149511	0.146086	0.144488	0.194538	0.164079	0.258654	0.194584	0.200155	0.167184	0.189652	0.125628	0.178281	0.153256	0.179514	0.226642	0.216458	0.195863	0.197781	0.227418	0.187688	0.212028	0.215636	0.226139	0.18746	0.200566	0.213307	0.193899	0.219746	0.234268	0.228742	0.195954	0.240342
GDPv2-127	0.129555	0.189241	0.189013	0.164216	0.173714	0.157503	0.170564	0.142296	0.155083	0.143803	0.154306	0.144351	0.164262	0.168098	0.166819	0.14974	0.143118	0.138688	0.140561	0.117043	0.186912	0.155539	0.260252	0.201388	0.176911	0.163029	0.185131	0.135903	0.17513	0.15385	0.167321	0.226322	0.230752	0.19536	0.183396	0.231391	0.1744	0.212805	0.191935	0.201982	0.18166	0.19842	0.210704	0.174582	0.217326	0.219426	0.223399	0.196365	0.230523
GDPv2-128	0.150151	0.213855	0.212713	0.145995	0.147822	0.134715	0.200658	0.15796	0.142616	0.141657	0.167961	0.121016	0.189515	0.159375	0.125491	0.145401	0.127455	0.142661	0.124075	0.119098	0.183304	0.154946	0.272628	0.199059	0.190383	0.165449	0.186273	0.143712	0.185314	0.160928	0.191479	0.249566	0.240479	0.210019	0.180701	0.257923	0.208695	0.209197	0.2097	0.207142	0.170564	0.204494	0.214677	0.182391	0.196548	0.226048	0.22171	0.199973	0.228925
GDPv2-129	0.150059	0.212211	0.212165	0.145082	0.141154	0.176363	0.208421	0.185177	0.157138	0.173988	0.167321	0.15079	0.182665	0.167504	0.159741	0.160745	0.152023	0.157092	0.153941	0.141109	0.193808	0.171751	0.271075	0.214038	0.195132	0.171477	0.178053	0.169468	0.205407	0.162207	0.187551	0.235958	0.231071	0.210385	0.183715	0.235455	0.205772	0.236688	0.232259	0.207599	0.177779	0.194812	0.220979	0.20221	0.194447	0.250617	0.236232	0.194858	0.238241
GDPv2-130	0.179742	0.218056	0.218467	0.185085	0.195041	0.18093	0.210613	0.186638	0.203991	0.187688	0.159741	0.166317	0.176728	0.161567	0.176546	0.175541	0.173121	0.194995	0.179697	0.17682	0.226231	0.181341	0.28103	0.201069	0.193671	0.202713	0.180975	0.183624	0.20495	0.16586	0.199151	0.253311	0.252443	0.213764	0.183898	0.265138	0.188784	0.232213	0.208512	0.208421	0.190565	0.215362	0.232213	0.2097	0.201662	0.248881	0.229838	0.195589	0.272034
GDPv2-131	0.143027	0.196776	0.19536	0.145538	0.148004	0.143118	0.196365	0.15385	0.131291	0.140195	0.147959	0.134076	0.179286	0.151521	0.144397	0.158553	0.143072	0.135812	0.126907	0.120742	0.193808	0.162161	0.269248	0.21422	0.195406	0.162161	0.156864	0.13814	0.18166	0.169787	0.184263	0.225363	0.225317	0.200155	0.187734	0.236186	0.197552	0.214312	0.207234	0.191707	0.163348	0.199562	0.200795	0.198466	0.215088	0.231254	0.229382	0.19431	0.222349
GDPv2-132	0.178875	0.218741	0.218604	0.163303	0.17755	0.175587	0.222532	0.183578	0.146771	0.119965	0.184081	0.173943	0.219518	0.167824	0.146634	0.192118	0.168691	0.165084	0.150059	0.148918	0.21696	0.180747	0.284547	0.2097	0.223856	0.17545	0.19399	0.17271	0.181341	0.183807	0.202119	0.245045	0.246096	0.211892	0.20833	0.24911	0.234222	0.218741	0.22244	0.225546	0.203672	0.212028	0.226505	0.22308	0.22993	0.242077	0.226505	0.225774	0.235912
GDPv2-133	0.186364	0.240661	0.24025	0.185679	0.183122	0.193123	0.225546	0.189332	0.173075	0.199151	0.197872	0.176317	0.211846	0.182163	0.185542	0.202073	0.168417	0.163896	0.150699	0.17102	0.233583	0.205224	0.297424	0.255366	0.237647	0.206686	0.219472	0.184218	0.219426	0.196411	0.226322	0.260206	0.263997	0.249612	0.220933	0.276327	0.228468	0.250343	0.248927	0.240981	0.212987	0.23952	0.247877	0.239428	0.22792	0.275322	0.243036	0.235821	0.265138
GDPv2-134	0.146634	0.203489	0.203535	0.146406	0.169696	0.147822	0.188191	0.150973	0.136451	0.131291	0.154124	0.128277	0.172116	0.162435	0.126085	0.161339	0.151521	0.138506	0.146223	0.114668	0.182345	0.153804	0.250754	0.21865	0.213718	0.166682	0.172253	0.140743	0.1902	0.142433	0.176911	0.216641	0.214312	0.207416	0.188876	0.246552	0.190931	0.201023	0.191661	0.194584	0.170975	0.200338	0.209334	0.197598	0.216047	0.23203	0.216641	0.203489	0.234725
GDPv2-135	0.129647	0.201662	0.201434	0.151977	0.146223	0.141246	0.185633	0.147959	0.144031	0.152845	0.143529	0.140606	0.157412	0.145447	0.142159	0.121061	0.12951	0.144625	0.145036	0.113755	0.196319	0.156544	0.255685	0.188054	0.162481	0.15901	0.190702	0.137547	0.171568	0.132935	0.178829	0.227601	0.229108	0.18988	0.180747	0.250571	0.178783	0.222851	0.217417	0.192575	0.172893	0.195497	0.213901	0.196593	0.194493	0.225089	0.216823	0.186044	0.24879
GDPv2-136	0.160928	0.208923	0.208878	0.148187	0.168828	0.151886	0.207964	0.167458	0.14563	0.163485	0.141657	0.13499	0.192986	0.158371	0.150516	0.163485	0.138597	0.10832	0.126633	0.121472	0.205133	0.179149	0.266508	0.226733	0.217143	0.181889	0.149648	0.151475	0.204128	0.149785	0.197415	0.240707	0.241849	0.212028	0.183533	0.247603	0.212622	0.221527	0.203854	0.206046	0.183715	0.203398	0.218604	0.219289	0.191342	0.247694	0.22856	0.198877	0.235227
GDPv2-137	0.151338	0.199881	0.199196	0.134578	0.149466	0.128048	0.194082	0.130469	0.128916	0.152799	0.123664	0.124486	0.16723	0.160745	0.1549	0.163577	0.128916	0.136085	0.132935	0.13225	0.198648	0.168372	0.274454	0.214768	0.190931	0.169285	0.157777	0.106905	0.191616	0.133437	0.183898	0.234953	0.237647	0.208649	0.188465	0.245137	0.195543	0.219518	0.213261	0.202941	0.184629	0.206868	0.202621	0.204585	0.204037	0.24057	0.230569	0.182345	0.242899
GDPv2-138	0.159604	0.208604	0.210111	0.179377	0.185131	0.156955	0.193305	0.161933	0.185131	0.188099	0.155676	0.138506	0.171112	0.180245	0.176957	0.150379	0.154535	0.175039	0.172619	0.1744	0.200612	0.17545	0.250114	0.206868	0.194812	0.180656	0.197644	0.153165	0.192757	0.15869	0.190976	0.229975	0.221801	0.197461	0.18988	0.225637	0.183441	0.215636	0.218148	0.200155	0.197461	0.198146	0.219655	0.202987	0.215682	0.230295	0.231345	0.198557	0.242214
GDPv2-139	0.161248	0.224861	0.223993	0.152069	0.148689	0.154854	0.190017	0.148233	0.159375	0.146817	0.155128	0.140789	0.185725	0.155311	0.135674	0.154215	0.141291	0.155037	0.15627	0.125445	0.195315	0.170609	0.266463	0.20833	0.19874	0.151612	0.175267	0.157366	0.18198	0.1491	0.194538	0.228879	0.230295	0.192072	0.189424	0.252397	0.182163	0.215362	0.20664	0.2039	0.175632	0.188921	0.225409	0.189378	0.211024	0.238332	0.228697	0.186592	0.244863
GDPv2-140	0.175769	0.223673	0.222075	0.192072	0.198922	0.201799	0.201525	0.196822	0.183578	0.159695	0.182254	0.178966	0.192757	0.184811	0.168189	0.196319	0.181569	0.169833	0.185496	0.1607	0.19294	0.185405	0.258608	0.193808	0.198922	0.183852	0.20221	0.203306	0.192666	0.189469	0.194538	0.229884	0.222623	0.208238	0.214357	0.242899	0.19842	0.205224	0.205179	0.210293	0.202028	0.202713	0.228331	0.194401	0.204357	0.218787	0.208512	0.212987	0.239657
GDPv2-141	0.186273	0.226687	0.226916	0.182391	0.186501	0.166454	0.228103	0.178007	0.186318	0.19979	0.187825	0.168463	0.206457	0.209106	0.189104	0.185816	0.182756	0.189013	0.181569	0.179149	0.225089	0.204859	0.285825	0.232259	0.229062	0.200018	0.237191	0.165586	0.22929	0.181341	0.232167	0.254452	0.254041	0.23098	0.223034	0.260983	0.224724	0.251986	0.241986	0.226824	0.212896	0.232944	0.234451	0.239337	0.23751	0.266645	0.264225	0.221847	0.261759
GDPv2-142	0.155128	0.181569	0.182619	0.195634	0.179468	0.168006	0.179605	0.166865	0.166773	0.158325	0.164262	0.154215	0.179605	0.187277	0.167276	0.154215	0.174902	0.15732	0.169239	0.153393	0.19568	0.155813	0.264545	0.180199	0.194538	0.173897	0.193899	0.168783	0.19294	0.183807	0.168874	0.225409	0.216869	0.194082	0.20422	0.237876	0.192757	0.207142	0.207371	0.196319	0.18367	0.200429	0.226139	0.200247	0.205818	0.22856	0.218285	0.19874	0.249338
GDPv2-143	0.158005	0.216778	0.216823	0.16554	0.170838	0.157092	0.18303	0.162618	0.169102	0.15627	0.166682	0.148415	0.190428	0.166682	0.148781	0.143757	0.147822	0.157366	0.170746	0.147319	0.203854	0.176043	0.263312	0.198329	0.192209	0.177322	0.194219	0.15869	0.188054	0.154078	0.190657	0.237693	0.229793	0.191387	0.191661	0.238743	0.183578	0.215773	0.222669	0.210795	0.180062	0.194904	0.22719	0.193351	0.220111	0.224404	0.226824	0.196776	0.248014
GDPv2-144	0.177642	0.220979	0.220568	0.183624	0.171842	0.176546	0.196639	0.166728	0.184537	0.172893	0.194173	0.168874	0.203854	0.188419	0.179742	0.179012	0.176226	0.178281	0.180701	0.173258	0.1981	0.177687	0.263768	0.209837	0.219609	0.165175	0.198785	0.188008	0.20559	0.186136	0.207736	0.231391	0.213261	0.203991	0.207462	0.238926	0.200749	0.217782	0.216732	0.213444	0.202987	0.207964	0.228834	0.221207	0.228879	0.232989	0.23678	0.202804	0.245274
GDPv2-145	0.151521	0.206457	0.206777	0.180336	0.165175	0.163211	0.168874	0.157503	0.163257	0.158462	0.18303	0.154169	0.179925	0.174536	0.160745	0.155539	0.157594	0.163577	0.16828	0.142479	0.185314	0.169376	0.260663	0.182985	0.183076	0.164627	0.202987	0.1607	0.181386	0.172436	0.185999	0.223719	0.214905	0.187734	0.191844	0.229975	0.187049	0.199881	0.212257	0.209974	0.199699	0.185862	0.225272	0.195543	0.208695	0.223856	0.21696	0.190931	0.250206
GDPv2-146	0.151247	0.213946	0.213353	0.18335	0.180975	0.16312	0.183852	0.167732	0.156681	0.172619	0.169513	0.172253	0.183122	0.164855	0.149146	0.159375	0.158142	0.171431	0.170655	0.151064	0.201023	0.177505	0.262672	0.19294	0.189195	0.167915	0.203443	0.159421	0.185314	0.162207	0.192757	0.226185	0.221207	0.181341	0.188191	0.236825	0.181569	0.210567	0.209426	0.200658	0.204448	0.188054	0.233035	0.196639	0.213809	0.227509	0.223354	0.196137	0.243995
GDPv2-147	0.162755	0.226368	0.225043	0.1765	0.176865	0.163303	0.208421	0.172025	0.169924	0.171066	0.151155	0.143027	0.171066	0.168965	0.154443	0.168509	0.147274	0.170792	0.17239	0.150151	0.201754	0.172482	0.262216	0.211389	0.20664	0.181249	0.185816	0.157138	0.17408	0.138095	0.197781	0.232213	0.2255	0.196137	0.191205	0.24194	0.197552	0.221984	0.203763	0.190976	0.188191	0.19536	0.22244	0.213992	0.205407	0.208969	0.222075	0.204357	0.248288
GDPv2-148	0.175404	0.232259	0.231482	0.190246	0.191616	0.190474	0.223445	0.193077	0.187323	0.19842	0.198877	0.186821	0.213307	0.213216	0.195771	0.197324	0.204311	0.192301	0.192803	0.194675	0.210658	0.184857	0.286373	0.238652	0.228423	0.20084	0.227144	0.181569	0.229382	0.195954	0.216001	0.2529	0.251028	0.229153	0.219107	0.253128	0.211298	0.260115	0.250571	0.244269	0.194082	0.23404	0.243036	0.219152	0.24847	0.262079	0.265138	0.22139	0.281487
GDPv2-149	0.172345	0.22107	0.221025	0.180427	0.185816	0.17819	0.225957	0.193579	0.190748	0.203489	0.190337	0.170883	0.19947	0.18577	0.202941	0.157275	0.184263	0.188145	0.178144	0.181295	0.212622	0.185907	0.293817	0.228194	0.210111	0.192392	0.216412	0.181889	0.214814	0.187232	0.201525	0.26217	0.269522	0.226459	0.206914	0.267422	0.214449	0.24162	0.238743	0.228697	0.199516	0.225591	0.247557	0.233172	0.221847	0.2666	0.260526	0.202439	0.268289
GDPv2-150	0.16417	0.202667	0.201799	0.145219	0.163303	0.139967	0.202895	0.151155	0.144123	0.141246	0.155676	0.135309	0.188465	0.173212	0.134852	0.164627	0.159193	0.157686	0.159193	0.127363	0.18061	0.174354	0.266737	0.204585	0.209517	0.171614	0.174902	0.133802	0.201343	0.166362	0.193808	0.229062	0.23477	0.206138	0.19673	0.246461	0.189469	0.203489	0.197507	0.200977	0.165677	0.193671	0.214814	0.193305	0.201343	0.227098	0.212805	0.198192	0.234451
GDPv2-151	0.168372	0.207325	0.20527	0.169879	0.17408	0.165632	0.204905	0.166043	0.173258	0.140972	0.165175	0.151932	0.185725	0.180884	0.157412	0.161887	0.148141	0.180427	0.147502	0.134944	0.200886	0.167047	0.273952	0.188967	0.194538	0.163211	0.20285	0.15627	0.189652	0.167276	0.197461	0.238469	0.230204	0.202028	0.192529	0.239246	0.206183	0.214723	0.204905	0.195497	0.180747	0.203809	0.220842	0.211115	0.203626	0.229016	0.231437	0.215819	0.242305
GDPv2-152	0.13604	0.199836	0.199333	0.142479	0.164673	0.159695	0.179149	0.159193	0.136816	0.158964	0.161978	0.152023	0.177505	0.16207	0.131565	0.153393	0.14394	0.139784	0.147867	0.145721	0.190291	0.159558	0.257329	0.200018	0.190428	0.170244	0.192438	0.146223	0.18883	0.143712	0.186501	0.218741	0.217234	0.196365	0.178829	0.233766	0.17924	0.209882	0.207919	0.186638	0.190246	0.19979	0.209426	0.195132	0.219152	0.241164	0.223947	0.202484	0.225135
GDPv2-153	0.140561	0.206457	0.205042	0.174034	0.177322	0.161111	0.186227	0.176774	0.169468	0.188784	0.187688	0.183944	0.182939	0.178646	0.174354	0.144397	0.186547	0.173167	0.176043	0.178738	0.178372	0.172116	0.260024	0.184994	0.180701	0.174856	0.210567	0.165723	0.20011	0.188967	0.190657	0.246644	0.244406	0.213855	0.177779	0.234816	0.181934	0.23267	0.231528	0.210795	0.195497	0.208238	0.222806	0.197552	0.203398	0.23372	0.234314	0.20664	0.225454
GDPv2-154	0.149146	0.188739	0.18714	0.196685	0.193853	0.170883	0.151521	0.17303	0.191935	0.204128	0.182117	0.172162	0.177824	0.168417	0.188236	0.143392	0.182802	0.175632	0.186729	0.169696	0.184035	0.182163	0.253813	0.201525	0.175952	0.183167	0.197781	0.184446	0.197096	0.176911	0.179057	0.214677	0.211892	0.190017	0.180062	0.225683	0.169239	0.222714	0.207873	0.21107	0.181889	0.181295	0.226094	0.19673	0.186501	0.227235	0.225728	0.187277	0.245456
GDPv2-155	0.128322	0.193214	0.191798	0.180336	0.175221	0.160837	0.172527	0.171112	0.179057	0.175998	0.17755	0.178464	0.171523	0.167869	0.171523	0.135994	0.182619	0.161385	0.173486	0.160289	0.180016	0.165814	0.262124	0.196685	0.169102	0.17376	0.191387	0.164901	0.18714	0.190246	0.163896	0.232944	0.225957	0.183259	0.175404	0.219837	0.176546	0.219061	0.210978	0.194904	0.18746	0.180199	0.2176	0.193625	0.192529	0.225865	0.232213	0.188739	0.222806
GDPv2-156	0.156544	0.21623	0.215179	0.203443	0.189104	0.1844	0.199105	0.193305	0.205453	0.202667	0.202667	0.204494	0.196822	0.195634	0.201023	0.163668	0.209015	0.188784	0.200064	0.190428	0.204311	0.192757	0.281304	0.219518	0.198603	0.196319	0.218422	0.190931	0.211526	0.216823	0.192757	0.25532	0.250708	0.210841	0.201525	0.236095	0.202393	0.240524	0.235273	0.220203	0.213398	0.207508	0.238972	0.217919	0.214449	0.246598	0.253767	0.212668	0.245091
GDPv2-157	0.161659	0.213764	0.213718	0.189835	0.188556	0.185496	0.189424	0.187186	0.182071	0.19737	0.201571	0.194995	0.196822	0.207051	0.18988	0.175084	0.187643	0.185314	0.184172	0.187597	0.187506	0.180336	0.269522	0.207097	0.207005	0.18746	0.21696	0.183989	0.212165	0.204494	0.2039	0.250297	0.244406	0.228377	0.19294	0.241666	0.20632	0.243447	0.241209	0.212622	0.207188	0.224039	0.227281	0.221207	0.225774	0.255274	0.250754	0.21285	0.244908
GDPv2-158	0.217326	0.222121	0.220888	0.219198	0.221025	0.204448	0.205179	0.217189	0.21043	0.216138	0.222714	0.204357	0.220431	0.203169	0.19705	0.202439	0.219381	0.21623	0.2097	0.197233	0.222988	0.208969	0.280711	0.187688	0.185862	0.215727	0.222577	0.226322	0.195771	0.217326	0.213809	0.266052	0.251119	0.211709	0.205042	0.24847	0.222349	0.229884	0.205909	0.224724	0.212987	0.213033	0.206868	0.192301	0.199059	0.225911	0.243858	0.224039	0.23235
GDPv2-159	0.149785	0.196502	0.194904	0.156224	0.173577	0.161567	0.182939	0.174856	0.15248	0.18093	0.182117	0.169331	0.188784	0.171157	0.16312	0.160745	0.177048	0.161476	0.16481	0.152525	0.156818	0.170746	0.253082	0.204905	0.195315	0.174034	0.183533	0.162526	0.20632	0.173075	0.188008	0.217143	0.216093	0.194675	0.193031	0.219837	0.178007	0.209471	0.208056	0.197004	0.190565	0.191433	0.21559	0.182574	0.213627	0.241027	0.228834	0.197963	0.23267
GDPv2-160	0.181386	0.22445	0.223399	0.20801	0.211024	0.209334	0.142296	0.194493	0.201251	0.204585	0.208969	0.195634	0.19125	0.199105	0.197004	0.18714	0.182345	0.196182	0.191753	0.193351	0.196548	0.18335	0.254452	0.204448	0.206731	0.199151	0.223536	0.216047	0.209152	0.20011	0.212577	0.233766	0.226048	0.220522	0.205544	0.232807	0.178555	0.2313	0.230158	0.212439	0.199516	0.229245	0.242442	0.199836	0.225135	0.251256	0.236688	0.207005	0.241712
GDPv2-161	0.118458	0.196502	0.195908	0.194493	0.193671	0.180016	0.18367	0.181341	0.186455	0.19189	0.17956	0.18303	0.170609	0.185953	0.194904	0.167961	0.189652	0.163942	0.180519	0.175998	0.170883	0.14974	0.256553	0.202621	0.195223	0.186821	0.183624	0.183989	0.212622	0.189698	0.178875	0.216504	0.211709	0.194584	0.194584	0.229975	0.182756	0.217143	0.200018	0.203124	0.193488	0.20358	0.209928	0.201936	0.226322	0.21454	0.22993	0.205453	0.239976
GDPv2-162	0.141109	0.206731	0.205498	0.174308	0.17787	0.161385	0.187049	0.178875	0.170564	0.188967	0.187962	0.185405	0.183578	0.181021	0.177276	0.144762	0.186455	0.17545	0.176226	0.180838	0.178646	0.174308	0.260663	0.18472	0.182528	0.176226	0.212668	0.165906	0.202302	0.191433	0.193762	0.2471	0.244954	0.215773	0.178601	0.233537	0.183487	0.233766	0.233994	0.211709	0.19705	0.210156	0.222623	0.198831	0.203398	0.234816	0.234222	0.206366	0.22582
GDPv2-163	0.188876	0.22993	0.228697	0.213033	0.213855	0.214723	0.151886	0.201434	0.208193	0.210978	0.214905	0.200658	0.198466	0.20559	0.206138	0.194538	0.191479	0.204494	0.200247	0.199927	0.202576	0.191022	0.26048	0.210933	0.212485	0.203261	0.230204	0.221618	0.214083	0.205133	0.218878	0.239702	0.231893	0.226733	0.211846	0.237556	0.185222	0.235136	0.236551	0.21728	0.206275	0.235273	0.24637	0.204402	0.227783	0.256736	0.241255	0.212211	0.245456
GDPv2-164	0.201571	0.241072	0.239931	0.223354	0.221344	0.224678	0.166499	0.210385	0.219518	0.223491	0.226231	0.213535	0.211343	0.219746	0.219746	0.208512	0.205635	0.218193	0.213764	0.213444	0.21591	0.207371	0.272902	0.224906	0.22655	0.213672	0.24226	0.233218	0.228149	0.21865	0.233948	0.252123	0.244315	0.239702	0.22308	0.247511	0.199653	0.247557	0.247511	0.228879	0.22034	0.246963	0.256964	0.218193	0.240113	0.267604	0.25258	0.222623	0.256781
GDPv2-165	0.0943465	0.192301	0.192072	0.170472	0.179149	0.174993	0.174628	0.174308	0.164262	0.178738	0.185131	0.165769	0.171066	0.177185	0.158097	0.1549	0.177596	0.151429	0.159878	0.14668	0.166956	0.151932	0.259658	0.207462	0.194584	0.172299	0.187643	0.176957	0.195634	0.185222	0.178053	0.226642	0.22276	0.194584	0.181067	0.226505	0.171523	0.22308	0.204402	0.207964	0.184537	0.192438	0.199059	0.184035	0.206412	0.225683	0.230752	0.199425	0.210293
GDPv2-166	0.143575	0.193214	0.191342	0.185816	0.189104	0.190885	0.195817	0.195589	0.164079	0.174354	0.186684	0.165221	0.19189	0.198831	0.178555	0.176089	0.195132	0.160928	0.164444	0.167139	0.184674	0.159604	0.258654	0.193214	0.199151	0.183533	0.182711	0.192027	0.197735	0.181204	0.189104	0.228651	0.215362	0.184811	0.180245	0.224587	0.199653	0.215042	0.192803	0.185405	0.192849	0.191798	0.210293	0.205955	0.196365	0.239657	0.235958	0.201799	0.23888
GDPv2-167	0.134578	0.189241	0.189013	0.175176	0.18093	0.174765	0.172573	0.175176	0.168235	0.188739	0.182711	0.170016	0.172938	0.184811	0.161978	0.167184	0.170883	0.177139	0.169696	0.161522	0.160517	0.153987	0.252215	0.18641	0.182665	0.161202	0.19326	0.185131	0.198511	0.176957	0.193808	0.214631	0.21148	0.185496	0.177276	0.237054	0.171842	0.202576	0.197781	0.201799	0.188145	0.188099	0.214357	0.200703	0.200338	0.22381	0.228149	0.199927	0.222577
GDPv2-168	0.153439	0.197324	0.197096	0.182985	0.183807	0.182482	0.187597	0.185816	0.173943	0.175815	0.17956	0.169422	0.183761	0.168691	0.151612	0.182665	0.165814	0.158553	0.162983	0.152434	0.170427	0.16417	0.257284	0.206914	0.194127	0.17166	0.197689	0.193123	0.201845	0.184948	0.199242	0.211572	0.217919	0.192209	0.176135	0.241666	0.18851	0.201525	0.200201	0.193808	0.181341	0.188784	0.220614	0.209882	0.203672	0.229427	0.224632	0.196867	0.232122
GDPv2-169	0.186455	0.224404	0.222623	0.207599	0.209974	0.203443	0.13814	0.189698	0.206777	0.202621	0.210476	0.195406	0.200703	0.203535	0.197963	0.185268	0.179742	0.202895	0.195543	0.196411	0.195223	0.188419	0.259065	0.205864	0.210522	0.199562	0.226231	0.210522	0.213581	0.204174	0.219107	0.241209	0.233948	0.223673	0.210613	0.225363	0.184355	0.230523	0.237419	0.216778	0.206777	0.230478	0.243584	0.197598	0.227098	0.253128	0.236643	0.210065	0.24057
GDPv2-170	0.144031	0.188465	0.188054	0.220248	0.20253	0.195726	0.18029	0.200155	0.191661	0.200384	0.207964	0.195452	0.198466	0.206594	0.199379	0.174171	0.188465	0.171888	0.182893	0.190428	0.180747	0.12919	0.263312	0.202256	0.203169	0.196776	0.21212	0.208832	0.201206	0.202941	0.186455	0.23267	0.220477	0.199059	0.181432	0.229153	0.189332	0.215956	0.223947	0.216275	0.191113	0.20769	0.210202	0.20148	0.22002	0.233355	0.225089	0.20527	0.240342
GDPv2-171	0.137684	0.185862	0.186455	0.195178	0.189606	0.189378	0.185907	0.195452	0.182665	0.201525	0.20116	0.187825	0.184629	0.184172	0.191296	0.174947	0.192529	0.172938	0.177642	0.182711	0.187095	0.157823	0.265641	0.223034	0.208056	0.19874	0.189606	0.200749	0.20664	0.196959	0.198466	0.227235	0.222897	0.197278	0.170609	0.240981	0.196685	0.228788	0.207005	0.209015	0.184035	0.196685	0.216093	0.198877	0.199973	0.252215	0.21865	0.206138	0.226961
GDPv2-172	0.17271	0.237602	0.237191	0.216412	0.205453	0.203763	0.215088	0.208284	0.220248	0.204585	0.217737	0.202302	0.221025	0.215819	0.202119	0.20285	0.214768	0.198831	0.208741	0.197187	0.198648	0.200247	0.282309	0.217782	0.222897	0.199973	0.218604	0.21559	0.212439	0.219929	0.228925	0.255229	0.255366	0.236871	0.209654	0.26459	0.203032	0.241255	0.222395	0.220111	0.209106	0.223399	0.235684	0.222029	0.226048	0.250434	0.244452	0.222897	0.263997
GDPv2-173	0.15659	0.20221	0.201982	0.179377	0.17892	0.165906	0.159238	0.163029	0.175632	0.181523	0.193397	0.180793	0.195132	0.186912	0.176043	0.15796	0.173623	0.16755	0.180656	0.16691	0.16691	0.175998	0.257877	0.190611	0.189972	0.177733	0.204494	0.16449	0.195223	0.197141	0.181569	0.234268	0.230934	0.207234	0.188328	0.229473	0.187734	0.222029	0.221892	0.206549	0.202119	0.202256	0.204128	0.19157	0.210293	0.222258	0.229062	0.187414	0.211617
GDPv2-174	0.163029	0.194127	0.193534	0.186729	0.188282	0.177459	0.178829	0.18198	0.18335	0.17618	0.179925	0.173897	0.18367	0.164307	0.170244	0.173714	0.160791	0.160106	0.17513	0.154443	0.169879	0.159421	0.251895	0.206914	0.187825	0.175221	0.200703	0.188556	0.201114	0.173806	0.188647	0.211663	0.214905	0.182163	0.183989	0.229884	0.179377	0.198146	0.203763	0.188784	0.170107	0.184218	0.225911	0.201936	0.210613	0.235729	0.233309	0.190839	0.234953
GDPv2-175	0.157731	0.214677	0.214357	0.185907	0.178509	0.178098	0.166225	0.174125	0.184537	0.178372	0.183944	0.182756	0.179742	0.175176	0.166682	0.154078	0.164536	0.167595	0.185633	0.164764	0.160837	0.176957	0.253448	0.186455	0.184537	0.178235	0.205727	0.179331	0.191798	0.18714	0.191661	0.225089	0.221573	0.200703	0.182071	0.244954	0.179377	0.217417	0.219563	0.197461	0.194493	0.194721	0.228742	0.190337	0.205772	0.222212	0.221344	0.187917	0.234222
GDPv2-176	0.123116	0.174582	0.175084	0.175678	0.176317	0.169422	0.160837	0.17303	0.1744	0.179103	0.182939	0.160563	0.16586	0.158827	0.150607	0.137729	0.157138	0.146497	0.16006	0.155083	0.173167	0.140241	0.249795	0.190383	0.17239	0.163622	0.185085	0.182985	0.184948	0.171705	0.184446	0.221436	0.222303	0.176591	0.154398	0.235547	0.177002	0.204357	0.188967	0.190063	0.175404	0.174171	0.197781	0.182208	0.179925	0.212531	0.215316	0.181432	0.21696
GDPv2-177	0.105854	0.205635	0.20559	0.182254	0.183807	0.181112	0.183213	0.178235	0.184994	0.183122	0.175176	0.157092	0.169605	0.192803	0.175541	0.154261	0.169102	0.177185	0.174034	0.157823	0.181112	0.168372	0.255457	0.174308	0.178966	0.175952	0.188465	0.182071	0.186136	0.182665	0.186455	0.224541	0.212805	0.201525	0.191935	0.234725	0.17892	0.208101	0.207416	0.193442	0.193397	0.206046	0.21075	0.20285	0.207142	0.22413	0.22308	0.198055	0.241712
GDPv2-178	0.123071	0.19052	0.190474	0.194538	0.184766	0.179423	0.194127	0.180564	0.187597	0.182619	0.175769	0.173395	0.176135	0.175861	0.180519	0.169194	0.16997	0.174217	0.177459	0.157594	0.174491	0.162846	0.258973	0.196091	0.184948	0.180108	0.188967	0.186684	0.198877	0.178692	0.195452	0.226961	0.216504	0.19737	0.179194	0.232578	0.174217	0.204768	0.208558	0.197233	0.183122	0.19979	0.211161	0.20938	0.200795	0.23952	0.238561	0.192986	0.237556
GDPv2-179	0.147456	0.207234	0.207279	0.212165	0.205498	0.20801	0.204357	0.20769	0.200932	0.214768	0.227007	0.20801	0.20527	0.217782	0.208649	0.194127	0.210795	0.190017	0.196	0.198146	0.201525	0.186227	0.286282	0.231345	0.224678	0.20148	0.226413	0.22002	0.221162	0.226002	0.219563	0.251256	0.253037	0.222669	0.203306	0.252397	0.209654	0.247511	0.234679	0.230843	0.217097	0.220796	0.220659	0.21422	0.228286	0.260435	0.249247	0.225957	0.242488
GDPv2-180	0.224815	0.222303	0.222075	0.237191	0.234268	0.223902	0.208284	0.224039	0.230249	0.22856	0.239428	0.225911	0.230843	0.231482	0.234131	0.2176	0.241301	0.220979	0.223765	0.226916	0.176135	0.190702	0.23751	0.226505	0.241301	0.212165	0.233446	0.233629	0.248653	0.243721	0.237008	0.223673	0.192118	0.238378	0.236277	0.237419	0.218056	0.21454	0.222349	0.232578	0.225865	0.23614	0.237739	0.22856	0.245091	0.260617	0.259202	0.250799	0.226322
GDPv2-181	0.167184	0.187049	0.187643	0.205955	0.212165	0.196776	0.186729	0.198648	0.192438	0.207645	0.208649	0.190291	0.189926	0.207097	0.194493	0.176683	0.193442	0.198603	0.197461	0.196593	0.153667	0.189606	0.242077	0.188876	0.202119	0.188784	0.212348	0.20285	0.209928	0.202804	0.184492	0.222943	0.211115	0.192986	0.197278	0.240524	0.178509	0.216732	0.208101	0.203443	0.202484	0.179971	0.202028	0.217052	0.195132	0.225546	0.228971	0.190611	0.250708
GDPv2-182	0.0793223	0.184035	0.184355	0.167047	0.170335	0.165266	0.169194	0.166773	0.157914	0.182071	0.176409	0.165175	0.164079	0.179697	0.153758	0.139967	0.172893	0.151566	0.14668	0.149557	0.168828	0.137547	0.26217	0.182026	0.174354	0.161933	0.182848	0.162389	0.177413	0.164718	0.173714	0.231528	0.226368	0.179286	0.162207	0.218056	0.166636	0.215362	0.187369	0.196411	0.170335	0.179331	0.188967	0.18061	0.181341	0.227829	0.226231	0.189972	0.22276
GDPv2-183	0.10969	0.196867	0.197644	0.183715	0.185816	0.178738	0.163942	0.17787	0.187917	0.193168	0.180382	0.172984	0.161111	0.161476	0.174354	0.144214	0.176317	0.16312	0.170564	0.163668	0.193168	0.157503	0.243767	0.183715	0.166271	0.17924	0.196593	0.182254	0.184126	0.171797	0.184081	0.214677	0.210704	0.175952	0.170016	0.227875	0.151612	0.219244	0.196	0.188967	0.189561	0.190885	0.202347	0.187597	0.187323	0.20559	0.22244	0.189835	0.225272
GDPv2-184	0.185816	0.184583	0.184903	0.195178	0.202667	0.202256	0.2176	0.199196	0.170792	0.183807	0.182711	0.187277	0.200064	0.190565	0.186181	0.209015	0.189515	0.180245	0.17408	0.167732	0.183167	0.191524	0.259156	0.209791	0.209882	0.181478	0.190885	0.198557	0.200612	0.196137	0.205498	0.205955	0.203717	0.198648	0.190702	0.238972	0.196137	0.203124	0.191479	0.216138	0.192529	0.190931	0.223125	0.201069	0.210658	0.237236	0.228788	0.207873	0.220477
GDPv2-185	0.158873	0.207051	0.207005	0.178646	0.194356	0.192118	0.193305	0.190794	0.174536	0.188739	0.179149	0.176865	0.197781	0.199607	0.189561	0.178053	0.191159	0.173943	0.18988	0.173851	0.201343	0.181021	0.270116	0.207051	0.214449	0.189789	0.203306	0.192712	0.208649	0.196502	0.207325	0.21591	0.211846	0.207599	0.211709	0.251119	0.208284	0.210339	0.219061	0.2176	0.189515	0.214951	0.21728	0.197507	0.226094	0.233309	0.235455	0.226687	0.251165
GDPv2-186	0.111882	0.20938	0.20906	0.178327	0.184537	0.182848	0.171705	0.172208	0.179605	0.190337	0.179834	0.16997	0.159193	0.187414	0.171888	0.152799	0.175495	0.171888	0.177139	0.163029	0.190063	0.176317	0.242397	0.163257	0.182802	0.178144	0.20116	0.177687	0.18851	0.175358	0.200612	0.215316	0.207599	0.191935	0.177231	0.226413	0.17271	0.21212	0.215271	0.199927	0.20664	0.19874	0.21212	0.19673	0.204676	0.221573	0.228286	0.203626	0.238332
GDPv2-187	0.162481	0.2176	0.217463	0.226094	0.207005	0.198192	0.185496	0.195954	0.206183	0.229245	0.215362	0.214357	0.216458	0.225135	0.214814	0.19052	0.215956	0.192894	0.19705	0.206686	0.19052	0.178692	0.275733	0.24025	0.221344	0.204265	0.218787	0.207371	0.235729	0.223856	0.218878	0.256416	0.250891	0.238972	0.223354	0.241757	0.218285	0.25048	0.233903	0.233263	0.22856	0.240296	0.230112	0.223491	0.242762	0.278656	0.252763	0.241529	0.253311
GDPv2-188	0.151658	0.203306	0.202987	0.205498	0.199379	0.185085	0.19157	0.183578	0.18577	0.18198	0.178418	0.181523	0.191844	0.191022	0.18198	0.17303	0.177276	0.181249	0.187962	0.171934	0.188556	0.193716	0.265001	0.182117	0.161841	0.185588	0.20285	0.182391	0.168554	0.197507	0.188602	0.239017	0.236597	0.161111	0.178464	0.239794	0.187825	0.219929	0.206092	0.191022	0.185496	0.17239	0.207873	0.194493	0.207645	0.206275	0.2255	0.181934	0.243675
GDPv2-189	0.220522	0.21317	0.212577	0.231619	0.227692	0.219792	0.210293	0.219107	0.230432	0.226185	0.228834	0.217234	0.228651	0.223902	0.230934	0.209654	0.239839	0.215864	0.214449	0.22244	0.178783	0.193899	0.246278	0.215819	0.236369	0.208878	0.223673	0.22824	0.233309	0.23678	0.228331	0.233629	0.209563	0.227692	0.226413	0.234862	0.219974	0.220111	0.223171	0.229382	0.214631	0.228925	0.231711	0.222349	0.236506	0.262901	0.25226	0.243858	0.225865
GDPv2-190	0.168189	0.230249	0.230843	0.211526	0.220477	0.227555	0.198237	0.210156	0.198283	0.214038	0.231391	0.216412	0.227829	0.227829	0.212028	0.2039	0.214083	0.191661	0.203672	0.202439	0.194949	0.214997	0.265458	0.237008	0.218559	0.20148	0.231802	0.22002	0.231574	0.226916	0.229701	0.231802	0.218239	0.212439	0.212805	0.238698	0.202987	0.241209	0.227829	0.238241	0.223765	0.20664	0.234999	0.231574	0.233492	0.254041	0.251804	0.214083	0.235547
GDPv2-191	0.164764	0.211937	0.212622	0.207919	0.203991	0.214175	0.192803	0.203169	0.184081	0.195086	0.208786	0.194173	0.202941	0.211892	0.207416	0.197552	0.203261	0.174262	0.193488	0.18851	0.170792	0.188465	0.253174	0.228103	0.212577	0.191296	0.203443	0.211206	0.210613	0.207234	0.207279	0.219609	0.198192	0.192301	0.201525	0.232259	0.199014	0.205453	0.209517	0.211892	0.197233	0.18093	0.22107	0.211343	0.218833	0.253356	0.228194	0.21422	0.229108
GDPv2-192	0.197278	0.212577	0.212165	0.216778	0.216047	0.208147	0.20422	0.209471	0.210202	0.217737	0.226961	0.207416	0.225774	0.226139	0.199379	0.194082	0.206731	0.220203	0.216138	0.208969	0.174445	0.213398	0.260572	0.199425	0.216686	0.202347	0.238515	0.215499	0.236095	0.213992	0.21148	0.249566	0.239109	0.222623	0.205909	0.239109	0.21043	0.241894	0.233355	0.218559	0.218513	0.207142	0.225637	0.221847	0.211892	0.251073	0.247283	0.218696	0.257786
GDPv2-193	0.283405	0.282446	0.282857	0.297516	0.294684	0.284227	0.273176	0.283633	0.290575	0.293269	0.281122	0.276738	0.288611	0.27345	0.28167	0.280939	0.276875	0.278838	0.286556	0.273267	0.279386	0.290483	0.300484	0.26491	0.273678	0.277788	0.278519	0.295872	0.267422	0.282948	0.291853	0.282537	0.289889	0.272034	0.27724	0.307425	0.276555	0.265641	0.269705	0.265321	0.27039	0.269431	0.277331	0.251256	0.275733	0.232715	0.259339	0.268381	0.251758
GDPv2-194	0.271943	0.271806	0.272856	0.281396	0.279021	0.268472	0.267559	0.273998	0.273632	0.27724	0.263723	0.259704	0.276601	0.256873	0.265823	0.271669	0.259293	0.266645	0.270253	0.257147	0.269385	0.276007	0.294684	0.253539	0.260846	0.269888	0.263677	0.281304	0.254955	0.265458	0.281396	0.280939	0.288656	0.264225	0.264956	0.299251	0.267102	0.26322	0.262809	0.259065	0.255914	0.259978	0.268335	0.239063	0.264545	0.226916	0.242579	0.257192	0.246141
GDPv2-195	0.178327	0.224587	0.224906	0.191981	0.203032	0.207097	0.178692	0.191616	0.183852	0.18746	0.184994	0.182711	0.218148	0.189926	0.173851	0.20116	0.177459	0.179605	0.182848	0.16207	0.205179	0.197918	0.275596	0.196	0.192438	0.183213	0.211435	0.202941	0.200886	0.207005	0.221664	0.222851	0.214494	0.20833	0.216001	0.244817	0.210019	0.229793	0.219152	0.216686	0.20011	0.203443	0.240753	0.190565	0.222623	0.225637	0.217645	0.214631	0.235273
GDPv2-196	0.168965	0.218239	0.217554	0.195589	0.204265	0.203763	0.193442	0.197781	0.191753	0.200292	0.210978	0.199196	0.21043	0.206777	0.207508	0.185222	0.19842	0.184035	0.197507	0.179742	0.182482	0.206183	0.259658	0.206001	0.211115	0.194858	0.21349	0.19979	0.22413	0.207234	0.207736	0.233126	0.22276	0.211937	0.209197	0.234907	0.199653	0.226094	0.223582	0.239748	0.207553	0.204037	0.223628	0.224952	0.225683	0.243036	0.244178	0.219609	0.22381
GDPv2-197	0.185314	0.224358	0.225226	0.226459	0.224632	0.207051	0.207964	0.218513	0.219609	0.224952	0.212805	0.198922	0.212165	0.209608	0.216641	0.184126	0.206275	0.191616	0.21422	0.20833	0.210522	0.182254	0.221755	0.233674	0.224998	0.207736	0.214951	0.227372	0.22139	0.213901	0.222623	0.224358	0.220111	0.224724	0.220522	0.263951	0.215088	0.22856	0.217645	0.223491	0.224724	0.223125	0.222166	0.21865	0.235273	0.240113	0.24637	0.230386	0.242716
GDPv2-198	0.173806	0.22993	0.230067	0.202256	0.200703	0.194264	0.176272	0.180062	0.193853	0.172619	0.196456	0.187688	0.208512	0.198374	0.173623	0.178555	0.176317	0.17207	0.189835	0.177824	0.159375	0.181706	0.270436	0.21075	0.19842	0.178601	0.219426	0.19157	0.208421	0.199744	0.213307	0.244452	0.236734	0.211206	0.209471	0.247785	0.196091	0.218422	0.221847	0.215727	0.201708	0.213079	0.23888	0.212439	0.225774	0.249155	0.246918	0.211572	0.260343
GDPv2-199	0.211755	0.223765	0.223719	0.223125	0.211435	0.215042	0.214768	0.202484	0.220385	0.222166	0.22308	0.218239	0.239702	0.23066	0.21897	0.21623	0.22824	0.217417	0.21107	0.21833	0.175039	0.208604	0.256599	0.217006	0.232441	0.181569	0.22961	0.221755	0.22308	0.231756	0.233537	0.236186	0.222532	0.219929	0.227418	0.232578	0.216686	0.229793	0.228286	0.22244	0.21728	0.221527	0.235547	0.226094	0.240707	0.259521	0.244041	0.220842	0.241666
GDPv2-200	0.155083	0.220796	0.220477	0.200247	0.178601	0.189058	0.1823	0.170381	0.188739	0.20011	0.203032	0.198374	0.199379	0.192712	0.187597	0.171431	0.194584	0.177459	0.186273	0.188328	0.183578	0.184263	0.258836	0.208832	0.192483	0.166545	0.217326	0.195771	0.206229	0.200384	0.204631	0.240981	0.234816	0.212211	0.190474	0.236003	0.202302	0.227646	0.220203	0.212987	0.209106	0.20906	0.228012	0.200384	0.213261	0.255274	0.234222	0.204083	0.238606
GDPv2-201	0.165495	0.210933	0.211343	0.212668	0.198329	0.189789	0.183487	0.183989	0.198146	0.200749	0.211252	0.192072	0.216184	0.227053	0.198922	0.179012	0.201525	0.185314	0.197233	0.18303	0.17819	0.192483	0.271897	0.198603	0.197324	0.192209	0.215042	0.189469	0.218193	0.215362	0.20116	0.262992	0.253082	0.218056	0.203991	0.237099	0.211892	0.243082	0.229975	0.223308	0.223445	0.221573	0.226368	0.218833	0.221481	0.248425	0.259704	0.207371	0.229838
GDPv2-202	0.139282	0.187551	0.188967	0.190931	0.191113	0.180838	0.142753	0.167824	0.1765	0.196274	0.195178	0.175632	0.20285	0.205042	0.186136	0.164307	0.179605	0.170518	0.173851	0.17271	0.187323	0.161248	0.255	0.194401	0.188465	0.167276	0.20116	0.181341	0.20696	0.203854	0.196502	0.222897	0.209334	0.204539	0.195497	0.217463	0.186958	0.226916	0.222121	0.212165	0.201891	0.20632	0.216047	0.19874	0.212713	0.234999	0.233766	0.205544	0.221984
GDPv2-203	0.180199	0.208101	0.20769	0.213855	0.190931	0.208056	0.200566	0.179788	0.203169	0.20495	0.214997	0.206138	0.212622	0.220385	0.209243	0.203854	0.210111	0.196456	0.204905	0.19673	0.183122	0.190017	0.255548	0.218422	0.222714	0.157412	0.219426	0.211298	0.219015	0.217189	0.209197	0.22107	0.213444	0.213216	0.212668	0.234542	0.206503	0.214129	0.223673	0.215453	0.207005	0.207782	0.21285	0.210339	0.224495	0.261668	0.237602	0.213672	0.236871
GDPv2-204	0.146269	0.198557	0.198511	0.182574	0.174171	0.183441	0.199425	0.173623	0.178007	0.182254	0.185999	0.174947	0.199516	0.187095	0.176043	0.179331	0.180473	0.171294	0.166591	0.164262	0.173303	0.160745	0.275596	0.215727	0.203032	0.160837	0.197004	0.19125	0.214129	0.192209	0.197918	0.229975	0.229016	0.206686	0.203946	0.236049	0.200155	0.217189	0.220157	0.212942	0.184766	0.206823	0.220933	0.213124	0.2197	0.255046	0.241849	0.201754	0.236003
GDPv2-205	0.207919	0.215636	0.214403	0.219746	0.216184	0.20801	0.225272	0.203763	0.201023	0.201525	0.213033	0.206366	0.241894	0.216138	0.200247	0.204905	0.21728	0.199333	0.216001	0.190748	0.209928	0.222121	0.269111	0.222303	0.238013	0.194447	0.220477	0.199105	0.228468	0.213946	0.227783	0.251256	0.250662	0.229701	0.219289	0.245639	0.222166	0.231437	0.226276	0.229199	0.212987	0.219244	0.226505	0.19705	0.226368	0.260891	0.240935	0.226596	0.230067
GDPv2-206	0.200155	0.222303	0.222166	0.213992	0.214631	0.196502	0.217874	0.197644	0.182756	0.208375	0.221892	0.196685	0.232761	0.22244	0.203535	0.209471	0.208512	0.209654	0.202393	0.205818	0.200155	0.210978	0.275231	0.228149	0.245319	0.205864	0.237465	0.189058	0.23066	0.204631	0.230523	0.268244	0.268929	0.221664	0.216001	0.255229	0.236597	0.247511	0.233766	0.229473	0.220659	0.22993	0.238195	0.207919	0.236323	0.256416	0.240661	0.225865	0.236551
GDPv2-207	0.218513	0.241392	0.240707	0.227966	0.235729	0.219883	0.22518	0.214175	0.212622	0.223171	0.241255	0.226002	0.252763	0.240159	0.214403	0.22381	0.229245	0.234405	0.22687	0.226459	0.215864	0.229427	0.285003	0.240479	0.266417	0.221299	0.25226	0.209517	0.24637	0.224267	0.250525	0.279569	0.280437	0.244497	0.243675	0.261074	0.240159	0.266782	0.250297	0.255137	0.232533	0.24162	0.245137	0.22034	0.252215	0.254681	0.258288	0.253082	0.24879
GDPv2-208	0.208649	0.225865	0.226094	0.200201	0.210887	0.195497	0.239428	0.207508	0.193168	0.194127	0.228651	0.200521	0.248288	0.230112	0.196776	0.216412	0.208878	0.219974	0.196365	0.198603	0.204083	0.215545	0.288656	0.223308	0.247785	0.206686	0.223673	0.192986	0.219974	0.211846	0.235547	0.281213	0.290027	0.241209	0.229793	0.269111	0.22582	0.250799	0.236688	0.232944	0.216001	0.245365	0.236277	0.21075	0.238424	0.249292	0.239657	0.232076	0.239565
GDPv2-209	0.182939	0.207645	0.206868	0.203626	0.2039	0.195178	0.204859	0.19705	0.191844	0.206686	0.227144	0.205955	0.215727	0.210704	0.205133	0.18851	0.202165	0.203124	0.206457	0.196	0.212622	0.188556	0.268609	0.197872	0.228012	0.200064	0.240342	0.193671	0.227327	0.207964	0.219792	0.252123	0.251712	0.215956	0.222806	0.236003	0.200475	0.245365	0.228788	0.232715	0.207188	0.226139	0.216321	0.209152	0.226505	0.252808	0.257147	0.220614	0.228834
GDPv2-210	0.193716	0.226276	0.224952	0.21623	0.214312	0.20358	0.222121	0.200338	0.191935	0.196822	0.216641	0.202576	0.233537	0.220111	0.19463	0.213353	0.209654	0.200384	0.21623	0.212531	0.202576	0.214312	0.27619	0.230934	0.237419	0.197141	0.225454	0.189195	0.231163	0.212348	0.229199	0.257969	0.256827	0.226824	0.229382	0.234725	0.226048	0.235958	0.231163	0.220385	0.221253	0.215362	0.2334	0.220477	0.243036	0.269888	0.246096	0.235318	0.242899
GDPv2-211	0.215225	0.219746	0.218239	0.229153	0.235547	0.215134	0.216686	0.217006	0.238561	0.24637	0.231939	0.234222	0.204448	0.230478	0.23066	0.217143	0.228149	0.226459	0.24194	0.221344	0.206366	0.236643	0.275505	0.210065	0.212165	0.228331	0.216001	0.223308	0.219974	0.221801	0.205498	0.25701	0.252671	0.214723	0.21043	0.259339	0.21422	0.228971	0.220248	0.24025	0.218376	0.204722	0.236003	0.2039	0.208923	0.243082	0.236095	0.209517	0.254178
GDPv2-212	0.215864	0.217189	0.217691	0.229793	0.227418	0.211024	0.230021	0.211892	0.204859	0.218422	0.236871	0.217874	0.232944	0.228103	0.225363	0.214677	0.219289	0.218787	0.227053	0.212211	0.210202	0.224495	0.278062	0.230523	0.244406	0.220933	0.235729	0.20632	0.230569	0.223993	0.226322	0.261211	0.270847	0.233355	0.216549	0.263905	0.2334	0.243036	0.227098	0.241712	0.212987	0.232213	0.237647	0.209563	0.240981	0.244817	0.228697	0.231802	0.232807
GDPv2-213	0.225637	0.242671	0.241803	0.236003	0.242123	0.227281	0.230386	0.222577	0.222303	0.229656	0.248744	0.235775	0.256781	0.250023	0.225546	0.228742	0.243127	0.239154	0.237739	0.234131	0.22244	0.233081	0.285734	0.246872	0.269157	0.227966	0.257832	0.21728	0.253493	0.231208	0.254087	0.279752	0.279341	0.248607	0.250982	0.264088	0.241894	0.268152	0.25532	0.260709	0.240205	0.246918	0.254178	0.229564	0.257421	0.258699	0.260663	0.262307	0.256462
GDPv2-214	0.226322	0.241894	0.241209	0.237967	0.237693	0.226048	0.229701	0.220248	0.222714	0.225774	0.245137	0.230615	0.255822	0.242397	0.224952	0.225043	0.236688	0.230889	0.236049	0.228331	0.226961	0.230204	0.292173	0.247192	0.270938	0.224084	0.258791	0.222258	0.248607	0.234451	0.250023	0.285825	0.288885	0.256964	0.248927	0.269979	0.246233	0.269751	0.253722	0.263129	0.235136	0.255	0.254772	0.222669	0.255	0.259932	0.253493	0.258973	0.251758
GDPv2-215	0.265686	0.254498	0.255274	0.268655	0.266645	0.26733	0.251895	0.265093	0.262353	0.254635	0.275002	0.257558	0.282674	0.252078	0.260663	0.263129	0.245913	0.250891	0.267924	0.254635	0.252443	0.259156	0.296831	0.251758	0.239976	0.250023	0.276601	0.273221	0.246233	0.258197	0.273404	0.257877	0.254635	0.252671	0.248288	0.282309	0.25564	0.256964	0.239839	0.238287	0.244269	0.244863	0.273404	0.24468	0.258471	0.233994	0.245456	0.250023	0.266006
GDPv2-216	0.168052	0.227281	0.226139	0.23267	0.21833	0.218924	0.211252	0.207188	0.202347	0.204311	0.221938	0.212348	0.218833	0.219746	0.209974	0.20833	0.224541	0.181478	0.207919	0.185953	0.22687	0.210841	0.277651	0.224906	0.204996	0.202713	0.222075	0.206731	0.213627	0.223034	0.204174	0.2471	0.24194	0.212577	0.217965	0.248333	0.217006	0.246187	0.217006	0.239291	0.212394	0.211343	0.227098	0.215453	0.232259	0.258928	0.251484	0.228742	0.251028
GDPv2-217	0.234131	0.23509	0.236049	0.246963	0.248059	0.242168	0.232578	0.239565	0.231528	0.242442	0.24984	0.243995	0.246735	0.231391	0.254863	0.226185	0.255731	0.240798	0.246781	0.234314	0.23614	0.248151	0.249201	0.225591	0.260846	0.225591	0.233355	0.252717	0.224084	0.257969	0.252352	0.222395	0.195954	0.208969	0.233172	0.238789	0.236871	0.206229	0.209837	0.223536	0.244315	0.202073	0.231163	0.23751	0.240342	0.215225	0.243127	0.235455	0.201023
GDPv2-218	0.236734	0.247557	0.247877	0.259704	0.25943	0.255	0.237008	0.250388	0.259156	0.254178	0.263586	0.248059	0.252534	0.256462	0.25774	0.250891	0.265184	0.254087	0.256599	0.242123	0.25016	0.252032	0.279021	0.228103	0.265915	0.239611	0.23477	0.263083	0.226779	0.277925	0.253767	0.250571	0.232807	0.240524	0.233126	0.253448	0.239748	0.233126	0.227053	0.234999	0.252671	0.236369	0.223628	0.234725	0.250891	0.219198	0.240707	0.258699	0.162161
GDPv2-219	0.24742	0.258699	0.259384	0.253037	0.258699	0.231528	0.238013	0.241529	0.263997	0.256188	0.255822	0.236003	0.280391	0.243493	0.239291	0.236734	0.250297	0.262033	0.25532	0.237465	0.245502	0.261896	0.300119	0.206092	0.245913	0.252215	0.248196	0.248014	0.226779	0.2687	0.255685	0.308476	0.315828	0.221253	0.233218	0.275824	0.239565	0.234496	0.221481	0.227509	0.231208	0.227875	0.239428	0.206229	0.238652	0.191798	0.227738	0.236597	0.22929
GDPv2-220	0.234222	0.241118	0.24089	0.244406	0.252808	0.233674	0.221162	0.229153	0.244223	0.215134	0.24226	0.232304	0.244817	0.236506	0.23614	0.239611	0.231528	0.238789	0.248242	0.223902	0.232578	0.232533	0.267559	0.210978	0.241666	0.23783	0.226779	0.236003	0.211846	0.241803	0.248607	0.259019	0.257695	0.212896	0.222303	0.24363	0.224358	0.207782	0.197781	0.229016	0.22824	0.22107	0.245867	0.16481	0.239428	0.201069	0.230797	0.23098	0.234725
GDPv2-221	0.26797	0.261257	0.26185	0.258882	0.265641	0.249064	0.270892	0.253493	0.266554	0.256096	0.266417	0.24879	0.27756	0.25363	0.244315	0.259384	0.258791	0.274728	0.265823	0.239109	0.263768	0.270481	0.321308	0.233948	0.265001	0.267924	0.253493	0.254133	0.250982	0.268061	0.281715	0.308567	0.315554	0.259247	0.251302	0.304594	0.26733	0.243447	0.23098	0.242214	0.242899	0.249703	0.262627	0.24468	0.252991	0.225774	0.248835	0.26491	0.257877
GDPv2-222	0.257832	0.265367	0.266326	0.264271	0.264636	0.236734	0.253539	0.244178	0.277331	0.265869	0.26523	0.243858	0.276464	0.260572	0.250251	0.255183	0.261805	0.277377	0.267011	0.251621	0.2529	0.280071	0.312266	0.222897	0.252032	0.262992	0.255046	0.250662	0.231437	0.270984	0.27176	0.32245	0.328614	0.245456	0.24025	0.292995	0.253174	0.250936	0.2255	0.242762	0.244086	0.249795	0.24573	0.216915	0.249612	0.199288	0.243082	0.247009	0.240981
GDPv2-223	0.260435	0.267696	0.268107	0.267696	0.26523	0.24025	0.255685	0.246963	0.280117	0.269933	0.268655	0.24847	0.278701	0.262079	0.253219	0.257969	0.264773	0.279706	0.268792	0.254955	0.255503	0.281944	0.315874	0.226413	0.256096	0.264682	0.258106	0.255	0.235866	0.273952	0.274911	0.325053	0.331948	0.248425	0.241575	0.296694	0.257238	0.254818	0.230752	0.246644	0.247694	0.252397	0.249703	0.222075	0.252306	0.204357	0.247055	0.249977	0.24468
GDPv2-224	0.239474	0.246735	0.24605	0.248288	0.259613	0.240387	0.245228	0.240433	0.265641	0.248242	0.25153	0.25153	0.262855	0.259019	0.251165	0.256188	0.259704	0.242853	0.249018	0.239565	0.249429	0.245182	0.311353	0.227555	0.260435	0.255959	0.232122	0.245274	0.247785	0.271806	0.254955	0.288017	0.290164	0.243904	0.25048	0.273632	0.238926	0.243538	0.219381	0.234999	0.240707	0.256462	0.247466	0.219198	0.251986	0.213627	0.268929	0.250754	0.245639
GDPv2-225	0.214357	0.245913	0.246507	0.239337	0.23751	0.217463	0.217919	0.218056	0.239611	0.247785	0.250617	0.234542	0.255274	0.257192	0.241757	0.229153	0.244452	0.24331	0.238241	0.229975	0.237556	0.232852	0.298566	0.206457	0.248379	0.244269	0.229473	0.22034	0.234999	0.253539	0.237693	0.29779	0.293269	0.230934	0.237145	0.253996	0.228879	0.239063	0.225135	0.236369	0.243173	0.241483	0.233309	0.209608	0.253722	0.218102	0.252763	0.245182	0.227281
GDPv2-226	0.218376	0.247466	0.247785	0.243721	0.235592	0.218285	0.225317	0.220614	0.238789	0.231711	0.246963	0.225409	0.250799	0.250708	0.226687	0.243219	0.248379	0.241301	0.23815	0.225043	0.237739	0.228834	0.300119	0.199425	0.23815	0.241072	0.225454	0.221527	0.220933	0.26112	0.231208	0.293223	0.2961	0.238241	0.237602	0.249612	0.225226	0.249658	0.218924	0.226048	0.23678	0.244863	0.223354	0.201206	0.244497	0.194264	0.24226	0.243447	0.224724
GDPv2-227	0.230706	0.227555	0.227601	0.232761	0.246826	0.227418	0.233903	0.231939	0.242351	0.221025	0.244406	0.237191	0.242671	0.236369	0.226961	0.236095	0.23404	0.233629	0.243173	0.227235	0.229793	0.227281	0.272445	0.204083	0.243721	0.237876	0.222988	0.236871	0.215271	0.246689	0.234131	0.261987	0.25701	0.21897	0.219518	0.258471	0.214449	0.208649	0.20221	0.211983	0.221984	0.231893	0.238515	0.174993	0.239839	0.202484	0.226276	0.22929	0.236414
GDPv2-228	0.220294	0.24774	0.247785	0.239337	0.239611	0.221938	0.223399	0.223445	0.236232	0.231345	0.240296	0.234177	0.264408	0.252991	0.233172	0.235364	0.25121	0.234999	0.237145	0.224769	0.223217	0.224267	0.303589	0.219244	0.241438	0.237419	0.225546	0.228377	0.219655	0.258745	0.23815	0.28272	0.28578	0.229473	0.22792	0.262216	0.232441	0.230386	0.209243	0.223125	0.230752	0.239565	0.232122	0.204311	0.242579	0.209334	0.238241	0.24363	0.223719
GDPv2-229	0.260389	0.265184	0.265686	0.250297	0.263357	0.251712	0.245228	0.253037	0.258973	0.248242	0.263038	0.244041	0.279843	0.253904	0.244315	0.257284	0.249566	0.256644	0.266097	0.243584	0.244863	0.255503	0.295187	0.235958	0.25258	0.255959	0.248196	0.265732	0.223947	0.25975	0.261805	0.285186	0.281578	0.234314	0.234679	0.268883	0.259384	0.23267	0.225409	0.230249	0.243356	0.239657	0.254498	0.215453	0.245685	0.20632	0.238789	0.254133	0.245639
GDPv2-230	0.211846	0.237191	0.237145	0.192346	0.206503	0.194219	0.229382	0.191159	0.17545	0.178692	0.178418	0.197872	0.24299	0.191296	0.148552	0.22171	0.202302	0.182071	0.179834	0.183441	0.220796	0.219746	0.287104	0.223217	0.224678	0.189698	0.205042	0.178646	0.213124	0.193214	0.218102	0.253813	0.253859	0.213901	0.208969	0.274957	0.218239	0.227053	0.213764	0.220431	0.19399	0.212942	0.245319	0.213124	0.214768	0.259795	0.230797	0.215088	0.259293
GDPv2-231	0.254863	0.262672	0.262535	0.252717	0.260754	0.261987	0.259795	0.256462	0.244497	0.248927	0.248379	0.247557	0.265732	0.245822	0.248744	0.269385	0.250982	0.247374	0.26112	0.242168	0.254041	0.257466	0.285825	0.234725	0.249612	0.25226	0.239657	0.267513	0.21897	0.256051	0.266965	0.251347	0.240159	0.235912	0.226687	0.275961	0.245822	0.236186	0.210385	0.240433	0.245593	0.244269	0.262672	0.228012	0.241712	0.197781	0.238378	0.260846	0.238013
GDPv2-232	0.220751	0.226459	0.22687	0.237967	0.23267	0.238652	0.248516	0.241346	0.234222	0.236277	0.234999	0.226413	0.232076	0.225683	0.242671	0.228605	0.22993	0.225865	0.229656	0.227327	0.242031	0.2313	0.281761	0.221801	0.252032	0.225454	0.23203	0.243904	0.225865	0.236003	0.24089	0.240524	0.239657	0.238424	0.23066	0.286145	0.239565	0.224541	0.227509	0.247329	0.233766	0.232898	0.250571	0.229701	0.234725	0.244406	0.250114	0.249018	0.252489
GDPv2-233	0.152434	0.190931	0.190885	0.197781	0.186455	0.172619	0.202941	0.185451	0.188191	0.185496	0.18367	0.167595	0.173897	0.189332	0.19189	0.169787	0.195406	0.160837	0.181797	0.168874	0.202119	0.180975	0.271258	0.197507	0.16143	0.183441	0.187734	0.179057	0.188145	0.190337	0.115125	0.243721	0.241027	0.222897	0.206823	0.238195	0.188145	0.242442	0.226687	0.201662	0.194036	0.215545	0.205635	0.18851	0.214175	0.238469	0.237693	0.19157	0.240068
GDPv2-234	0.224724	0.209152	0.20938	0.235912	0.244132	0.235958	0.202987	0.226961	0.218102	0.219335	0.227098	0.22034	0.222532	0.222897	0.236049	0.234496	0.229336	0.205544	0.224039	0.217782	0.202804	0.213444	0.234496	0.233537	0.239109	0.204585	0.225957	0.243858	0.21349	0.229199	0.227053	0.176637	0.158142	0.207234	0.225957	0.237145	0.225363	0.190246	0.202621	0.229656	0.216093	0.205544	0.236003	0.220614	0.235227	0.221801	0.223856	0.234085	0.229975
GDPv2-235	0.178144	0.19189	0.192209	0.211526	0.207142	0.185268	0.192483	0.18303	0.206229	0.215956	0.200521	0.185177	0.189013	0.206366	0.187369	0.190017	0.209152	0.208832	0.206046	0.192301	0.188373	0.203489	0.231665	0.153713	0.205224	0.185862	0.20769	0.179651	0.207645	0.213398	0.20906	0.217006	0.221253	0.192894	0.179925	0.215408	0.149922	0.215088	0.196685	0.190017	0.19399	0.21285	0.192255	0.216138	0.190565	0.220796	0.228331	0.203672	0.229701
GDPv2-236	0.19052	0.219152	0.218741	0.240433	0.233674	0.218193	0.204676	0.216138	0.2176	0.228971	0.226961	0.214814	0.219015	0.244863	0.222943	0.2118	0.21897	0.210156	0.217782	0.210339	0.219655	0.207279	0.25701	0.206001	0.224724	0.210111	0.243538	0.223719	0.223308	0.23372	0.218878	0.235501	0.222121	0.199516	0.225363	0.227418	0.201571	0.233126	0.239291	0.222577	0.228194	0.210522	0.172208	0.227966	0.217463	0.252352	0.261896	0.216778	0.253037
GDPv2-237	0.234405	0.244497	0.24436	0.234177	0.248333	0.241346	0.239337	0.233172	0.211343	0.210567	0.227646	0.234222	0.240159	0.212668	0.221344	0.254133	0.229884	0.218696	0.223765	0.218239	0.223445	0.227235	0.242534	0.258197	0.251712	0.224039	0.220203	0.232807	0.225272	0.227464	0.247694	0.182939	0.158873	0.222212	0.237099	0.241529	0.22308	0.196365	0.203717	0.224906	0.25016	0.221984	0.24605	0.222349	0.271303	0.253676	0.24331	0.249703	0.238378
GDPv2-238	0.256462	0.245639	0.246141	0.25048	0.265732	0.261759	0.233172	0.250297	0.253311	0.238835	0.250343	0.243493	0.262946	0.250799	0.25427	0.259202	0.254589	0.227053	0.247648	0.240113	0.25363	0.258791	0.269888	0.254224	0.247922	0.239063	0.260983	0.266737	0.228697	0.252443	0.259887	0.211663	0.196365	0.23815	0.241712	0.265778	0.254635	0.222075	0.22139	0.240022	0.235958	0.239474	0.256325	0.227875	0.252808	0.234085	0.247374	0.258517	0.25258
GDPv2-239	0.256096	0.246278	0.246689	0.268289	0.247831	0.255548	0.24742	0.237145	0.265549	0.256827	0.257284	0.270892	0.253813	0.256279	0.259476	0.255914	0.260435	0.244132	0.268015	0.256462	0.232259	0.251576	0.259476	0.250754	0.266371	0.221162	0.258882	0.265732	0.244954	0.268335	0.262718	0.230112	0.226961	0.250114	0.258334	0.268335	0.245137	0.227007	0.237008	0.246689	0.241164	0.247055	0.250936	0.249886	0.254361	0.252717	0.263449	0.253767	0.269111
GDPv2-240	0.196502	0.227601	0.228651	0.237739	0.226596	0.208741	0.218787	0.214814	0.228514	0.240798	0.23678	0.220979	0.241164	0.230204	0.234496	0.222714	0.228605	0.21833	0.220385	0.218148	0.222988	0.238561	0.271029	0.213079	0.231528	0.216732	0.234999	0.214905	0.241894	0.247192	0.232076	0.241118	0.25121	0.221299	0.235638	0.22034	0.208741	0.252078	0.240981	0.221984	0.227692	0.22792	0.225043	0.240433	0.244908	0.248014	0.254726	0.237191	0.254544
GDPv2-241	0.184035	0.203809	0.203489	0.197689	0.212485	0.202393	0.206229	0.203809	0.194584	0.196	0.198009	0.191068	0.201206	0.197826	0.184766	0.201754	0.204905	0.193168	0.195589	0.17682	0.182026	0.206275	0.253174	0.18335	0.208923	0.188282	0.189469	0.200429	0.203306	0.209152	0.207097	0.225454	0.226139	0.187003	0.180245	0.231711	0.168874	0.201799	0.196639	0.179925	0.170838	0.183944	0.19294	0.211892	0.180838	0.235547	0.239337	0.198329	0.234405
GDPv2-242	0.223902	0.210704	0.210111	0.238378	0.228514	0.224724	0.213398	0.220751	0.233537	0.230112	0.227281	0.222988	0.224176	0.231848	0.234588	0.21696	0.237647	0.217234	0.223582	0.224632	0.185177	0.192438	0.241712	0.223856	0.244406	0.202576	0.230249	0.226231	0.236962	0.240068	0.229245	0.213992	0.193031	0.243675	0.231528	0.22308	0.210476	0.22824	0.232213	0.235866	0.219198	0.233126	0.239839	0.224084	0.245639	0.271212	0.245319	0.246689	0.236369
GDPv2-243	0.1844	0.197963	0.198192	0.195771	0.196776	0.173075	0.230615	0.196411	0.209289	0.194356	0.175176	0.189515	0.204037	0.19189	0.195634	0.195543	0.202804	0.191524	0.192483	0.184766	0.211252	0.198055	0.281304	0.19157	0.205453	0.203626	0.154306	0.188191	0.199014	0.185588	0.199333	0.247283	0.247055	0.196228	0.178327	0.256096	0.182848	0.227555	0.204311	0.18714	0.164627	0.202119	0.200155	0.223765	0.163942	0.228423	0.254863	0.175678	0.260891
GDPv2-244	0.165723	0.221207	0.22107	0.128688	0.163851	0.153941	0.223902	0.163303	0.0956252	0.1354	0.161613	0.152388	0.210019	0.170016	0.111289	0.193397	0.162572	0.1628	0.13024	0.146178	0.193671	0.182026	0.27039	0.218924	0.228331	0.158553	0.194173	0.135812	0.196776	0.157594	0.216184	0.237282	0.236323	0.206594	0.207599	0.254863	0.224632	0.216001	0.213398	0.214586	0.203489	0.202347	0.23372	0.217052	0.229564	0.255594	0.210613	0.217189	0.225409
GDPv2-245	0.261165	0.277286	0.277331	0.257101	0.261028	0.257695	0.249384	0.256005	0.262855	0.255594	0.256507	0.245456	0.277149	0.253311	0.239885	0.261987	0.247877	0.252854	0.256644	0.243173	0.26217	0.259293	0.304366	0.238743	0.251986	0.254818	0.249064	0.267239	0.214494	0.262535	0.257923	0.281213	0.278245	0.249886	0.241483	0.285825	0.254681	0.245776	0.220248	0.228377	0.239291	0.252945	0.25153	0.214494	0.247922	0.206549	0.239017	0.252626	0.253356
GDPv2-246	0.226276	0.222029	0.222166	0.235821	0.230432	0.220157	0.220979	0.21728	0.234542	0.228103	0.22792	0.221892	0.228468	0.2334	0.2334	0.223445	0.238195	0.220248	0.224769	0.224998	0.183441	0.202302	0.256233	0.234816	0.242762	0.211252	0.227875	0.222943	0.238332	0.237602	0.223856	0.235912	0.219335	0.235181	0.237739	0.239337	0.22655	0.229062	0.234496	0.235318	0.214997	0.22929	0.249155	0.227464	0.250845	0.264727	0.253813	0.24331	0.25016
GDPv2-247	0.174673	0.237647	0.237145	0.205042	0.204311	0.198968	0.194675	0.200018	0.19536	0.203261	0.209471	0.207188	0.203626	0.19431	0.191022	0.173395	0.200475	0.192757	0.201206	0.199151	0.199607	0.20422	0.266371	0.200018	0.191159	0.199288	0.240661	0.205316	0.211846	0.202987	0.215271	0.249155	0.242716	0.214357	0.192529	0.249749	0.208193	0.235821	0.236597	0.216595	0.220842	0.21148	0.245228	0.21212	0.214403	0.253676	0.236825	0.215362	0.247511
GDPv2-248	0.180656	0.22381	0.223673	0.18609	0.174582	0.189972	0.221481	0.174308	0.175587	0.193351	0.19189	0.179468	0.213444	0.208695	0.179742	0.203946	0.198055	0.184766	0.184263	0.186775	0.199014	0.182711	0.27281	0.222714	0.22582	0.156042	0.22034	0.182893	0.221116	0.198283	0.207553	0.239794	0.234451	0.225911	0.219883	0.245959	0.21728	0.233766	0.232533	0.221847	0.202713	0.231254	0.239154	0.22824	0.243219	0.255822	0.239794	0.215225	0.24226
GDPv2-249	0.183578	0.203443	0.203032	0.210202	0.215773	0.201388	0.196639	0.20253	0.197141	0.206594	0.207508	0.207508	0.192894	0.205316	0.196822	0.193534	0.200338	0.194904	0.202439	0.179834	0.196913	0.203261	0.237647	0.185177	0.211755	0.189013	0.212942	0.210658	0.209243	0.215453	0.21559	0.200977	0.19536	0.177596	0.195315	0.230523	0.17755	0.208467	0.205772	0.216001	0.208284	0.184857	0.193305	0.211709	0.211892	0.212439	0.253128	0.193762	0.22244
GDPv2-250	0.190154	0.165449	0.166225	0.2176	0.217874	0.223399	0.227418	0.226642	0.19979	0.206686	0.20285	0.207873	0.212439	0.22413	0.239657	0.217737	0.221344	0.185222	0.213946	0.207873	0.20833	0.182163	0.227144	0.236688	0.228742	0.188647	0.197781	0.22929	0.21728	0.211983	0.201708	0.161613	0.13499	0.203809	0.205544	0.21454	0.208421	0.202165	0.200932	0.202667	0.217143	0.205316	0.196776	0.228331	0.215088	0.231345	0.226185	0.216047	0.233948
GDPv2-251	0.189378	0.200018	0.200977	0.213992	0.209791	0.198603	0.216869	0.203398	0.222577	0.207371	0.198146	0.195954	0.216869	0.205727	0.21075	0.189926	0.201571	0.197963	0.201114	0.18609	0.21148	0.214175	0.276327	0.132432	0.21107	0.199653	0.201936	0.20221	0.189835	0.217965	0.204676	0.245502	0.254772	0.207599	0.208786	0.245365	0.177779	0.228788	0.21349	0.208467	0.189058	0.199516	0.196456	0.210293	0.185359	0.226459	0.229519	0.215819	0.247146
GDPv2-252	0.195817	0.225911	0.226048	0.234953	0.226002	0.205224	0.215545	0.211298	0.228742	0.234542	0.238013	0.219837	0.239565	0.229975	0.233263	0.219472	0.231848	0.219015	0.221618	0.216093	0.218011	0.239428	0.271166	0.210567	0.2313	0.21623	0.235501	0.210385	0.241575	0.246141	0.232396	0.244178	0.251804	0.224998	0.235136	0.21591	0.208695	0.248379	0.237099	0.218376	0.226916	0.230889	0.223628	0.234177	0.244863	0.248059	0.255503	0.24025	0.248288
GDPv2-253	0.171294	0.220477	0.220157	0.210613	0.219837	0.209289	0.205179	0.211983	0.207142	0.221162	0.230478	0.215956	0.218148	0.231756	0.213033	0.216321	0.233263	0.201343	0.210339	0.207553	0.199699	0.211435	0.245091	0.24331	0.220842	0.203489	0.208878	0.213444	0.212759	0.226642	0.219472	0.19947	0.185907	0.220842	0.230158	0.2197	0.221801	0.228879	0.221801	0.227646	0.218285	0.217052	0.221755	0.205818	0.253676	0.246461	0.238287	0.232624	0.240844
GDPv2-254	0.16449	0.223354	0.221847	0.194401	0.193762	0.18303	0.205407	0.193488	0.189835	0.207051	0.20696	0.204585	0.203672	0.199379	0.194904	0.168052	0.206549	0.193534	0.196137	0.199014	0.19874	0.193123	0.273815	0.205453	0.202621	0.189287	0.227007	0.186729	0.217645	0.208238	0.211572	0.259887	0.257923	0.231939	0.196776	0.250069	0.201754	0.247374	0.245502	0.22824	0.214129	0.226322	0.240068	0.215271	0.220477	0.249703	0.25121	0.222714	0.24089
GDPv2-255	0.15216	0.203717	0.203672	0.182254	0.185268	0.184766	0.216549	0.203717	0.178144	0.203032	0.191342	0.175358	0.204585	0.191707	0.183944	0.180199	0.192209	0.179651	0.17166	0.167961	0.196548	0.14837	0.281944	0.220066	0.207736	0.183533	0.197507	0.197963	0.217828	0.188693	0.198055	0.238332	0.238195	0.21212	0.200155	0.245502	0.200566	0.22929	0.214083	0.211435	0.192301	0.207782	0.222806	0.225135	0.215545	0.265412	0.243356	0.213764	0.243538
GDPv2-256	0.179286	0.21833	0.217919	0.14225	0.15869	0.148689	0.213627	0.167184	0.113937	0.141474	0.160563	0.152891	0.207873	0.149603	0.116266	0.168874	0.155494	0.146041	0.125719	0.147959	0.194904	0.168554	0.25911	0.217052	0.237967	0.161522	0.182163	0.146452	0.205042	0.162115	0.202621	0.238058	0.232807	0.211846	0.204722	0.255	0.221116	0.20801	0.214083	0.210156	0.185816	0.208056	0.229108	0.214357	0.221664	0.257832	0.209106	0.212942	0.229199
GDPv2-257	0.206138	0.222258	0.222212	0.234314	0.227098	0.229245	0.218741	0.228012	0.220705	0.213079	0.22824	0.223125	0.213535	0.217463	0.232259	0.218376	0.239794	0.205772	0.218604	0.216549	0.194082	0.200155	0.246233	0.201434	0.229747	0.203809	0.222623	0.232396	0.237739	0.242762	0.216595	0.22445	0.198192	0.224998	0.216412	0.235273	0.207142	0.225454	0.216001	0.221664	0.226094	0.220659	0.219426	0.225135	0.229519	0.262124	0.241255	0.235136	0.230934
GDPv2-258	0.23267	0.237191	0.237328	0.253813	0.233629	0.239337	0.239154	0.226139	0.254178	0.254498	0.246278	0.243173	0.255594	0.24637	0.250936	0.233218	0.252443	0.24299	0.252443	0.239702	0.224358	0.250708	0.276327	0.190702	0.238469	0.215271	0.248333	0.242671	0.225911	0.259065	0.241483	0.256462	0.258973	0.244041	0.243219	0.263997	0.225911	0.25226	0.245639	0.242534	0.225409	0.240159	0.240753	0.226002	0.239702	0.242716	0.244954	0.249521	0.25016
GDPv2-259	0.157914	0.194219	0.194173	0.210476	0.199881	0.190428	0.201662	0.196959	0.19157	0.196639	0.208878	0.192712	0.201936	0.205772	0.196274	0.18504	0.209745	0.192712	0.191022	0.180382	0.202302	0.194949	0.264864	0.121975	0.1902	0.190291	0.200338	0.193671	0.194538	0.220842	0.185907	0.255959	0.248881	0.210841	0.188373	0.232715	0.187049	0.230021	0.213535	0.215545	0.198237	0.207051	0.189743	0.187597	0.189332	0.215179	0.222075	0.208649	0.212028
GDPv2-260	0.239931	0.252123	0.252169	0.23066	0.238058	0.230432	0.237465	0.231756	0.21696	0.199836	0.217919	0.217463	0.246324	0.207051	0.219837	0.237556	0.216412	0.211617	0.2313	0.209334	0.2255	0.231848	0.274089	0.239154	0.235501	0.227007	0.207919	0.238606	0.20358	0.223125	0.240342	0.238606	0.224495	0.224998	0.222623	0.271075	0.229427	0.201251	0.19262	0.221025	0.224358	0.223399	0.237054	0.19947	0.244315	0.223582	0.226368	0.230112	0.245182
GDPv2-261	0.101333	0.214175	0.214677	0.19189	0.184583	0.181615	0.187186	0.178281	0.177002	0.189652	0.195497	0.179788	0.181889	0.193031	0.188739	0.167824	0.181112	0.158782	0.172345	0.161522	0.180701	0.177642	0.265367	0.210978	0.188236	0.175815	0.200566	0.176728	0.204357	0.192849	0.19947	0.237465	0.224906	0.18988	0.189241	0.225911	0.185177	0.228331	0.209197	0.201617	0.201754	0.194767	0.216823	0.208467	0.22244	0.231482	0.239565	0.194173	0.232898
GDPv2-262	0.223171	0.218467	0.218696	0.227144	0.219289	0.200886	0.223445	0.209426	0.214266	0.208649	0.218696	0.212302	0.24226	0.224632	0.226459	0.224632	0.221847	0.215682	0.217463	0.209745	0.193305	0.198374	0.269294	0.228331	0.227418	0.207325	0.2255	0.214266	0.234496	0.233218	0.219929	0.247694	0.23614	0.215545	0.229245	0.230569	0.217782	0.238652	0.23404	0.222075	0.203032	0.223628	0.236734	0.223628	0.245365	0.270481	0.263312	0.218924	0.250891
GDPv2-263	0.156361	0.209471	0.20833	0.199973	0.200429	0.204494	0.203032	0.198694	0.190291	0.201023	0.201023	0.192986	0.203946	0.197644	0.196913	0.181021	0.20527	0.164033	0.181432	0.174445	0.211983	0.191479	0.263312	0.227829	0.185816	0.188556	0.219974	0.198329	0.209974	0.209517	0.202621	0.23203	0.223673	0.207371	0.200886	0.242031	0.209882	0.24226	0.225043	0.231619	0.210293	0.201571	0.217691	0.193808	0.217919	0.249429	0.253676	0.212211	0.239702
GDPv2-264	0.111608	0.202895	0.202484	0.178692	0.174034	0.172801	0.186958	0.174582	0.17166	0.174354	0.177094	0.154809	0.175998	0.165495	0.167139	0.135903	0.163622	0.140013	0.163714	0.141474	0.198831	0.164992	0.272445	0.192027	0.146452	0.170107	0.192301	0.167458	0.180382	0.182939	0.166728	0.249749	0.245502	0.197507	0.165723	0.228423	0.177642	0.242351	0.216641	0.196548	0.176865	0.191342	0.19842	0.177642	0.186958	0.234816	0.234862	0.183441	0.227098
GDPv2-265	0.188784	0.182619	0.18303	0.198511	0.203717	0.192255	0.20559	0.197324	0.183898	0.1823	0.181204	0.182391	0.201206	0.184035	0.186684	0.198283	0.178692	0.176272	0.183807	0.176363	0.16586	0.184263	0.247237	0.201982	0.202347	0.180519	0.1902	0.205909	0.200658	0.19326	0.189561	0.202804	0.206046	0.193031	0.188921	0.230889	0.177916	0.187734	0.197461	0.184674	0.179788	0.196822	0.21833	0.212896	0.20358	0.23783	0.23066	0.191661	0.231665
GDPv2-266	0.180564	0.16691	0.166134	0.215682	0.21349	0.194447	0.190246	0.19157	0.212942	0.214357	0.215819	0.192438	0.195634	0.219107	0.209608	0.188419	0.196319	0.206777	0.217052	0.207508	0.190428	0.194493	0.249612	0.174034	0.201434	0.186729	0.214403	0.197415	0.216549	0.20495	0.196959	0.234131	0.228057	0.21559	0.194401	0.226231	0.170883	0.223262	0.21454	0.216001	0.204448	0.215727	0.201251	0.220203	0.206594	0.230797	0.238515	0.203443	0.229473
GDPv2-267	0.0919719	0.201982	0.201662	0.17513	0.176043	0.182117	0.168874	0.176135	0.174034	0.183578	0.183761	0.169879	0.170975	0.17892	0.177916	0.149146	0.175952	0.13709	0.160882	0.148872	0.189972	0.146178	0.260572	0.197598	0.175221	0.169102	0.198237	0.178601	0.19125	0.184583	0.178783	0.218878	0.21107	0.187643	0.180884	0.214631	0.163759	0.228377	0.209974	0.197461	0.188465	0.199105	0.201434	0.18778	0.205681	0.22824	0.234314	0.197872	0.223536
GDPv2-268	0.0928395	0.189332	0.190017	0.18029	0.183852	0.182893	0.185085	0.184492	0.172801	0.194219	0.197324	0.177779	0.179879	0.192757	0.16892	0.161796	0.190154	0.167915	0.161476	0.1628	0.180245	0.154169	0.271029	0.200475	0.185953	0.179194	0.197461	0.183487	0.191935	0.183715	0.181934	0.234999	0.233218	0.194356	0.184948	0.22655	0.181158	0.228423	0.206549	0.213307	0.185953	0.192849	0.20084	0.198329	0.203809	0.235684	0.233903	0.201206	0.225957
GDPv2-269	0.253493	0.25153	0.251393	0.266965	0.275642	0.266554	0.24774	0.26112	0.250708	0.264819	0.265823	0.263997	0.255229	0.267833	0.271395	0.262353	0.279295	0.242899	0.265138	0.271212	0.226824	0.248425	0.239063	0.278656	0.276372	0.244315	0.271166	0.272902	0.266371	0.265915	0.266052	0.191068	0.161796	0.263129	0.270892	0.25532	0.257238	0.227692	0.244178	0.261257	0.259019	0.254224	0.259293	0.255685	0.272217	0.26217	0.25637	0.279112	0.255457
GDPv2-270	0.225911	0.247055	0.247466	0.252443	0.250343	0.250206	0.235501	0.238104	0.242305	0.242899	0.237693	0.244726	0.236323	0.244634	0.257329	0.248288	0.248881	0.227646	0.25838	0.237784	0.236232	0.236825	0.256781	0.254178	0.25226	0.224769	0.235912	0.249612	0.228834	0.245456	0.239383	0.204311	0.186638	0.229062	0.243401	0.258243	0.221984	0.216549	0.224267	0.234588	0.244406	0.227829	0.251439	0.241255	0.260161	0.251576	0.263038	0.25363	0.267878
GDPv2-271	0.156864	0.220568	0.220431	0.164855	0.168052	0.172116	0.21833	0.17408	0.146132	0.154672	0.181158	0.152114	0.201251	0.178783	0.145995	0.183167	0.156635	0.166728	0.162755	0.154398	0.202073	0.158097	0.279341	0.226413	0.208238	0.155083	0.201206	0.15764	0.200429	0.173669	0.204859	0.242579	0.240707	0.216367	0.192346	0.252215	0.220796	0.224861	0.224906	0.209563	0.202576	0.216778	0.242031	0.222349	0.237328	0.252397	0.235821	0.217006	0.233355
GDPv2-272	0.158462	0.213855	0.214905	0.191935	0.202347	0.196091	0.153713	0.17102	0.18061	0.176272	0.193899	0.176728	0.204494	0.194904	0.170335	0.184674	0.180884	0.177824	0.181341	0.165586	0.190976	0.191022	0.25701	0.179605	0.182071	0.174765	0.215682	0.186455	0.193351	0.196548	0.215316	0.226824	0.221755	0.191387	0.19294	0.234268	0.205316	0.217417	0.224495	0.225957	0.201708	0.194447	0.233035	0.192072	0.217371	0.226779	0.220888	0.2039	0.24089
GDPv2-273	0.137501	0.202028	0.201343	0.194082	0.195908	0.19431	0.198877	0.192164	0.191068	0.197963	0.194858	0.175678	0.178053	0.192666	0.182163	0.178966	0.192255	0.17924	0.188328	0.181615	0.188008	0.177368	0.249932	0.192986	0.201023	0.189606	0.194904	0.189332	0.20116	0.185085	0.206138	0.216915	0.213307	0.196913	0.1844	0.234405	0.179788	0.208421	0.199333	0.19157	0.19463	0.200247	0.226231	0.204448	0.211298	0.23066	0.223491	0.20422	0.237921
GDPv2-274	0.197781	0.20696	0.206731	0.20833	0.217097	0.205635	0.217052	0.212074	0.207416	0.216138	0.21285	0.194127	0.211115	0.212211	0.211663	0.192757	0.211983	0.205635	0.204676	0.190657	0.186364	0.19125	0.25121	0.211343	0.211892	0.197918	0.222029	0.213718	0.225911	0.215134	0.215179	0.238013	0.225546	0.210704	0.200749	0.239337	0.195497	0.228331	0.21897	0.229747	0.203398	0.209106	0.225774	0.216138	0.209289	0.242168	0.25701	0.212713	0.229701
GDPv2-275	0.125948	0.183989	0.183852	0.182437	0.184172	0.182665	0.161476	0.173395	0.153576	0.18029	0.177459	0.164581	0.173806	0.183396	0.183852	0.175176	0.172938	0.145127	0.166088	0.160106	0.18093	0.15248	0.254178	0.196502	0.182345	0.172847	0.183076	0.181797	0.187871	0.180473	0.174034	0.207827	0.203032	0.184355	0.180793	0.233172	0.181843	0.203991	0.204494	0.210795	0.185085	0.187414	0.219518	0.186866	0.219655	0.232624	0.227829	0.191387	0.231848
GDPv2-276	0.132204	0.197644	0.196959	0.197461	0.191068	0.187643	0.201617	0.183122	0.188145	0.183715	0.178692	0.175313	0.181797	0.178327	0.182619	0.172756	0.176272	0.174765	0.1823	0.159421	0.183441	0.167321	0.257877	0.201845	0.189241	0.180656	0.195086	0.18778	0.203078	0.181067	0.198922	0.231163	0.225546	0.202941	0.183761	0.242351	0.178966	0.209243	0.210567	0.201343	0.18641	0.204265	0.216641	0.213216	0.204539	0.245913	0.241209	0.196913	0.243858
GDPv2-277	0.206868	0.208375	0.207873	0.236962	0.228834	0.221116	0.2392	0.226185	0.22856	0.225774	0.22413	0.215453	0.231345	0.215819	0.231071	0.2118	0.219792	0.218741	0.225637	0.209882	0.212713	0.217691	0.260937	0.21833	0.209654	0.219974	0.218787	0.227738	0.209152	0.220203	0.208832	0.239702	0.232441	0.227281	0.205087	0.262672	0.210156	0.23066	0.210065	0.227235	0.211389	0.222669	0.238058	0.214631	0.217919	0.226505	0.236232	0.218604	0.252306
GDPv2-278	0.206686	0.223902	0.223856	0.22034	0.212577	0.210522	0.217828	0.207279	0.20801	0.201845	0.215636	0.199379	0.227692	0.22276	0.219198	0.206138	0.203535	0.201571	0.21148	0.198831	0.118824	0.188099	0.277103	0.23678	0.222349	0.203626	0.213946	0.213764	0.219289	0.218833	0.203078	0.237054	0.227875	0.21559	0.224724	0.241483	0.21317	0.21212	0.226231	0.213901	0.192118	0.21728	0.242899	0.235547	0.254818	0.258745	0.258425	0.221527	0.261439
GDPv2-279	0.173121	0.215636	0.215134	0.198466	0.187871	0.182619	0.183807	0.186318	0.186227	0.190839	0.175313	0.179971	0.193031	0.192483	0.189926	0.186729	0.179286	0.18061	0.188602	0.177687	0.19294	0.174719	0.267741	0.192346	0.192255	0.186318	0.19262	0.193351	0.200977	0.192849	0.210156	0.216001	0.208741	0.195452	0.197826	0.254681	0.198237	0.20358	0.197963	0.204448	0.19262	0.199973	0.231163	0.205361	0.222075	0.225454	0.219472	0.206229	0.258197
GDPv2-280	0.207508	0.208101	0.20769	0.217782	0.210202	0.200658	0.216001	0.209015	0.212302	0.218011	0.216641	0.20422	0.214357	0.219746	0.223217	0.198466	0.226459	0.206046	0.211389	0.207964	0.17271	0.18883	0.254909	0.225454	0.23751	0.203809	0.217691	0.207279	0.227692	0.225043	0.212211	0.242899	0.225317	0.210658	0.206914	0.242579	0.212622	0.230112	0.225774	0.237739	0.202165	0.208238	0.241346	0.225317	0.219289	0.26048	0.250114	0.220431	0.236232
GDPv2-281	0.24162	0.241301	0.240707	0.250708	0.263403	0.253859	0.242442	0.253265	0.238013	0.251119	0.261531	0.257147	0.245822	0.258425	0.263175	0.254498	0.268974	0.229838	0.251621	0.256416	0.210841	0.225043	0.235866	0.272719	0.268974	0.235181	0.268609	0.264499	0.266189	0.252854	0.25774	0.18303	0.149466	0.258197	0.265595	0.252671	0.248562	0.222577	0.232396	0.259247	0.251621	0.253493	0.263768	0.252306	0.27313	0.262901	0.254361	0.270892	0.251439
GDPv2-282	0.239702	0.249886	0.24984	0.245867	0.254361	0.254772	0.243995	0.246507	0.226961	0.23614	0.248927	0.245456	0.247283	0.24436	0.255685	0.254772	0.250525	0.22381	0.242305	0.240433	0.221253	0.236369	0.239702	0.276829	0.272719	0.238561	0.245593	0.254361	0.253676	0.248379	0.249247	0.183578	0.144808	0.245685	0.254818	0.246278	0.243538	0.207416	0.221984	0.24847	0.259841	0.23952	0.260024	0.239246	0.285186	0.267741	0.258471	0.271166	0.242214
GDPv2-283	0.271258	0.268381	0.267787	0.296237	0.294776	0.282948	0.264408	0.276966	0.287834	0.275916	0.280482	0.281122	0.263768	0.278473	0.279569	0.279478	0.279523	0.26596	0.284821	0.283953	0.259019	0.277514	0.235273	0.275779	0.281715	0.265275	0.275961	0.286556	0.267787	0.27893	0.283542	0.23477	0.234177	0.280711	0.283633	0.284227	0.251256	0.260343	0.264042	0.267787	0.283359	0.268792	0.269385	0.260298	0.278108	0.275276	0.267011	0.292036	0.263175
GDPv2-284	0.198329	0.210065	0.209654	0.216001	0.228057	0.211937	0.222532	0.230432	0.208147	0.215408	0.216778	0.199607	0.221344	0.205087	0.209106	0.208467	0.214083	0.203626	0.214449	0.206823	0.193853	0.222212	0.237145	0.210156	0.227327	0.209517	0.217554	0.229245	0.217326	0.2197	0.228514	0.224587	0.224267	0.215362	0.212439	0.250571	0.195406	0.20696	0.217508	0.199151	0.205316	0.204996	0.226779	0.211206	0.216686	0.226733	0.230523	0.213809	0.222669
GDPv2-285	0.247511	0.260343	0.260389	0.271395	0.276692	0.264042	0.236825	0.257969	0.254224	0.26185	0.2666	0.270527	0.25637	0.256005	0.264773	0.26112	0.265093	0.249521	0.268198	0.26523	0.232989	0.253402	0.223673	0.269568	0.266006	0.244634	0.273404	0.27176	0.264499	0.260024	0.27176	0.184903	0.167321	0.242625	0.263083	0.250343	0.234085	0.224176	0.239565	0.250617	0.258973	0.238378	0.27039	0.235273	0.269796	0.255274	0.237328	0.261257	0.250297
GDPv2-286	0.226276	0.182848	0.182437	0.220477	0.222029	0.22107	0.225272	0.222577	0.206868	0.185999	0.215682	0.211115	0.230752	0.240159	0.21075	0.230112	0.209791	0.200155	0.218741	0.205361	0.211937	0.205224	0.231026	0.235181	0.237008	0.193442	0.234359	0.219929	0.216047	0.223171	0.21591	0.169787	0.167915	0.232624	0.221938	0.214494	0.229382	0.214723	0.207005	0.216595	0.213353	0.237419	0.24468	0.241164	0.24847	0.258151	0.233903	0.236277	0.223491
GDPv2-287	0.19157	0.215636	0.215408	0.240205	0.227235	0.211937	0.221253	0.219015	0.230706	0.239063	0.232396	0.222714	0.21559	0.234679	0.227738	0.197689	0.235821	0.234588	0.229427	0.220979	0.235592	0.223765	0.27313	0.101379	0.197826	0.223125	0.220842	0.222121	0.198603	0.237876	0.212531	0.268609	0.265915	0.217737	0.207234	0.261074	0.199516	0.236095	0.220705	0.231574	0.226961	0.22445	0.20769	0.205635	0.200429	0.203809	0.247329	0.220751	0.239565
GDPv2-288	0.304777	0.293314	0.292264	0.317061	0.315326	0.307699	0.310987	0.311216	0.311216	0.295004	0.321491	0.304503	0.318659	0.312997	0.313453	0.300849	0.320714	0.303407	0.31222	0.307608	0.295917	0.307197	0.283679	0.306101	0.31971	0.291853	0.30875	0.315143	0.288793	0.323409	0.309206	0.287287	0.291807	0.3177	0.311033	0.307151	0.298475	0.293314	0.2961	0.298109	0.301534	0.31391	0.298429	0.284227	0.312357	0.300941	0.283999	0.321719	0.278975
GDPv2-289	0.307562	0.305325	0.305188	0.319938	0.325418	0.314047	0.316422	0.311718	0.312905	0.318705	0.329482	0.31496	0.318522	0.321262	0.31359	0.307654	0.324048	0.307562	0.31665	0.314047	0.296146	0.311718	0.302265	0.315554	0.327336	0.308339	0.318659	0.316741	0.312038	0.329847	0.312723	0.309161	0.304	0.321947	0.332998	0.321354	0.299342	0.30295	0.318614	0.315965	0.32213	0.310942	0.312997	0.301352	0.328569	0.318066	0.296557	0.329071	0.293817
GDPv2-290	0.301078	0.297653	0.297424	0.315828	0.321582	0.307471	0.307288	0.307882	0.30706	0.315326	0.322724	0.310211	0.312586	0.3156	0.308202	0.301078	0.317655	0.300804	0.311261	0.308476	0.289844	0.306147	0.297698	0.307699	0.319664	0.303955	0.313727	0.311444	0.309754	0.32519	0.307425	0.302037	0.298703	0.316102	0.323774	0.313225	0.293497	0.296557	0.312768	0.30738	0.315554	0.304731	0.308065	0.296785	0.318522	0.31149	0.28651	0.323774	0.282857
GDPv2-291	0.134259	0.196045	0.194264	0.163166	0.175769	0.164033	0.198922	0.181797	0.159056	0.17682	0.172801	0.161293	0.18093	0.169057	0.170153	0.1412	0.175952	0.152982	0.15659	0.155813	0.191342	0.160152	0.256736	0.19979	0.17102	0.165632	0.189287	0.169102	0.187049	0.178007	0.180793	0.224541	0.220568	0.196776	0.165723	0.226779	0.188328	0.22034	0.212531	0.190337	0.180336	0.195543	0.207553	0.198374	0.20084	0.228149	0.229199	0.199516	0.225637
GDPv2-292	0.136588	0.194082	0.193853	0.162937	0.175815	0.168189	0.189561	0.169513	0.158279	0.165723	0.177687	0.155768	0.190748	0.1765	0.15321	0.154946	0.152799	0.14426	0.168326	0.14499	0.196685	0.155357	0.258517	0.207234	0.183852	0.142113	0.197187	0.161476	0.186547	0.169285	0.185862	0.223399	0.22518	0.201754	0.17545	0.227738	0.190565	0.232807	0.222806	0.206275	0.183304	0.200338	0.205772	0.194493	0.215408	0.23267	0.235455	0.196365	0.216549
GDPv2-293	0.214266	0.235227	0.236003	0.233309	0.234679	0.216549	0.22824	0.232578	0.237236	0.238195	0.215636	0.22824	0.227783	0.217006	0.227875	0.214723	0.235318	0.215179	0.221436	0.222395	0.214723	0.219518	0.258836	0.208193	0.223171	0.223719	0.229016	0.233126	0.207873	0.23235	0.236232	0.231848	0.227235	0.217052	0.211937	0.259476	0.191707	0.229382	0.221025	0.216367	0.215682	0.213261	0.212759	0.230158	0.209974	0.225043	0.241712	0.235044	0.23614
GDPv2-294	0.230021	0.239657	0.240068	0.255	0.261942	0.266097	0.247374	0.26322	0.242671	0.25532	0.245091	0.24847	0.239337	0.24363	0.259065	0.249384	0.249155	0.230752	0.249612	0.250388	0.242625	0.237556	0.220157	0.253996	0.258106	0.226596	0.237191	0.267696	0.243904	0.23888	0.253174	0.166773	0.149009	0.221573	0.240022	0.227646	0.228468	0.219381	0.226368	0.236323	0.248425	0.215042	0.257192	0.256873	0.253493	0.24774	0.256188	0.245411	0.267056
GDPv2-295	0.200977	0.211709	0.210019	0.226505	0.221755	0.210111	0.180427	0.1981	0.203763	0.218696	0.218239	0.204722	0.221253	0.209837	0.207371	0.20253	0.206594	0.198146	0.220111	0.200886	0.203991	0.1981	0.262901	0.204494	0.230249	0.1981	0.222577	0.212074	0.212759	0.208467	0.207325	0.230889	0.222714	0.196639	0.204676	0.236962	0.214403	0.215727	0.223719	0.209289	0.205498	0.180793	0.195086	0.181615	0.207827	0.254681	0.229427	0.216915	0.238013
GDPv2-296	0.15353	0.220248	0.220842	0.125263	0.161796	0.159193	0.209243	0.157046	0.117956	0.138551	0.153347	0.143392	0.196182	0.162755	0.120011	0.171431	0.143803	0.150151	0.131565	0.139099	0.20148	0.163896	0.275459	0.226185	0.205179	0.15321	0.192392	0.132478	0.19536	0.141748	0.200155	0.239702	0.240479	0.215042	0.207188	0.256462	0.212987	0.233035	0.230067	0.212622	0.195041	0.214266	0.222258	0.214357	0.237647	0.253448	0.229108	0.210385	0.243264
GDPv2-297	0.172847	0.213353	0.212485	0.214723	0.21317	0.209015	0.223536	0.215179	0.213901	0.192301	0.200521	0.193031	0.204905	0.194949	0.195589	0.17787	0.204311	0.179697	0.199562	0.180245	0.208284	0.191342	0.274317	0.232441	0.206868	0.203032	0.207964	0.2097	0.224084	0.212759	0.187049	0.246324	0.243721	0.22002	0.192164	0.258608	0.198603	0.235821	0.23066	0.212577	0.192712	0.207919	0.226687	0.219518	0.196685	0.250754	0.260024	0.210065	0.257923
GDPv2-298	0.203535	0.214175	0.212577	0.2255	0.224952	0.211755	0.187003	0.201662	0.20906	0.214403	0.221984	0.209197	0.223993	0.219974	0.209837	0.203626	0.214905	0.204722	0.221755	0.197141	0.205544	0.199744	0.265823	0.206229	0.233994	0.199653	0.221755	0.212987	0.216138	0.21623	0.212439	0.237191	0.230112	0.202484	0.212713	0.244908	0.215134	0.218467	0.226368	0.214586	0.21107	0.189652	0.193716	0.187369	0.206183	0.257695	0.237008	0.22139	0.244497
GDPv2-299	0.278838	0.275048	0.274272	0.296694	0.303909	0.301123	0.270892	0.293406	0.280985	0.283679	0.286419	0.289707	0.281213	0.273906	0.285871	0.284775	0.27998	0.27007	0.287013	0.286145	0.26386	0.286739	0.217919	0.279615	0.283725	0.274591	0.279067	0.297972	0.272171	0.290438	0.290849	0.222623	0.225409	0.269568	0.279249	0.277925	0.256462	0.259704	0.263677	0.259567	0.27861	0.260846	0.280254	0.270527	0.27482	0.270527	0.256781	0.290027	0.263723
GDPv2-300	0.268107	0.26596	0.266463	0.290529	0.290164	0.279158	0.269568	0.271349	0.275916	0.277971	0.29441	0.278062	0.293771	0.285186	0.276692	0.275231	0.290985	0.271121	0.284227	0.268472	0.270573	0.273632	0.265093	0.263312	0.292903	0.272171	0.271897	0.278016	0.276783	0.291031	0.297653	0.261668	0.263449	0.284684	0.286784	0.291944	0.261531	0.249703	0.262353	0.275505	0.275733	0.276783	0.277012	0.253767	0.283268	0.283542	0.248607	0.302493	0.270892
GDPv2-301	0.216367	0.211115	0.210522	0.223262	0.217326	0.204311	0.209791	0.206092	0.222075	0.218285	0.21591	0.203763	0.212713	0.219289	0.226231	0.207508	0.223262	0.204128	0.21212	0.214723	0.16312	0.186181	0.242762	0.220705	0.23066	0.201891	0.214951	0.208375	0.226961	0.225317	0.214586	0.220796	0.20285	0.224084	0.224632	0.227144	0.212257	0.212211	0.221481	0.224039	0.200155	0.213809	0.23477	0.218833	0.239748	0.25427	0.238698	0.229564	0.234405
GDPv2-302	0.1275	0.193214	0.192164	0.161156	0.188099	0.183122	0.191798	0.182345	0.15933	0.163303	0.17545	0.171614	0.184674	0.17956	0.157731	0.162389	0.176043	0.147776	0.157868	0.152434	0.17545	0.165632	0.260115	0.205544	0.169559	0.159056	0.195315	0.181706	0.188876	0.181478	0.188647	0.225637	0.223491	0.201891	0.179149	0.241392	0.194995	0.218056	0.204676	0.200384	0.184446	0.201297	0.199607	0.20495	0.208147	0.231071	0.223902	0.202347	0.219609
GDPv2-303	0.193899	0.236414	0.236917	0.206549	0.223171	0.222486	0.213809	0.224998	0.196137	0.210248	0.229975	0.208421	0.230158	0.209608	0.210613	0.226505	0.215134	0.211617	0.214038	0.2097	0.209791	0.217234	0.26523	0.231026	0.231482	0.21623	0.214038	0.232944	0.19326	0.220933	0.230386	0.209015	0.194995	0.197233	0.208193	0.245228	0.219472	0.204996	0.181204	0.189606	0.213581	0.196639	0.22719	0.200566	0.229701	0.208512	0.215134	0.219518	0.22993
GDPv2-304	0.223673	0.220431	0.220659	0.23267	0.229016	0.217737	0.220203	0.217508	0.23404	0.227418	0.22961	0.220568	0.227418	0.232989	0.233537	0.219015	0.237145	0.218833	0.223262	0.225591	0.180382	0.195406	0.257101	0.228834	0.241072	0.209289	0.228468	0.222714	0.237008	0.239565	0.22381	0.23815	0.217189	0.231117	0.235684	0.237739	0.224039	0.227007	0.232989	0.237556	0.214768	0.227418	0.246644	0.227875	0.249612	0.260754	0.252671	0.243264	0.243721
GDPv2-305	0.230706	0.225089	0.225043	0.256142	0.252123	0.236734	0.242031	0.23815	0.251667	0.240844	0.238835	0.229062	0.236369	0.235912	0.235273	0.222577	0.238972	0.242031	0.250114	0.225317	0.242123	0.244726	0.28103	0.216504	0.232761	0.226276	0.234131	0.245639	0.212257	0.243127	0.194219	0.263449	0.26112	0.23614	0.234862	0.260937	0.218924	0.242625	0.228331	0.235912	0.234953	0.236917	0.24162	0.230889	0.222486	0.257923	0.27176	0.229016	0.261713
GDPv2-306	0.234542	0.242534	0.242762	0.230752	0.240159	0.225957	0.216458	0.23477	0.240342	0.235455	0.225226	0.220111	0.244863	0.226413	0.221847	0.235273	0.230569	0.22961	0.240159	0.21865	0.224495	0.239976	0.279112	0.223171	0.240707	0.231574	0.219883	0.248288	0.186775	0.240661	0.230752	0.249201	0.251256	0.221344	0.207005	0.27007	0.235547	0.205727	0.195269	0.205681	0.213216	0.224587	0.239976	0.192529	0.227783	0.19052	0.211937	0.224632	0.219883
GDPv2-307	0.217006	0.23614	0.236186	0.252306	0.255046	0.236643	0.214357	0.229473	0.236597	0.232441	0.238013	0.23783	0.234542	0.224313	0.233446	0.23509	0.238515	0.229062	0.240616	0.220933	0.226048	0.239337	0.259384	0.222714	0.240616	0.225272	0.226824	0.239976	0.199288	0.254178	0.233035	0.215499	0.19947	0.218513	0.213764	0.235273	0.219563	0.226368	0.223491	0.231071	0.258608	0.21865	0.229016	0.208878	0.257101	0.20221	0.237876	0.249658	0.16143
GDPv2-308	0.232259	0.239428	0.239839	0.257512	0.262901	0.25363	0.246324	0.248927	0.256416	0.237921	0.245593	0.239017	0.260663	0.24605	0.237373	0.233811	0.251484	0.238195	0.252854	0.224952	0.239109	0.240524	0.258562	0.228651	0.260435	0.24573	0.223262	0.255594	0.223673	0.258745	0.238972	0.267376	0.258197	0.23815	0.223993	0.280117	0.226779	0.215499	0.222395	0.2118	0.237145	0.233172	0.234588	0.219107	0.227509	0.232076	0.225454	0.246004	0.224724
GDPv2-309	0.254407	0.251439	0.251028	0.254818	0.272445	0.265458	0.23203	0.253174	0.240479	0.234953	0.254589	0.249749	0.260891	0.24299	0.244452	0.266463	0.254909	0.244726	0.251986	0.242625	0.241255	0.244863	0.268746	0.256005	0.247968	0.245685	0.234633	0.261759	0.217417	0.258151	0.261942	0.221664	0.192666	0.224587	0.226687	0.24984	0.245913	0.200292	0.204996	0.230021	0.247785	0.232396	0.259202	0.221984	0.258151	0.213581	0.248516	0.262581	0.232259
GDPv2-310	0.173851	0.211617	0.211846	0.19463	0.205042	0.206183	0.17239	0.182665	0.184492	0.191753	0.191113	0.177139	0.195954	0.208284	0.189561	0.19294	0.178281	0.182071	0.192072	0.184537	0.210933	0.190976	0.262718	0.179468	0.204585	0.17682	0.219472	0.19737	0.200703	0.193123	0.213901	0.208421	0.195954	0.197004	0.215819	0.240159	0.202347	0.21107	0.224084	0.226733	0.221025	0.208649	0.243127	0.20527	0.223719	0.231208	0.23098	0.20769	0.239109
GDPv2-311	0.231619	0.252489	0.251986	0.237784	0.245639	0.243127	0.23372	0.242534	0.233674	0.222577	0.24194	0.222029	0.248059	0.232807	0.224861	0.240753	0.230021	0.235912	0.235592	0.218376	0.227327	0.245274	0.284684	0.234314	0.254041	0.227738	0.224084	0.256416	0.210156	0.246689	0.245639	0.265184	0.254087	0.237693	0.22171	0.271897	0.249338	0.221253	0.209426	0.216093	0.24025	0.238013	0.235501	0.217006	0.236095	0.215271	0.235136	0.24363	0.234679
GDPv2-312	0.2039	0.209517	0.209289	0.222577	0.22961	0.217143	0.248927	0.232898	0.21317	0.231756	0.236871	0.215499	0.222623	0.233948	0.228012	0.233309	0.238743	0.207188	0.221207	0.211846	0.211846	0.222577	0.274043	0.231163	0.255457	0.222577	0.221573	0.230249	0.232487	0.23815	0.218559	0.213535	0.216504	0.226505	0.226687	0.249749	0.218878	0.209791	0.191022	0.218056	0.211252	0.228651	0.222121	0.236597	0.23751	0.217417	0.226505	0.23646	0.231985
GDPv2-313	0.2471	0.240296	0.240981	0.262124	0.257284	0.262079	0.258517	0.246963	0.254635	0.259978	0.254224	0.246187	0.25048	0.261713	0.261439	0.262079	0.256644	0.237967	0.265047	0.25258	0.243995	0.253722	0.229382	0.253996	0.265504	0.219563	0.251439	0.268335	0.254315	0.265641	0.267239	0.214083	0.202073	0.247237	0.240661	0.261257	0.232487	0.223673	0.22582	0.235866	0.24742	0.247831	0.2529	0.241712	0.257238	0.242899	0.257466	0.258654	0.213901
GDPv2-314	0.226322	0.229199	0.229153	0.264453	0.252489	0.256827	0.18988	0.229564	0.245548	0.242579	0.249521	0.243949	0.227692	0.247329	0.250343	0.237739	0.231665	0.226413	0.252489	0.233811	0.225865	0.225728	0.238013	0.254315	0.238424	0.227372	0.240981	0.254315	0.229062	0.235638	0.248744	0.170655	0.146863	0.239063	0.242534	0.236551	0.23098	0.212485	0.209152	0.233629	0.244726	0.23509	0.259795	0.218011	0.266326	0.222486	0.252306	0.25943	0.224632
GDPv2-315	0.210567	0.224952	0.225272	0.207508	0.214175	0.199881	0.221527	0.217006	0.219472	0.211937	0.206914	0.190657	0.213307	0.194493	0.218422	0.214677	0.20696	0.201982	0.208056	0.202439	0.227098	0.213079	0.264088	0.216184	0.218559	0.22002	0.17892	0.221755	0.202621	0.217691	0.213353	0.217919	0.21148	0.209517	0.208969	0.221984	0.217234	0.215636	0.210111	0.205361	0.19737	0.197598	0.206046	0.203991	0.20801	0.21148	0.234633	0.212165	0.204128
GDPv2-316	0.261394	0.258791	0.259567	0.281989	0.296146	0.275002	0.252078	0.269203	0.271029	0.274546	0.290072	0.283405	0.285232	0.270436	0.270162	0.267422	0.287378	0.268244	0.276966	0.262764	0.269248	0.278519	0.286054	0.249932	0.275231	0.272125	0.267011	0.274317	0.250708	0.27418	0.278975	0.261805	0.26596	0.258334	0.275139	0.264956	0.257923	0.250297	0.250069	0.260754	0.275596	0.249064	0.264727	0.238287	0.270436	0.243036	0.264727	0.275413	0.225546
GDPv2-317	0.258928	0.251302	0.251439	0.280893	0.287926	0.277377	0.252991	0.268837	0.27998	0.268792	0.295735	0.273724	0.284318	0.26934	0.283314	0.2687	0.289661	0.25774	0.280619	0.258836	0.269979	0.270116	0.285871	0.255503	0.279067	0.271669	0.258243	0.279706	0.253904	0.287789	0.273861	0.253585	0.262033	0.271943	0.275139	0.262124	0.261485	0.25121	0.251621	0.270253	0.254133	0.275824	0.251484	0.247237	0.27619	0.254452	0.258151	0.291396	0.220888
GDPv2-318	0.428578	0.428898	0.428943	0.437392	0.411818	0.432231	0.443008	0.424605	0.437392	0.438351	0.445566	0.440634	0.436433	0.447758	0.443648	0.439081	0.441684	0.438077	0.443145	0.443008	0.427482	0.429263	0.418531	0.437118	0.43182	0.411362	0.4352	0.432186	0.434241	0.443648	0.434834	0.43246	0.43488	0.43931	0.435656	0.417983	0.440908	0.431912	0.428304	0.43214	0.437574	0.439812	0.437666	0.442095	0.444744	0.443648	0.438214	0.43383	0.438031
GDPv2-319	0.276601	0.278564	0.278245	0.294182	0.29336	0.276144	0.289387	0.28304	0.284044	0.287378	0.303544	0.292584	0.306923	0.289387	0.294228	0.282081	0.308156	0.286282	0.295917	0.283359	0.263723	0.292173	0.300073	0.284958	0.303133	0.285323	0.280391	0.284318	0.289752	0.292492	0.298749	0.288976	0.295324	0.286054	0.296739	0.277697	0.286921	0.271714	0.272947	0.291396	0.283953	0.278427	0.275094	0.277149	0.301991	0.289661	0.262307	0.302037	0.284958
GDPv2-320	0.258425	0.255822	0.256416	0.281944	0.278016	0.261348	0.245	0.258745	0.275824	0.279067	0.285003	0.265549	0.280071	0.273678	0.271577	0.261348	0.282857	0.274317	0.280574	0.261165	0.262261	0.283953	0.296694	0.247785	0.280117	0.257832	0.256827	0.270618	0.243721	0.295506	0.281487	0.264682	0.262718	0.257649	0.259293	0.256964	0.253859	0.246415	0.251576	0.256964	0.267604	0.256599	0.252717	0.241894	0.268107	0.246187	0.263403	0.276464	0.197096
GDPv2-321	0.215179	0.22929	0.228879	0.236049	0.24637	0.239383	0.264499	0.246461	0.243173	0.239017	0.260115	0.241575	0.260298	0.235729	0.250708	0.226322	0.259247	0.234633	0.243538	0.225591	0.234177	0.243356	0.295369	0.244452	0.241438	0.240159	0.23815	0.247648	0.234451	0.249064	0.250388	0.271577	0.270344	0.242351	0.238241	0.260206	0.235273	0.245365	0.236917	0.252443	0.240524	0.247055	0.23404	0.250982	0.267239	0.220933	0.242808	0.262535	0.230843
GDPv2-322	0.257877	0.246141	0.245182	0.276646	0.280939	0.272034	0.264727	0.268883	0.268061	0.261348	0.274591	0.274226	0.273039	0.269477	0.267376	0.269842	0.273358	0.258699	0.269066	0.256964	0.248835	0.267878	0.267467	0.253813	0.290255	0.253904	0.250708	0.273815	0.256325	0.29094	0.269522	0.251621	0.237967	0.264225	0.269705	0.271029	0.246552	0.243127	0.243721	0.267376	0.26322	0.264179	0.252534	0.243538	0.278245	0.251576	0.253356	0.290072	0.230797
GDPv2-323	0.226961	0.243173	0.241849	0.253493	0.256964	0.233355	0.242671	0.231756	0.240707	0.239565	0.241757	0.232989	0.237373	0.229701	0.245319	0.239748	0.251302	0.247055	0.248288	0.22002	0.241666	0.24363	0.263312	0.230204	0.250662	0.241529	0.234496	0.232304	0.227144	0.243767	0.239976	0.244452	0.229062	0.24162	0.228468	0.264316	0.220842	0.220431	0.2097	0.241209	0.243447	0.240113	0.251667	0.219198	0.265412	0.247877	0.242077	0.25669	0.243447
GDPv2-324	0.196959	0.221116	0.220066	0.227235	0.208878	0.22171	0.22856	0.2118	0.217097	0.217691	0.231939	0.217691	0.223171	0.2313	0.231848	0.219883	0.223856	0.218056	0.227509	0.207827	0.214677	0.212805	0.263905	0.225957	0.232259	0.202028	0.228057	0.230523	0.222897	0.2313	0.215727	0.228149	0.218878	0.229884	0.234268	0.241255	0.228925	0.23783	0.234953	0.236688	0.229062	0.229656	0.239109	0.22719	0.244452	0.25121	0.238835	0.228149	0.244406
GDPv2-325	0.169102	0.228514	0.228286	0.204859	0.208786	0.204448	0.220157	0.201206	0.197918	0.190839	0.198694	0.189469	0.205818	0.188465	0.204905	0.176226	0.191068	0.180701	0.192803	0.182071	0.20253	0.181478	0.27039	0.233629	0.182848	0.193077	0.205772	0.197918	0.187643	0.19431	0.189332	0.236825	0.217508	0.216093	0.211252	0.254863	0.21623	0.210156	0.213672	0.22171	0.204768	0.219518	0.230706	0.220796	0.233218	0.248562	0.243858	0.22824	0.250251
GDPv2-326	0.207827	0.224404	0.222806	0.232441	0.237282	0.223719	0.238424	0.222121	0.229701	0.243356	0.216504	0.204722	0.196319	0.22518	0.240068	0.215864	0.221847	0.227555	0.238469	0.224906	0.235136	0.231071	0.264271	0.244497	0.225683	0.232715	0.205864	0.217006	0.223719	0.208923	0.221481	0.247055	0.253128	0.231254	0.204859	0.277423	0.228925	0.258745	0.223171	0.241529	0.224221	0.237602	0.235821	0.247466	0.234222	0.235958	0.248607	0.226322	0.249247
GDPv2-327	0.169559	0.216367	0.215773	0.170518	0.188054	0.181158	0.215499	0.19399	0.18915	0.200338	0.200338	0.176135	0.208923	0.184081	0.199516	0.174491	0.174262	0.164353	0.175632	0.183807	0.198694	0.167687	0.272034	0.229975	0.215271	0.199196	0.193808	0.190154	0.220888	0.176591	0.197918	0.223765	0.219244	0.2097	0.197187	0.235775	0.197233	0.225774	0.22993	0.221984	0.193442	0.211206	0.220933	0.226824	0.215316	0.240616	0.256644	0.208421	0.248059
GDPv2-328	0.257101	0.235592	0.236551	0.261439	0.260983	0.256279	0.272262	0.265184	0.254955	0.253082	0.247785	0.249612	0.255366	0.243493	0.253082	0.236369	0.254955	0.238195	0.244817	0.225135	0.257558	0.2608	0.277377	0.252032	0.271121	0.24847	0.247648	0.267833	0.234359	0.265412	0.245	0.236049	0.236277	0.23614	0.231391	0.276738	0.247968	0.242168	0.234268	0.241301	0.240981	0.228149	0.240524	0.249155	0.224861	0.24742	0.252763	0.244086	0.264271
GDPv2-329	0.205864	0.223536	0.223947	0.191753	0.214403	0.199105	0.234268	0.209745	0.220979	0.216184	0.203032	0.197826	0.19874	0.193899	0.223217	0.202302	0.201343	0.208695	0.205635	0.200475	0.221116	0.2197	0.299571	0.219152	0.233583	0.220888	0.187095	0.206092	0.210522	0.200566	0.221436	0.248562	0.253813	0.228286	0.196137	0.277012	0.220659	0.221801	0.220751	0.236551	0.201434	0.222212	0.240068	0.222486	0.195178	0.242214	0.249292	0.214129	0.259887
GDPv2-330	0.272765	0.27345	0.273861	0.292812	0.286784	0.279341	0.27587	0.281578	0.27482	0.277514	0.300438	0.287195	0.284181	0.287834	0.287013	0.281989	0.294821	0.271395	0.293725	0.283542	0.266463	0.26934	0.273861	0.27281	0.283862	0.274089	0.282218	0.287515	0.284181	0.29642	0.280939	0.263586	0.258882	0.288885	0.29062	0.294502	0.272034	0.262124	0.262353	0.281989	0.279478	0.276966	0.275824	0.25669	0.291031	0.274683	0.25427	0.294913	0.267878
GDPv2-331	0.245365	0.24605	0.244908	0.275276	0.278656	0.262079	0.246004	0.259932	0.263129	0.262261	0.276235	0.263997	0.257603	0.24226	0.258699	0.247283	0.268244	0.260343	0.254178	0.243995	0.252945	0.271806	0.272856	0.239383	0.25226	0.25153	0.269157	0.270253	0.2608	0.267011	0.271349	0.25975	0.265367	0.245685	0.25363	0.297972	0.245639	0.237465	0.242077	0.258608	0.252078	0.24226	0.259841	0.254407	0.259156	0.270299	0.247968	0.260298	0.268883
GDPv2-332	0.266828	0.255548	0.254772	0.295917	0.274089	0.27176	0.267833	0.255092	0.276738	0.271577	0.28546	0.283451	0.264636	0.267833	0.275139	0.270938	0.277103	0.272399	0.278108	0.275779	0.261622	0.284592	0.204996	0.259567	0.28788	0.242945	0.281122	0.278382	0.267285	0.27587	0.279752	0.247055	0.252032	0.271166	0.271806	0.280893	0.259247	0.255457	0.262353	0.26354	0.268792	0.265093	0.266874	0.259978	0.274135	0.287926	0.255183	0.267878	0.266052
GDPv2-333	0.336697	0.34067	0.341721	0.351082	0.349256	0.339985	0.339803	0.34131	0.351265	0.342269	0.342999	0.339529	0.339255	0.339894	0.337976	0.333957	0.349438	0.353868	0.349164	0.340716	0.328203	0.352087	0.346653	0.319573	0.329071	0.33035	0.353183	0.344324	0.340168	0.352041	0.349347	0.350808	0.349941	0.346972	0.342497	0.362453	0.333044	0.341584	0.334231	0.338433	0.332907	0.343821	0.340031	0.329847	0.349849	0.331765	0.324505	0.348342	0.333272
GDPv2-334	0.211343	0.215225	0.215362	0.205087	0.219061	0.200749	0.227875	0.204357	0.178783	0.196091	0.19874	0.197187	0.21591	0.190885	0.204768	0.224404	0.208558	0.204037	0.205635	0.202028	0.212713	0.217143	0.273541	0.219061	0.213855	0.21075	0.196137	0.202347	0.183578	0.195908	0.217508	0.22929	0.226687	0.195954	0.205727	0.257192	0.233994	0.190383	0.191798	0.220477	0.215682	0.192346	0.24299	0.205042	0.238469	0.235821	0.220979	0.223445	0.239885
GDPv2-335	0.212439	0.228468	0.228697	0.215042	0.22381	0.2097	0.238743	0.215499	0.191022	0.209791	0.210613	0.208512	0.225409	0.202119	0.215271	0.229519	0.221162	0.213627	0.213307	0.211709	0.216549	0.217508	0.280026	0.227464	0.223171	0.218696	0.197872	0.215134	0.196639	0.206777	0.222897	0.243538	0.229701	0.2039	0.2176	0.260754	0.246141	0.194401	0.200292	0.232533	0.226094	0.20148	0.250754	0.208604	0.249977	0.242031	0.232487	0.230934	0.248288
GDPv2-336	0.217828	0.232578	0.233263	0.216778	0.227007	0.210795	0.245502	0.2176	0.195863	0.211709	0.213718	0.211252	0.230889	0.204402	0.216184	0.235547	0.224084	0.218285	0.219426	0.215545	0.22276	0.224084	0.281304	0.228377	0.22993	0.222349	0.196593	0.214403	0.198922	0.208512	0.23066	0.243356	0.233263	0.206092	0.220157	0.26185	0.246689	0.192483	0.199288	0.230706	0.230386	0.204494	0.24847	0.213809	0.253174	0.241757	0.232122	0.234862	0.249018
GDPv2-337	0.219107	0.256233	0.255822	0.240342	0.23541	0.233811	0.198009	0.215134	0.229656	0.216001	0.218102	0.216458	0.218741	0.215088	0.225591	0.222121	0.209015	0.206686	0.218148	0.194995	0.226231	0.214129	0.257649	0.228834	0.228286	0.224084	0.230569	0.224998	0.208056	0.220203	0.224541	0.233674	0.215636	0.21623	0.224632	0.240935	0.208604	0.221344	0.221116	0.241483	0.226916	0.213079	0.241529	0.189058	0.235821	0.238561	0.24911	0.244269	0.257512
GDPv2-338	0.104393	0.203626	0.20221	0.171112	0.171203	0.162663	0.182208	0.169376	0.161613	0.173623	0.169513	0.149055	0.170153	0.16038	0.157549	0.133346	0.158051	0.13435	0.154854	0.139099	0.196548	0.160608	0.274637	0.194584	0.141976	0.16892	0.194675	0.161887	0.17892	0.172253	0.167093	0.249201	0.248425	0.194767	0.159238	0.229793	0.180382	0.242899	0.216915	0.199105	0.181341	0.189058	0.199973	0.175267	0.188693	0.230067	0.231026	0.182437	0.222349
GDPv2-339	0.197781	0.218559	0.218148	0.229153	0.226596	0.216047	0.197781	0.209243	0.231163	0.234953	0.207005	0.21696	0.199699	0.219792	0.233492	0.210111	0.222577	0.207097	0.225591	0.21349	0.212942	0.209334	0.256233	0.218376	0.233081	0.220842	0.212074	0.219929	0.19705	0.20938	0.2255	0.236734	0.220431	0.199562	0.195817	0.240616	0.201251	0.21043	0.219883	0.231848	0.198922	0.204448	0.227418	0.217691	0.215682	0.220248	0.229793	0.212074	0.244771
GDPv2-340	0.177094	0.189835	0.190063	0.210202	0.206183	0.183396	0.190154	0.182071	0.205544	0.214631	0.198192	0.183487	0.187414	0.205133	0.185862	0.188145	0.208193	0.207142	0.204265	0.190611	0.186775	0.201525	0.230158	0.150288	0.202804	0.184172	0.206092	0.178235	0.205772	0.212348	0.207097	0.215499	0.219746	0.1902	0.178235	0.213627	0.147228	0.213216	0.193625	0.188236	0.192118	0.211252	0.18883	0.214083	0.187597	0.218741	0.227281	0.202165	0.226642
GDPv2-341	0.199973	0.238195	0.238058	0.198557	0.217828	0.214768	0.219792	0.210248	0.178738	0.186364	0.204722	0.201982	0.229564	0.208284	0.200612	0.223536	0.199288	0.177322	0.181112	0.196319	0.210202	0.19463	0.255229	0.262398	0.249521	0.202028	0.216823	0.211709	0.217508	0.201982	0.223034	0.205042	0.184903	0.225135	0.228149	0.233218	0.246552	0.207416	0.229564	0.224906	0.229975	0.22445	0.239109	0.216321	0.259521	0.261987	0.227601	0.237008	0.248881
GDPv2-342	0.234359	0.245274	0.245319	0.2334	0.249566	0.242762	0.221207	0.240524	0.231848	0.228057	0.248059	0.237008	0.250617	0.223217	0.229975	0.247329	0.233309	0.225043	0.234588	0.229336	0.240661	0.239702	0.263951	0.228194	0.254863	0.241346	0.228834	0.255685	0.204768	0.241575	0.255868	0.225546	0.216093	0.2176	0.21075	0.248699	0.236003	0.194767	0.191981	0.215636	0.240159	0.229701	0.231208	0.183578	0.243493	0.223947	0.225454	0.246096	0.221984
GDPv2-343	0.252854	0.264864	0.265458	0.270436	0.2666	0.247374	0.252123	0.256827	0.272719	0.266554	0.264179	0.250571	0.262444	0.255868	0.260526	0.255229	0.256096	0.271121	0.273541	0.246826	0.25395	0.269614	0.283999	0.231071	0.252717	0.246415	0.251621	0.266508	0.236506	0.279341	0.250982	0.275733	0.272034	0.251073	0.241209	0.272399	0.241438	0.258836	0.260069	0.268198	0.25153	0.254772	0.251804	0.239246	0.24299	0.189287	0.245137	0.263951	0.221299
GDPv2-344	0.187871	0.238972	0.238652	0.189743	0.197507	0.195452	0.222851	0.199973	0.167641	0.181204	0.200201	0.184857	0.216367	0.196091	0.172801	0.206138	0.191844	0.174719	0.189195	0.17956	0.200475	0.196319	0.269705	0.247557	0.231208	0.182619	0.209928	0.19294	0.223217	0.198922	0.220796	0.238698	0.233172	0.228103	0.211115	0.260298	0.229153	0.229656	0.217554	0.219015	0.206731	0.222577	0.243447	0.223947	0.240479	0.250617	0.230386	0.230478	0.229199
GDPv2-345	0.19979	0.237647	0.236871	0.222669	0.206046	0.222258	0.197324	0.196548	0.221116	0.206914	0.216778	0.204631	0.222166	0.205635	0.2039	0.211755	0.195452	0.196319	0.214997	0.188647	0.214951	0.210887	0.260161	0.224587	0.208695	0.184857	0.221481	0.230067	0.190839	0.212485	0.226048	0.220385	0.212668	0.218467	0.200018	0.24089	0.218878	0.218102	0.203991	0.218787	0.217006	0.221892	0.233629	0.185177	0.226185	0.233583	0.234268	0.227144	0.235638
GDPv2-346	0.177459	0.200795	0.199653	0.20664	0.211663	0.208512	0.18166	0.199242	0.197689	0.202393	0.205955	0.199927	0.209426	0.194447	0.188876	0.186501	0.196776	0.162207	0.18883	0.178464	0.202393	0.181341	0.266965	0.21833	0.194858	0.196959	0.218239	0.202347	0.222029	0.207142	0.18746	0.223536	0.218102	0.217782	0.202713	0.237739	0.201662	0.235958	0.225683	0.216184	0.200247	0.204585	0.213855	0.141474	0.221207	0.250708	0.239428	0.219426	0.231208
GDPv2-347	0.218696	0.229793	0.229656	0.222486	0.232167	0.214403	0.193397	0.207051	0.216732	0.234131	0.233035	0.209928	0.22792	0.190109	0.221984	0.21285	0.200292	0.207462	0.228788	0.216321	0.216686	0.223034	0.268381	0.214631	0.211617	0.21865	0.216093	0.218559	0.20116	0.221527	0.219929	0.227053	0.236962	0.196456	0.186501	0.24637	0.198329	0.207142	0.207188	0.228468	0.201845	0.197963	0.224769	0.145173	0.198511	0.208558	0.234177	0.19262	0.2392
GDPv2-348	0.24605	0.26354	0.263586	0.266006	0.267193	0.242488	0.238469	0.24573	0.267924	0.263403	0.258928	0.257649	0.258288	0.252626	0.254635	0.254635	0.256873	0.260024	0.268015	0.251073	0.25226	0.254498	0.286328	0.228651	0.258151	0.257603	0.23614	0.252854	0.241757	0.264499	0.268198	0.284912	0.281852	0.209837	0.227738	0.280574	0.228788	0.224358	0.213079	0.234633	0.246461	0.224221	0.238515	0.200384	0.240205	0.20632	0.247192	0.248196	0.241164
GDPv2-349	0.219381	0.231208	0.231071	0.229656	0.232122	0.223491	0.237099	0.228286	0.230204	0.22687	0.227509	0.219015	0.228788	0.222303	0.229701	0.212348	0.215499	0.213261	0.232852	0.208056	0.229701	0.239337	0.273815	0.244452	0.238972	0.223628	0.222258	0.23477	0.20084	0.228697	0.22244	0.214768	0.210248	0.222075	0.233218	0.252991	0.220842	0.221253	0.207325	0.216823	0.21285	0.21865	0.230204	0.220203	0.231802	0.223947	0.246918	0.227555	0.241255
GDPv2-350	0.222577	0.24089	0.241301	0.237693	0.244178	0.230706	0.235455	0.235136	0.234314	0.232807	0.247785	0.228605	0.245045	0.233903	0.219198	0.228149	0.237602	0.237008	0.240798	0.216458	0.227509	0.223628	0.273724	0.198785	0.251393	0.235227	0.218513	0.242077	0.195452	0.251165	0.242351	0.260526	0.259932	0.214768	0.213216	0.268518	0.22413	0.211663	0.202484	0.226779	0.235866	0.223765	0.226459	0.17134	0.228788	0.190976	0.230204	0.232852	0.221984
GDPv2-351	0.151977	0.223262	0.22276	0.213672	0.21075	0.20559	0.217737	0.208923	0.195223	0.20495	0.21043	0.196182	0.197461	0.20833	0.202667	0.185679	0.215042	0.177733	0.201982	0.184218	0.218467	0.185725	0.264956	0.228925	0.175769	0.195863	0.230112	0.204448	0.230706	0.213444	0.184446	0.233674	0.223856	0.217508	0.209289	0.245137	0.211526	0.251119	0.238835	0.226231	0.212759	0.220294	0.232944	0.227418	0.23098	0.239474	0.254133	0.218604	0.263814
GDPv2-352	0.257192	0.243082	0.243858	0.250114	0.263723	0.25427	0.2255	0.240433	0.247192	0.247603	0.252443	0.245867	0.255366	0.248242	0.250708	0.260663	0.253219	0.240935	0.249658	0.251712	0.239474	0.24911	0.27482	0.249292	0.25048	0.243264	0.254589	0.255685	0.228149	0.253539	0.255685	0.223171	0.211526	0.234496	0.237419	0.271806	0.259019	0.211663	0.20285	0.237373	0.226642	0.236643	0.259795	0.229427	0.255731	0.208695	0.24089	0.253767	0.2471
GDPv2-353	0.222258	0.228423	0.228468	0.255	0.257375	0.23952	0.2197	0.236186	0.246598	0.245456	0.241986	0.250754	0.225637	0.229473	0.234496	0.218148	0.236917	0.217691	0.242488	0.240342	0.220157	0.233355	0.2471	0.220203	0.236003	0.242305	0.223673	0.24879	0.207005	0.242534	0.220933	0.216915	0.208284	0.236003	0.213353	0.24299	0.207279	0.216001	0.230386	0.23267	0.228605	0.223628	0.229975	0.219883	0.232944	0.236597	0.243858	0.240935	0.230067
GDPv2-354	0.339757	0.330852	0.330441	0.347109	0.33962	0.322587	0.323774	0.330578	0.343547	0.336012	0.335099	0.338478	0.324961	0.323957	0.33035	0.341949	0.338889	0.336378	0.332953	0.33382	0.324505	0.353503	0.304137	0.324094	0.338341	0.330213	0.327747	0.331217	0.324961	0.338022	0.324824	0.30263	0.312631	0.325555	0.338067	0.327336	0.328432	0.324368	0.313727	0.311444	0.328386	0.322313	0.327929	0.325875	0.328249	0.319207	0.328386	0.321536	0.330213
GDPv2-355	0.177961	0.210795	0.210658	0.226322	0.229701	0.224998	0.191296	0.211709	0.203032	0.23404	0.2334	0.219792	0.205087	0.233218	0.226368	0.208832	0.220751	0.217052	0.236186	0.215316	0.195041	0.213079	0.217508	0.229153	0.225317	0.198283	0.243767	0.220842	0.2176	0.215956	0.228788	0.158279	0.121061	0.200201	0.223308	0.201525	0.199607	0.210339	0.219335	0.227829	0.232807	0.19979	0.23372	0.232578	0.246826	0.24363	0.237191	0.226505	0.234725
GDPv2-356	0.214768	0.234999	0.23477	0.240935	0.246689	0.232487	0.213398	0.224861	0.23098	0.226642	0.234679	0.237967	0.235775	0.226733	0.227372	0.226276	0.23509	0.217143	0.241483	0.206001	0.223993	0.236095	0.260435	0.220568	0.250343	0.228057	0.224404	0.236825	0.219335	0.231208	0.24057	0.222029	0.213398	0.206868	0.213261	0.263449	0.213307	0.197552	0.192849	0.209745	0.236095	0.215864	0.231345	0.189835	0.23404	0.220522	0.227509	0.238013	0.222395
GDPv2-357	0.267239	0.260526	0.260389	0.297059	0.29304	0.274728	0.262672	0.269477	0.26354	0.271623	0.274546	0.276007	0.262764	0.269248	0.273815	0.272628	0.274409	0.260206	0.283725	0.282583	0.25774	0.266189	0.0728834	0.272217	0.285003	0.254589	0.273952	0.277514	0.269705	0.270618	0.278884	0.205087	0.199196	0.266189	0.267559	0.267787	0.254726	0.253037	0.267056	0.266234	0.278245	0.263951	0.259521	0.263403	0.279752	0.278108	0.265275	0.279889	0.255503
GDPv2-358	0.211526	0.247009	0.247146	0.229199	0.239428	0.222121	0.240022	0.231117	0.22518	0.223125	0.236825	0.232989	0.237191	0.227509	0.216184	0.233811	0.238789	0.219746	0.23404	0.225683	0.214357	0.23815	0.258106	0.24025	0.258608	0.221436	0.23203	0.229016	0.204494	0.229062	0.248288	0.215134	0.211709	0.21486	0.221436	0.246507	0.220842	0.207553	0.196822	0.220751	0.232213	0.221664	0.248196	0.215088	0.24879	0.211526	0.214038	0.240342	0.223536
GDPv2-359	0.205179	0.229793	0.229382	0.230249	0.246781	0.24911	0.23267	0.247146	0.228971	0.240342	0.245639	0.229473	0.22719	0.242168	0.228012	0.233035	0.235912	0.221527	0.235821	0.212759	0.22993	0.225409	0.247283	0.230432	0.2255	0.207782	0.234633	0.253722	0.217052	0.239246	0.250251	0.202941	0.194036	0.223765	0.216093	0.260617	0.217234	0.216093	0.207188	0.211755	0.240205	0.227464	0.242305	0.223902	0.234314	0.212668	0.237921	0.237282	0.225226
GDPv2-360	0.244908	0.257466	0.257329	0.251621	0.251256	0.246735	0.249932	0.256005	0.23509	0.252854	0.256507	0.245274	0.258791	0.239246	0.25121	0.258334	0.250891	0.239611	0.256827	0.240433	0.245639	0.251804	0.290666	0.252443	0.262672	0.237647	0.236277	0.265047	0.231482	0.268381	0.261942	0.245959	0.22929	0.226961	0.223491	0.256873	0.253219	0.216549	0.211024	0.221344	0.252352	0.226642	0.246872	0.238424	0.247009	0.218604	0.237099	0.258014	0.208786
GDPv2-361	0.158736	0.227464	0.227418	0.184263	0.197324	0.178829	0.19326	0.179697	0.185359	0.199014	0.20011	0.189606	0.198192	0.183761	0.174445	0.178829	0.200429	0.178007	0.16965	0.174993	0.208512	0.18883	0.266143	0.201434	0.210293	0.188008	0.202256	0.167732	0.199744	0.199653	0.182711	0.232852	0.221116	0.207188	0.217508	0.22276	0.18029	0.2334	0.210887	0.218467	0.218148	0.204128	0.219152	0.208512	0.220385	0.228514	0.223445	0.214586	0.214768
GDPv2-362	0.213718	0.224632	0.225226	0.230569	0.226276	0.219198	0.219198	0.220522	0.2334	0.223125	0.218559	0.214814	0.218193	0.218741	0.221025	0.217737	0.220796	0.211252	0.219974	0.213992	0.228697	0.215864	0.268335	0.220066	0.222258	0.223719	0.220888	0.224084	0.204768	0.223308	0.228194	0.240707	0.23783	0.228925	0.216504	0.272171	0.232807	0.204813	0.205498	0.228423	0.22856	0.22687	0.223262	0.216641	0.220385	0.211983	0.235866	0.237693	0.240524
GDPv2-363	0.268426	0.267193	0.266965	0.278519	0.285643	0.272171	0.266691	0.274135	0.266554	0.271349	0.282583	0.27555	0.269614	0.261211	0.280208	0.278473	0.269568	0.261394	0.278245	0.271714	0.247694	0.266463	0.245593	0.275961	0.276966	0.270573	0.281167	0.283359	0.26523	0.266508	0.266463	0.217417	0.198374	0.265093	0.277057	0.266234	0.257375	0.236688	0.254361	0.262398	0.270847	0.255366	0.274226	0.265686	0.283131	0.267056	0.248835	0.278153	0.247374
GDPv2-364	0.210339	0.223354	0.22276	0.227372	0.242625	0.238195	0.255366	0.245639	0.215499	0.228697	0.240296	0.227053	0.245411	0.250982	0.249429	0.236734	0.255137	0.220933	0.233948	0.217919	0.214723	0.224906	0.270527	0.237145	0.244269	0.228742	0.235866	0.246096	0.226231	0.248333	0.230934	0.235044	0.223217	0.234405	0.227098	0.238287	0.236643	0.228925	0.230067	0.234359	0.219609	0.225591	0.230843	0.243675	0.241666	0.225226	0.232122	0.250114	0.222988
GDPv2-365	0.338707	0.332998	0.333318	0.346698	0.338296	0.322815	0.325372	0.330989	0.343319	0.33551	0.333592	0.338159	0.326103	0.324002	0.330487	0.340899	0.339483	0.336241	0.334003	0.332313	0.324916	0.353548	0.306923	0.325053	0.337748	0.329619	0.328249	0.331628	0.324459	0.33825	0.325144	0.305781	0.31359	0.326057	0.338022	0.331491	0.328112	0.326879	0.315052	0.311033	0.329071	0.322815	0.328249	0.324733	0.327838	0.318979	0.331537	0.321217	0.332816
GDPv2-366	0.244908	0.227235	0.228468	0.259293	0.259019	0.233309	0.247466	0.24331	0.264042	0.238698	0.250023	0.243721	0.263905	0.237602	0.24637	0.239428	0.255092	0.254772	0.253996	0.229382	0.245548	0.255092	0.283542	0.196274	0.257192	0.248425	0.240661	0.247785	0.231574	0.263266	0.25363	0.284775	0.292675	0.228971	0.232898	0.278519	0.223902	0.221938	0.201891	0.224724	0.230249	0.22856	0.230797	0.207005	0.225089	0.218604	0.229245	0.239657	0.257101
GDPv2-367	0.244589	0.251667	0.251439	0.249475	0.25395	0.248516	0.243675	0.250023	0.239885	0.2392	0.2529	0.236643	0.266234	0.245411	0.239383	0.256827	0.254041	0.241209	0.257329	0.232259	0.240479	0.250297	0.296739	0.227829	0.246826	0.239154	0.231391	0.259247	0.208695	0.254909	0.253311	0.257969	0.243584	0.224815	0.215316	0.263494	0.251621	0.213672	0.19262	0.215271	0.233035	0.234268	0.248379	0.218924	0.231254	0.19326	0.221253	0.247283	0.236597
GDPv2-368	0.245411	0.248014	0.247146	0.24637	0.254498	0.254909	0.24468	0.257055	0.246552	0.245137	0.257649	0.239657	0.259658	0.248242	0.246507	0.254909	0.242808	0.25153	0.259978	0.233811	0.242853	0.250936	0.282126	0.231939	0.237876	0.242716	0.238515	0.266371	0.205681	0.253356	0.261622	0.248653	0.249521	0.24226	0.221892	0.264408	0.251986	0.235044	0.20906	0.218924	0.235866	0.244223	0.254772	0.207599	0.239383	0.202758	0.223902	0.253493	0.219244
GDPv2-369	0.246552	0.234907	0.235501	0.260206	0.268518	0.249566	0.233583	0.248425	0.239474	0.241346	0.256325	0.253676	0.245182	0.230204	0.250845	0.243356	0.256553	0.236962	0.251621	0.24847	0.220248	0.233355	0.233766	0.25363	0.261302	0.237008	0.243767	0.26048	0.242716	0.251393	0.250343	0.180747	0.149557	0.234451	0.240205	0.239885	0.233218	0.198557	0.213855	0.236962	0.257466	0.233583	0.241757	0.232213	0.265184	0.248653	0.244497	0.262764	0.234451
GDPv2-370	0.210019	0.238926	0.238606	0.257284	0.247694	0.241803	0.227464	0.238469	0.230615	0.24573	0.242899	0.233674	0.234953	0.249658	0.24573	0.228377	0.235273	0.218239	0.238561	0.230295	0.222532	0.223125	0.254498	0.237191	0.246781	0.224769	0.25564	0.247968	0.25121	0.253585	0.238926	0.204128	0.177505	0.228788	0.244406	0.236232	0.226824	0.229062	0.228742	0.229382	0.224952	0.230478	0.201206	0.252671	0.234953	0.246187	0.253539	0.238652	0.258106
GDPv2-371	0.213809	0.248014	0.248242	0.232213	0.248835	0.239017	0.246781	0.242625	0.231117	0.235729	0.239931	0.239109	0.247329	0.238926	0.231802	0.238652	0.247374	0.234816	0.246187	0.241209	0.234999	0.246278	0.264864	0.239428	0.23751	0.240798	0.24363	0.242534	0.200566	0.237008	0.254955	0.223354	0.214449	0.22381	0.231117	0.248699	0.231893	0.219883	0.212439	0.223308	0.244452	0.235547	0.253585	0.226687	0.253174	0.192529	0.226185	0.252854	0.24162
GDPv2-372	0.206046	0.184172	0.1844	0.229656	0.219974	0.194447	0.209334	0.206183	0.211755	0.202028	0.208147	0.197461	0.218559	0.212622	0.222577	0.201936	0.203991	0.210339	0.21075	0.191068	0.195086	0.219426	0.271714	0.203169	0.204448	0.201525	0.209928	0.212211	0.193077	0.217828	0.202256	0.232852	0.235547	0.163074	0.176135	0.222943	0.208969	0.20527	0.194173	0.214266	0.172208	0.170153	0.217691	0.205316	0.196822	0.224861	0.219335	0.176957	0.245182
GDPv2-373	0.229975	0.244726	0.245319	0.256051	0.257603	0.242853	0.219198	0.244269	0.247374	0.244406	0.266234	0.25153	0.245411	0.224861	0.258288	0.236734	0.242077	0.238835	0.245365	0.231528	0.229245	0.24911	0.265412	0.237328	0.228286	0.24436	0.241164	0.256964	0.223673	0.250434	0.248288	0.235958	0.232624	0.206275	0.223719	0.233355	0.240387	0.229016	0.218833	0.241483	0.238606	0.202576	0.238241	0.230067	0.232989	0.201754	0.257786	0.22929	0.243904
GDPv2-374	0.204402	0.22244	0.222943	0.228925	0.215042	0.227601	0.21865	0.198785	0.215773	0.216641	0.228149	0.224495	0.213353	0.22139	0.227235	0.225683	0.224998	0.202941	0.22171	0.2118	0.217371	0.219335	0.244771	0.235684	0.243082	0.180153	0.230752	0.221162	0.228697	0.228879	0.231026	0.184263	0.166134	0.21623	0.225272	0.228697	0.209243	0.21212	0.208695	0.230615	0.23541	0.214814	0.232122	0.224769	0.25153	0.241392	0.247557	0.230934	0.232761
GDPv2-375	0.188054	0.199242	0.200384	0.22308	0.225728	0.20495	0.227053	0.210019	0.209197	0.222395	0.234359	0.212074	0.216184	0.212165	0.22002	0.207325	0.220431	0.201845	0.216047	0.200566	0.222851	0.224358	0.252534	0.211298	0.23541	0.208558	0.227007	0.208193	0.214723	0.230432	0.214312	0.199973	0.193716	0.226094	0.214129	0.231802	0.210704	0.230843	0.221664	0.234177	0.216686	0.226596	0.21285	0.222577	0.235912	0.220111	0.237876	0.233674	0.217326
GDPv2-376	0.118778	0.188876	0.188373	0.157914	0.169513	0.160243	0.186547	0.163029	0.143757	0.16006	0.163714	0.14362	0.177961	0.169011	0.14088	0.149192	0.139099	0.135583	0.156361	0.137227	0.187186	0.148963	0.262809	0.196365	0.176911	0.140926	0.18778	0.152891	0.176683	0.163166	0.174445	0.224861	0.227555	0.192986	0.165951	0.222075	0.184263	0.224313	0.214494	0.197598	0.174262	0.193397	0.205407	0.188556	0.206549	0.222349	0.223673	0.190063	0.217828
GDPv2-377	0.178144	0.232989	0.232487	0.190702	0.203489	0.197689	0.192392	0.193168	0.191159	0.182437	0.184994	0.182254	0.193579	0.165449	0.175952	0.185451	0.180382	0.164079	0.1823	0.168737	0.202804	0.205224	0.268015	0.20221	0.172527	0.193442	0.20084	0.19536	0.176865	0.190109	0.196548	0.222851	0.220796	0.192712	0.180564	0.247466	0.194675	0.208604	0.188647	0.202073	0.199927	0.188556	0.225957	0.16892	0.198968	0.207736	0.215088	0.192164	0.224495
GDPv2-378	0.229016	0.225317	0.226276	0.238469	0.253996	0.241894	0.238241	0.238835	0.242397	0.24226	0.224998	0.227281	0.237602	0.236049	0.226185	0.247648	0.253904	0.23614	0.242123	0.223902	0.231026	0.245959	0.262901	0.235821	0.237465	0.230523	0.235547	0.245045	0.220614	0.246461	0.245045	0.215636	0.206366	0.225135	0.22002	0.250571	0.229108	0.199653	0.210658	0.212942	0.21728	0.22171	0.236277	0.227464	0.218878	0.221527	0.224861	0.242488	0.239839
GDPv2-379	0.20221	0.206092	0.207142	0.209197	0.213033	0.201571	0.218102	0.205818	0.185451	0.198009	0.201571	0.201297	0.19874	0.197552	0.19125	0.223765	0.205818	0.178098	0.184903	0.193442	0.202119	0.197324	0.237191	0.217965	0.216595	0.198694	0.199059	0.200429	0.200292	0.197187	0.206001	0.187643	0.173714	0.19705	0.210476	0.232259	0.189698	0.177231	0.184218	0.208969	0.208284	0.197735	0.220248	0.217006	0.230706	0.241027	0.224998	0.210933	0.231026
GDPv2-380	0.142022	0.202256	0.20285	0.19568	0.193579	0.184492	0.195086	0.191205	0.176774	0.197461	0.211892	0.181112	0.198466	0.209608	0.198466	0.176728	0.196228	0.177459	0.19294	0.188876	0.18851	0.184537	0.253448	0.226002	0.196867	0.190291	0.212759	0.185907	0.198922	0.208147	0.195132	0.214038	0.186318	0.200612	0.189469	0.210065	0.20696	0.219792	0.220477	0.221847	0.206092	0.196091	0.202804	0.204037	0.223217	0.231802	0.237054	0.212302	0.233126
GDPv2-381	0.241209	0.256964	0.256827	0.247374	0.255868	0.25016	0.236095	0.252763	0.249658	0.249886	0.260024	0.233263	0.253722	0.237282	0.249977	0.25153	0.236232	0.259658	0.26628	0.239383	0.249612	0.243356	0.28715	0.237693	0.237784	0.249749	0.249384	0.265275	0.223308	0.242762	0.262261	0.26354	0.263677	0.246918	0.21897	0.272354	0.256462	0.239154	0.222395	0.226961	0.247831	0.247694	0.257695	0.212074	0.246233	0.203946	0.218604	0.258243	0.226459
GDPv2-382	0.1275	0.226002	0.2255	0.190474	0.194036	0.190885	0.185953	0.182254	0.182802	0.201936	0.202576	0.175267	0.188419	0.186318	0.195908	0.161385	0.17924	0.172436	0.188465	0.164399	0.214905	0.185085	0.270527	0.204905	0.187825	0.194858	0.189743	0.177048	0.178464	0.195086	0.175404	0.246096	0.245502	0.204813	0.185999	0.228605	0.17271	0.241164	0.226779	0.212439	0.201891	0.200018	0.217874	0.174445	0.207051	0.238926	0.244543	0.200247	0.217417
GDPv2-383	0.208741	0.22687	0.227098	0.232715	0.244041	0.222897	0.221162	0.226687	0.240479	0.24226	0.249932	0.244726	0.250571	0.253128	0.255594	0.22856	0.248151	0.22993	0.238378	0.231391	0.229747	0.223491	0.287561	0.208695	0.245411	0.240296	0.224769	0.228423	0.24299	0.258973	0.240022	0.268883	0.26628	0.223308	0.237282	0.253676	0.219518	0.226596	0.212485	0.242168	0.234725	0.238515	0.237191	0.189561	0.23815	0.205635	0.245685	0.243036	0.228514
GDPv2-384	0.209563	0.238104	0.23815	0.237647	0.238195	0.214403	0.2176	0.217463	0.241027	0.249658	0.245274	0.238789	0.256233	0.254955	0.24573	0.221801	0.245319	0.230934	0.233903	0.22518	0.226094	0.225865	0.29779	0.204311	0.239748	0.236643	0.21865	0.220568	0.235227	0.261257	0.235181	0.286145	0.284455	0.221481	0.231802	0.262718	0.223536	0.226687	0.21285	0.237236	0.227875	0.232578	0.225774	0.197963	0.236049	0.20938	0.252991	0.239291	0.228514
GDPv2-385	0.230569	0.241483	0.241529	0.245228	0.232259	0.225728	0.22518	0.21865	0.245137	0.236688	0.234679	0.229016	0.251576	0.230021	0.23815	0.229016	0.23646	0.225089	0.243401	0.227738	0.23888	0.239839	0.305736	0.221847	0.230158	0.228605	0.208969	0.235455	0.232122	0.245365	0.237647	0.286967	0.287378	0.228149	0.22824	0.272034	0.230478	0.229245	0.202713	0.218513	0.228057	0.230204	0.239839	0.20664	0.236688	0.204722	0.248151	0.231163	0.24331
GDPv2-386	0.211617	0.242168	0.242214	0.233766	0.230021	0.208147	0.241209	0.230295	0.239976	0.250069	0.254726	0.227235	0.255457	0.259658	0.238926	0.217645	0.248379	0.243493	0.232578	0.223399	0.226231	0.225728	0.299479	0.198511	0.235775	0.238698	0.223719	0.224998	0.229793	0.260115	0.235958	0.301991	0.295369	0.239154	0.228194	0.272993	0.234816	0.233126	0.227144	0.245228	0.238972	0.247694	0.224724	0.20559	0.231071	0.198283	0.254133	0.240342	0.22719
GDPv2-387	0.275733	0.252763	0.252443	0.282903	0.287652	0.270984	0.262398	0.274865	0.276601	0.268426	0.28103	0.269796	0.274454	0.267878	0.265047	0.273632	0.282081	0.266508	0.278153	0.26934	0.260663	0.270755	0.247146	0.24984	0.277697	0.267376	0.265915	0.280985	0.261302	0.280482	0.27313	0.25048	0.257466	0.273313	0.275505	0.273815	0.253722	0.239611	0.249064	0.254544	0.261074	0.26733	0.265915	0.241757	0.271806	0.255914	0.227281	0.278793	0.267285
GDPv2-388	0.400996	0.392273	0.392958	0.392365	0.404329	0.39652	0.390675	0.393917	0.395013	0.399443	0.405927	0.405562	0.401544	0.403279	0.382729	0.405288	0.398575	0.403644	0.387159	0.402274	0.394054	0.408074	0.412229	0.406064	0.400767	0.399671	0.403781	0.387798	0.404375	0.402	0.396018	0.415654	0.416613	0.404238	0.401863	0.39442	0.415974	0.400859	0.412412	0.398986	0.396292	0.390766	0.39821	0.405014	0.390492	0.41159	0.38999	0.396566	0.402228
GDPv2-389	0.382592	0.37186	0.37218	0.371495	0.385652	0.372545	0.372728	0.374235	0.367933	0.371997	0.372363	0.376747	0.368253	0.378756	0.368161	0.375285	0.375057	0.380765	0.384008	0.384693	0.368618	0.378802	0.37766	0.383734	0.382364	0.378345	0.369851	0.373504	0.381587	0.382592	0.372317	0.381268	0.379304	0.378162	0.364828	0.384967	0.386702	0.360079	0.380674	0.374737	0.372408	0.369623	0.373687	0.383688	0.364052	0.38725	0.363275	0.377888	0.384464
GDPv2-390	0.208147	0.223993	0.223947	0.22856	0.228103	0.209882	0.218376	0.205087	0.220796	0.224678	0.21591	0.2118	0.225317	0.235547	0.200201	0.222212	0.231848	0.235912	0.232396	0.208056	0.197096	0.22856	0.255092	0.147456	0.207645	0.210019	0.201251	0.198055	0.224861	0.23372	0.237876	0.261257	0.260754	0.202804	0.204357	0.24879	0.194447	0.22582	0.200566	0.207142	0.201617	0.210522	0.20116	0.20221	0.19326	0.206686	0.229564	0.218513	0.234131
GDPv2-391	0.246461	0.253448	0.254041	0.267056	0.26523	0.251667	0.245548	0.258014	0.266874	0.262444	0.265915	0.251028	0.267376	0.271303	0.236871	0.259613	0.263586	0.271212	0.262581	0.239885	0.246096	0.245776	0.292036	0.200292	0.246233	0.260937	0.244315	0.266782	0.228834	0.278336	0.25701	0.288154	0.287652	0.240479	0.241666	0.279523	0.243173	0.226596	0.212942	0.227281	0.253539	0.254407	0.239931	0.207553	0.243904	0.187369	0.241118	0.254361	0.223217
GDPv2-392	0.297424	0.27482	0.274683	0.311992	0.31254	0.297607	0.277057	0.294091	0.293269	0.304548	0.305279	0.294045	0.285551	0.281076	0.295872	0.287287	0.292629	0.29167	0.306238	0.298794	0.281441	0.293999	0.243173	0.279204	0.296283	0.290072	0.296191	0.303041	0.300712	0.298794	0.299662	0.248425	0.251302	0.271623	0.282492	0.298155	0.26354	0.262307	0.265184	0.274409	0.282766	0.268472	0.292173	0.262718	0.30053	0.286647	0.259476	0.285871	0.26934
GDPv2-393	0.27482	0.26902	0.26934	0.294867	0.303635	0.291807	0.2803	0.292218	0.285095	0.278656	0.299023	0.28925	0.288245	0.293451	0.293451	0.27692	0.301078	0.269066	0.289661	0.281213	0.259476	0.270481	0.265686	0.276783	0.29505	0.273952	0.276235	0.29916	0.283131	0.303772	0.287195	0.247283	0.252169	0.289113	0.292036	0.283496	0.271897	0.261348	0.264225	0.279934	0.267924	0.28304	0.275687	0.271532	0.291716	0.27829	0.263997	0.298064	0.259339
GDPv2-394	0.251028	0.222121	0.222806	0.275459	0.271714	0.250754	0.252945	0.257466	0.272171	0.25669	0.259613	0.250571	0.263631	0.243995	0.253585	0.245822	0.261302	0.262901	0.26459	0.245822	0.238698	0.264316	0.265458	0.219746	0.255914	0.249703	0.249429	0.261028	0.253311	0.264271	0.260846	0.261759	0.277971	0.251986	0.243949	0.273769	0.232852	0.233446	0.234131	0.226824	0.233994	0.241712	0.249429	0.226824	0.238789	0.254772	0.229793	0.256736	0.246233
GDPv2-395	0.435885	0.430724	0.431044	0.431272	0.409718	0.43077	0.444926	0.42771	0.435748	0.436707	0.434697	0.437163	0.425107	0.438168	0.438533	0.434515	0.436752	0.443282	0.435656	0.4431	0.431957	0.438305	0.434789	0.43657	0.442232	0.414193	0.435108	0.435474	0.441273	0.437711	0.439036	0.444972	0.446753	0.437209	0.429537	0.436615	0.444744	0.436387	0.429309	0.434241	0.442871	0.438168	0.437848	0.441547	0.436524	0.444013	0.438031	0.425975	0.435656
GDPv2-396	0.279797	0.27756	0.277971	0.302493	0.300758	0.287287	0.285643	0.289798	0.290255	0.280619	0.296694	0.286465	0.294502	0.292492	0.289387	0.280619	0.300119	0.282081	0.293999	0.280711	0.274865	0.27418	0.272856	0.280756	0.300484	0.283222	0.271258	0.292812	0.276053	0.304457	0.29336	0.27555	0.274865	0.293908	0.287424	0.288382	0.265367	0.270892	0.264088	0.277331	0.278838	0.290209	0.270618	0.26902	0.288017	0.277971	0.264042	0.308521	0.260206
GDPv2-397	0.264316	0.256964	0.256827	0.272582	0.298612	0.282126	0.268609	0.275596	0.266463	0.284044	0.280848	0.279569	0.264499	0.265778	0.275276	0.278016	0.277057	0.260663	0.278519	0.276829	0.257101	0.283451	0.209882	0.26628	0.280345	0.26765	0.268015	0.277788	0.270801	0.271532	0.278793	0.219152	0.217554	0.2608	0.271121	0.259932	0.251165	0.251484	0.262946	0.260937	0.274409	0.249247	0.269111	0.258654	0.274728	0.269248	0.254498	0.277514	0.251302
GDPv2-398	0.399534	0.395927	0.396246	0.391543	0.409718	0.399352	0.391406	0.401498	0.394922	0.39652	0.408028	0.401635	0.399717	0.399534	0.391223	0.392776	0.399032	0.394694	0.389807	0.403553	0.392776	0.399763	0.403918	0.404512	0.402228	0.40369	0.397023	0.396657	0.402	0.400265	0.395653	0.411362	0.412869	0.394283	0.391817	0.399352	0.414513	0.387159	0.410494	0.394694	0.386976	0.385834	0.396931	0.39378	0.386839	0.408393	0.393278	0.391725	0.402685
GDPv2-400	0.253904	0.230934	0.230523	0.275687	0.277788	0.260298	0.251712	0.255046	0.268107	0.260115	0.268061	0.26523	0.264316	0.249155	0.262216	0.245045	0.259065	0.256462	0.263997	0.246872	0.248425	0.264545	0.263312	0.229656	0.265641	0.251393	0.250297	0.257969	0.24879	0.262307	0.265732	0.246552	0.254452	0.240707	0.240433	0.27692	0.238835	0.229016	0.237647	0.248425	0.242168	0.233629	0.251576	0.22961	0.255457	0.247603	0.2197	0.248653	0.246004
GDPv2-401	0.268244	0.278153	0.27692	0.288656	0.290027	0.277834	0.268974	0.280528	0.275961	0.283953	0.274728	0.269066	0.263312	0.267604	0.277103	0.267148	0.272217	0.261759	0.279797	0.283222	0.25975	0.265093	0.155448	0.275139	0.27998	0.264179	0.27039	0.287743	0.262307	0.277103	0.284729	0.229382	0.227783	0.269203	0.270025	0.274546	0.256188	0.241894	0.257923	0.258471	0.280802	0.271897	0.275048	0.258197	0.279478	0.266691	0.268107	0.283725	0.24774
GDPv2-402	0.394739	0.387204	0.38725	0.384282	0.406567	0.395835	0.381131	0.391223	0.390675	0.391086	0.401224	0.40095	0.393369	0.398849	0.386154	0.397297	0.395059	0.388255	0.387844	0.401133	0.386337	0.394054	0.39821	0.403918	0.388574	0.39652	0.393232	0.388118	0.400128	0.394922	0.385104	0.404284	0.40369	0.39378	0.389579	0.388894	0.406247	0.383825	0.409078	0.395379	0.383551	0.386063	0.394146	0.394191	0.387341	0.408348	0.389396	0.390127	0.40063
GDPv2-403	0.243493	0.232487	0.233537	0.265823	0.261622	0.242305	0.261211	0.25258	0.271303	0.250434	0.265412	0.253356	0.269066	0.250799	0.250617	0.235638	0.260526	0.264316	0.261896	0.228423	0.250069	0.262353	0.29062	0.201617	0.237236	0.252854	0.248196	0.251849	0.232807	0.273998	0.264453	0.300073	0.310713	0.238789	0.235136	0.273176	0.239017	0.23614	0.233903	0.229519	0.238515	0.239017	0.234588	0.226596	0.239931	0.20696	0.24573	0.255685	0.235501
GDPv2-404	0.273769	0.273541	0.273678	0.309161	0.304594	0.290849	0.274317	0.288063	0.288428	0.296237	0.298886	0.307014	0.281715	0.292218	0.288017	0.284364	0.298292	0.272856	0.288428	0.295872	0.266097	0.283679	0.212028	0.266143	0.283588	0.280574	0.286328	0.294273	0.276509	0.294776	0.287515	0.241849	0.240159	0.271988	0.284318	0.290392	0.260252	0.25975	0.263814	0.268472	0.289433	0.275139	0.279112	0.277057	0.280254	0.28409	0.269431	0.287606	0.283314
GDPv2-405	0.242853	0.225546	0.225865	0.261805	0.263905	0.249886	0.242579	0.251393	0.239337	0.244954	0.237191	0.24194	0.234633	0.236095	0.244406	0.241666	0.243356	0.228331	0.249384	0.244041	0.234085	0.230843	0.180199	0.241438	0.263083	0.226642	0.23541	0.257603	0.239109	0.244041	0.248288	0.186364	0.177642	0.224632	0.237602	0.254087	0.227053	0.211024	0.222121	0.235821	0.23678	0.224039	0.234679	0.237465	0.245685	0.247329	0.236962	0.2471	0.24911
GDPv2-406	0.24605	0.254407	0.253904	0.245	0.254589	0.238104	0.251165	0.253037	0.232396	0.231711	0.254452	0.232715	0.265047	0.236734	0.234999	0.252626	0.241894	0.250251	0.250023	0.227235	0.242579	0.259521	0.292355	0.220522	0.24436	0.249292	0.238606	0.261896	0.20358	0.248607	0.259156	0.264453	0.257192	0.222075	0.222075	0.261942	0.262216	0.210567	0.190063	0.220385	0.231939	0.231985	0.248196	0.211983	0.237282	0.195634	0.220522	0.249932	0.237876
GDPv2-407	0.349073	0.341081	0.339574	0.360535	0.372134	0.358115	0.345694	0.361631	0.359531	0.378391	0.365696	0.368709	0.34752	0.355649	0.373733	0.353822	0.372134	0.355923	0.358343	0.370901	0.349438	0.355238	0.329436	0.360079	0.356791	0.361083	0.359896	0.362362	0.373002	0.356106	0.360992	0.335875	0.34067	0.351311	0.350854	0.354736	0.347338	0.355238	0.352544	0.363229	0.360353	0.360033	0.349667	0.352544	0.362499	0.371084	0.357247	0.357247	0.362088
GDPv2-408	0.158188	0.214038	0.214175	0.188647	0.194584	0.191981	0.216823	0.195223	0.185451	0.204311	0.169605	0.165129	0.168417	0.184035	0.171249	0.167047	0.163166	0.183122	0.177596	0.161202	0.212439	0.192209	0.274454	0.203991	0.192118	0.186547	0.184172	0.185177	0.193625	0.154991	0.201891	0.242899	0.242671	0.201343	0.176774	0.251439	0.168691	0.235501	0.209426	0.20769	0.194767	0.201662	0.2334	0.207416	0.19052	0.23783	0.23888	0.192575	0.258882
GDPv2-409	0.192483	0.200475	0.199059	0.215179	0.213992	0.198329	0.184172	0.197552	0.201754	0.21212	0.213398	0.194675	0.212302	0.206001	0.201982	0.191387	0.202028	0.196228	0.21107	0.194584	0.194949	0.187962	0.256781	0.194173	0.22139	0.189789	0.215179	0.20559	0.209928	0.206183	0.198374	0.233172	0.225637	0.192986	0.202302	0.237419	0.203261	0.206868	0.217965	0.203169	0.197735	0.176317	0.191798	0.185816	0.20116	0.243082	0.226687	0.209791	0.236277
GDPv2-410	0.184629	0.195452	0.19568	0.202484	0.194995	0.188465	0.186638	0.193442	0.195634	0.186638	0.199973	0.186364	0.202713	0.193671	0.189469	0.178418	0.186592	0.179331	0.187597	0.178601	0.167184	0.171614	0.263357	0.211343	0.193716	0.191616	0.207782	0.201023	0.199242	0.203991	0.18641	0.234451	0.230934	0.185405	0.189789	0.238241	0.201708	0.213353	0.210202	0.202987	0.179377	0.185451	0.220203	0.196319	0.214951	0.235592	0.232259	0.202941	0.247329
GDPv2-411	0.195908	0.194219	0.194721	0.229199	0.230752	0.21865	0.198648	0.217691	0.230386	0.234177	0.227783	0.217189	0.202393	0.210339	0.211252	0.212439	0.211298	0.221755	0.220979	0.227144	0.19399	0.211846	0.248059	0.199425	0.220522	0.203352	0.226642	0.230204	0.232167	0.230067	0.218513	0.215773	0.219107	0.210385	0.201708	0.240205	0.195726	0.217234	0.198466	0.203763	0.196685	0.219929	0.199881	0.20833	0.202758	0.225865	0.217691	0.219335	0.239976
GDPv2-412	0.190931	0.198192	0.198603	0.193077	0.211892	0.199516	0.213033	0.20358	0.191981	0.202621	0.195041	0.189561	0.218056	0.195315	0.200064	0.193397	0.198283	0.193945	0.185588	0.189469	0.208467	0.18988	0.256233	0.227966	0.232715	0.196	0.210978	0.204128	0.213946	0.203078	0.205498	0.216732	0.222806	0.226413	0.220751	0.229016	0.19705	0.236917	0.227829	0.207553	0.205681	0.231848	0.198922	0.223902	0.237054	0.24299	0.232167	0.225135	0.22824
GDPv2-413	0.185999	0.189241	0.190291	0.200749	0.203398	0.194675	0.224267	0.206594	0.177824	0.193853	0.184537	0.190474	0.19294	0.194675	0.196776	0.214586	0.199288	0.169742	0.180108	0.181706	0.186547	0.198009	0.241072	0.199927	0.195726	0.181934	0.180656	0.200475	0.194584	0.190839	0.198283	0.187506	0.183898	0.191616	0.199744	0.221253	0.179423	0.179651	0.190383	0.206275	0.183396	0.18061	0.220751	0.210019	0.202895	0.234588	0.222943	0.196091	0.236095
GDPv2-414	0.20253	0.205498	0.206457	0.220294	0.226505	0.211937	0.220066	0.215727	0.216915	0.20664	0.206275	0.198968	0.223262	0.2039	0.20938	0.199425	0.204128	0.197689	0.206777	0.193123	0.216595	0.214083	0.250297	0.204585	0.221938	0.202119	0.224678	0.218559	0.20664	0.212942	0.221664	0.218285	0.210841	0.226139	0.210978	0.22034	0.20116	0.210065	0.22244	0.203717	0.210248	0.221984	0.234725	0.218148	0.223536	0.22993	0.219746	0.224495	0.231619
GDPv2-415	0.188784	0.195589	0.195817	0.191113	0.211115	0.197826	0.211161	0.202165	0.189652	0.199927	0.19262	0.186044	0.215636	0.192438	0.198466	0.19052	0.195589	0.191524	0.183898	0.186592	0.206046	0.187734	0.254452	0.22518	0.230569	0.193579	0.208375	0.201525	0.210339	0.199836	0.20253	0.214403	0.220751	0.224724	0.219426	0.227418	0.193716	0.234953	0.225957	0.205498	0.202439	0.229793	0.196137	0.223947	0.233994	0.240844	0.2313	0.222623	0.225546
GDPv2-416	0.121883	0.193808	0.191661	0.184857	0.189241	0.179788	0.186273	0.186592	0.173897	0.186912	0.197781	0.173669	0.174856	0.191935	0.179971	0.153941	0.194812	0.159421	0.174445	0.162983	0.169194	0.182208	0.256416	0.1981	0.165403	0.17755	0.19463	0.184309	0.196502	0.196502	0.172253	0.231985	0.220066	0.187232	0.183761	0.226094	0.174491	0.219472	0.213033	0.21148	0.199562	0.180701	0.204311	0.174856	0.194858	0.24089	0.231619	0.19737	0.207325
GDPv2-417	0.167276	0.20632	0.206914	0.204676	0.218741	0.215499	0.204722	0.203854	0.207873	0.216686	0.203717	0.201343	0.202895	0.208467	0.213124	0.17376	0.207873	0.181432	0.20011	0.194127	0.210293	0.200658	0.277149	0.190337	0.202576	0.197735	0.229245	0.210248	0.206366	0.220431	0.209152	0.260663	0.259795	0.220111	0.210156	0.264636	0.200521	0.245411	0.22655	0.234131	0.20358	0.22655	0.231619	0.225089	0.195863	0.218604	0.244863	0.210887	0.234816
GDPv2-418	0.169924	0.210522	0.210476	0.173532	0.187049	0.175587	0.209837	0.182482	0.157823	0.177779	0.180245	0.172208	0.207005	0.195863	0.185085	0.185085	0.176454	0.170838	0.170701	0.167367	0.192666	0.188236	0.268198	0.201023	0.207234	0.178372	0.185588	0.166865	0.203991	0.192757	0.198009	0.217645	0.213216	0.181204	0.20148	0.224815	0.204174	0.206503	0.208375	0.194127	0.179651	0.19705	0.218011	0.217508	0.230934	0.230112	0.242853	0.195452	0.249886
GDPv2-419	0.157594	0.215453	0.21623	0.189058	0.200749	0.193123	0.15248	0.168965	0.182574	0.17513	0.193031	0.175678	0.206001	0.196776	0.171112	0.180884	0.180016	0.180245	0.180656	0.165358	0.191935	0.192164	0.258699	0.177185	0.182756	0.175176	0.215271	0.183487	0.193762	0.201799	0.216275	0.224313	0.218604	0.187414	0.193534	0.22929	0.20527	0.215545	0.22308	0.227829	0.20285	0.19294	0.229427	0.195132	0.215499	0.221801	0.223582	0.20495	0.238378
GDPv2-420	0.146178	0.197096	0.19705	0.186044	0.175084	0.168646	0.201617	0.189515	0.183761	0.185085	0.190017	0.168737	0.190748	0.175404	0.186821	0.148187	0.17408	0.163988	0.175176	0.157868	0.199973	0.169148	0.277057	0.170518	0.193534	0.187962	0.192803	0.1823	0.200612	0.197233	0.191342	0.248973	0.252123	0.207964	0.165312	0.23678	0.18472	0.226139	0.216138	0.195589	0.18367	0.21212	0.203489	0.194858	0.180427	0.216869	0.233811	0.203489	0.226322
GDPv2-421	0.153073	0.207919	0.206594	0.198146	0.190474	0.184766	0.180016	0.180975	0.191753	0.201023	0.206868	0.182208	0.200566	0.200566	0.179834	0.167139	0.189743	0.182848	0.188465	0.179012	0.192803	0.176591	0.282309	0.197507	0.193671	0.183259	0.209837	0.179879	0.214449	0.196274	0.185725	0.241529	0.233994	0.196685	0.193671	0.210978	0.182756	0.225911	0.228057	0.212987	0.194949	0.203306	0.204722	0.20696	0.204768	0.244954	0.233583	0.190931	0.246918
GDPv2-422	0.210567	0.197187	0.196776	0.218833	0.214814	0.207736	0.21148	0.211343	0.212713	0.212211	0.21349	0.199973	0.214951	0.21285	0.214312	0.198877	0.215545	0.207371	0.210795	0.199242	0.16554	0.186592	0.242442	0.209517	0.220933	0.204768	0.216732	0.212896	0.230569	0.213581	0.212439	0.229153	0.21486	0.212713	0.210156	0.236232	0.19979	0.219563	0.215682	0.221253	0.19262	0.21285	0.2255	0.214494	0.223262	0.256142	0.242031	0.220568	0.238378
GDPv2-423	0.201617	0.200292	0.199881	0.211526	0.203124	0.195863	0.209928	0.198648	0.208878	0.213855	0.214312	0.19157	0.210385	0.211846	0.21148	0.192118	0.209608	0.208923	0.208238	0.196776	0.168737	0.190063	0.2471	0.205498	0.217554	0.191159	0.216641	0.203398	0.225637	0.214951	0.212531	0.229245	0.217782	0.208238	0.21043	0.228468	0.198237	0.224587	0.214951	0.221527	0.195269	0.210202	0.223217	0.21285	0.223719	0.242077	0.239657	0.215819	0.231802
GDPv2-424	0.0758517	0.17956	0.179971	0.166499	0.172893	0.16892	0.171386	0.174993	0.156179	0.184355	0.184537	0.166088	0.164536	0.181523	0.155585	0.146269	0.179834	0.156224	0.148963	0.150653	0.168737	0.138643	0.263175	0.186044	0.176089	0.171157	0.185131	0.171614	0.178601	0.169011	0.170153	0.228057	0.225911	0.180199	0.16997	0.217143	0.169924	0.221755	0.193853	0.204083	0.172801	0.179331	0.191798	0.186547	0.190109	0.223993	0.222303	0.191616	0.215271
GDPv2-425	0.219152	0.211343	0.211298	0.231528	0.227601	0.218604	0.202804	0.218285	0.231163	0.225089	0.228834	0.216595	0.224358	0.222806	0.231026	0.206366	0.239565	0.213672	0.214175	0.221618	0.172573	0.188967	0.240981	0.210978	0.23372	0.210156	0.224404	0.228149	0.234131	0.237419	0.227966	0.227875	0.203443	0.226961	0.225957	0.230843	0.217965	0.214357	0.220705	0.228194	0.213992	0.227281	0.230249	0.216321	0.235866	0.258151	0.251621	0.243767	0.219381
GDPv2-426	0.16691	0.194721	0.193945	0.201388	0.209152	0.201069	0.185177	0.20285	0.181204	0.202895	0.200155	0.189652	0.187917	0.182437	0.177687	0.193853	0.186501	0.183076	0.196182	0.185268	0.192118	0.18988	0.249932	0.191524	0.182939	0.176454	0.218741	0.216915	0.196228	0.198055	0.203763	0.215179	0.203443	0.172801	0.186227	0.23477	0.185725	0.212805	0.208741	0.213398	0.199927	0.175769	0.206686	0.202439	0.196867	0.243173	0.219107	0.200749	0.230432
GDPv2-427	0.153302	0.21317	0.213398	0.187871	0.203672	0.192575	0.212577	0.198922	0.17481	0.189013	0.193853	0.17303	0.195589	0.206549	0.193214	0.177687	0.197918	0.185085	0.191981	0.185542	0.199242	0.198283	0.240524	0.193442	0.205042	0.185862	0.200475	0.191068	0.200155	0.203809	0.225865	0.2097	0.194127	0.191798	0.190794	0.232944	0.204905	0.213444	0.21285	0.218787	0.215819	0.199333	0.227418	0.216778	0.211663	0.219974	0.227418	0.210248	0.226779
GDPv2-428	0.138825	0.196228	0.195543	0.168737	0.189287	0.179925	0.191068	0.192483	0.161978	0.181478	0.182117	0.163577	0.18577	0.178829	0.191433	0.173714	0.192118	0.160015	0.162983	0.169605	0.177276	0.173486	0.255274	0.211663	0.207005	0.178144	0.168554	0.185999	0.205042	0.187232	0.196411	0.218604	0.204494	0.183259	0.178327	0.226322	0.189515	0.198968	0.196365	0.192986	0.192849	0.182482	0.211115	0.187962	0.197826	0.230341	0.229747	0.199973	0.21148
GDPv2-429	0.155859	0.200475	0.199425	0.199379	0.203763	0.191387	0.208741	0.20084	0.192346	0.168098	0.183076	0.170746	0.193853	0.179697	0.177231	0.155402	0.18166	0.159238	0.176272	0.156316	0.191479	0.178098	0.266189	0.216549	0.186318	0.19536	0.194173	0.190976	0.203261	0.196137	0.173623	0.24057	0.237145	0.217554	0.182574	0.24911	0.190657	0.220568	0.2197	0.197507	0.180473	0.201434	0.215179	0.200795	0.191022	0.23751	0.240661	0.201206	0.241301
GDPv2-430	0.137638	0.195954	0.196548	0.210658	0.192575	0.17344	0.145767	0.172482	0.189652	0.203215	0.180656	0.185679	0.177459	0.188967	0.175358	0.161019	0.173395	0.166408	0.177048	0.183213	0.168052	0.147365	0.242397	0.205179	0.180519	0.179423	0.19842	0.186729	0.194538	0.183944	0.191753	0.221436	0.214449	0.200977	0.18472	0.223491	0.181204	0.215316	0.20148	0.19326	0.201891	0.206868	0.211755	0.188236	0.210613	0.244223	0.222714	0.207919	0.236049
GDPv2-431	0.153347	0.203169	0.203763	0.191205	0.172847	0.186501	0.163942	0.157868	0.1744	0.184766	0.176911	0.172527	0.176363	0.186136	0.173258	0.186592	0.17787	0.164581	0.180793	0.170975	0.178098	0.173212	0.252078	0.183441	0.179514	0.155311	0.199059	0.190109	0.189058	0.188602	0.190017	0.212211	0.204128	0.19568	0.187369	0.243127	0.187049	0.201708	0.198192	0.204768	0.197324	0.196182	0.224176	0.180199	0.199196	0.228788	0.212942	0.183441	0.23477
GDPv2-432	0.175724	0.211389	0.211435	0.198511	0.200703	0.19262	0.180564	0.189926	0.192575	0.194447	0.193534	0.185588	0.191159	0.19189	0.17682	0.191707	0.196959	0.178007	0.186912	0.180838	0.173897	0.189104	0.25774	0.189743	0.19705	0.185633	0.207462	0.198694	0.200566	0.204676	0.19842	0.221801	0.213079	0.215682	0.204539	0.250799	0.193077	0.205635	0.212257	0.206138	0.215042	0.2118	0.223354	0.194264	0.196091	0.238926	0.215225	0.199059	0.234131
GDPv2-433	0.175313	0.20906	0.209471	0.19737	0.199196	0.189561	0.178966	0.187323	0.190611	0.192849	0.193031	0.187095	0.189378	0.193214	0.174125	0.190383	0.195634	0.176957	0.1844	0.180519	0.172116	0.187597	0.256142	0.188602	0.196548	0.184766	0.204585	0.195543	0.199699	0.203443	0.200201	0.222303	0.212759	0.21454	0.205042	0.250114	0.193945	0.204768	0.212942	0.206731	0.215088	0.213307	0.22276	0.192757	0.196228	0.239794	0.216001	0.198922	0.236003
GDPv2-434	0.11275	0.159558	0.160152	0.178281	0.17271	0.165814	0.1744	0.180016	0.167047	0.191935	0.186273	0.163074	0.16965	0.175404	0.185999	0.1491	0.174171	0.150288	0.163851	0.170381	0.181249	0.139556	0.261622	0.197187	0.185314	0.170609	0.187688	0.182391	0.184811	0.183989	0.177368	0.219015	0.219518	0.180108	0.158279	0.220066	0.174856	0.216732	0.198785	0.203626	0.180656	0.188556	0.190337	0.182711	0.198329	0.230112	0.220933	0.184857	0.208147
GDPv2-435	0.120833	0.174673	0.175541	0.180153	0.180975	0.17344	0.17344	0.183533	0.171112	0.190063	0.197552	0.171157	0.175632	0.178829	0.180199	0.153713	0.181889	0.150516	0.166271	0.1686	0.181112	0.146543	0.258197	0.211572	0.194036	0.181067	0.19294	0.186729	0.191342	0.190246	0.190383	0.224906	0.225865	0.193488	0.166545	0.229427	0.18988	0.222075	0.200475	0.20769	0.185268	0.189698	0.192666	0.176728	0.199744	0.230158	0.218148	0.201525	0.212302
GDPv2-436	0.135629	0.185451	0.185405	0.165266	0.162344	0.157183	0.201023	0.179605	0.153576	0.154717	0.159101	0.143849	0.177642	0.177094	0.136907	0.162937	0.166362	0.151247	0.145538	0.139921	0.177276	0.0857156	0.26797	0.193123	0.184172	0.15522	0.18335	0.16344	0.190063	0.165769	0.165266	0.226824	0.2255	0.185633	0.172208	0.237099	0.190154	0.209197	0.202667	0.193808	0.16554	0.192529	0.193762	0.21107	0.190976	0.229519	0.232852	0.185907	0.232213
GDPv2-437	0.168235	0.195497	0.194447	0.182802	0.18746	0.181569	0.187414	0.181158	0.173669	0.171249	0.169239	0.166591	0.187597	0.169513	0.160928	0.182482	0.160608	0.155448	0.162526	0.152982	0.164033	0.165906	0.255731	0.195406	0.181158	0.17029	0.193031	0.186455	0.19399	0.181112	0.197324	0.217965	0.223673	0.190291	0.170198	0.240935	0.186501	0.193031	0.199744	0.195726	0.172208	0.186227	0.219609	0.210065	0.193168	0.229245	0.219426	0.193762	0.227829
GDPv2-438	0.122705	0.190794	0.191753	0.205224	0.19399	0.18746	0.168646	0.17682	0.191342	0.191661	0.19157	0.193945	0.162709	0.19705	0.188647	0.165084	0.193899	0.172664	0.181478	0.171842	0.157412	0.17408	0.252763	0.182391	0.168965	0.192529	0.197735	0.176911	0.196685	0.197963	0.176272	0.234907	0.223171	0.187962	0.188419	0.213764	0.164901	0.241209	0.208101	0.203991	0.205681	0.185359	0.199653	0.208649	0.212302	0.230204	0.246689	0.195817	0.234268
GDPv2-439	0.109827	0.184126	0.184172	0.168143	0.169879	0.169376	0.163531	0.167778	0.161659	0.160243	0.183441	0.170564	0.178418	0.178327	0.16618	0.151566	0.173714	0.139419	0.155174	0.144899	0.174308	0.148963	0.249566	0.193351	0.175724	0.159558	0.180016	0.169422	0.16828	0.181889	0.178007	0.215271	0.209928	0.199744	0.180747	0.224632	0.183807	0.20632	0.194858	0.201617	0.19189	0.191296	0.193168	0.184172	0.197507	0.225272	0.223308	0.197187	0.211983
GDPv2-440	0.186866	0.222258	0.220842	0.205087	0.209928	0.202028	0.139556	0.187917	0.204539	0.202302	0.207325	0.195178	0.200201	0.200201	0.193534	0.185222	0.177779	0.200018	0.191844	0.192346	0.195634	0.189013	0.257375	0.209563	0.209837	0.197689	0.222258	0.208101	0.212348	0.199744	0.216138	0.24025	0.232715	0.22034	0.210476	0.22961	0.182482	0.22856	0.233629	0.214814	0.20664	0.229519	0.243356	0.195908	0.227235	0.252991	0.235318	0.210293	0.238515
GDPv2-441	0.0899169	0.175998	0.175678	0.169513	0.174445	0.171751	0.17924	0.180016	0.161202	0.180701	0.196593	0.170107	0.176591	0.186729	0.164992	0.149009	0.182756	0.165175	0.153347	0.156955	0.150836	0.146132	0.254315	0.188419	0.184218	0.167778	0.178464	0.176272	0.183533	0.174765	0.178555	0.216732	0.215225	0.187232	0.176272	0.215682	0.17513	0.212713	0.19842	0.193397	0.182482	0.182711	0.190885	0.197233	0.192849	0.23203	0.218193	0.195543	0.209974
GDPv2-442	0.165221	0.211024	0.21107	0.194767	0.196045	0.181112	0.198922	0.201069	0.182254	0.192346	0.186501	0.174719	0.188876	0.181843	0.17408	0.178464	0.184994	0.186318	0.175678	0.174445	0.184674	0.11138	0.255	0.211389	0.207553	0.187277	0.198877	0.202987	0.20559	0.183304	0.199607	0.235684	0.214266	0.205909	0.193762	0.245593	0.199927	0.205361	0.212348	0.209608	0.202439	0.203215	0.217234	0.196	0.215271	0.246507	0.224724	0.220522	0.237784
GDPv2-443	0.160837	0.230295	0.229884	0.182985	0.192757	0.195817	0.171066	0.18883	0.187186	0.181752	0.190976	0.188967	0.18303	0.187414	0.180838	0.164216	0.175404	0.178829	0.184446	0.169605	0.189789	0.18746	0.261668	0.182619	0.180793	0.184263	0.221892	0.193214	0.196182	0.190702	0.201525	0.225089	0.222121	0.204174	0.193579	0.241849	0.188876	0.227464	0.229062	0.207234	0.206823	0.200749	0.22719	0.206229	0.207964	0.229519	0.236414	0.187551	0.246552
GDPv2-444	0.125902	0.185131	0.185816	0.18714	0.181204	0.169194	0.184811	0.178464	0.177276	0.19979	0.185725	0.16965	0.176683	0.187277	0.193853	0.159604	0.181934	0.172208	0.177459	0.168737	0.174034	0.146132	0.264636	0.192986	0.194264	0.179377	0.183396	0.178098	0.204174	0.19705	0.183944	0.224861	0.22381	0.17682	0.177368	0.219792	0.177961	0.216093	0.197415	0.208741	0.191433	0.184903	0.193168	0.192118	0.212394	0.21349	0.229701	0.186592	0.217006
GDPv2-445	0.133985	0.18335	0.182756	0.201982	0.191387	0.186318	0.173623	0.195132	0.190383	0.19326	0.194538	0.182482	0.175906	0.189606	0.178555	0.175815	0.193031	0.175632	0.187003	0.17892	0.174902	0.155037	0.252717	0.197507	0.175404	0.184263	0.207736	0.207645	0.185314	0.19326	0.183715	0.228286	0.220111	0.196593	0.168006	0.238743	0.176272	0.216504	0.190976	0.196822	0.185633	0.20358	0.213307	0.175724	0.192986	0.233263	0.211115	0.198237	0.225272
GDPv2-447	0.1549	0.206823	0.206412	0.163896	0.179971	0.171157	0.187597	0.173121	0.15321	0.177459	0.177824	0.169422	0.194082	0.178738	0.154626	0.165677	0.183715	0.172801	0.158142	0.164764	0.167778	0.180245	0.260206	0.191661	0.194584	0.173851	0.194036	0.159147	0.21454	0.186775	0.200429	0.23678	0.231802	0.21285	0.18609	0.242671	0.200018	0.223445	0.213353	0.203672	0.193488	0.203306	0.219244	0.195634	0.196	0.248881	0.226642	0.20527	0.230569
GDPv2-448	0.152297	0.198009	0.196685	0.158371	0.178646	0.16691	0.188008	0.178738	0.158462	0.186638	0.183715	0.173303	0.187734	0.171751	0.169468	0.165084	0.176728	0.161704	0.167778	0.156407	0.158964	0.172253	0.255777	0.208147	0.197461	0.176272	0.186866	0.166317	0.211572	0.174034	0.189241	0.221025	0.221527	0.198192	0.192894	0.219335	0.178327	0.212805	0.211115	0.195589	0.192894	0.19294	0.217645	0.184081	0.21897	0.242534	0.228057	0.200932	0.234359
GDPv2-449	0.172573	0.200566	0.199607	0.198283	0.19399	0.180336	0.183715	0.182574	0.181934	0.181341	0.18746	0.180701	0.198511	0.189195	0.180975	0.184903	0.167047	0.181615	0.191524	0.176957	0.141611	0.17207	0.260435	0.213535	0.197278	0.183487	0.197552	0.190246	0.203535	0.188921	0.205772	0.225135	0.222988	0.187506	0.187414	0.233218	0.174673	0.187962	0.201434	0.191479	0.174993	0.192301	0.233446	0.214312	0.212759	0.22655	0.218285	0.201206	0.24057
GDPv2-450	0.115444	0.183807	0.183396	0.164992	0.172482	0.171523	0.195817	0.185451	0.156681	0.181843	0.174171	0.160471	0.188419	0.174628	0.164855	0.155905	0.168463	0.168509	0.150836	0.14668	0.177459	0.137136	0.274272	0.203078	0.177779	0.163166	0.177687	0.178601	0.196913	0.168235	0.181341	0.229747	0.224769	0.187186	0.188008	0.222943	0.182939	0.223993	0.208056	0.196456	0.179331	0.18915	0.214494	0.207142	0.207325	0.247694	0.233035	0.202073	0.231665
GDPv2-451	0.132524	0.219426	0.220294	0.188008	0.189195	0.184492	0.189972	0.184081	0.180975	0.198192	0.192164	0.16997	0.192438	0.198466	0.193534	0.165221	0.17787	0.192894	0.185177	0.181934	0.15627	0.165814	0.257649	0.192209	0.204174	0.181706	0.198968	0.185816	0.208056	0.197735	0.2039	0.230843	0.222212	0.203991	0.197781	0.225043	0.193625	0.231391	0.223308	0.205864	0.196411	0.206412	0.218604	0.212987	0.226687	0.229153	0.22655	0.210111	0.23888
GDPv2-452	0.229884	0.246278	0.246872	0.24162	0.248288	0.247968	0.232807	0.242808	0.222897	0.242762	0.236277	0.238561	0.237556	0.243675	0.245776	0.235181	0.237145	0.224861	0.25048	0.228514	0.225226	0.240342	0.232807	0.238972	0.248744	0.228468	0.236962	0.252763	0.230615	0.242031	0.245548	0.191844	0.17271	0.229016	0.230478	0.258745	0.247694	0.210476	0.213535	0.238104	0.24162	0.224587	0.254315	0.244041	0.249886	0.241757	0.23267	0.244908	0.235501
GDPv2-453	0.299936	0.297972	0.298475	0.309206	0.283633	0.301215	0.2961	0.278245	0.301991	0.306786	0.311261	0.312083	0.300667	0.310531	0.294365	0.320303	0.309572	0.299936	0.301808	0.298657	0.300393	0.318066	0.332085	0.314412	0.31697	0.269203	0.312768	0.302996	0.301671	0.321582	0.304548	0.301626	0.293634	0.300164	0.304457	0.308978	0.317107	0.299434	0.295826	0.292081	0.308019	0.2961	0.308567	0.293177	0.31528	0.322404	0.306101	0.301717	0.307562
GDPv2-454	0.234268	0.23404	0.235638	0.250754	0.234405	0.235821	0.230615	0.225546	0.249384	0.238835	0.243036	0.237008	0.236551	0.224313	0.230889	0.228605	0.226459	0.233811	0.244634	0.227144	0.228879	0.237967	0.263403	0.222988	0.235227	0.213855	0.223171	0.251576	0.21728	0.255183	0.224358	0.23751	0.229336	0.226185	0.224358	0.256188	0.222669	0.228468	0.225865	0.234816	0.229108	0.226687	0.23751	0.212896	0.231071	0.213718	0.227738	0.229564	0.232213
GDPv2-455	0.26523	0.26902	0.269796	0.283542	0.287195	0.28651	0.254087	0.275596	0.264088	0.272902	0.276007	0.286693	0.262398	0.276281	0.259384	0.290894	0.269294	0.26733	0.274957	0.268061	0.267239	0.269385	0.267148	0.257421	0.253585	0.264271	0.273678	0.285551	0.245502	0.279112	0.275687	0.237054	0.226231	0.24774	0.258151	0.263403	0.268061	0.24226	0.238561	0.241027	0.28135	0.247785	0.278975	0.251165	0.276281	0.242945	0.249292	0.281076	0.254955
GDPv2-456	0.232624	0.257329	0.258197	0.249201	0.247374	0.244771	0.242031	0.240616	0.225911	0.227235	0.238835	0.242945	0.243401	0.234359	0.238378	0.254635	0.240616	0.230067	0.244726	0.227692	0.236917	0.244086	0.249338	0.23541	0.233309	0.228468	0.243812	0.24299	0.213809	0.240387	0.236323	0.23203	0.22139	0.232122	0.227281	0.277194	0.235821	0.224176	0.219381	0.240205	0.233857	0.230797	0.244908	0.223673	0.249429	0.223308	0.239063	0.239337	0.243904
GDPv2-457	0.246598	0.245639	0.245228	0.245639	0.258243	0.247694	0.248059	0.258243	0.24089	0.242945	0.256096	0.245411	0.251712	0.240935	0.245319	0.252534	0.243173	0.247237	0.253402	0.243036	0.238378	0.248014	0.260754	0.23541	0.246187	0.243538	0.243538	0.265367	0.221025	0.260572	0.258699	0.245182	0.248425	0.241438	0.223354	0.272262	0.258288	0.224358	0.212622	0.224313	0.23815	0.244589	0.255137	0.226048	0.244497	0.219381	0.228194	0.260252	0.235136
GDPv2-458	0.233081	0.250114	0.250251	0.248196	0.261257	0.252078	0.251165	0.254772	0.229199	0.232989	0.25016	0.236917	0.249977	0.25975	0.248333	0.244589	0.245182	0.23509	0.251302	0.218285	0.228605	0.235227	0.258197	0.240981	0.244634	0.240433	0.224998	0.262261	0.231528	0.255366	0.249658	0.231391	0.211617	0.218513	0.227372	0.271532	0.26048	0.208558	0.211617	0.241118	0.238515	0.219837	0.226459	0.228149	0.244954	0.240753	0.242899	0.240981	0.240068
GDPv2-459	0.207279	0.225774	0.226094	0.222851	0.225591	0.234862	0.237419	0.224313	0.203854	0.212211	0.233583	0.223993	0.234953	0.231756	0.223719	0.23267	0.226505	0.213216	0.22002	0.204083	0.209289	0.226687	0.251941	0.232259	0.226322	0.211983	0.223308	0.236917	0.216595	0.228834	0.230158	0.210978	0.200795	0.202667	0.213353	0.256873	0.230112	0.203489	0.198511	0.223902	0.223399	0.205909	0.232715	0.219974	0.232944	0.229473	0.221573	0.219015	0.239931
GDPv2-460	0.256462	0.261622	0.261668	0.277057	0.271212	0.262764	0.237921	0.264362	0.257969	0.265778	0.290894	0.26322	0.282309	0.269066	0.266052	0.260024	0.273587	0.262307	0.264453	0.265138	0.247055	0.263631	0.26797	0.248014	0.2608	0.272217	0.27587	0.273495	0.254178	0.282857	0.260161	0.261439	0.254361	0.254955	0.2471	0.259202	0.26112	0.24637	0.251621	0.251347	0.25943	0.256644	0.259247	0.239109	0.258745	0.242214	0.252123	0.269294	0.223902
GDPv2-462	0.230706	0.233218	0.232989	0.24025	0.239976	0.238378	0.232807	0.240798	0.228012	0.221938	0.232898	0.222121	0.227509	0.236095	0.224404	0.234816	0.217417	0.218924	0.241255	0.221938	0.230341	0.227646	0.264042	0.223171	0.237054	0.222075	0.248562	0.247009	0.218924	0.234177	0.238241	0.220431	0.221299	0.231482	0.210933	0.263038	0.235638	0.215316	0.226779	0.229336	0.231665	0.222577	0.250571	0.227053	0.23235	0.226687	0.22445	0.233948	0.241894
GDPv2-461	0.232761	0.245959	0.247009	0.255183	0.246963	0.250023	0.220796	0.249703	0.238835	0.232578	0.249201	0.231939	0.239611	0.240524	0.233218	0.2471	0.227966	0.232122	0.251439	0.226733	0.22445	0.229701	0.257695	0.236917	0.24331	0.234268	0.242031	0.264682	0.205727	0.248562	0.240661	0.223399	0.218056	0.248699	0.224861	0.254041	0.253037	0.220294	0.22582	0.217417	0.250434	0.23751	0.252991	0.211115	0.251119	0.230752	0.222121	0.254544	0.228057
GDPv2-463	0.24742	0.263357	0.264042	0.255959	0.26217	0.247055	0.260846	0.25943	0.247922	0.249429	0.261028	0.260754	0.266052	0.243767	0.247785	0.243401	0.259339	0.246233	0.259065	0.254909	0.239383	0.258425	0.268883	0.254681	0.245182	0.254133	0.250754	0.254498	0.253722	0.271623	0.266554	0.248562	0.249703	0.242716	0.256142	0.25975	0.255914	0.234314	0.238287	0.244863	0.253219	0.240479	0.252945	0.247511	0.2687	0.231528	0.245091	0.267285	0.244817
GDPv2-464	0.252671	0.243767	0.244086	0.26596	0.267513	0.258882	0.275596	0.265321	0.253813	0.260983	0.259704	0.246918	0.252489	0.257238	0.255959	0.257329	0.248516	0.248196	0.262398	0.247648	0.234953	0.258745	0.288382	0.263312	0.2529	0.253356	0.237921	0.261394	0.248835	0.270116	0.248425	0.248881	0.244452	0.231071	0.23646	0.268472	0.262535	0.235912	0.221801	0.244634	0.242945	0.224998	0.255366	0.26491	0.236597	0.222806	0.252078	0.248881	0.263038
GDPv2-465	0.228286	0.227144	0.226733	0.241301	0.246963	0.238424	0.241986	0.246233	0.231163	0.223993	0.246187	0.237328	0.24436	0.226824	0.22792	0.234953	0.245502	0.231482	0.24605	0.219792	0.212302	0.235638	0.270847	0.226048	0.233629	0.221573	0.242123	0.255914	0.217052	0.249201	0.227783	0.233811	0.230204	0.199105	0.206046	0.25048	0.231208	0.224221	0.202073	0.218056	0.219563	0.207919	0.251804	0.225911	0.214586	0.227007	0.219837	0.221207	0.234816
GDPv2-466	0.221344	0.239383	0.239246	0.252078	0.239565	0.233309	0.22582	0.236277	0.238561	0.233492	0.251484	0.237967	0.241894	0.240433	0.238606	0.236232	0.233263	0.235684	0.235273	0.225728	0.223628	0.233903	0.252671	0.22413	0.246507	0.233629	0.236643	0.246507	0.212577	0.247557	0.237739	0.225135	0.216869	0.231802	0.233903	0.250114	0.236597	0.210887	0.21486	0.235136	0.239291	0.23267	0.253996	0.237876	0.25258	0.227738	0.229427	0.251165	0.224587
GDPv2-467	0.242671	0.241072	0.241118	0.260983	0.248379	0.240205	0.234816	0.243721	0.237236	0.24331	0.263586	0.244589	0.260846	0.251804	0.249703	0.239474	0.250114	0.237282	0.253037	0.234451	0.208969	0.24162	0.246507	0.240616	0.252671	0.241986	0.258517	0.255137	0.243858	0.26523	0.241894	0.221618	0.206229	0.234953	0.220979	0.249977	0.252169	0.223536	0.228149	0.234085	0.23888	0.234085	0.241255	0.233081	0.24468	0.257101	0.241986	0.250388	0.216504
GDPv2-468	0.273495	0.279478	0.279889	0.28788	0.289341	0.286191	0.282263	0.29199	0.280117	0.282263	0.308384	0.278245	0.296602	0.287652	0.274135	0.279341	0.28651	0.283268	0.280208	0.287469	0.262079	0.269066	0.302448	0.283314	0.286054	0.283131	0.296283	0.292447	0.281167	0.290027	0.287697	0.288702	0.276235	0.284958	0.270436	0.318157	0.297424	0.28103	0.279158	0.28135	0.279478	0.287104	0.291077	0.279249	0.293223	0.282537	0.272902	0.294365	0.280939
GDPv2-469	0.207964	0.221618	0.221938	0.229016	0.224632	0.222577	0.227327	0.230021	0.215499	0.208969	0.23372	0.221481	0.24057	0.221664	0.22824	0.205864	0.223171	0.206138	0.22792	0.209608	0.216275	0.225272	0.227875	0.223445	0.230021	0.21559	0.226459	0.233674	0.216093	0.236917	0.234588	0.194949	0.181204	0.229108	0.222988	0.238469	0.226139	0.217508	0.213992	0.231802	0.222349	0.224952	0.235684	0.228788	0.242305	0.242397	0.230569	0.253037	0.226916
GDPv2-470	0.289159	0.294502	0.294547	0.288382	0.29231	0.301945	0.287789	0.296511	0.27176	0.270892	0.286145	0.288245	0.28441	0.277103	0.269066	0.288702	0.273495	0.276098	0.289204	0.272628	0.27619	0.276966	0.268426	0.284455	0.287834	0.270299	0.29779	0.298794	0.269979	0.27829	0.298886	0.241346	0.230523	0.289935	0.275687	0.306603	0.272171	0.277057	0.266052	0.282309	0.29505	0.281852	0.315052	0.291077	0.300027	0.288063	0.285277	0.302448	0.296054
GDPv2-471	0.2529	0.25395	0.253904	0.271121	0.262444	0.24879	0.246781	0.257695	0.254589	0.254726	0.271806	0.254361	0.268792	0.250251	0.257375	0.254178	0.259065	0.253265	0.262353	0.249338	0.234633	0.258791	0.275733	0.258425	0.252763	0.260343	0.246004	0.269568	0.239657	0.277651	0.244269	0.259978	0.256918	0.233126	0.236049	0.267422	0.257466	0.245091	0.243127	0.243401	0.245274	0.233903	0.239428	0.225774	0.255183	0.234725	0.243538	0.246096	0.238789
GDPv2-472	0.246735	0.252352	0.253493	0.263403	0.276464	0.256599	0.247283	0.261302	0.26523	0.259887	0.273495	0.259887	0.269111	0.268198	0.260069	0.254863	0.261942	0.258699	0.255914	0.247466	0.249475	0.262672	0.278793	0.243036	0.255092	0.25637	0.263677	0.262124	0.257786	0.280254	0.269614	0.257284	0.256781	0.249064	0.255731	0.256781	0.240159	0.259567	0.252306	0.27039	0.254635	0.261987	0.271349	0.235592	0.269933	0.247831	0.25975	0.276098	0.244223
GDPv2-473	0.259476	0.267924	0.26733	0.271029	0.265549	0.259293	0.268609	0.268381	0.259704	0.265138	0.269248	0.265412	0.263586	0.249886	0.266143	0.262855	0.264727	0.260937	0.270664	0.260298	0.265504	0.282811	0.27692	0.25258	0.268746	0.26217	0.266189	0.270299	0.246689	0.277742	0.275596	0.261439	0.259932	0.25532	0.256964	0.26112	0.249521	0.262079	0.256644	0.259384	0.265367	0.255457	0.287469	0.238926	0.276372	0.254909	0.251484	0.257603	0.259065
GDPv2-474	0.255594	0.263768	0.262261	0.262946	0.267239	0.259521	0.253859	0.260206	0.266965	0.263266	0.277971	0.261348	0.268015	0.265367	0.262627	0.269111	0.26112	0.273221	0.27756	0.258882	0.249749	0.271623	0.280528	0.233994	0.260846	0.256005	0.266782	0.274454	0.226276	0.276144	0.27208	0.277194	0.27176	0.250891	0.242579	0.278701	0.265184	0.248516	0.233309	0.249566	0.256644	0.254863	0.251165	0.22792	0.25943	0.224632	0.257649	0.268061	0.219472
GDPv2-475	0.220796	0.248699	0.249384	0.255548	0.239748	0.221892	0.2313	0.233811	0.241757	0.228468	0.247374	0.239337	0.236232	0.232761	0.231848	0.239154	0.232533	0.235775	0.238013	0.23203	0.218422	0.238195	0.259795	0.223399	0.238561	0.235273	0.244406	0.239931	0.20938	0.24637	0.240479	0.258562	0.256051	0.233446	0.234542	0.261896	0.245182	0.217828	0.223536	0.234862	0.236369	0.23477	0.251256	0.233583	0.252397	0.226459	0.234542	0.248059	0.223308
GDPv2-476	0.196502	0.234725	0.234679	0.182117	0.195726	0.186364	0.218787	0.189789	0.176089	0.181158	0.193671	0.177048	0.22719	0.194127	0.162983	0.202073	0.173623	0.206914	0.180016	0.187643	0.212759	0.201297	0.277788	0.217463	0.235181	0.196913	0.212439	0.181478	0.196776	0.196959	0.235821	0.24331	0.243264	0.228514	0.225865	0.254955	0.231756	0.217919	0.217417	0.219244	0.211526	0.219244	0.249155	0.22445	0.232213	0.24847	0.199927	0.232076	0.249703
GDPv2-477	0.273358	0.291396	0.291351	0.289661	0.286099	0.272628	0.260572	0.271577	0.285369	0.271988	0.276829	0.276372	0.281487	0.268518	0.273541	0.272536	0.270481	0.267878	0.283268	0.272262	0.273358	0.271669	0.273084	0.263449	0.271669	0.278884	0.26902	0.279341	0.257649	0.282948	0.285186	0.272125	0.269066	0.267559	0.270116	0.268335	0.257558	0.257238	0.256096	0.263951	0.274409	0.268335	0.288748	0.235729	0.281122	0.243127	0.267193	0.273495	0.265275
GDPv2-478	0.234314	0.236369	0.235866	0.236003	0.252169	0.24089	0.233674	0.239657	0.242305	0.230386	0.250388	0.231939	0.244634	0.236506	0.227738	0.234131	0.226505	0.224176	0.235273	0.221892	0.232396	0.239017	0.274774	0.252078	0.256462	0.23783	0.233355	0.245228	0.241346	0.243721	0.247511	0.231619	0.229564	0.237921	0.231345	0.274043	0.233857	0.208512	0.213946	0.212577	0.232167	0.231848	0.259384	0.233492	0.24774	0.247831	0.235273	0.245137	0.232167
GDPv2-479	0.235044	0.250617	0.250388	0.250343	0.250799	0.24299	0.242351	0.245228	0.231163	0.228194	0.25258	0.233309	0.251941	0.259247	0.244543	0.252032	0.242945	0.226094	0.236095	0.22582	0.228103	0.233446	0.276327	0.244497	0.253448	0.240753	0.244223	0.248699	0.232852	0.259704	0.242214	0.238652	0.236323	0.238835	0.246507	0.258425	0.246735	0.229427	0.222714	0.235044	0.234999	0.238332	0.252443	0.236414	0.261805	0.240342	0.2529	0.249612	0.228788
GDPv2-480	0.25669	0.243036	0.242534	0.266782	0.26934	0.257421	0.232944	0.255183	0.254087	0.260983	0.258334	0.261713	0.257969	0.256051	0.252763	0.257512	0.237099	0.245274	0.253082	0.239794	0.258608	0.256644	0.272399	0.253448	0.240296	0.247877	0.258288	0.268883	0.259247	0.259247	0.267056	0.220568	0.22308	0.238469	0.257192	0.260526	0.259704	0.24468	0.241346	0.26902	0.270618	0.234679	0.268244	0.232487	0.275322	0.249475	0.253082	0.264408	0.258197
GDPv2-481	0.243036	0.272856	0.271806	0.263357	0.246278	0.236095	0.240022	0.244086	0.255868	0.236643	0.264956	0.249703	0.260206	0.248881	0.246781	0.252352	0.243356	0.246781	0.254498	0.243949	0.245045	0.252032	0.276829	0.238424	0.257695	0.247648	0.258151	0.253859	0.218924	0.260572	0.258699	0.273039	0.2666	0.249932	0.241712	0.269248	0.262307	0.232852	0.235273	0.245137	0.252489	0.248516	0.264545	0.232715	0.262581	0.233811	0.238789	0.256873	0.232122
GDPv2-482	0.272354	0.284821	0.284775	0.279615	0.298155	0.293086	0.287789	0.297333	0.283633	0.287606	0.294456	0.296283	0.289067	0.273084	0.281578	0.270436	0.287104	0.2803	0.289661	0.287058	0.265595	0.281989	0.289981	0.285917	0.274957	0.281989	0.291853	0.296785	0.28788	0.297379	0.29989	0.265915	0.267239	0.287652	0.288017	0.28578	0.269248	0.283907	0.280208	0.288976	0.29094	0.280939	0.281624	0.277651	0.306147	0.267513	0.279615	0.306558	0.265915
GDPv2-483	0.229793	0.251393	0.25226	0.251028	0.254407	0.243858	0.238652	0.249749	0.24363	0.248699	0.256736	0.244315	0.250891	0.247329	0.241483	0.23646	0.252945	0.243036	0.257603	0.23783	0.232259	0.24089	0.265595	0.225728	0.251484	0.243173	0.247557	0.255868	0.216001	0.264042	0.261622	0.250206	0.235181	0.233674	0.217417	0.257923	0.236825	0.222806	0.236003	0.239291	0.253585	0.234177	0.236962	0.229884	0.239839	0.20632	0.227464	0.256507	0.209106
GDPv2-484	0.246735	0.227053	0.228468	0.25637	0.255548	0.255777	0.24984	0.252717	0.241209	0.238515	0.243904	0.241894	0.266097	0.23678	0.251393	0.253676	0.243858	0.234131	0.255457	0.233948	0.23541	0.248607	0.24984	0.221847	0.243401	0.243036	0.236003	0.257832	0.214951	0.25806	0.239383	0.232989	0.238058	0.235455	0.221847	0.260435	0.21559	0.222121	0.218148	0.231208	0.222121	0.237328	0.23646	0.21075	0.22792	0.208558	0.220477	0.244954	0.234542
GDPv2-485	0.225043	0.251028	0.25153	0.255959	0.240798	0.228149	0.228971	0.237145	0.228925	0.230797	0.24605	0.246963	0.252352	0.231985	0.242853	0.234268	0.245913	0.229153	0.23751	0.226505	0.217371	0.227372	0.260663	0.23751	0.255959	0.241255	0.235684	0.245182	0.232715	0.25363	0.23952	0.240981	0.225409	0.218787	0.230478	0.252808	0.241666	0.21422	0.226231	0.231437	0.2334	0.223217	0.236871	0.232259	0.237465	0.223399	0.235318	0.236414	0.215225
GDPv2-486	0.254041	0.258014	0.257238	0.266326	0.272262	0.263357	0.259247	0.266052	0.251347	0.260343	0.266919	0.259795	0.259704	0.243721	0.255411	0.263175	0.262581	0.257055	0.259658	0.255411	0.258425	0.267422	0.266189	0.247146	0.243858	0.253539	0.261028	0.27281	0.24025	0.273313	0.264956	0.245319	0.239063	0.262307	0.240844	0.258791	0.239154	0.256005	0.252397	0.251302	0.266052	0.254407	0.282218	0.23888	0.262261	0.244726	0.245228	0.267056	0.239657
GDPv2-487	0.231026	0.25637	0.257238	0.259476	0.262033	0.25669	0.247009	0.256005	0.244497	0.261439	0.260161	0.24911	0.270755	0.255594	0.264453	0.240981	0.253813	0.244269	0.255731	0.242077	0.242534	0.243493	0.272765	0.237465	0.237282	0.252808	0.241027	0.260846	0.224176	0.268107	0.249977	0.251165	0.239063	0.236551	0.241118	0.266097	0.258608	0.233446	0.240068	0.257969	0.251347	0.234131	0.259476	0.243538	0.262261	0.217326	0.237465	0.262581	0.236277
GDPv2-488	0.228468	0.250434	0.250754	0.241027	0.253996	0.243173	0.261439	0.257192	0.238469	0.242534	0.263997	0.248379	0.265915	0.251028	0.242625	0.232304	0.250708	0.242625	0.24468	0.238058	0.228925	0.249612	0.2745	0.236186	0.226779	0.241575	0.249155	0.253356	0.232578	0.262535	0.25911	0.262855	0.268289	0.241392	0.248881	0.262261	0.260435	0.246233	0.238789	0.243082	0.242853	0.240342	0.255183	0.23541	0.260252	0.228286	0.236643	0.257375	0.240935
GDPv2-489	0.24299	0.249247	0.249292	0.262764	0.26048	0.250388	0.267102	0.265686	0.264773	0.260526	0.270481	0.256142	0.257055	0.257877	0.256873	0.254955	0.261759	0.242808	0.260754	0.246278	0.253676	0.271166	0.281259	0.272993	0.2687	0.256096	0.25701	0.270436	0.253219	0.274043	0.266508	0.259293	0.251849	0.257466	0.253996	0.28409	0.248744	0.248242	0.24774	0.250114	0.2687	0.253585	0.264042	0.248927	0.266097	0.269933	0.270527	0.26322	0.249703
GDPv2-490	0.244863	0.251667	0.251165	0.254041	0.259978	0.249521	0.242123	0.254224	0.255594	0.252626	0.268792	0.247877	0.256188	0.254087	0.252991	0.257101	0.247557	0.263038	0.268198	0.246963	0.237556	0.261439	0.272171	0.219426	0.248835	0.250571	0.255594	0.262079	0.214083	0.264134	0.263631	0.265915	0.259932	0.238972	0.229747	0.264773	0.252078	0.23477	0.217737	0.236734	0.247009	0.244223	0.237876	0.214449	0.246415	0.209426	0.245274	0.258243	0.204083
GDPv2-491	0.240524	0.26112	0.261439	0.255183	0.26596	0.261439	0.242899	0.253174	0.24879	0.238698	0.244726	0.251484	0.253585	0.24226	0.248653	0.267741	0.25226	0.24984	0.260846	0.245456	0.235592	0.249795	0.254863	0.248516	0.256736	0.246141	0.242853	0.255914	0.231574	0.249658	0.254635	0.224952	0.222714	0.255274	0.246507	0.263905	0.234862	0.232259	0.231848	0.228194	0.246507	0.245365	0.248059	0.229199	0.250388	0.242077	0.234177	0.252534	0.241118
GDPv2-492	0.264727	0.256644	0.257512	0.266326	0.271166	0.262627	0.249018	0.262581	0.25975	0.254498	0.263175	0.255777	0.278884	0.26765	0.265184	0.259339	0.261759	0.255685	0.262307	0.244726	0.242168	0.250343	0.265001	0.264225	0.27829	0.256096	0.245867	0.269248	0.245274	0.274317	0.259202	0.242305	0.228834	0.255366	0.255914	0.266189	0.260983	0.224221	0.229108	0.251576	0.256553	0.261987	0.255914	0.248196	0.262535	0.242168	0.243036	0.272536	0.236186
GDPv2-493	0.215362	0.232304	0.232533	0.232852	0.226916	0.214631	0.212987	0.216412	0.21349	0.213535	0.233629	0.214631	0.230615	0.223673	0.216093	0.228879	0.202256	0.214723	0.219335	0.208695	0.216367	0.232122	0.253904	0.224724	0.237784	0.228742	0.227555	0.222166	0.209152	0.229884	0.237967	0.233766	0.239657	0.223262	0.217143	0.243219	0.225226	0.218148	0.2118	0.212987	0.222258	0.215179	0.245091	0.204768	0.237921	0.230706	0.224632	0.226276	0.223719
GDPv2-494	0.237556	0.234222	0.232533	0.243264	0.241894	0.226048	0.245502	0.239428	0.237602	0.228879	0.255	0.237556	0.260754	0.255274	0.236643	0.226779	0.24573	0.232989	0.240981	0.236277	0.222029	0.239794	0.25911	0.230386	0.254681	0.230843	0.241438	0.239794	0.230158	0.255366	0.245091	0.247648	0.236643	0.233948	0.238332	0.256553	0.244315	0.219792	0.228057	0.250708	0.228742	0.241209	0.250388	0.241575	0.252169	0.232441	0.229199	0.254498	0.232487
GDPv2-495	0.209197	0.231345	0.231208	0.22276	0.225135	0.211389	0.238789	0.224221	0.209608	0.211663	0.229747	0.215134	0.246826	0.230478	0.232304	0.208284	0.222943	0.215773	0.235638	0.199699	0.21212	0.22961	0.223536	0.225957	0.226139	0.21865	0.227235	0.220842	0.209928	0.236232	0.227509	0.198557	0.191935	0.220751	0.221938	0.22993	0.230478	0.217737	0.216869	0.234862	0.214905	0.219792	0.229884	0.228286	0.239154	0.22034	0.219381	0.231437	0.232715
GDPv2-496	0.229519	0.244178	0.244223	0.238424	0.255959	0.244497	0.251256	0.252489	0.242534	0.230706	0.250982	0.235821	0.259932	0.239291	0.236917	0.24605	0.239885	0.251439	0.245456	0.230249	0.225591	0.23888	0.276281	0.219426	0.24363	0.240616	0.232487	0.250571	0.205316	0.245411	0.252945	0.261713	0.255274	0.235684	0.225363	0.269066	0.239748	0.221984	0.228331	0.231437	0.231848	0.241301	0.240524	0.22413	0.234816	0.212713	0.231391	0.23888	0.217965
GDPv2-497	0.222212	0.237054	0.235912	0.244543	0.253311	0.234359	0.244315	0.232944	0.243356	0.244497	0.233903	0.230158	0.238378	0.237647	0.235273	0.235912	0.230569	0.237647	0.241529	0.232807	0.232533	0.250754	0.258562	0.224998	0.236597	0.23267	0.231117	0.233492	0.217463	0.244132	0.245274	0.246461	0.239748	0.236049	0.228194	0.240844	0.228057	0.24299	0.237099	0.229153	0.238789	0.234085	0.252215	0.221755	0.247694	0.233994	0.233035	0.244452	0.233218
GDPv2-498	0.250388	0.261211	0.261896	0.27756	0.272171	0.26902	0.241438	0.267696	0.255731	0.251393	0.267924	0.269111	0.267833	0.261987	0.255777	0.249292	0.25701	0.256507	0.267148	0.249201	0.245365	0.254544	0.265915	0.246507	0.264499	0.254361	0.267787	0.275459	0.240798	0.267559	0.267239	0.251804	0.250754	0.253722	0.257284	0.271212	0.25121	0.255	0.243356	0.253219	0.261394	0.254772	0.25363	0.236597	0.253128	0.250754	0.242305	0.25838	0.242671
GDPv2-499	0.260161	0.264316	0.264271	0.267878	0.263129	0.261896	0.262627	0.276098	0.267056	0.253767	0.26217	0.244726	0.267467	0.244178	0.261257	0.263175	0.236277	0.264636	0.279386	0.255959	0.265823	0.250799	0.287104	0.262855	0.251073	0.258745	0.264316	0.279386	0.23751	0.259887	0.267604	0.243219	0.241803	0.258836	0.239565	0.252123	0.256325	0.247603	0.245182	0.23203	0.263038	0.263631	0.28715	0.238241	0.271851	0.23888	0.25701	0.270527	0.245959
GDPv2-500	0.222714	0.246689	0.247192	0.242488	0.237647	0.239428	0.241346	0.2392	0.224039	0.233126	0.249658	0.232944	0.250297	0.247831	0.251302	0.234862	0.238652	0.229108	0.242488	0.225728	0.222349	0.236095	0.23614	0.237739	0.246415	0.230797	0.244132	0.241027	0.227281	0.24436	0.239748	0.205407	0.185085	0.240479	0.241301	0.257238	0.244908	0.216458	0.22582	0.254133	0.236825	0.238698	0.250891	0.250023	0.251941	0.240433	0.236095	0.25975	0.245411
GDPv2-501	0.221481	0.254863	0.255	0.230295	0.225272	0.243675	0.243401	0.223262	0.232396	0.241209	0.245319	0.237647	0.242031	0.244406	0.243767	0.235364	0.235958	0.238378	0.246278	0.225957	0.222577	0.237784	0.27071	0.238789	0.246826	0.209197	0.237054	0.243356	0.230249	0.239748	0.252306	0.234405	0.220933	0.225363	0.22518	0.261668	0.240935	0.225363	0.218376	0.241575	0.230112	0.225683	0.244178	0.227875	0.241483	0.231528	0.229108	0.228834	0.239246
GDPv2-502	0.260389	0.257969	0.259384	0.259887	0.255777	0.240935	0.252808	0.253493	0.263449	0.240479	0.251439	0.243675	0.267787	0.231802	0.250891	0.248881	0.237145	0.245959	0.248835	0.234359	0.247877	0.252215	0.276555	0.240068	0.258608	0.24847	0.240616	0.259887	0.216915	0.266508	0.244908	0.255137	0.247511	0.239976	0.231391	0.263038	0.239017	0.235775	0.232076	0.230523	0.235501	0.243767	0.253219	0.231071	0.2392	0.223856	0.240159	0.251576	0.238698
GDPv2-503	0.227098	0.244041	0.244726	0.241118	0.248333	0.246918	0.230478	0.241392	0.219929	0.240433	0.234314	0.236962	0.235227	0.240616	0.242442	0.232304	0.233811	0.221253	0.248425	0.224724	0.221344	0.236825	0.230386	0.23646	0.246233	0.225865	0.232167	0.251347	0.227281	0.238606	0.240935	0.188967	0.169376	0.2255	0.227875	0.257786	0.245456	0.206777	0.209745	0.23541	0.237556	0.221162	0.250982	0.242077	0.247557	0.239794	0.230432	0.24194	0.232624
GDPv2-504	0.252854	0.256279	0.255229	0.257832	0.263586	0.247466	0.23267	0.250617	0.253174	0.23888	0.252397	0.252306	0.260435	0.239063	0.25048	0.256416	0.247146	0.243356	0.259019	0.239885	0.232852	0.245137	0.263997	0.249703	0.248425	0.252991	0.239931	0.261302	0.242168	0.252854	0.258745	0.244954	0.243721	0.230523	0.222943	0.263083	0.258151	0.226687	0.22034	0.242077	0.246781	0.235501	0.259202	0.224176	0.244178	0.21897	0.247146	0.252443	0.231071
GDPv2-505	0.236277	0.245	0.244315	0.238332	0.254315	0.237099	0.256005	0.245091	0.236323	0.258106	0.243858	0.232441	0.25975	0.245411	0.241027	0.233172	0.236597	0.252808	0.247192	0.235455	0.237373	0.251576	0.273724	0.222897	0.241803	0.235044	0.258791	0.243264	0.225683	0.246324	0.254224	0.251758	0.258562	0.238972	0.236323	0.284775	0.239931	0.230752	0.231254	0.252991	0.238332	0.240935	0.249018	0.241666	0.238104	0.206138	0.231208	0.245822	0.242899
GDPv2-506	0.24162	0.26459	0.265367	0.265047	0.26048	0.256599	0.243356	0.253448	0.245867	0.245822	0.259887	0.251028	0.250845	0.24089	0.239063	0.242716	0.242397	0.249566	0.246781	0.245365	0.255137	0.256553	0.261713	0.235455	0.250617	0.248059	0.261302	0.259019	0.23888	0.260435	0.269066	0.249064	0.237967	0.244132	0.234633	0.256507	0.247922	0.260298	0.251484	0.24363	0.265047	0.248196	0.270436	0.245456	0.264271	0.247922	0.260115	0.262124	0.243036
GDPv2-507	0.231848	0.246689	0.246826	0.249977	0.225591	0.236232	0.216138	0.211252	0.248516	0.23952	0.241072	0.228286	0.244634	0.231939	0.230934	0.237236	0.217463	0.22308	0.236917	0.231117	0.226642	0.245959	0.278153	0.222212	0.235912	0.213627	0.231985	0.239839	0.215773	0.240342	0.239474	0.259932	0.256051	0.228423	0.227966	0.257238	0.224724	0.233811	0.214768	0.231574	0.229519	0.226824	0.240205	0.202804	0.237419	0.211115	0.240935	0.227144	0.231619
GDPv2-508	0.244589	0.255685	0.25564	0.258517	0.254133	0.248973	0.234177	0.247557	0.236597	0.245319	0.262307	0.235638	0.260754	0.242671	0.242762	0.247694	0.244269	0.243493	0.242077	0.24194	0.230706	0.247192	0.267604	0.241894	0.252123	0.244543	0.249658	0.252032	0.234542	0.248059	0.233035	0.248653	0.238469	0.247009	0.23614	0.264956	0.249977	0.234405	0.228697	0.243949	0.239428	0.247603	0.254133	0.215179	0.258654	0.24468	0.2334	0.264819	0.236597
GDPv2-509	0.254772	0.248516	0.249384	0.269979	0.271349	0.259156	0.231574	0.252991	0.254452	0.247283	0.255503	0.262444	0.257512	0.242716	0.257786	0.257421	0.262581	0.253037	0.269705	0.258425	0.237054	0.264225	0.255503	0.255731	0.242397	0.2529	0.25363	0.259384	0.227372	0.254589	0.254361	0.236186	0.230752	0.240113	0.250251	0.260069	0.24984	0.236277	0.235318	0.242534	0.25427	0.235136	0.244315	0.231482	0.264362	0.219792	0.240753	0.256644	0.252626
GDPv2-510	0.238104	0.251849	0.250434	0.265367	0.266554	0.263312	0.252352	0.259887	0.2471	0.261302	0.255183	0.253174	0.246415	0.256918	0.253174	0.266417	0.251758	0.246507	0.248105	0.252352	0.238104	0.268746	0.241575	0.254498	0.263905	0.25258	0.255229	0.261074	0.246324	0.257101	0.260709	0.224998	0.220385	0.247557	0.249384	0.251073	0.240296	0.242077	0.245502	0.238469	0.262627	0.242762	0.253311	0.234907	0.255092	0.258014	0.256142	0.261622	0.22993
GDPv2-511	0.238104	0.260343	0.261302	0.245365	0.252032	0.250069	0.250799	0.255229	0.23203	0.248242	0.246872	0.240935	0.244497	0.242214	0.25363	0.241849	0.250023	0.230158	0.252489	0.234359	0.222395	0.240433	0.257375	0.243356	0.249566	0.25121	0.232761	0.259613	0.228331	0.26048	0.250936	0.23477	0.225683	0.236962	0.231665	0.271806	0.251073	0.2176	0.226687	0.239109	0.243264	0.237556	0.253037	0.246415	0.247146	0.215636	0.241072	0.254498	0.232487
GDPv2-512	0.295278	0.30053	0.300941	0.298794	0.263905	0.297013	0.309343	0.285277	0.297242	0.302859	0.302676	0.296283	0.310531	0.303133	0.308065	0.300484	0.30464	0.296739	0.303635	0.299205	0.291259	0.307745	0.316924	0.296511	0.308019	0.269659	0.290301	0.308476	0.289433	0.315919	0.312403	0.30811	0.301397	0.298794	0.292036	0.316833	0.304137	0.286191	0.279204	0.301489	0.298703	0.299662	0.305827	0.293908	0.299662	0.282766	0.297881	0.297424	0.281989
GDPv2-513	0.219107	0.245182	0.245045	0.233583	0.238789	0.233903	0.231071	0.239246	0.23888	0.23783	0.235821	0.230158	0.230523	0.225683	0.238013	0.224495	0.217234	0.222303	0.234131	0.227783	0.227509	0.232304	0.239017	0.229016	0.245639	0.229108	0.225363	0.244817	0.224404	0.235364	0.244269	0.212668	0.203854	0.23267	0.22655	0.242123	0.226322	0.22719	0.232167	0.232624	0.230752	0.229336	0.239337	0.224495	0.238926	0.244771	0.234953	0.242442	0.230934
GDPv2-514	0.256918	0.266371	0.267239	0.276053	0.265367	0.269705	0.234359	0.270025	0.26765	0.257375	0.261211	0.266691	0.266326	0.248151	0.26048	0.267513	0.252945	0.251165	0.265001	0.257101	0.255274	0.244908	0.279386	0.251576	0.267559	0.252489	0.250662	0.287652	0.236551	0.267604	0.258791	0.248014	0.237921	0.252397	0.245822	0.256827	0.249977	0.233857	0.242214	0.248699	0.253311	0.252443	0.262261	0.237465	0.257558	0.244406	0.238972	0.273587	0.228103
GDPv2-515	0.257649	0.268472	0.268883	0.284912	0.281989	0.273084	0.260937	0.271851	0.282172	0.2666	0.271714	0.265504	0.268152	0.268609	0.265047	0.274272	0.264545	0.26459	0.277697	0.261759	0.264682	0.271303	0.27555	0.264636	0.275779	0.272308	0.258517	0.278701	0.241301	0.279569	0.272399	0.273769	0.268335	0.2745	0.251849	0.276464	0.254909	0.25806	0.244406	0.241392	0.271029	0.272628	0.260617	0.25564	0.263768	0.244406	0.254589	0.275687	0.248744
GDPv2-516	0.247146	0.248835	0.249977	0.259887	0.245822	0.237647	0.246507	0.254133	0.248196	0.243036	0.272628	0.248516	0.257375	0.248059	0.249155	0.238561	0.249566	0.24194	0.251667	0.238104	0.237465	0.242168	0.275185	0.247009	0.266919	0.247283	0.255046	0.262718	0.245867	0.269248	0.252306	0.242716	0.242945	0.236597	0.228925	0.264225	0.257466	0.23477	0.217828	0.235912	0.235866	0.245137	0.242534	0.228331	0.257375	0.244771	0.235775	0.248379	0.236232
GDPv2-517	0.277925	0.276783	0.277651	0.277057	0.287013	0.279295	0.264682	0.278427	0.277788	0.2666	0.273358	0.282857	0.270984	0.272445	0.275459	0.274363	0.27861	0.273632	0.281167	0.267513	0.266234	0.277423	0.295369	0.26491	0.262079	0.279615	0.268015	0.289113	0.26048	0.275185	0.280437	0.280802	0.273998	0.271029	0.248835	0.293908	0.275459	0.267011	0.254635	0.268152	0.26217	0.270162	0.284638	0.250799	0.259567	0.215819	0.257055	0.271577	0.269294
GDPv2-518	0.242214	0.257421	0.258288	0.251393	0.257055	0.247877	0.240479	0.24774	0.242808	0.236917	0.252717	0.238469	0.260024	0.23646	0.235364	0.244041	0.236871	0.250069	0.247374	0.224587	0.229245	0.249475	0.269431	0.222988	0.239885	0.237876	0.24436	0.254041	0.207234	0.258745	0.254315	0.26217	0.256827	0.245	0.233035	0.282766	0.25363	0.234862	0.229519	0.241849	0.244269	0.255183	0.255503	0.207964	0.255822	0.208238	0.218696	0.254224	0.220705
GDPv2-519	0.224541	0.259476	0.259247	0.24057	0.246507	0.245274	0.237876	0.239839	0.219107	0.226276	0.238058	0.22719	0.241894	0.238606	0.236871	0.23477	0.222212	0.22244	0.238835	0.209289	0.227646	0.238013	0.239246	0.229701	0.239748	0.230158	0.235455	0.245045	0.218422	0.231574	0.240205	0.222669	0.202713	0.224769	0.231893	0.267559	0.243082	0.213901	0.217691	0.232122	0.227692	0.217143	0.258014	0.228651	0.243721	0.235136	0.232076	0.242397	0.243493
GDPv2-520	0.247237	0.238241	0.238561	0.254041	0.255685	0.237008	0.251986	0.253311	0.246735	0.259476	0.272354	0.244315	0.264134	0.261302	0.262216	0.258745	0.261257	0.253448	0.257603	0.249155	0.24468	0.257055	0.273724	0.247009	0.289296	0.256233	0.255411	0.256233	0.249612	0.268335	0.269842	0.248105	0.247511	0.26491	0.248653	0.262216	0.257284	0.23541	0.239474	0.250617	0.253493	0.268792	0.254772	0.242488	0.264773	0.24605	0.243082	0.261713	0.222532
GDPv2-521	0.288976	0.281807	0.281304	0.290392	0.303544	0.303133	0.277194	0.293771	0.29715	0.297744	0.285688	0.292264	0.289981	0.282309	0.28715	0.286876	0.28546	0.282218	0.298977	0.276829	0.275276	0.292766	0.288885	0.27998	0.271577	0.282263	0.285095	0.300712	0.27619	0.294639	0.301808	0.254315	0.252443	0.278975	0.27861	0.295826	0.277742	0.26902	0.259384	0.287058	0.287287	0.27345	0.307106	0.265686	0.296922	0.268426	0.278245	0.301626	0.287287
GDPv2-522	0.261074	0.257923	0.257603	0.26733	0.269614	0.260709	0.264636	0.267787	0.256096	0.246461	0.264636	0.249384	0.271395	0.253493	0.263357	0.259613	0.25911	0.253859	0.254361	0.249566	0.247557	0.24879	0.286465	0.254087	0.271714	0.264682	0.242305	0.271075	0.252215	0.280254	0.272719	0.27281	0.273678	0.253722	0.250069	0.274683	0.264271	0.243675	0.244726	0.255868	0.254818	0.260891	0.259932	0.24573	0.258334	0.2313	0.253448	0.270253	0.230067
GDPv2-523	0.238332	0.244315	0.243538	0.252626	0.248607	0.243995	0.243447	0.250708	0.23098	0.236962	0.236414	0.233218	0.249749	0.246278	0.234496	0.259339	0.250069	0.235958	0.238104	0.22993	0.230386	0.243949	0.277605	0.257923	0.262855	0.239839	0.234085	0.255	0.232944	0.252671	0.246141	0.234725	0.223171	0.236643	0.228149	0.261348	0.243721	0.226231	0.212211	0.213946	0.246963	0.235775	0.251804	0.229016	0.25258	0.248835	0.236825	0.251986	0.242305
GDPv2-524	0.231437	0.227555	0.226961	0.245639	0.25395	0.249247	0.236003	0.244908	0.240159	0.241757	0.251895	0.249155	0.249155	0.249612	0.232807	0.243493	0.245548	0.237739	0.242899	0.233903	0.228605	0.242442	0.264682	0.21833	0.238698	0.242168	0.24025	0.245913	0.207782	0.246872	0.240707	0.244543	0.244223	0.22655	0.232122	0.264134	0.232807	0.229199	0.210795	0.232624	0.241529	0.234268	0.242625	0.199105	0.240296	0.22002	0.219518	0.245822	0.233766
GDPv2-525	0.232259	0.25532	0.254818	0.248927	0.249932	0.238652	0.242214	0.248653	0.241803	0.241666	0.252626	0.240113	0.24194	0.243127	0.242671	0.246781	0.237876	0.241575	0.258243	0.234085	0.233172	0.249932	0.265869	0.234588	0.235866	0.244908	0.243447	0.255594	0.214266	0.250891	0.256051	0.247557	0.249703	0.2334	0.227829	0.268974	0.242031	0.236049	0.215819	0.231985	0.226368	0.243949	0.249201	0.207508	0.248425	0.215819	0.228012	0.243264	0.241529
GDPv2-526	0.242488	0.261622	0.261942	0.267467	0.269477	0.258745	0.263312	0.263357	0.240616	0.248881	0.258014	0.255457	0.251804	0.249703	0.245959	0.25701	0.247831	0.256827	0.256142	0.252078	0.238195	0.268381	0.265686	0.247009	0.247922	0.257877	0.255777	0.262901	0.229701	0.265686	0.274591	0.251576	0.250799	0.245639	0.255046	0.260572	0.251439	0.255959	0.253174	0.243127	0.261439	0.248699	0.268929	0.247329	0.271532	0.236369	0.235684	0.262901	0.244817
GDPv2-527	0.245822	0.224039	0.22381	0.252717	0.258562	0.250662	0.234679	0.246781	0.240296	0.232852	0.239976	0.251119	0.250845	0.241164	0.229382	0.24847	0.244497	0.223993	0.248881	0.224998	0.224084	0.234633	0.25532	0.22687	0.239657	0.224587	0.241118	0.258471	0.229564	0.245456	0.251621	0.214083	0.206275	0.224952	0.2255	0.260526	0.240433	0.216458	0.206275	0.242899	0.248059	0.22655	0.267696	0.222714	0.250571	0.251393	0.233355	0.255092	0.249521
GDPv2-528	0.248288	0.271349	0.271212	0.263677	0.268518	0.259156	0.24436	0.260572	0.26733	0.266097	0.257421	0.260709	0.262627	0.247648	0.263266	0.246552	0.253082	0.257603	0.269066	0.261074	0.24847	0.262946	0.277514	0.245685	0.259019	0.255092	0.241849	0.270801	0.247009	0.265732	0.248973	0.254087	0.248744	0.259658	0.249155	0.276783	0.245456	0.246598	0.251758	0.247283	0.245593	0.252215	0.258106	0.2313	0.252671	0.236232	0.255731	0.258928	0.248516
GDPv2-529	0.301854	0.325098	0.325783	0.300073	0.308019	0.30432	0.305873	0.309754	0.307471	0.300575	0.304868	0.307973	0.319481	0.304685	0.294547	0.30706	0.306832	0.31117	0.307654	0.294639	0.300849	0.304274	0.317563	0.29231	0.309754	0.285643	0.308019	0.312129	0.290164	0.318111	0.318157	0.308932	0.306147	0.291122	0.297059	0.326331	0.29884	0.300164	0.290438	0.292264	0.314595	0.303133	0.309206	0.288519	0.312997	0.303407	0.30126	0.311124	0.296602
GDPv2-530	0.235592	0.238287	0.23815	0.248059	0.258106	0.248744	0.258151	0.258562	0.243493	0.248927	0.253859	0.244269	0.252489	0.249384	0.246461	0.245548	0.249977	0.244178	0.243127	0.232852	0.241438	0.246324	0.267102	0.238013	0.264134	0.247785	0.237556	0.253356	0.24774	0.265823	0.262307	0.245411	0.244086	0.25016	0.243767	0.258882	0.237419	0.231802	0.250388	0.24226	0.252443	0.254498	0.252626	0.237876	0.250023	0.240524	0.239839	0.262764	0.228331
GDPv2-531	0.268609	0.259795	0.259841	0.284821	0.264545	0.270253	0.252443	0.24637	0.274226	0.273998	0.279386	0.270801	0.264499	0.272993	0.277012	0.278473	0.273952	0.26934	0.278519	0.269066	0.264134	0.276966	0.264408	0.256599	0.28409	0.245548	0.270847	0.275505	0.260572	0.279295	0.282446	0.249201	0.243584	0.264545	0.266645	0.271806	0.253722	0.261074	0.248516	0.268152	0.267102	0.264408	0.259704	0.240113	0.262946	0.245137	0.254955	0.267741	0.247557
GDPv2-532	0.230067	0.248105	0.247146	0.247831	0.242899	0.240205	0.229701	0.243356	0.2334	0.230341	0.236551	0.226139	0.23783	0.220385	0.225226	0.240753	0.233674	0.23372	0.235775	0.215727	0.231437	0.22582	0.258562	0.216504	0.242077	0.2313	0.215408	0.252306	0.19947	0.248333	0.237236	0.235318	0.226779	0.218604	0.20664	0.257649	0.239474	0.203626	0.19326	0.20422	0.232852	0.219472	0.236049	0.215545	0.232259	0.210978	0.22034	0.239885	0.227738
GDPv2-533	0.2392	0.239428	0.240661	0.246552	0.250206	0.241392	0.258471	0.249932	0.234131	0.230067	0.252169	0.231437	0.254544	0.250434	0.251165	0.242579	0.246735	0.238926	0.245548	0.230067	0.228514	0.251941	0.274911	0.250936	0.23815	0.249018	0.238606	0.24774	0.23509	0.261302	0.252763	0.25669	0.259476	0.242625	0.241346	0.271714	0.26596	0.214494	0.231619	0.233629	0.240981	0.239109	0.257969	0.229153	0.256462	0.253265	0.237602	0.26491	0.23267
GDPv2-534	0.247374	0.253539	0.254772	0.275459	0.284136	0.272034	0.252123	0.268426	0.265412	0.264362	0.278153	0.265641	0.26765	0.275413	0.260983	0.259978	0.270344	0.260709	0.259841	0.254772	0.250023	0.257284	0.272034	0.253539	0.258288	0.257649	0.260389	0.271806	0.268198	0.284729	0.273724	0.257832	0.250571	0.253904	0.270527	0.271851	0.252032	0.257649	0.252032	0.275779	0.270162	0.255959	0.273267	0.244543	0.278884	0.247466	0.263951	0.280391	0.244954
GDPv2-535	0.269111	0.255731	0.255868	0.253996	0.26185	0.258334	0.256781	0.266691	0.251073	0.254955	0.254863	0.245548	0.263723	0.241255	0.246735	0.257695	0.240753	0.252671	0.256005	0.248288	0.259521	0.25363	0.277331	0.244041	0.263768	0.245959	0.261942	0.274272	0.235318	0.256325	0.262033	0.242488	0.248379	0.254087	0.236643	0.256781	0.253767	0.248242	0.240798	0.254315	0.242945	0.253311	0.267513	0.238606	0.25121	0.250023	0.241666	0.269705	0.249338
GDPv2-536	0.25016	0.249566	0.250343	0.268107	0.261896	0.26112	0.227783	0.256781	0.255777	0.252808	0.272445	0.257375	0.257832	0.25911	0.246324	0.256279	0.258425	0.253722	0.254955	0.244315	0.242031	0.253311	0.26934	0.229108	0.241072	0.248196	0.264271	0.269751	0.234085	0.264773	0.256781	0.251849	0.251621	0.253402	0.252306	0.26048	0.265321	0.245548	0.245137	0.261028	0.263723	0.249521	0.258791	0.232807	0.270618	0.236643	0.253493	0.283633	0.246735
GDPv2-537	0.236871	0.252626	0.252945	0.263129	0.251804	0.2471	0.246096	0.25016	0.252991	0.237876	0.260069	0.252397	0.245639	0.253585	0.242625	0.248105	0.246963	0.242808	0.253356	0.231848	0.240798	0.244589	0.247466	0.23235	0.253722	0.233629	0.246415	0.249247	0.220522	0.260161	0.260663	0.236369	0.221892	0.259384	0.253174	0.24226	0.24162	0.225957	0.237967	0.243082	0.256553	0.26354	0.263129	0.24299	0.265275	0.246096	0.249338	0.268792	0.238287
GDPv2-538	0.241803	0.267878	0.268472	0.264773	0.261485	0.23952	0.257147	0.24879	0.258106	0.257147	0.268655	0.251758	0.266919	0.261348	0.26217	0.243356	0.269157	0.251941	0.262033	0.247922	0.236414	0.248881	0.279067	0.234268	0.257466	0.2529	0.244315	0.248607	0.252854	0.271212	0.251712	0.276464	0.266828	0.249064	0.254544	0.27176	0.258791	0.241757	0.238332	0.253493	0.240661	0.256416	0.231528	0.241346	0.263449	0.237784	0.247055	0.26386	0.232989
GDPv2-539	0.227144	0.238332	0.238926	0.233583	0.237967	0.226322	0.239474	0.24025	0.233674	0.222029	0.233446	0.235821	0.250708	0.225043	0.238561	0.217737	0.228377	0.225317	0.244817	0.225683	0.215271	0.236323	0.23235	0.233309	0.229108	0.231848	0.229382	0.244086	0.2118	0.236003	0.244543	0.215773	0.196274	0.238424	0.231939	0.242762	0.226687	0.215682	0.214997	0.225591	0.220796	0.231437	0.255046	0.227601	0.236643	0.232533	0.230112	0.256964	0.228925
GDPv2-540	0.247237	0.257603	0.256462	0.262627	0.258608	0.252808	0.247511	0.260343	0.252489	0.239839	0.253082	0.246598	0.261576	0.244497	0.246141	0.255366	0.239885	0.252717	0.254681	0.236734	0.251986	0.247192	0.264956	0.235227	0.249018	0.242351	0.24025	0.268107	0.222577	0.266143	0.263449	0.244726	0.246233	0.23815	0.218513	0.27692	0.257649	0.229016	0.221755	0.222212	0.24774	0.2392	0.253402	0.22687	0.243858	0.223856	0.229564	0.252763	0.239794
GDPv2-541	0.229016	0.234268	0.2334	0.234359	0.2529	0.24299	0.23678	0.243219	0.225591	0.230843	0.253128	0.236506	0.235958	0.225911	0.231574	0.245	0.236186	0.239702	0.241118	0.232213	0.222166	0.235912	0.266919	0.220203	0.23783	0.229153	0.241757	0.24742	0.22792	0.245456	0.241118	0.226231	0.212302	0.227601	0.22413	0.260252	0.22381	0.203763	0.194584	0.232487	0.233903	0.227464	0.236186	0.218056	0.243264	0.22308	0.20769	0.245137	0.231619
GDPv2-542	0.256736	0.243447	0.244771	0.268746	0.274135	0.271166	0.236277	0.263631	0.265367	0.250434	0.260024	0.26112	0.26048	0.27144	0.254087	0.27007	0.255503	0.248607	0.260435	0.252534	0.247968	0.244634	0.273724	0.23888	0.255411	0.238241	0.260435	0.277149	0.244863	0.256827	0.263449	0.228194	0.221481	0.246735	0.257512	0.254635	0.259384	0.22929	0.232807	0.262581	0.260891	0.240753	0.275596	0.243219	0.267513	0.257649	0.253859	0.275961	0.256599
GDPv2-543	0.217052	0.247877	0.246735	0.234085	0.2392	0.222806	0.233126	0.22413	0.217737	0.230112	0.230569	0.209106	0.240159	0.225454	0.224815	0.229564	0.223399	0.230386	0.222121	0.220522	0.222988	0.243401	0.265367	0.239017	0.249886	0.230523	0.233994	0.224678	0.228103	0.23203	0.26048	0.252626	0.249384	0.227418	0.230615	0.248744	0.24089	0.235364	0.224998	0.230478	0.234725	0.226459	0.248516	0.212577	0.246826	0.245	0.227966	0.239017	0.216367
GDPv2-544	0.234588	0.236917	0.237145	0.253265	0.240661	0.222988	0.231574	0.236186	0.246233	0.250297	0.237054	0.224541	0.244269	0.225363	0.240707	0.231939	0.218741	0.237784	0.252626	0.241986	0.23404	0.243493	0.261713	0.221481	0.241209	0.236003	0.249886	0.2392	0.212302	0.24299	0.240022	0.240661	0.240433	0.225957	0.209882	0.227646	0.233218	0.237373	0.229838	0.214403	0.232441	0.225272	0.247329	0.224084	0.24299	0.215134	0.223125	0.234542	0.228149
GDPv2-545	0.266828	0.278656	0.277788	0.278199	0.273632	0.269111	0.264545	0.267513	0.265686	0.265641	0.281624	0.270755	0.271395	0.260617	0.267102	0.272217	0.263312	0.263997	0.278199	0.263266	0.257329	0.276829	0.283816	0.248242	0.258288	0.273176	0.266782	0.270892	0.23888	0.276692	0.268974	0.275824	0.268198	0.262946	0.257466	0.272673	0.269294	0.245137	0.241803	0.258882	0.268518	0.260983	0.266234	0.250388	0.260983	0.226642	0.252626	0.27829	0.242853
GDPv2-546	0.264271	0.255731	0.255868	0.283588	0.259202	0.272125	0.263905	0.256279	0.265321	0.267833	0.283633	0.267741	0.267193	0.270299	0.278153	0.273221	0.266417	0.260435	0.27482	0.268289	0.249201	0.261759	0.21559	0.263586	0.265869	0.235455	0.278016	0.285597	0.257238	0.283725	0.27208	0.233811	0.23267	0.262307	0.258014	0.270481	0.267741	0.238652	0.250297	0.257969	0.267513	0.259887	0.27418	0.251667	0.281167	0.272034	0.26249	0.269522	0.26048
GDPv2-547	0.231163	0.226094	0.226322	0.236871	0.234953	0.239657	0.239017	0.242534	0.228468	0.219655	0.248699	0.226048	0.243584	0.232167	0.219198	0.236277	0.222623	0.231071	0.22792	0.221847	0.233263	0.233035	0.245776	0.226733	0.237419	0.221984	0.242716	0.244543	0.213627	0.235821	0.248744	0.220705	0.217097	0.238515	0.221253	0.257101	0.237282	0.210658	0.205864	0.214905	0.237693	0.233355	0.247831	0.231163	0.24331	0.242579	0.237967	0.238058	0.237784
GDPv2-548	0.340853	0.326103	0.326788	0.341903	0.347383	0.33857	0.34131	0.344095	0.336332	0.316376	0.334003	0.340762	0.339392	0.336286	0.335647	0.329254	0.349484	0.326879	0.34236	0.325875	0.316193	0.326468	0.316467	0.338798	0.324459	0.327107	0.321536	0.345739	0.329893	0.344506	0.349849	0.324824	0.324961	0.344552	0.319984	0.342314	0.333364	0.320623	0.317289	0.326331	0.330395	0.337474	0.32382	0.330898	0.334734	0.320486	0.310302	0.344461	0.327473
GDPv2-549	0.313088	0.303635	0.303589	0.312403	0.321445	0.318842	0.313088	0.317792	0.303635	0.280117	0.306877	0.302493	0.317563	0.310439	0.304503	0.310165	0.31085	0.289159	0.3019	0.300484	0.300484	0.299434	0.301032	0.324733	0.313316	0.296146	0.299068	0.32318	0.306329	0.312266	0.318614	0.296785	0.300575	0.318157	0.295324	0.324048	0.319938	0.289752	0.294182	0.299297	0.304366	0.311079	0.317792	0.302128	0.304685	0.310074	0.287469	0.30601	0.31012
GDPv2-550	0.337702	0.325418	0.324824	0.34268	0.34889	0.337793	0.341903	0.344232	0.333729	0.316696	0.338159	0.339803	0.339072	0.331035	0.334505	0.321719	0.345602	0.327016	0.341949	0.32519	0.319984	0.32834	0.315143	0.333546	0.322495	0.328523	0.319116	0.347612	0.323728	0.348023	0.346698	0.330624	0.328203	0.345146	0.317472	0.342543	0.326012	0.318294	0.320532	0.324916	0.330441	0.333501	0.326423	0.327107	0.331765	0.318705	0.313088	0.34268	0.315371
GDPv2-551	0.487807	0.49452	0.495296	0.487305	0.422641	0.48872	0.491369	0.440086	0.496347	0.491186	0.491917	0.497854	0.491826	0.497945	0.497762	0.492465	0.492602	0.492556	0.493059	0.496484	0.488538	0.49863	0.499132	0.489679	0.496529	0.421819	0.496164	0.490227	0.490547	0.497214	0.497534	0.495525	0.492374	0.492876	0.492419	0.484884	0.491369	0.490319	0.482692	0.495844	0.493607	0.494566	0.490684	0.488355	0.491643	0.49895	0.496621	0.465476	0.495342
GDPv2-552	0.210841	0.190611	0.191753	0.214723	0.225591	0.219061	0.209106	0.213992	0.209791	0.208832	0.206183	0.214129	0.214768	0.213398	0.200703	0.200247	0.226231	0.211755	0.21317	0.193305	0.219244	0.207234	0.254407	0.1117	0.21865	0.191798	0.213079	0.216732	0.211389	0.223445	0.201114	0.20559	0.195315	0.207508	0.208238	0.240981	0.184172	0.205955	0.193671	0.21422	0.20495	0.214129	0.218833	0.202256	0.186455	0.213581	0.223765	0.217645	0.244132
GDPv2-553	0.23404	0.215453	0.216595	0.235729	0.241027	0.237419	0.222075	0.234451	0.231619	0.212759	0.239794	0.233035	0.23678	0.215773	0.222714	0.218422	0.240753	0.231848	0.227053	0.213764	0.227555	0.222212	0.250936	0.183852	0.224678	0.205864	0.255822	0.237921	0.230112	0.242899	0.218924	0.201388	0.199516	0.209791	0.225774	0.239428	0.212028	0.219563	0.220705	0.215682	0.226596	0.216047	0.227418	0.217234	0.217326	0.22244	0.2392	0.221938	0.255822
GDPv2-554	0.19979	0.226139	0.22655	0.203489	0.204676	0.190474	0.200064	0.195452	0.200566	0.208649	0.197872	0.180975	0.216412	0.198694	0.181706	0.213581	0.18641	0.202347	0.20221	0.190383	0.214951	0.203306	0.271029	0.20559	0.223308	0.194904	0.211983	0.193625	0.226824	0.199425	0.217737	0.242397	0.243812	0.219472	0.215545	0.256051	0.216686	0.211252	0.20801	0.209654	0.191524	0.203443	0.231345	0.214312	0.206823	0.230021	0.221481	0.210339	0.256279
GDPv2-555	0.204905	0.209517	0.210111	0.214357	0.20833	0.211024	0.205909	0.209608	0.20084	0.196045	0.205909	0.201525	0.206183	0.208193	0.192027	0.203443	0.203763	0.19568	0.211892	0.190565	0.200247	0.200566	0.237784	0.212896	0.218559	0.0924285	0.216823	0.216641	0.217417	0.212028	0.211983	0.195908	0.180427	0.208969	0.209243	0.236414	0.206731	0.200292	0.201617	0.213672	0.195086	0.204722	0.229884	0.222988	0.197415	0.247009	0.23783	0.210248	0.244771
GDPv2-446	0.116084	0.18883	0.189241	0.189287	0.183989	0.178281	0.190154	0.177779	0.182893	0.177368	0.170335	0.169605	0.172253	0.174445	0.178098	0.163485	0.166728	0.170061	0.17376	0.154261	0.172527	0.161704	0.25564	0.191661	0.181067	0.178783	0.185999	0.182528	0.197826	0.176454	0.195589	0.22381	0.215453	0.198694	0.177413	0.22961	0.175267	0.205909	0.207508	0.196	0.182071	0.200566	0.208101	0.206503	0.201662	0.240935	0.235684	0.191387	0.234588
GDPv2-556	0.246141	0.252854	0.252717	0.262627	0.267011	0.262581	0.246781	0.25806	0.243173	0.264408	0.258288	0.262672	0.263586	0.25774	0.249703	0.264134	0.258882	0.258928	0.262079	0.257375	0.231619	0.256781	0.241027	0.254224	0.264362	0.233674	0.26765	0.262353	0.252626	0.262672	0.272491	0.181615	0.15353	0.233492	0.259887	0.241483	0.249155	0.226276	0.231711	0.234999	0.253128	0.224861	0.251941	0.242671	0.258745	0.24194	0.23815	0.250388	0.251849
GDPv2-557	0.311535	0.322541	0.322313	0.329573	0.292766	0.314458	0.309252	0.305279	0.332679	0.330076	0.331811	0.321399	0.332268	0.329162	0.316741	0.317198	0.32866	0.329071	0.326742	0.314823	0.317655	0.324916	0.341584	0.289752	0.329299	0.306558	0.315874	0.325555	0.301306	0.334551	0.327564	0.351219	0.347064	0.310211	0.30875	0.327792	0.314549	0.314686	0.298931	0.318203	0.322815	0.313727	0.305096	0.28167	0.310987	0.295461	0.319253	0.31633	0.300986
GDPv2-558	0.271075	0.258608	0.258745	0.294319	0.267741	0.271806	0.283314	0.266097	0.277605	0.279112	0.290985	0.280117	0.284044	0.289524	0.290072	0.275824	0.292675	0.278656	0.289752	0.276555	0.26459	0.271577	0.266326	0.269203	0.289478	0.259247	0.274226	0.280163	0.281852	0.288702	0.285095	0.25806	0.258197	0.281441	0.281807	0.283314	0.26523	0.247283	0.263768	0.269066	0.267833	0.273084	0.271669	0.268974	0.289341	0.281578	0.258151	0.283085	0.261165
GDPv2-559	0.25975	0.251302	0.250799	0.289661	0.279797	0.255548	0.273358	0.269385	0.258517	0.264682	0.277742	0.271075	0.275368	0.274728	0.27418	0.266326	0.280711	0.264042	0.274226	0.266782	0.261211	0.2608	0.231802	0.26354	0.280528	0.262444	0.251667	0.270847	0.277103	0.279386	0.268746	0.236232	0.233081	0.262079	0.276783	0.264408	0.257101	0.238332	0.253722	0.250982	0.263997	0.254635	0.258425	0.262124	0.282948	0.273541	0.255868	0.272125	0.256781
GDPv2-560	0.339209	0.33551	0.336926	0.351311	0.351767	0.343136	0.342223	0.345739	0.335693	0.329436	0.346333	0.350991	0.339026	0.341858	0.342223	0.343867	0.346105	0.33656	0.34647	0.346059	0.326149	0.354507	0.330167	0.331491	0.342908	0.334231	0.34099	0.340259	0.325418	0.34752	0.341264	0.315143	0.324779	0.335236	0.346105	0.33857	0.335464	0.315691	0.331263	0.32971	0.347566	0.328249	0.337154	0.341766	0.341675	0.343136	0.321445	0.347292	0.348936
GDPv2-561	0.279386	0.276692	0.277651	0.30263	0.292036	0.282126	0.272171	0.285825	0.291579	0.296283	0.284318	0.291807	0.283862	0.274728	0.290346	0.283953	0.28957	0.286419	0.304914	0.296831	0.273084	0.286921	0.252717	0.269659	0.29231	0.278336	0.286921	0.294867	0.280482	0.286967	0.293223	0.252306	0.260206	0.279249	0.284547	0.290438	0.269705	0.257877	0.269979	0.271166	0.278793	0.272719	0.286921	0.260298	0.284866	0.273906	0.25943	0.28683	0.280254
GDPv2-562	0.271851	0.258836	0.258699	0.278473	0.290255	0.282629	0.270025	0.278382	0.270253	0.276875	0.276418	0.27724	0.262809	0.267285	0.274226	0.279067	0.275733	0.262901	0.269431	0.276144	0.258334	0.261302	0.210385	0.283588	0.28377	0.254087	0.267696	0.283405	0.27176	0.266737	0.286784	0.182482	0.176226	0.268974	0.275459	0.266828	0.252215	0.235455	0.232304	0.25048	0.2824	0.263266	0.27829	0.267011	0.279341	0.274409	0.255822	0.280482	0.265138
GDPv2-563	0.237008	0.230569	0.228788	0.247648	0.248744	0.256005	0.224039	0.240159	0.220979	0.241483	0.240661	0.249612	0.236369	0.241392	0.248333	0.257192	0.252306	0.219289	0.245456	0.244497	0.219837	0.235227	0.212805	0.258425	0.246278	0.20938	0.247374	0.260343	0.235547	0.238104	0.242716	0.119417	0.08019	0.227007	0.247922	0.226779	0.220751	0.196411	0.208786	0.232715	0.243904	0.223856	0.250754	0.236003	0.253082	0.251439	0.227098	0.242351	0.246735
GDPv2-564	0.237921	0.228012	0.227966	0.257603	0.245456	0.255731	0.242853	0.234496	0.251119	0.265138	0.253265	0.250708	0.242397	0.244223	0.256279	0.251439	0.257877	0.246781	0.250388	0.255092	0.237465	0.253676	0.240479	0.253676	0.262353	0.215864	0.261713	0.260526	0.25153	0.256462	0.251302	0.185085	0.178098	0.225272	0.241164	0.241301	0.225683	0.23203	0.228331	0.239931	0.239702	0.226687	0.252671	0.256279	0.251439	0.268061	0.254407	0.229564	0.257329
GDPv2-565	0.236551	0.224815	0.2255	0.261165	0.246461	0.244132	0.241757	0.234862	0.254681	0.258928	0.246507	0.234816	0.238469	0.240022	0.249703	0.237647	0.24637	0.251256	0.251119	0.236551	0.237008	0.249475	0.277925	0.23952	0.240524	0.229656	0.254681	0.253037	0.243127	0.253448	0.239702	0.245274	0.244954	0.207279	0.213855	0.259019	0.218102	0.241072	0.231163	0.232624	0.223628	0.219198	0.251393	0.246415	0.223947	0.259932	0.265093	0.207462	0.267559
GDPv2-566	0.307014	0.303041	0.301169	0.311901	0.314641	0.311216	0.31286	0.312083	0.311535	0.295415	0.314595	0.309572	0.317609	0.313042	0.312494	0.304183	0.32213	0.305005	0.312266	0.305005	0.295689	0.310348	0.286008	0.314823	0.32624	0.295917	0.295187	0.316285	0.29715	0.318522	0.319938	0.289159	0.290849	0.313453	0.309983	0.313225	0.305462	0.292903	0.294684	0.301808	0.307151	0.30948	0.303224	0.287834	0.315234	0.304366	0.282309	0.320121	0.282583
GDPv2-567	0.286145	0.280802	0.281213	0.305005	0.296694	0.290438	0.291259	0.292036	0.287561	0.291168	0.302859	0.290712	0.303224	0.293999	0.290346	0.289159	0.305644	0.287697	0.292401	0.294913	0.276829	0.288474	0.259384	0.29167	0.302539	0.281624	0.279432	0.296054	0.285597	0.304411	0.299342	0.269568	0.27071	0.295232	0.295141	0.288976	0.272719	0.278519	0.27144	0.2803	0.28683	0.285323	0.284912	0.266691	0.297835	0.281487	0.274957	0.309572	0.267102
GDPv2-568	0.273358	0.283725	0.28304	0.29642	0.286008	0.288976	0.285597	0.283907	0.277971	0.288519	0.286236	0.287606	0.286602	0.285871	0.290803	0.293817	0.29505	0.271349	0.298246	0.294182	0.26733	0.28893	0.247603	0.283359	0.291396	0.265732	0.285643	0.289661	0.28441	0.297287	0.290118	0.224176	0.223217	0.28272	0.286921	0.264499	0.260846	0.275779	0.273906	0.272902	0.286647	0.279112	0.282537	0.267239	0.293543	0.295735	0.272856	0.288565	0.260891
GDPv2-569	0.244452	0.244497	0.244634	0.265047	0.262764	0.272947	0.239885	0.261759	0.232441	0.249749	0.24774	0.261622	0.236597	0.250754	0.252215	0.266097	0.254818	0.230204	0.257466	0.252854	0.229199	0.237373	0.187369	0.261394	0.254909	0.224221	0.256736	0.27345	0.246644	0.243264	0.248699	0.123208	0.0987761	0.2392	0.248151	0.232761	0.227007	0.224678	0.228925	0.23751	0.258014	0.233492	0.257832	0.25806	0.260069	0.269111	0.248333	0.25637	0.259476
GDPv2-570	0.26596	0.242625	0.242945	0.283816	0.274591	0.257649	0.266874	0.262079	0.286556	0.263312	0.27345	0.268152	0.284866	0.260389	0.267604	0.257649	0.281624	0.272536	0.273769	0.249977	0.256918	0.275048	0.28578	0.226276	0.272399	0.257695	0.263997	0.272947	0.255	0.278473	0.273221	0.29715	0.305507	0.259156	0.256142	0.288337	0.239931	0.246826	0.245137	0.245137	0.255685	0.253904	0.252854	0.235273	0.252352	0.25427	0.256507	0.265367	0.255594
GDPv2-571	0.274774	0.261942	0.262261	0.282583	0.265412	0.275231	0.267559	0.25774	0.28304	0.25943	0.275687	0.2745	0.274774	0.256781	0.266097	0.263357	0.272262	0.266645	0.277103	0.257421	0.257512	0.275642	0.286556	0.240935	0.271166	0.238104	0.278108	0.282674	0.262901	0.282172	0.26934	0.266417	0.271303	0.259293	0.261302	0.286465	0.256964	0.2529	0.248927	0.251576	0.259658	0.257695	0.264956	0.251941	0.252854	0.266006	0.263677	0.248333	0.26934
GDPv2-572	0.273632	0.261348	0.260572	0.296054	0.288382	0.26934	0.272262	0.272491	0.296968	0.286054	0.286876	0.273815	0.281304	0.273267	0.2803	0.277651	0.284181	0.28788	0.288565	0.27007	0.26523	0.287926	0.283588	0.249566	0.273952	0.278153	0.276966	0.278519	0.279295	0.288063	0.294776	0.289935	0.299114	0.273404	0.264088	0.298109	0.24742	0.267467	0.259019	0.274454	0.269659	0.270162	0.268381	0.253539	0.273541	0.254635	0.268015	0.285003	0.261896
GDPv2-573	0.272536	0.251849	0.251804	0.284547	0.280985	0.267422	0.277286	0.275048	0.272765	0.269888	0.278564	0.270984	0.280117	0.262581	0.261668	0.271532	0.278062	0.266965	0.274317	0.254178	0.255	0.276601	0.280756	0.254863	0.285734	0.26628	0.269933	0.280802	0.270984	0.271075	0.275413	0.273952	0.27893	0.2608	0.261805	0.301854	0.262672	0.24089	0.247877	0.253996	0.258973	0.256644	0.268746	0.255183	0.26523	0.274911	0.257969	0.267193	0.272308
GDPv2-574	0.303133	0.287743	0.287058	0.321536	0.30601	0.301854	0.303133	0.304	0.315782	0.304503	0.311353	0.306877	0.303224	0.299205	0.298201	0.304503	0.305005	0.298109	0.308841	0.294913	0.294639	0.312951	0.306329	0.279523	0.310759	0.295689	0.302174	0.315874	0.303224	0.312997	0.302539	0.30464	0.31939	0.297881	0.303178	0.332359	0.291442	0.282629	0.27418	0.285506	0.294684	0.297835	0.298429	0.283862	0.289798	0.308795	0.295232	0.294045	0.298338
GDPv2-575	0.214357	0.232944	0.232715	0.233309	0.212028	0.220203	0.219655	0.197598	0.220522	0.223947	0.226139	0.204311	0.23098	0.216001	0.212531	0.212074	0.201982	0.189332	0.201343	0.195634	0.225957	0.236688	0.277651	0.227007	0.234314	0.202895	0.224632	0.223902	0.225683	0.227053	0.232122	0.263083	0.259841	0.225454	0.209745	0.263038	0.225043	0.232852	0.22002	0.219289	0.225089	0.223217	0.220431	0.210887	0.22413	0.241483	0.249201	0.22244	0.247009
GDPv2-576	0.25226	0.232213	0.231985	0.277514	0.268015	0.258836	0.2666	0.261531	0.258425	0.270162	0.274911	0.251439	0.274546	0.268244	0.267787	0.259202	0.273861	0.249155	0.258334	0.242123	0.249795	0.26354	0.287058	0.252397	0.267741	0.254772	0.251849	0.262627	0.274911	0.268883	0.262992	0.278519	0.286693	0.268015	0.255046	0.28377	0.265686	0.258973	0.262672	0.250343	0.246735	0.260846	0.241438	0.268883	0.262581	0.276829	0.275413	0.268655	0.262718
GDPv2-577	0.268609	0.258699	0.25774	0.28893	0.288748	0.27144	0.282674	0.279889	0.288108	0.269796	0.277012	0.273815	0.277012	0.261302	0.262764	0.263951	0.282903	0.275824	0.278336	0.268792	0.256188	0.283177	0.28377	0.253493	0.275961	0.268107	0.26765	0.28135	0.27007	0.285506	0.280437	0.287104	0.293269	0.266645	0.257786	0.299479	0.252534	0.247557	0.255914	0.249429	0.259978	0.262855	0.274043	0.250251	0.266874	0.272536	0.253037	0.272125	0.26354
GDPv2-578	0.269842	0.251073	0.25048	0.290346	0.277103	0.271486	0.277605	0.267878	0.28651	0.276601	0.279249	0.272673	0.277149	0.263175	0.270299	0.269385	0.27555	0.271486	0.277468	0.264088	0.259704	0.283222	0.274591	0.257284	0.274728	0.257375	0.269705	0.27692	0.267559	0.276692	0.284684	0.27619	0.285186	0.266326	0.260846	0.298794	0.25669	0.243127	0.255959	0.254315	0.258654	0.257147	0.27418	0.252306	0.26765	0.275687	0.248699	0.268974	0.260115
GDPv2-1000	0.33519	0.32455	0.324505	0.33414	0.34236	0.34067	0.335921	0.339072	0.337793	0.31254	0.33793	0.337748	0.3393	0.331354	0.33446	0.323135	0.344278	0.325601	0.338433	0.321765	0.318659	0.332131	0.323774	0.334505	0.318522	0.320258	0.326833	0.345557	0.324779	0.341675	0.345191	0.324368	0.327062	0.339803	0.315326	0.339392	0.328432	0.321262	0.325235	0.33245	0.317426	0.332633	0.332131	0.318568	0.331172	0.320395	0.317609	0.335693	0.326651
GDPv2-579	0.248242	0.2471	0.246689	0.255046	0.265641	0.257558	0.24879	0.260161	0.244634	0.249886	0.267148	0.263586	0.251165	0.265595	0.268244	0.261942	0.271943	0.235364	0.257603	0.25838	0.214175	0.232213	0.238195	0.278793	0.269203	0.242351	0.274135	0.269111	0.2666	0.259567	0.264088	0.193488	0.161019	0.261257	0.266554	0.255092	0.25701	0.229473	0.235547	0.260846	0.256873	0.256279	0.268746	0.255092	0.278656	0.263677	0.257055	0.276509	0.255959
GDPv2-580	0.274089	0.276144	0.275002	0.283907	0.269751	0.278199	0.278382	0.268929	0.273587	0.284866	0.285414	0.277742	0.281487	0.282948	0.280208	0.28103	0.2882	0.265778	0.279341	0.284592	0.25911	0.268655	0.269614	0.280071	0.289661	0.254041	0.283177	0.284455	0.280208	0.289433	0.288017	0.265641	0.264134	0.28683	0.286647	0.291899	0.27281	0.256416	0.259567	0.280756	0.279067	0.281944	0.285369	0.261028	0.291351	0.274089	0.263997	0.293223	0.255777
GDPv2-581	0.314823	0.309024	0.309891	0.31971	0.303726	0.318659	0.313088	0.291214	0.312951	0.321217	0.316376	0.3235	0.306421	0.319755	0.31802	0.322587	0.318431	0.307699	0.317152	0.324322	0.30295	0.319344	0.24879	0.32455	0.328843	0.277879	0.313408	0.316513	0.314823	0.312723	0.324185	0.270025	0.265595	0.302539	0.318157	0.305325	0.301123	0.295506	0.306329	0.307608	0.318522	0.29884	0.31012	0.308613	0.316741	0.326149	0.31834	0.302448	0.316422
GDPv2-582	0.380126	0.379441	0.379304	0.372682	0.376336	0.381039	0.37766	0.369212	0.376884	0.377477	0.390538	0.384693	0.377295	0.389077	0.370901	0.378847	0.37935	0.371541	0.374418	0.383962	0.375011	0.382272	0.387981	0.388118	0.387296	0.364919	0.381724	0.379898	0.381496	0.384601	0.380537	0.395059	0.39273	0.383734	0.383186	0.382409	0.395744	0.38209	0.388163	0.383871	0.379898	0.375468	0.377614	0.378665	0.378665	0.387433	0.376884	0.379989	0.381085
GDPv2-583	0.280117	0.292401	0.292173	0.289113	0.285369	0.284501	0.277651	0.286556	0.280802	0.29473	0.302585	0.287058	0.290712	0.286145	0.280391	0.279112	0.288291	0.273541	0.286556	0.292447	0.261759	0.272399	0.295369	0.278336	0.286282	0.273404	0.300986	0.294228	0.2803	0.29336	0.288382	0.290392	0.287697	0.291305	0.289387	0.310805	0.27966	0.271943	0.273358	0.294182	0.282355	0.288519	0.295689	0.259932	0.294182	0.260115	0.255411	0.303909	0.260526
GDPv2-584	0.305736	0.299114	0.298886	0.311992	0.310439	0.306101	0.295415	0.300849	0.29747	0.309663	0.304731	0.299525	0.299799	0.29642	0.301808	0.307745	0.306055	0.297698	0.306603	0.307471	0.302265	0.304046	0.276509	0.300758	0.316741	0.293634	0.293634	0.306147	0.305462	0.299708	0.308065	0.278838	0.280802	0.305233	0.301489	0.314047	0.291488	0.292355	0.289478	0.296694	0.312175	0.299434	0.300301	0.282172	0.308567	0.296785	0.285506	0.313271	0.290255
GDPv2-585	0.304503	0.295415	0.294821	0.320897	0.31971	0.317289	0.312266	0.312586	0.314778	0.300119	0.315006	0.31117	0.311079	0.314549	0.310439	0.308339	0.31907	0.300758	0.314595	0.304959	0.288063	0.304183	0.285414	0.308841	0.322998	0.300256	0.304822	0.317426	0.309435	0.326697	0.316696	0.287195	0.291807	0.308658	0.321902	0.30432	0.294913	0.288108	0.296739	0.304777	0.309937	0.297927	0.296876	0.309617	0.315371	0.312083	0.301626	0.325007	0.294867
GDPv2-586	0.462508	0.467029	0.467349	0.457622	0.434058	0.457393	0.471641	0.45205	0.46575	0.464974	0.466983	0.467075	0.456937	0.469358	0.47292	0.468536	0.468034	0.467075	0.466207	0.472737	0.464426	0.466846	0.461777	0.466938	0.472692	0.44721	0.463741	0.458444	0.472098	0.468079	0.4589	0.471048	0.476573	0.470682	0.468216	0.446159	0.474473	0.469678	0.469815	0.469449	0.468399	0.474838	0.468947	0.475934	0.471733	0.475569	0.46849	0.458444	0.469495
GDPv2-587	0.462554	0.467988	0.468308	0.458215	0.433008	0.457713	0.472692	0.452187	0.466344	0.464289	0.467942	0.466755	0.457896	0.468856	0.472783	0.468764	0.467805	0.467394	0.466253	0.473057	0.464198	0.466892	0.461823	0.466253	0.472829	0.446159	0.463695	0.459585	0.472418	0.46849	0.460133	0.471915	0.476802	0.47018	0.468445	0.446479	0.473788	0.469084	0.468582	0.469495	0.469449	0.474427	0.469175	0.475249	0.472144	0.475523	0.47018	0.458033	0.468262
GDPv2-588	0.275276	0.263905	0.264225	0.263723	0.266463	0.254909	0.277377	0.258151	0.27176	0.262216	0.273632	0.255731	0.283222	0.261668	0.252534	0.26797	0.265915	0.283131	0.273039	0.246598	0.270892	0.279706	0.327427	0.240524	0.271851	0.270938	0.261531	0.256964	0.258471	0.276098	0.288748	0.312312	0.318385	0.266097	0.255594	0.309343	0.274272	0.250206	0.239109	0.247603	0.250297	0.257101	0.266828	0.253539	0.259202	0.23509	0.257147	0.270664	0.264362
GDPv2-589	0.251986	0.249201	0.249155	0.263723	0.276144	0.267148	0.255274	0.2608	0.254863	0.266965	0.255274	0.258288	0.254726	0.257923	0.256644	0.264408	0.263083	0.249338	0.259887	0.264773	0.238013	0.249475	0.207782	0.259521	0.271121	0.239154	0.250114	0.265458	0.259932	0.255092	0.268655	0.199425	0.191068	0.237145	0.255137	0.257832	0.234907	0.22171	0.231528	0.236917	0.252854	0.235273	0.249932	0.254635	0.266508	0.257649	0.246644	0.259704	0.237876
GDPv2-590	0.279934	0.276601	0.276646	0.305462	0.300621	0.292355	0.27345	0.283451	0.296602	0.284958	0.289524	0.289798	0.274454	0.286876	0.288702	0.288154	0.288108	0.273632	0.293223	0.292812	0.268152	0.286556	0.245319	0.285095	0.291122	0.271486	0.283633	0.294502	0.275642	0.28715	0.291396	0.245274	0.24331	0.288382	0.291396	0.292812	0.260572	0.266463	0.27208	0.275276	0.290666	0.27692	0.275779	0.268792	0.286328	0.28377	0.276875	0.298246	0.271669
GDPv2-591	0.362636	0.364874	0.36428	0.362042	0.37903	0.380446	0.367294	0.368709	0.366609	0.383003	0.36565	0.369851	0.355695	0.37186	0.371038	0.37113	0.382044	0.361814	0.367796	0.373413	0.371221	0.379395	0.358891	0.375377	0.373185	0.363412	0.363504	0.372637	0.383368	0.36976	0.381039	0.354096	0.358069	0.374281	0.37081	0.38346	0.365011	0.36533	0.366928	0.375057	0.375103	0.369212	0.370079	0.373596	0.376153	0.383368	0.375833	0.372819	0.37081
GDPv2-592	0.338524	0.340122	0.340625	0.34341	0.319116	0.338615	0.336149	0.316285	0.335373	0.333866	0.335601	0.338433	0.328203	0.33688	0.338433	0.342451	0.33656	0.329391	0.344689	0.347566	0.326833	0.33656	0.304092	0.33446	0.346059	0.294913	0.344598	0.340853	0.342543	0.337428	0.34405	0.311535	0.312768	0.339026	0.344415	0.333592	0.336149	0.325692	0.333592	0.332405	0.34204	0.336332	0.334368	0.334779	0.343182	0.352041	0.33245	0.330898	0.340031
GDPv2-593	0.273678	0.274272	0.275322	0.295004	0.290894	0.277788	0.265275	0.276281	0.268061	0.280893	0.276418	0.271669	0.266006	0.270664	0.282537	0.282903	0.269522	0.262535	0.287424	0.279615	0.259887	0.275459	0.206092	0.273724	0.289341	0.272993	0.277742	0.282583	0.285643	0.271303	0.291077	0.217006	0.223536	0.273998	0.278108	0.270847	0.259521	0.256553	0.266097	0.269294	0.290803	0.260983	0.267604	0.259795	0.287378	0.289935	0.267239	0.284044	0.269157
GDPv2-594	0.380446	0.369349	0.369029	0.369897	0.381405	0.3746	0.370399	0.377203	0.377203	0.365011	0.373778	0.376518	0.371404	0.37049	0.364463	0.378162	0.374555	0.369486	0.37492	0.376518	0.371678	0.375011	0.379167	0.379669	0.375377	0.365696	0.366883	0.380583	0.368116	0.384556	0.375742	0.378665	0.380902	0.378665	0.362316	0.383277	0.390858	0.364417	0.37597	0.370125	0.366061	0.362453	0.362134	0.375879	0.350032	0.385378	0.366883	0.376199	0.382318
GDPv2-595	0.375879	0.358389	0.359348	0.369897	0.366426	0.374144	0.367294	0.354827	0.369257	0.372043	0.3746	0.379441	0.375148	0.381998	0.366106	0.376244	0.377021	0.372682	0.373002	0.381907	0.36638	0.378391	0.3746	0.376381	0.371358	0.350991	0.372454	0.371906	0.373596	0.381268	0.373093	0.375377	0.376336	0.369805	0.367248	0.37734	0.385469	0.361951	0.37323	0.3746	0.369988	0.364097	0.370719	0.377432	0.364645	0.380994	0.367613	0.36597	0.376838
GDPv2-596	0.395927	0.374052	0.374646	0.385926	0.387387	0.388163	0.383323	0.381542	0.385926	0.381679	0.379578	0.387707	0.382227	0.38588	0.38725	0.380857	0.38556	0.384236	0.391954	0.3941	0.383414	0.387113	0.386063	0.385926	0.388483	0.373322	0.387113	0.38419	0.3941	0.385971	0.383916	0.388483	0.386885	0.391314	0.376062	0.388711	0.401041	0.379624	0.399032	0.386793	0.370764	0.383871	0.379258	0.400219	0.366152	0.402137	0.37387	0.381816	0.391314
GDPv2-597	0.27555	0.272308	0.272262	0.287104	0.292584	0.283405	0.280756	0.281533	0.283725	0.278564	0.281304	0.276829	0.285962	0.277651	0.280026	0.272445	0.282081	0.270618	0.279341	0.269066	0.272902	0.274135	0.284684	0.262718	0.278884	0.270116	0.273952	0.287287	0.271714	0.288702	0.293588	0.262992	0.264408	0.277423	0.273587	0.295004	0.268426	0.247648	0.251165	0.262216	0.273404	0.271258	0.268929	0.266874	0.27418	0.270618	0.225546	0.286008	0.274957
GDPv2-598	0.249749	0.253996	0.254224	0.274272	0.278108	0.279158	0.247283	0.273632	0.246507	0.264545	0.261713	0.269111	0.261348	0.252945	0.259795	0.273313	0.272354	0.245182	0.264864	0.25943	0.250206	0.26048	0.204265	0.27208	0.263494	0.241483	0.259658	0.284227	0.263357	0.262901	0.268061	0.156544	0.12645	0.227692	0.25564	0.22993	0.236962	0.213809	0.221527	0.239702	0.276007	0.222623	0.27208	0.24984	0.268563	0.265732	0.248881	0.253996	0.259202
GDPv2-599	0.263449	0.249795	0.250388	0.281578	0.255092	0.264819	0.262901	0.25153	0.27071	0.268381	0.277971	0.275413	0.275961	0.261805	0.266097	0.257329	0.27482	0.264453	0.273358	0.26902	0.249749	0.26596	0.226916	0.25564	0.279843	0.237373	0.267148	0.276098	0.260983	0.276875	0.276007	0.253174	0.257695	0.266326	0.26797	0.280528	0.257421	0.245502	0.244178	0.256142	0.261211	0.262079	0.268152	0.245822	0.274226	0.260435	0.251165	0.267513	0.248151
GDPv2-600	0.270938	0.265778	0.265549	0.289615	0.286693	0.285186	0.276418	0.277925	0.279843	0.278519	0.288017	0.278336	0.286921	0.279067	0.283085	0.266645	0.287789	0.274226	0.287241	0.276144	0.259978	0.27555	0.268472	0.276281	0.292903	0.268152	0.277925	0.284318	0.279341	0.285369	0.282218	0.261942	0.266919	0.280117	0.287515	0.295141	0.267924	0.262855	0.269842	0.281898	0.266508	0.27313	0.288702	0.26765	0.28893	0.279889	0.250799	0.290438	0.257558
GDPv2-601	0.321308	0.32181	0.321582	0.338889	0.327838	0.326149	0.302219	0.316148	0.334597	0.324322	0.323683	0.32898	0.326057	0.325601	0.323226	0.317563	0.31971	0.313636	0.327473	0.324505	0.317563	0.319801	0.283405	0.302174	0.312312	0.30674	0.334231	0.327381	0.317746	0.33382	0.327381	0.310211	0.310165	0.324094	0.329939	0.322313	0.317015	0.308202	0.308065	0.305599	0.328934	0.316102	0.331217	0.305325	0.332998	0.320029	0.314412	0.334962	0.319984
GDPv2-602	0.223125	0.227007	0.227327	0.239611	0.252489	0.255914	0.21728	0.240981	0.208923	0.233446	0.230341	0.244315	0.225409	0.231163	0.239748	0.249977	0.245456	0.210795	0.234953	0.236095	0.213718	0.223354	0.187414	0.262261	0.246278	0.204539	0.234405	0.253859	0.232441	0.223034	0.239976	0.076765	0.0211892	0.202804	0.23952	0.197461	0.211526	0.179423	0.197552	0.223582	0.245913	0.198283	0.244726	0.237556	0.250251	0.249795	0.236506	0.233126	0.246004
GDPv2-603	0.315691	0.317015	0.317244	0.320851	0.326697	0.322815	0.283633	0.311079	0.297744	0.311764	0.307562	0.326286	0.315691	0.307471	0.301991	0.316878	0.316193	0.300164	0.310531	0.310576	0.304914	0.309069	0.286921	0.324139	0.318111	0.286602	0.326057	0.322952	0.318888	0.316056	0.318751	0.224678	0.196867	0.293817	0.324961	0.299616	0.300895	0.285597	0.292766	0.301626	0.322221	0.290027	0.321308	0.294958	0.328021	0.322998	0.313545	0.312175	0.331354
GDPv2-604	0.289615	0.296602	0.295917	0.294319	0.293588	0.289433	0.286419	0.293406	0.283907	0.29336	0.302767	0.28788	0.293543	0.288885	0.28377	0.28715	0.298338	0.283496	0.289661	0.297561	0.266052	0.271851	0.287058	0.294867	0.301443	0.276783	0.302722	0.300256	0.295004	0.301397	0.298429	0.283359	0.280939	0.298794	0.292036	0.305873	0.285871	0.274865	0.278656	0.293908	0.289752	0.292629	0.296511	0.271075	0.304229	0.280117	0.266554	0.310942	0.265549
GDPv2-605	0.300073	0.275368	0.275413	0.310805	0.313453	0.298246	0.289661	0.301945	0.301306	0.297516	0.301534	0.298977	0.293406	0.286008	0.298977	0.296968	0.303315	0.288839	0.305325	0.2882	0.286465	0.305964	0.287743	0.275459	0.308795	0.291716	0.290346	0.31528	0.295689	0.303087	0.302767	0.282583	0.295232	0.280939	0.286876	0.31149	0.273587	0.275459	0.271577	0.283085	0.292264	0.280254	0.287697	0.275231	0.280893	0.292766	0.279386	0.29336	0.276098
GDPv2-606	0.255	0.252945	0.252717	0.282081	0.254681	0.26934	0.257466	0.245913	0.261805	0.270162	0.269979	0.272354	0.261028	0.277742	0.268609	0.267239	0.275505	0.256736	0.276235	0.27071	0.241666	0.261805	0.227509	0.255046	0.269842	0.216686	0.273221	0.269477	0.264499	0.273358	0.269111	0.208649	0.206046	0.257695	0.265915	0.253722	0.245867	0.246826	0.250982	0.258928	0.261257	0.251347	0.263175	0.25564	0.272993	0.27619	0.247557	0.262627	0.260343
GDPv2-607	0.347794	0.356425	0.356928	0.336058	0.341173	0.340396	0.347886	0.341355	0.347292	0.345237	0.350534	0.341127	0.349347	0.349621	0.336012	0.34889	0.345191	0.343136	0.349027	0.348616	0.340853	0.347201	0.352635	0.351219	0.355421	0.335875	0.352407	0.337519	0.35437	0.344598	0.347018	0.354873	0.355284	0.356699	0.361997	0.360672	0.355466	0.3451	0.353366	0.349164	0.340533	0.351539	0.357156	0.348799	0.357384	0.350808	0.3451	0.360079	0.352041
GDPv2-608	0.37734	0.354462	0.355603	0.378299	0.374007	0.374326	0.37524	0.371632	0.367613	0.361723	0.378345	0.371221	0.385926	0.369942	0.376975	0.363549	0.376381	0.361631	0.365787	0.368572	0.366472	0.364691	0.374052	0.382866	0.375742	0.360581	0.357658	0.373185	0.369942	0.385012	0.380491	0.372545	0.371678	0.369623	0.370445	0.37935	0.376427	0.368435	0.358343	0.364737	0.366791	0.368207	0.371084	0.367476	0.382272	0.371038	0.377021	0.381679	0.36807
GDPv2-609	0.345785	0.326377	0.32624	0.346105	0.331857	0.342132	0.34478	0.328843	0.333592	0.326697	0.347246	0.341584	0.349986	0.339026	0.340762	0.332998	0.346744	0.326514	0.342817	0.334551	0.334186	0.336971	0.338296	0.347475	0.346105	0.311855	0.33414	0.3451	0.340853	0.351904	0.352315	0.33688	0.333272	0.347018	0.340259	0.354736	0.346333	0.332953	0.320669	0.336195	0.337519	0.339483	0.339437	0.329071	0.343502	0.341858	0.341447	0.351402	0.329756
GDPv2-610	0.272856	0.269522	0.269659	0.280026	0.28441	0.274043	0.274957	0.281213	0.269614	0.277149	0.286282	0.281441	0.282446	0.286282	0.276418	0.277788	0.289707	0.263357	0.28651	0.28135	0.260526	0.263312	0.273221	0.280208	0.281578	0.262307	0.290072	0.285414	0.284729	0.285734	0.281944	0.265504	0.25943	0.290255	0.290255	0.29441	0.271851	0.261028	0.263723	0.285186	0.277103	0.283177	0.287241	0.257329	0.291305	0.262444	0.260206	0.297287	0.258014
GDPv2-611	0.289341	0.279067	0.27893	0.303818	0.296876	0.292812	0.284318	0.288108	0.290575	0.283405	0.311809	0.294547	0.294821	0.296283	0.289889	0.290985	0.295324	0.274911	0.295141	0.285688	0.269888	0.281624	0.285962	0.289113	0.28683	0.278427	0.289022	0.294684	0.292173	0.301671	0.287378	0.260252	0.262398	0.300073	0.298886	0.291716	0.287697	0.270025	0.271258	0.285688	0.283816	0.290072	0.281807	0.266691	0.306603	0.28715	0.270664	0.305553	0.275048
GDPv2-612	0.299434	0.292081	0.292127	0.315189	0.299297	0.30327	0.293954	0.293634	0.301215	0.30053	0.318248	0.308932	0.309206	0.309115	0.309024	0.303544	0.313819	0.291214	0.313271	0.304274	0.282446	0.291807	0.293497	0.297105	0.301397	0.28103	0.304137	0.308978	0.305736	0.312768	0.302676	0.277286	0.275596	0.310165	0.311444	0.306649	0.292401	0.280665	0.286373	0.30126	0.293451	0.303635	0.297105	0.281898	0.31012	0.29578	0.278382	0.309252	0.28578
GDPv2-613	0.267376	0.250069	0.250114	0.290803	0.287789	0.271303	0.26217	0.272354	0.280208	0.273587	0.280345	0.273678	0.276966	0.271303	0.273769	0.26354	0.280482	0.267376	0.287606	0.271121	0.256507	0.273358	0.214494	0.256462	0.268883	0.263129	0.275002	0.283496	0.266737	0.27861	0.276464	0.243675	0.245182	0.2666	0.269248	0.284821	0.250206	0.242123	0.24984	0.258882	0.259019	0.265367	0.269431	0.2471	0.269568	0.271577	0.249338	0.280208	0.262764
GDPv2-614	0.284638	0.275002	0.275505	0.298566	0.286784	0.283816	0.282629	0.283679	0.282309	0.280437	0.296968	0.287743	0.29578	0.299982	0.283999	0.282994	0.297835	0.275322	0.284958	0.284364	0.275961	0.284044	0.26628	0.27692	0.298749	0.270344	0.27345	0.289707	0.281989	0.303361	0.28304	0.269522	0.268015	0.296191	0.298109	0.287013	0.279523	0.266143	0.272399	0.275048	0.277377	0.290301	0.280026	0.264545	0.295506	0.281167	0.262033	0.296739	0.280665
GDPv2-615	0.280208	0.275413	0.276098	0.301352	0.293314	0.285688	0.276007	0.279523	0.29094	0.283405	0.286236	0.292629	0.286693	0.275185	0.281396	0.275642	0.296694	0.272628	0.288382	0.27555	0.276738	0.285643	0.276555	0.25669	0.283816	0.276053	0.285277	0.288656	0.276464	0.301123	0.288565	0.274591	0.27619	0.271851	0.283725	0.299571	0.263768	0.255229	0.257832	0.275368	0.271577	0.260206	0.282355	0.248516	0.278473	0.2687	0.248744	0.291853	0.280619
GDPv2-616	0.341081	0.343228	0.343273	0.344506	0.341675	0.359074	0.348571	0.335921	0.343136	0.356425	0.351128	0.349667	0.340442	0.348571	0.347475	0.350671	0.355192	0.342543	0.342771	0.351585	0.340259	0.352726	0.331674	0.361038	0.354918	0.321582	0.345694	0.352726	0.353959	0.347749	0.358298	0.314641	0.309572	0.344415	0.345968	0.345739	0.341264	0.3372	0.339894	0.350215	0.349073	0.341903	0.35026	0.352224	0.357065	0.357978	0.346972	0.343684	0.352087
GDPv2-617	0.38419	0.386611	0.387022	0.378208	0.386154	0.389488	0.370125	0.385149	0.382501	0.376975	0.389579	0.379624	0.377614	0.387844	0.371586	0.377432	0.376929	0.378619	0.379395	0.389396	0.382181	0.376929	0.387661	0.385149	0.376016	0.374555	0.387067	0.387798	0.39168	0.382455	0.385971	0.388346	0.384464	0.385971	0.383688	0.375788	0.39853	0.37766	0.387935	0.375514	0.384875	0.387022	0.390447	0.386839	0.382546	0.38209	0.381222	0.385789	0.395744
GDPv2-618	0.262992	0.249703	0.248744	0.280391	0.276646	0.265275	0.263449	0.265138	0.253082	0.270573	0.254681	0.264819	0.256964	0.252032	0.266737	0.265823	0.26459	0.246918	0.27208	0.266371	0.255229	0.262124	0.157503	0.256096	0.283405	0.253539	0.247329	0.273267	0.264545	0.257421	0.263129	0.200475	0.196867	0.252352	0.254909	0.259613	0.240433	0.233994	0.242351	0.255229	0.268883	0.246187	0.265778	0.258608	0.267924	0.269751	0.250891	0.26733	0.252991
GDPv2-619	0.347064	0.325738	0.32487	0.339163	0.353411	0.350626	0.349712	0.354599	0.332222	0.336652	0.348799	0.341858	0.351174	0.341675	0.33994	0.342771	0.35332	0.334277	0.336606	0.343684	0.329071	0.343456	0.325418	0.352224	0.360901	0.338707	0.336058	0.351859	0.355101	0.334003	0.345739	0.329025	0.329893	0.344095	0.332587	0.358572	0.341858	0.328203	0.334003	0.341766	0.342177	0.338296	0.333775	0.342588	0.338296	0.361129	0.338433	0.342451	0.344461
GDPv2-620	0.309115	0.301397	0.301808	0.332176	0.315737	0.314412	0.29715	0.310713	0.313727	0.316148	0.315508	0.32318	0.317609	0.310668	0.307836	0.310028	0.315828	0.299342	0.313545	0.317974	0.300164	0.312905	0.238515	0.296465	0.303681	0.297196	0.318751	0.319755	0.303909	0.313773	0.311535	0.272262	0.279523	0.302128	0.310622	0.30811	0.294867	0.295826	0.294045	0.298612	0.304868	0.303818	0.318111	0.305005	0.310759	0.303087	0.294639	0.312997	0.300484
GDPv2-621	0.346287	0.338478	0.338889	0.359302	0.341492	0.350489	0.351767	0.334277	0.34341	0.341538	0.353046	0.352589	0.353959	0.348297	0.351128	0.357247	0.350352	0.339711	0.343502	0.343821	0.3314	0.352361	0.333683	0.356928	0.356928	0.324505	0.342771	0.3509	0.348205	0.355055	0.35364	0.330624	0.334049	0.338022	0.352544	0.350032	0.340442	0.335647	0.33551	0.341081	0.348708	0.334505	0.34889	0.343821	0.356243	0.353777	0.345237	0.341127	0.342862
GDPv2-622	0.388803	0.387113	0.386793	0.382455	0.39031	0.395196	0.396657	0.39168	0.390858	0.383688	0.386519	0.391725	0.372271	0.391451	0.388985	0.389077	0.389122	0.3941	0.390127	0.397297	0.391451	0.388483	0.395196	0.388666	0.385104	0.374235	0.387296	0.394237	0.391086	0.389533	0.389762	0.397982	0.395927	0.397799	0.385652	0.389077	0.393187	0.38419	0.400859	0.37766	0.391588	0.391543	0.39104	0.392273	0.382044	0.391817	0.390675	0.38967	0.394785
GDPv2-623	0.372043	0.371815	0.372226	0.371997	0.378391	0.380537	0.374874	0.37766	0.378665	0.366106	0.372682	0.370764	0.364006	0.37597	0.369668	0.371952	0.369897	0.367111	0.371449	0.376244	0.380446	0.367887	0.387661	0.371358	0.369988	0.360855	0.372271	0.385697	0.372956	0.37734	0.379852	0.380674	0.382364	0.391908	0.371815	0.382729	0.38145	0.368618	0.378802	0.366746	0.379304	0.38757	0.378573	0.378071	0.367294	0.379624	0.370901	0.377203	0.38588
GDPv2-624	0.299753	0.298338	0.299114	0.307014	0.290483	0.318203	0.296283	0.288382	0.29715	0.30706	0.309252	0.314001	0.301215	0.309252	0.309526	0.31528	0.314869	0.293634	0.305462	0.312175	0.289433	0.302265	0.285506	0.317974	0.312403	0.251941	0.301078	0.319801	0.301215	0.308247	0.30738	0.228834	0.199288	0.295872	0.307654	0.281944	0.300119	0.272034	0.28441	0.301671	0.307654	0.288885	0.308932	0.310622	0.303772	0.321491	0.305096	0.293132	0.314778
GDPv2-625	0.405471	0.404147	0.403918	0.396566	0.412001	0.406293	0.39579	0.403324	0.400402	0.399443	0.411864	0.410494	0.39926	0.416157	0.399443	0.407297	0.403964	0.399808	0.399032	0.406658	0.402822	0.406978	0.410129	0.408987	0.4078	0.406521	0.397571	0.398667	0.408393	0.405106	0.401681	0.420312	0.416431	0.406064	0.403873	0.400448	0.42529	0.406064	0.424833	0.407115	0.400219	0.396794	0.396566	0.408119	0.398256	0.419079	0.403416	0.408165	0.407434
GDPv2-626	0.229656	0.232076	0.232396	0.245685	0.256005	0.260709	0.223719	0.245959	0.215088	0.239611	0.236506	0.249932	0.232304	0.235684	0.246096	0.255594	0.250069	0.215316	0.240022	0.242442	0.220248	0.230067	0.195132	0.268609	0.252626	0.208421	0.239109	0.259658	0.237967	0.228925	0.245593	0.0873139	0.0330167	0.209152	0.24468	0.204996	0.217417	0.186501	0.203261	0.229564	0.251165	0.204174	0.249795	0.244086	0.255503	0.254681	0.241849	0.237647	0.250982
GDPv2-627	0.276372	0.270299	0.270984	0.295872	0.274957	0.286419	0.276007	0.266554	0.283725	0.281761	0.291899	0.287241	0.2824	0.29199	0.289341	0.286602	0.291853	0.27071	0.28957	0.28103	0.265595	0.285186	0.24879	0.281441	0.297972	0.24573	0.276783	0.29167	0.277742	0.298201	0.284912	0.233948	0.229793	0.278701	0.290118	0.267148	0.266691	0.26217	0.260206	0.273724	0.281259	0.275002	0.282263	0.263768	0.293177	0.28304	0.271486	0.289204	0.266097
GDPv2-628	0.250343	0.258151	0.258745	0.270207	0.272125	0.2824	0.256005	0.277423	0.251393	0.257375	0.258928	0.265869	0.249064	0.245228	0.260298	0.27208	0.263997	0.249612	0.264362	0.261576	0.24057	0.258791	0.223856	0.271303	0.271395	0.23815	0.265093	0.287104	0.257284	0.2529	0.254772	0.157412	0.140104	0.237876	0.265275	0.240479	0.243036	0.231391	0.232624	0.236825	0.265184	0.233903	0.278062	0.255731	0.270162	0.262033	0.250206	0.259339	0.247374
GDPv2-629	0.269203	0.273084	0.273221	0.290255	0.275824	0.290849	0.257055	0.263951	0.269157	0.279249	0.286282	0.290209	0.26765	0.278975	0.282172	0.288565	0.283314	0.263449	0.286602	0.281807	0.256964	0.27345	0.241986	0.288885	0.280482	0.236003	0.292081	0.29062	0.278062	0.27724	0.281761	0.187871	0.156955	0.25838	0.282309	0.2608	0.260343	0.237739	0.252215	0.271303	0.280117	0.252215	0.282674	0.26354	0.281167	0.286282	0.268792	0.2687	0.273084
GDPv2-630	0.280528	0.282857	0.283542	0.286236	0.284136	0.301808	0.269111	0.276098	0.268792	0.285095	0.284455	0.289296	0.283268	0.282172	0.281989	0.298886	0.286602	0.267467	0.280756	0.285734	0.266828	0.273358	0.247283	0.302493	0.291168	0.241118	0.290894	0.29884	0.286739	0.275961	0.291899	0.166865	0.127363	0.267239	0.295004	0.26491	0.267559	0.242488	0.254407	0.276509	0.290803	0.261257	0.300027	0.282994	0.296054	0.302996	0.283314	0.279295	0.296465
GDPv2-631	0.274317	0.272628	0.272399	0.299023	0.300941	0.295141	0.265915	0.280117	0.284775	0.289113	0.291944	0.290666	0.280619	0.289204	0.289478	0.291488	0.28715	0.277605	0.293725	0.288839	0.269933	0.285049	0.238058	0.281487	0.283679	0.27007	0.28441	0.288611	0.274226	0.292766	0.289433	0.232715	0.242077	0.27208	0.273084	0.27861	0.263357	0.263403	0.270755	0.271943	0.291807	0.260709	0.287971	0.271121	0.29231	0.286647	0.261668	0.282674	0.247694
GDPv2-632	0.259476	0.261165	0.261485	0.278245	0.273587	0.263494	0.245137	0.256051	0.254955	0.266143	0.258471	0.260389	0.248516	0.26934	0.262216	0.268061	0.269111	0.253356	0.278062	0.266234	0.233263	0.2471	0.18851	0.248379	0.270207	0.239976	0.269111	0.267102	0.262855	0.262124	0.264636	0.192392	0.183761	0.253128	0.261805	0.266326	0.247877	0.240342	0.25226	0.249886	0.260435	0.251439	0.257055	0.259202	0.270162	0.263129	0.251849	0.271212	0.265732
GDPv2-633	0.273267	0.280985	0.280665	0.284729	0.273587	0.279569	0.270801	0.269933	0.27313	0.283953	0.287515	0.278838	0.27829	0.277925	0.276829	0.278747	0.283085	0.266874	0.281533	0.285688	0.250617	0.267011	0.265138	0.278701	0.283451	0.250662	0.289296	0.290757	0.27893	0.288611	0.285917	0.259247	0.254361	0.281076	0.280163	0.292447	0.265778	0.255594	0.263129	0.273906	0.276601	0.277103	0.283725	0.262764	0.289159	0.267422	0.254315	0.288291	0.251393
GDPv2-634	0.278747	0.284729	0.283953	0.286008	0.289387	0.284227	0.282126	0.286921	0.275779	0.29062	0.291351	0.281396	0.285414	0.283588	0.281578	0.282674	0.292584	0.271166	0.285095	0.291259	0.262764	0.268015	0.280208	0.285734	0.289296	0.273221	0.291579	0.292949	0.284684	0.293543	0.292036	0.273952	0.271258	0.294867	0.290666	0.299205	0.275733	0.265641	0.269888	0.287606	0.283907	0.290255	0.293314	0.262216	0.295461	0.272262	0.263266	0.303087	0.259613
GDPv2-635	0.273541	0.266737	0.266234	0.278336	0.280711	0.276464	0.263038	0.267285	0.262718	0.266782	0.264864	0.271166	0.262764	0.275824	0.263768	0.287697	0.281898	0.260024	0.277879	0.275916	0.253448	0.260435	0.215636	0.276327	0.287926	0.240616	0.272765	0.279249	0.26249	0.268061	0.284547	0.186547	0.179103	0.259795	0.273221	0.283496	0.260572	0.235227	0.245776	0.253448	0.273313	0.260206	0.271303	0.276372	0.27966	0.284866	0.259156	0.272765	0.276875
GDPv2-636	0.25911	0.254681	0.255548	0.280163	0.277423	0.268883	0.252717	0.265093	0.265458	0.271988	0.274637	0.278747	0.264499	0.278016	0.276829	0.268974	0.283999	0.253904	0.273221	0.279569	0.238835	0.261713	0.221755	0.273221	0.276144	0.258791	0.277057	0.272125	0.276829	0.274272	0.265093	0.200886	0.195269	0.256142	0.281167	0.24194	0.254452	0.257055	0.265412	0.268792	0.263905	0.246415	0.262627	0.261028	0.285871	0.274911	0.262627	0.281715	0.263997
GDPv2-637	0.255229	0.239931	0.239976	0.272719	0.271349	0.261987	0.256507	0.261485	0.2529	0.258243	0.25048	0.255229	0.247648	0.249932	0.259247	0.256416	0.25701	0.242077	0.261394	0.256599	0.249292	0.24468	0.200155	0.255822	0.275733	0.236186	0.249247	0.269248	0.252945	0.255411	0.261759	0.205498	0.19568	0.238835	0.250343	0.26628	0.24089	0.225043	0.23541	0.250114	0.250251	0.23888	0.249521	0.251667	0.257512	0.260161	0.252991	0.258014	0.262764
GDPv2-638	0.268381	0.265412	0.265549	0.289889	0.269705	0.27998	0.272308	0.255731	0.271166	0.282537	0.272673	0.280163	0.266737	0.274135	0.276418	0.279341	0.274272	0.259156	0.27966	0.279158	0.262809	0.272262	0.218604	0.27418	0.286784	0.234177	0.274272	0.282857	0.272765	0.271577	0.283405	0.217189	0.211663	0.260663	0.269796	0.277057	0.257786	0.246324	0.248835	0.257238	0.266782	0.25669	0.281578	0.271577	0.279523	0.282994	0.266234	0.266508	0.274546
GDPv2-639	0.273404	0.263312	0.263723	0.282492	0.290985	0.281989	0.274226	0.274637	0.275642	0.277149	0.268015	0.271212	0.264088	0.274135	0.279523	0.275505	0.275094	0.271851	0.284866	0.274043	0.27039	0.274728	0.218056	0.274363	0.292812	0.256005	0.263586	0.283862	0.268198	0.273769	0.282857	0.218193	0.211846	0.270801	0.262581	0.275231	0.258425	0.235455	0.247283	0.257786	0.275642	0.262627	0.28304	0.268381	0.277971	0.274317	0.263677	0.281944	0.260115
GDPv2-640	0.248699	0.225911	0.226048	0.265184	0.264727	0.245137	0.254544	0.251849	0.269659	0.25911	0.263586	0.251073	0.256736	0.24057	0.263586	0.246598	0.262992	0.260937	0.268107	0.245045	0.242671	0.265641	0.267787	0.229656	0.263083	0.248927	0.250023	0.254315	0.25701	0.26386	0.261439	0.250388	0.266143	0.250936	0.242442	0.264864	0.234268	0.237419	0.242762	0.242853	0.239428	0.242853	0.250206	0.227966	0.249155	0.255274	0.229747	0.258608	0.24226
GDPv2-641	0.257649	0.254407	0.256005	0.272125	0.279341	0.270527	0.249247	0.258151	0.25532	0.268792	0.277468	0.268426	0.251073	0.259658	0.266508	0.267787	0.256873	0.246507	0.263631	0.278199	0.243219	0.261348	0.17956	0.261439	0.268929	0.253219	0.269203	0.265915	0.255092	0.25838	0.273404	0.193945	0.189515	0.247557	0.254772	0.2529	0.249155	0.235866	0.249886	0.251712	0.261622	0.238926	0.257969	0.266417	0.274637	0.270162	0.254224	0.272582	0.251484
GDPv2-642	0.265001	0.25975	0.259795	0.282309	0.293999	0.291396	0.264636	0.279112	0.269888	0.280619	0.273861	0.276966	0.272947	0.269477	0.272673	0.278975	0.27418	0.262718	0.276372	0.279158	0.250297	0.271806	0.214586	0.282492	0.288519	0.260115	0.274089	0.288976	0.271121	0.275779	0.285688	0.210613	0.210293	0.261759	0.276829	0.273404	0.253493	0.250799	0.256507	0.255046	0.282218	0.254589	0.273632	0.274957	0.284638	0.273769	0.253265	0.27418	0.260389
GDPv2-643	0.301626	0.270344	0.270847	0.304046	0.309069	0.297607	0.294593	0.296465	0.292812	0.300256	0.30537	0.29231	0.287013	0.287652	0.303178	0.295324	0.303681	0.279432	0.298475	0.293771	0.287469	0.29747	0.259339	0.30432	0.314184	0.284136	0.296648	0.303315	0.297242	0.304822	0.297653	0.253904	0.258699	0.284501	0.291351	0.300895	0.288839	0.27208	0.283359	0.287287	0.292903	0.282081	0.28788	0.285003	0.310028	0.296146	0.275916	0.303863	0.266143
GDPv2-644	0.26733	0.269477	0.268518	0.290483	0.29094	0.28167	0.263403	0.272947	0.275961	0.279295	0.273358	0.280391	0.266143	0.277012	0.281944	0.278747	0.276875	0.263951	0.282811	0.281578	0.267787	0.268746	0.213627	0.268381	0.288108	0.272673	0.272491	0.281715	0.262946	0.276738	0.275413	0.214403	0.215545	0.26902	0.269659	0.267239	0.252078	0.248835	0.263129	0.256918	0.272856	0.261302	0.273861	0.254178	0.279021	0.273358	0.251393	0.283542	0.25532
GDPv2-645	0.273221	0.262307	0.262261	0.28651	0.295004	0.283907	0.267193	0.274637	0.275916	0.278153	0.280254	0.276327	0.272856	0.268289	0.280893	0.274317	0.280482	0.271943	0.290529	0.278153	0.268655	0.277651	0.239154	0.275824	0.282766	0.266508	0.271806	0.281304	0.277423	0.282263	0.284592	0.230067	0.234588	0.274089	0.27482	0.273678	0.259065	0.255274	0.267376	0.268837	0.283953	0.262353	0.286145	0.254955	0.283085	0.272399	0.256736	0.282766	0.248151
GDPv2-646	0.277194	0.262535	0.262216	0.281624	0.293954	0.287241	0.26934	0.276783	0.275961	0.279112	0.279478	0.269431	0.273724	0.268335	0.279478	0.272262	0.279341	0.268152	0.28546	0.275276	0.267513	0.274865	0.238013	0.271121	0.284638	0.263175	0.272399	0.285734	0.276007	0.28103	0.279889	0.228925	0.229427	0.272217	0.268289	0.275733	0.263768	0.246918	0.262855	0.26596	0.280254	0.262855	0.285734	0.257466	0.27966	0.269157	0.263357	0.283177	0.252671
GDPv2-647	0.264545	0.261759	0.261987	0.283405	0.281304	0.274317	0.25806	0.267878	0.257192	0.270207	0.259521	0.266189	0.252306	0.256599	0.266645	0.278793	0.258106	0.250114	0.273541	0.272308	0.253311	0.263403	0.193579	0.270162	0.283405	0.256827	0.272171	0.279295	0.265549	0.26217	0.280848	0.194356	0.193488	0.25427	0.260937	0.264179	0.251667	0.242853	0.245182	0.265732	0.263403	0.239702	0.272993	0.25532	0.269294	0.280711	0.252991	0.26523	0.26459
GDPv2-648	0.264088	0.254909	0.255959	0.284958	0.259476	0.274683	0.257969	0.25153	0.270436	0.272582	0.278884	0.280619	0.269842	0.262535	0.273952	0.264453	0.267239	0.251667	0.268883	0.272491	0.249475	0.273906	0.212942	0.260298	0.277651	0.232989	0.272445	0.280574	0.254863	0.277788	0.279569	0.220751	0.222988	0.250434	0.265595	0.267467	0.250023	0.242214	0.248835	0.255959	0.264225	0.242716	0.255	0.256325	0.268015	0.277331	0.246872	0.257284	0.255183
GDPv2-649	0.264408	0.24984	0.249247	0.282355	0.286465	0.26934	0.261302	0.268015	0.268198	0.285049	0.266417	0.269157	0.263494	0.262124	0.268426	0.265047	0.267193	0.258106	0.281807	0.275094	0.253539	0.268198	0.208147	0.268198	0.275048	0.254133	0.257603	0.278245	0.267148	0.272262	0.280985	0.211937	0.208512	0.255046	0.267833	0.27345	0.249612	0.236323	0.237921	0.241575	0.266828	0.24605	0.266371	0.2529	0.273267	0.263403	0.251119	0.272399	0.236506
GDPv2-650	0.285597	0.261531	0.261485	0.304548	0.29578	0.286054	0.283679	0.288839	0.285917	0.285871	0.300575	0.288793	0.290164	0.282766	0.290985	0.288154	0.293406	0.279386	0.302082	0.286876	0.272993	0.291214	0.267604	0.263449	0.293862	0.277788	0.287378	0.298794	0.268974	0.293634	0.284912	0.261987	0.264864	0.270299	0.276875	0.292995	0.266143	0.247831	0.258562	0.271075	0.271395	0.263586	0.275779	0.268974	0.27555	0.275368	0.248379	0.28683	0.268837
GDPv2-651	0.259978	0.233537	0.233948	0.27893	0.276646	0.257512	0.263723	0.263951	0.274911	0.258151	0.266737	0.263449	0.271029	0.254772	0.259887	0.257969	0.273084	0.265093	0.268244	0.245091	0.248562	0.267787	0.273861	0.223765	0.261668	0.256644	0.259019	0.270527	0.249658	0.269203	0.260024	0.278473	0.287926	0.247785	0.247694	0.28272	0.243082	0.237465	0.236049	0.236962	0.242945	0.245456	0.246781	0.230021	0.242077	0.254681	0.234177	0.252626	0.258014
GDPv2-652	0.276555	0.247648	0.247694	0.291762	0.292949	0.279295	0.27619	0.281989	0.282446	0.279204	0.285414	0.276555	0.28441	0.27482	0.286419	0.279295	0.28957	0.270892	0.288656	0.27619	0.258836	0.288108	0.257923	0.259247	0.285734	0.264819	0.281441	0.291488	0.263038	0.286145	0.279432	0.254681	0.26249	0.271212	0.276327	0.290712	0.252991	0.246918	0.252352	0.262764	0.259521	0.266052	0.279067	0.258288	0.272536	0.273906	0.241255	0.281533	0.254772
GDPv2-653	0.29642	0.286784	0.286465	0.301671	0.283588	0.295324	0.301717	0.274911	0.300393	0.286921	0.291488	0.296968	0.291305	0.299616	0.289752	0.294958	0.300484	0.287378	0.301489	0.292584	0.279797	0.301397	0.277788	0.280756	0.302767	0.257101	0.285049	0.298931	0.285369	0.302722	0.301397	0.283679	0.288656	0.296191	0.282857	0.303178	0.285095	0.273998	0.268015	0.274774	0.288976	0.293771	0.290438	0.274591	0.287469	0.281807	0.273998	0.284775	0.286602
GDPv2-654	0.268746	0.269888	0.269842	0.291533	0.284866	0.275139	0.265549	0.271075	0.257192	0.283359	0.269568	0.274957	0.260343	0.268655	0.271577	0.277514	0.26797	0.256599	0.277742	0.284273	0.260617	0.2687	0.0870856	0.276372	0.280208	0.259019	0.273815	0.277194	0.271851	0.259613	0.284592	0.19326	0.19568	0.251986	0.261942	0.261713	0.257786	0.250525	0.259521	0.256507	0.279295	0.252032	0.27418	0.258243	0.279615	0.278519	0.269796	0.271075	0.267696
GDPv2-655	0.282309	0.279341	0.278564	0.297972	0.279432	0.290985	0.272719	0.269385	0.270573	0.283314	0.276646	0.288702	0.275094	0.27966	0.274454	0.291259	0.281898	0.26596	0.286008	0.287241	0.271349	0.281441	0.148689	0.284547	0.289296	0.241986	0.284638	0.290849	0.27893	0.276829	0.292127	0.200429	0.188876	0.267011	0.284273	0.2687	0.26523	0.257055	0.262764	0.263677	0.287469	0.266143	0.285734	0.27281	0.289524	0.290529	0.281259	0.276235	0.284547
GDPv2-656	0.260754	0.264636	0.264134	0.285643	0.285917	0.275642	0.26322	0.274774	0.256599	0.271166	0.26523	0.275459	0.252534	0.256462	0.258836	0.270527	0.268929	0.25363	0.272582	0.275733	0.240935	0.262809	0.0920632	0.273769	0.273769	0.255503	0.268015	0.280163	0.266052	0.256644	0.275322	0.199699	0.199014	0.259978	0.268563	0.269979	0.245502	0.248196	0.249247	0.251256	0.273313	0.253174	0.269385	0.263768	0.27144	0.273176	0.255868	0.276418	0.257603
GDPv2-657	0.289433	0.287195	0.287697	0.30875	0.278793	0.300758	0.288976	0.292675	0.280437	0.297561	0.289067	0.292903	0.284592	0.287789	0.294182	0.297196	0.291488	0.277103	0.30053	0.300301	0.279386	0.286647	0.137547	0.291762	0.301352	0.273952	0.293862	0.298703	0.288245	0.280208	0.30464	0.229747	0.224952	0.275505	0.284547	0.285414	0.275368	0.266737	0.276738	0.278473	0.300895	0.27418	0.296511	0.284775	0.296557	0.298201	0.293954	0.29167	0.288656
GDPv2-658	0.262809	0.257923	0.257421	0.278564	0.279843	0.275961	0.253037	0.267148	0.255731	0.267193	0.254407	0.265915	0.254863	0.257238	0.258151	0.268107	0.265412	0.243721	0.269248	0.267467	0.236414	0.259202	0.116312	0.26733	0.263129	0.253174	0.265047	0.272262	0.257877	0.254589	0.267787	0.189972	0.193214	0.249612	0.260298	0.258973	0.238606	0.238013	0.243538	0.245	0.259841	0.246826	0.27071	0.254133	0.26902	0.267833	0.25016	0.267787	0.253356
GDPv2-659	0.267604	0.256142	0.256827	0.291762	0.276327	0.279934	0.269614	0.278975	0.260343	0.27966	0.27482	0.275733	0.254178	0.27071	0.26733	0.278747	0.270664	0.259019	0.278336	0.280939	0.253174	0.267467	0.116084	0.275048	0.282629	0.256325	0.269568	0.28409	0.272445	0.264773	0.275687	0.195771	0.189789	0.258151	0.266097	0.266691	0.249703	0.240707	0.252534	0.252169	0.276875	0.25701	0.266463	0.270527	0.27893	0.283405	0.268746	0.272308	0.268381
GDPv2-1001	0.270481	0.275642	0.275961	0.285414	0.274546	0.287926	0.281441	0.271714	0.281761	0.293314	0.295141	0.290575	0.284547	0.287287	0.286556	0.275231	0.293999	0.276509	0.286967	0.28893	0.265732	0.278108	0.262261	0.286145	0.299662	0.257101	0.287241	0.291807	0.289296	0.294684	0.297379	0.244863	0.240798	0.27418	0.292721	0.275961	0.274683	0.259476	0.273678	0.285277	0.283222	0.268107	0.279112	0.269751	0.293954	0.288656	0.270892	0.286419	0.273176
GDPv2-660	0.271395	0.262946	0.261896	0.284958	0.28304	0.281076	0.273952	0.279204	0.269705	0.263814	0.290575	0.276509	0.27861	0.279523	0.278153	0.271943	0.286236	0.260709	0.278382	0.269385	0.254863	0.262946	0.269203	0.27208	0.284684	0.266052	0.269522	0.285323	0.278793	0.290209	0.273267	0.248699	0.248379	0.28651	0.277834	0.282994	0.26902	0.250343	0.256873	0.271212	0.273906	0.276966	0.274363	0.251941	0.288017	0.277697	0.252717	0.290712	0.267513
GDPv2-661	0.287287	0.279386	0.277971	0.295369	0.279934	0.295598	0.283633	0.273267	0.28441	0.289387	0.286191	0.296237	0.279889	0.297424	0.291762	0.293223	0.295461	0.275687	0.292629	0.29231	0.266463	0.27829	0.233857	0.27555	0.305142	0.257832	0.279478	0.29747	0.291305	0.29441	0.296648	0.254544	0.254407	0.289341	0.287241	0.29304	0.268472	0.268061	0.269477	0.282172	0.28578	0.282629	0.285688	0.276966	0.290209	0.291762	0.269705	0.285688	0.279021
GDPv2-662	0.29473	0.274774	0.273541	0.300804	0.303818	0.298475	0.28441	0.291762	0.284821	0.280117	0.294639	0.296739	0.289159	0.300941	0.282492	0.299662	0.29852	0.279934	0.296054	0.288976	0.265412	0.28135	0.271988	0.277788	0.300621	0.278153	0.290027	0.298794	0.284592	0.303498	0.299068	0.264088	0.263586	0.288474	0.297059	0.308339	0.277377	0.257238	0.267604	0.281578	0.287287	0.287515	0.287926	0.272628	0.294913	0.284866	0.268472	0.297607	0.287104
GDPv2-663	0.268974	0.275505	0.275094	0.280985	0.281441	0.275368	0.272902	0.272308	0.266737	0.266508	0.290438	0.273724	0.288976	0.283862	0.27208	0.268974	0.283359	0.267787	0.277423	0.265504	0.257832	0.268746	0.264499	0.276327	0.282263	0.267193	0.273495	0.277057	0.276464	0.295278	0.285734	0.265367	0.263768	0.289387	0.278336	0.273541	0.273815	0.266737	0.269248	0.271532	0.267741	0.278382	0.272765	0.254087	0.288154	0.271532	0.257421	0.293954	0.261531
GDPv2-664	0.286191	0.279021	0.278519	0.291168	0.293634	0.29304	0.271395	0.286236	0.276738	0.276235	0.283907	0.282446	0.280345	0.270025	0.278153	0.282537	0.276829	0.268381	0.282766	0.286739	0.263449	0.270436	0.259704	0.273724	0.29199	0.275733	0.276829	0.294913	0.271303	0.283085	0.292629	0.24605	0.242625	0.281396	0.274089	0.279067	0.26491	0.258745	0.254224	0.26217	0.277742	0.269203	0.278656	0.256781	0.289387	0.273678	0.250891	0.298749	0.260663
GDPv2-665	0.286784	0.281076	0.28103	0.303178	0.301991	0.294456	0.29199	0.292036	0.286465	0.28651	0.298657	0.291716	0.295461	0.290894	0.296191	0.293725	0.297333	0.279204	0.29368	0.287332	0.271714	0.280985	0.268974	0.291122	0.292036	0.281259	0.286739	0.296054	0.286602	0.303498	0.291305	0.258517	0.256096	0.304366	0.29505	0.292447	0.276555	0.272308	0.271075	0.290346	0.281807	0.294182	0.285825	0.264773	0.298292	0.284318	0.259613	0.305462	0.274774
GDPv2-666	0.259019	0.244086	0.243949	0.277788	0.275596	0.259476	0.262307	0.258973	0.281259	0.261759	0.265138	0.259658	0.276281	0.248059	0.265869	0.252808	0.255685	0.253265	0.265823	0.250617	0.255548	0.262535	0.268335	0.23404	0.254863	0.251119	0.251667	0.266371	0.244132	0.26733	0.254681	0.257695	0.266143	0.258334	0.254863	0.278108	0.237282	0.232761	0.238743	0.242488	0.234679	0.250525	0.242716	0.227966	0.254818	0.25226	0.23952	0.260343	0.260252
GDPv2-667	0.249429	0.226368	0.22687	0.263266	0.261896	0.237739	0.244223	0.242077	0.267102	0.257284	0.258288	0.249977	0.264956	0.258197	0.248333	0.247785	0.258334	0.261028	0.257969	0.243949	0.239748	0.254041	0.286967	0.198237	0.258151	0.250206	0.242899	0.245	0.246781	0.267239	0.260161	0.287104	0.295917	0.231848	0.239976	0.275276	0.229884	0.225546	0.212987	0.236917	0.229838	0.237647	0.239154	0.220842	0.245411	0.220568	0.243812	0.251941	0.251484
GDPv2-668	0.270847	0.265869	0.265915	0.284318	0.290072	0.279158	0.275322	0.279569	0.279021	0.2745	0.276418	0.273678	0.27998	0.272399	0.277423	0.266554	0.277651	0.265093	0.275094	0.265184	0.266737	0.267513	0.278793	0.25564	0.273267	0.267239	0.269705	0.284227	0.267011	0.285277	0.287606	0.257558	0.259339	0.271166	0.269796	0.28957	0.263083	0.243584	0.24637	0.257055	0.267878	0.265275	0.262581	0.261531	0.269203	0.265458	0.218102	0.280117	0.270162
GDPv2-669	0.288519	0.27587	0.276555	0.302448	0.310759	0.29747	0.277834	0.293314	0.292401	0.296465	0.295187	0.299479	0.292629	0.295278	0.296739	0.287697	0.302813	0.274089	0.29578	0.304868	0.268061	0.284455	0.243219	0.28957	0.295415	0.286921	0.299799	0.296237	0.284958	0.289433	0.304092	0.251941	0.250251	0.286921	0.294593	0.289524	0.277286	0.269751	0.278656	0.282766	0.296511	0.283588	0.293132	0.279112	0.29473	0.295552	0.268837	0.299342	0.278519
GDPv2-670	0.295095	0.292949	0.292812	0.306649	0.29167	0.309983	0.293543	0.285277	0.299708	0.296283	0.307243	0.309252	0.297105	0.306695	0.304685	0.295369	0.31012	0.289981	0.307014	0.298931	0.285688	0.299799	0.27281	0.297059	0.294776	0.259156	0.301169	0.309846	0.288976	0.305964	0.311216	0.259339	0.256827	0.295506	0.288382	0.297561	0.283314	0.28272	0.286236	0.295095	0.290666	0.290164	0.304183	0.279934	0.304137	0.296465	0.290666	0.294776	0.296237
GDPv2-671	0.256233	0.261211	0.261439	0.275459	0.282035	0.277514	0.258791	0.277742	0.266691	0.282629	0.286008	0.282629	0.257603	0.266006	0.270481	0.266371	0.2824	0.260617	0.276007	0.282811	0.244543	0.259567	0.228194	0.268152	0.273998	0.255914	0.293177	0.283588	0.271486	0.273495	0.278656	0.202393	0.195132	0.251895	0.27144	0.260709	0.24573	0.245593	0.265275	0.269568	0.272719	0.250388	0.266143	0.25121	0.276509	0.264636	0.257101	0.272262	0.255183
GDPv2-672	0.344598	0.342634	0.342588	0.337428	0.347475	0.341949	0.343776	0.342634	0.347383	0.343776	0.348525	0.352361	0.336926	0.348342	0.340214	0.344963	0.351493	0.343867	0.349119	0.350169	0.338935	0.344826	0.333181	0.342543	0.343547	0.334962	0.338889	0.338798	0.343776	0.352909	0.342451	0.329208	0.322221	0.343821	0.345283	0.319938	0.340122	0.332861	0.345785	0.334368	0.341995	0.337474	0.336149	0.334186	0.336469	0.346242	0.334231	0.34236	0.336332
GDPv2-673	0.349256	0.342725	0.342132	0.348571	0.324642	0.35227	0.34889	0.324733	0.349758	0.338296	0.355284	0.353914	0.345876	0.349256	0.347064	0.348525	0.350489	0.342314	0.345191	0.345602	0.339392	0.348114	0.346972	0.349758	0.353685	0.299616	0.34784	0.358161	0.341401	0.35985	0.355147	0.33825	0.338296	0.355695	0.350306	0.346607	0.356288	0.328295	0.337748	0.344232	0.341081	0.347977	0.347383	0.344141	0.343867	0.358846	0.331765	0.339529	0.349027
GDPv2-674	0.309617	0.292036	0.291899	0.320258	0.314047	0.313271	0.315645	0.319618	0.303635	0.285049	0.313362	0.300941	0.320943	0.302128	0.306695	0.299479	0.311216	0.295552	0.299434	0.2961	0.293634	0.302174	0.304411	0.311764	0.309663	0.289022	0.304366	0.32382	0.307882	0.321217	0.316148	0.29916	0.302493	0.308658	0.298977	0.317107	0.308156	0.292675	0.292629	0.292355	0.295598	0.304959	0.316239	0.304137	0.314275	0.314458	0.29231	0.314778	0.309572
GDPv2-675	0.292766	0.289615	0.289113	0.308887	0.303315	0.293132	0.289296	0.301306	0.281213	0.289478	0.311033	0.287287	0.291031	0.287287	0.294502	0.290392	0.298566	0.280711	0.293908	0.284821	0.277057	0.289159	0.287834	0.303955	0.286876	0.284227	0.306786	0.310987	0.295872	0.31496	0.302493	0.266782	0.26354	0.289889	0.286145	0.303452	0.287743	0.286054	0.282811	0.287926	0.289341	0.285551	0.296648	0.281167	0.29852	0.285643	0.284592	0.308978	0.282857
GDPv2-676	0.305964	0.294319	0.294639	0.32108	0.307745	0.313545	0.303863	0.301626	0.312586	0.295369	0.326879	0.315828	0.323774	0.311809	0.308978	0.297196	0.319892	0.301671	0.312677	0.303955	0.292995	0.310211	0.296648	0.312038	0.306466	0.284455	0.312129	0.320349	0.306421	0.327153	0.315326	0.293314	0.298292	0.307288	0.308932	0.313271	0.305873	0.284729	0.292173	0.298292	0.300073	0.299205	0.301169	0.298931	0.313636	0.308339	0.29231	0.309298	0.295872
GDPv2-677	0.307745	0.303498	0.302813	0.324779	0.331994	0.327747	0.311764	0.318477	0.310805	0.313408	0.327473	0.314412	0.326194	0.323272	0.326468	0.306101	0.327153	0.309206	0.327518	0.312951	0.297516	0.314732	0.318157	0.321125	0.327427	0.312997	0.315919	0.325053	0.305736	0.326742	0.311535	0.301032	0.299616	0.318659	0.321125	0.327107	0.30948	0.303955	0.305644	0.325372	0.311353	0.311307	0.314915	0.303178	0.318066	0.324824	0.288611	0.327975	0.31254
GDPv2-678	0.272217	0.259932	0.258791	0.283405	0.28441	0.276327	0.271669	0.278473	0.265686	0.265549	0.282537	0.269385	0.277149	0.268746	0.286647	0.273587	0.282857	0.253037	0.279204	0.265823	0.258699	0.258562	0.263266	0.27756	0.283131	0.26185	0.269796	0.28441	0.277697	0.275413	0.271623	0.239565	0.234588	0.279934	0.273541	0.277331	0.259521	0.249064	0.253037	0.265915	0.261485	0.272765	0.266143	0.264088	0.272765	0.272491	0.259841	0.27418	0.259567
GDPv2-679	0.276783	0.281578	0.280437	0.280939	0.27007	0.282994	0.275961	0.26596	0.27692	0.2882	0.290209	0.274683	0.283268	0.279889	0.281533	0.280254	0.28514	0.272673	0.280391	0.285734	0.263083	0.277012	0.265367	0.286967	0.299023	0.250343	0.289159	0.287697	0.280071	0.285643	0.290803	0.256188	0.255411	0.288611	0.290438	0.287743	0.275596	0.263586	0.271303	0.288565	0.277194	0.280528	0.287424	0.262627	0.295232	0.275413	0.263951	0.295278	0.258014
GDPv2-680	0.275505	0.280756	0.280985	0.287971	0.290072	0.300256	0.262718	0.289707	0.268974	0.274774	0.277605	0.283085	0.283268	0.260617	0.276966	0.293862	0.275185	0.262809	0.279843	0.284547	0.263997	0.268883	0.246826	0.2961	0.285414	0.253082	0.282035	0.302311	0.263175	0.27861	0.283314	0.179286	0.151932	0.260937	0.277194	0.250662	0.262627	0.255731	0.253037	0.251393	0.282218	0.251302	0.296557	0.265823	0.287743	0.295415	0.275276	0.283588	0.287971
GDPv2-681	0.305279	0.303041	0.30327	0.319847	0.325875	0.318796	0.299982	0.310622	0.309526	0.31012	0.318066	0.307471	0.313864	0.316878	0.32318	0.309389	0.326788	0.305736	0.312631	0.31423	0.283999	0.297561	0.292675	0.315737	0.325235	0.303863	0.30843	0.318568	0.310942	0.321993	0.313179	0.284592	0.265915	0.322039	0.316559	0.295872	0.307562	0.297105	0.302174	0.319801	0.310531	0.30738	0.296831	0.303635	0.308658	0.301169	0.303041	0.334094	0.292355
GDPv2-682	0.382409	0.384008	0.383962	0.379624	0.381633	0.383505	0.382866	0.377797	0.381542	0.381131	0.392182	0.386793	0.388529	0.386611	0.378208	0.384693	0.381816	0.379761	0.379532	0.385789	0.381131	0.385195	0.389716	0.389762	0.381907	0.375422	0.389944	0.381268	0.387615	0.389807	0.384921	0.396246	0.391908	0.385926	0.384282	0.390903	0.398393	0.379532	0.396657	0.384601	0.379806	0.377295	0.38757	0.390812	0.380857	0.396109	0.382181	0.380172	0.394602
GDPv2-683	0.260252	0.266508	0.266828	0.2803	0.267787	0.279797	0.272308	0.263312	0.2529	0.261531	0.272856	0.272765	0.262079	0.26628	0.272947	0.275779	0.273267	0.248105	0.270892	0.271029	0.255229	0.259658	0.183624	0.279478	0.278564	0.228514	0.265321	0.282309	0.261622	0.268381	0.276738	0.198283	0.185268	0.258471	0.267239	0.265184	0.255137	0.233903	0.241894	0.258608	0.276829	0.255503	0.269248	0.265001	0.278336	0.274226	0.266234	0.264316	0.260389
GDPv2-685	0.270344	0.255411	0.25637	0.291396	0.293497	0.283314	0.254635	0.273313	0.282994	0.27144	0.284227	0.284684	0.271897	0.278838	0.28167	0.27208	0.276875	0.259932	0.281624	0.281852	0.259658	0.269751	0.229793	0.257603	0.266371	0.261165	0.280071	0.286282	0.25363	0.280939	0.276783	0.2334	0.229975	0.272125	0.280619	0.280939	0.254635	0.244452	0.250434	0.268518	0.269294	0.265595	0.261165	0.260937	0.274363	0.262764	0.246735	0.280893	0.267193
GDPv2-686	0.268381	0.251347	0.252215	0.288976	0.288885	0.275413	0.262992	0.27966	0.27144	0.280345	0.278427	0.276418	0.27313	0.269385	0.270847	0.268107	0.286054	0.267924	0.280026	0.275596	0.261622	0.280208	0.239337	0.256188	0.277834	0.261576	0.27144	0.290255	0.257695	0.279706	0.278838	0.241027	0.24436	0.253082	0.265778	0.280163	0.250662	0.240205	0.248744	0.259521	0.258836	0.251028	0.269979	0.247831	0.261074	0.258608	0.245137	0.271532	0.258836
GDPv2-687	0.287515	0.281167	0.280756	0.305644	0.301808	0.295461	0.287058	0.297059	0.290849	0.288702	0.31254	0.300301	0.299753	0.296374	0.303681	0.293725	0.305644	0.28304	0.308658	0.296191	0.269888	0.281624	0.28167	0.280619	0.285551	0.280071	0.297242	0.302996	0.288976	0.306055	0.282994	0.269203	0.266234	0.29779	0.301717	0.30021	0.2803	0.272217	0.276738	0.291625	0.286739	0.288976	0.284729	0.276007	0.298201	0.280665	0.26491	0.304822	0.272765
GDPv2-688	0.271988	0.264453	0.264134	0.29304	0.291579	0.281852	0.263403	0.273678	0.278793	0.278564	0.28925	0.286145	0.29199	0.285962	0.283953	0.275733	0.281989	0.265869	0.283359	0.273815	0.266234	0.277971	0.266143	0.261531	0.280254	0.269111	0.270938	0.283633	0.269888	0.298201	0.283359	0.250845	0.257375	0.27587	0.282629	0.283131	0.259658	0.249932	0.261668	0.265869	0.258517	0.268244	0.264636	0.25564	0.277925	0.265595	0.230204	0.285551	0.263449
GDPv2-689	0.270253	0.2608	0.260115	0.286647	0.285003	0.273084	0.268974	0.274683	0.271669	0.266691	0.281304	0.277925	0.272628	0.281852	0.27071	0.266691	0.285643	0.26048	0.273404	0.271623	0.253448	0.260617	0.232259	0.264453	0.289204	0.263083	0.257512	0.281167	0.261394	0.297561	0.265641	0.240342	0.241666	0.277149	0.278245	0.26523	0.25975	0.253676	0.259293	0.262764	0.259795	0.27418	0.266097	0.25637	0.278108	0.271897	0.261713	0.296785	0.256325
GDPv2-690	0.293817	0.278793	0.27829	0.29505	0.303818	0.293451	0.296831	0.296694	0.287469	0.293086	0.30706	0.298109	0.289707	0.309069	0.30021	0.289981	0.310302	0.28441	0.30464	0.295735	0.277012	0.288474	0.281396	0.285917	0.294684	0.291031	0.281989	0.301352	0.288245	0.299662	0.291031	0.270207	0.271075	0.300164	0.294136	0.301489	0.287241	0.270481	0.27418	0.29473	0.29505	0.29747	0.283816	0.27345	0.290255	0.288793	0.274226	0.299251	0.279615
GDPv2-691	0.286008	0.277834	0.278336	0.300027	0.299662	0.288656	0.289022	0.292903	0.285871	0.284638	0.30327	0.293406	0.29231	0.298246	0.29368	0.288565	0.304959	0.278884	0.302128	0.297333	0.274683	0.27893	0.282446	0.288885	0.279478	0.277742	0.291168	0.29473	0.298794	0.29642	0.293725	0.267422	0.26628	0.301945	0.299114	0.295415	0.277605	0.269066	0.275322	0.290392	0.288519	0.290575	0.29199	0.271851	0.304183	0.281441	0.270527	0.306603	0.279021
GDPv2-692	0.27039	0.2666	0.266189	0.293908	0.292264	0.283542	0.276327	0.2824	0.280026	0.280437	0.29231	0.281441	0.295324	0.280345	0.276144	0.265915	0.283314	0.275322	0.279021	0.274409	0.258517	0.267148	0.273313	0.270436	0.285049	0.272354	0.277286	0.289524	0.275139	0.294684	0.285323	0.272902	0.276235	0.29199	0.284136	0.287013	0.264271	0.267148	0.270481	0.265093	0.266052	0.280711	0.276281	0.258699	0.29094	0.278793	0.251347	0.297927	0.265778
GDPv2-693	0.278108	0.273039	0.272902	0.295232	0.287013	0.292447	0.270618	0.270664	0.277423	0.282674	0.286693	0.288793	0.275916	0.282674	0.285323	0.279112	0.286008	0.275094	0.292858	0.285323	0.266417	0.279615	0.23098	0.282903	0.29094	0.254224	0.283451	0.291944	0.277103	0.290255	0.294684	0.222166	0.218924	0.26628	0.276418	0.267696	0.265047	0.248835	0.25911	0.268883	0.287013	0.25911	0.287013	0.260206	0.289067	0.277742	0.262353	0.279067	0.256873
GDPv2-694	0.343091	0.345602	0.345831	0.33382	0.343776	0.346835	0.330578	0.337565	0.334368	0.316148	0.323089	0.330304	0.315874	0.324916	0.321262	0.339437	0.322861	0.321354	0.338661	0.329756	0.330121	0.324596	0.291488	0.328158	0.330715	0.309161	0.326605	0.346424	0.315508	0.32318	0.326788	0.314915	0.313682	0.332176	0.319664	0.342817	0.338433	0.301671	0.319436	0.323089	0.32213	0.331583	0.339118	0.325464	0.319253	0.330852	0.317015	0.323774	0.336104
GDPv2-695	0.240707	0.243219	0.24226	0.265321	0.271349	0.257877	0.238424	0.249338	0.250069	0.258699	0.255594	0.262992	0.246278	0.24911	0.258882	0.258973	0.25226	0.226185	0.248151	0.259521	0.239976	0.254909	0.197141	0.251621	0.2666	0.24605	0.254726	0.25911	0.240707	0.250754	0.263494	0.186592	0.179149	0.237099	0.249064	0.250023	0.234862	0.229427	0.22308	0.234953	0.243949	0.229016	0.238835	0.246096	0.252854	0.251758	0.240022	0.255274	0.255822
GDPv2-696	0.252991	0.24847	0.249338	0.274135	0.273039	0.262307	0.24057	0.253311	0.245548	0.265047	0.253904	0.268974	0.254178	0.261394	0.252078	0.269431	0.262992	0.238013	0.265458	0.26523	0.242945	0.253128	0.154352	0.264453	0.265732	0.24299	0.266463	0.258334	0.250708	0.25153	0.261439	0.157686	0.146041	0.230295	0.259613	0.245776	0.236003	0.220157	0.239474	0.241392	0.261713	0.228149	0.258425	0.260572	0.264408	0.266052	0.257055	0.254224	0.25395
GDPv2-697	0.253265	0.245913	0.245776	0.273404	0.275961	0.261302	0.247785	0.258699	0.248835	0.264316	0.247694	0.261759	0.254544	0.258654	0.253539	0.264225	0.253037	0.237556	0.258151	0.256279	0.241757	0.249566	0.194082	0.259521	0.27176	0.237145	0.245639	0.270481	0.252717	0.262216	0.264179	0.183533	0.176546	0.234862	0.250571	0.250069	0.240022	0.210567	0.222395	0.234542	0.260069	0.233537	0.248288	0.249703	0.262124	0.246598	0.246096	0.249658	0.234314
GDPv2-698	0.329162	0.320349	0.320395	0.330578	0.341721	0.336469	0.33245	0.338159	0.333775	0.310074	0.335647	0.334003	0.337108	0.32761	0.329985	0.320577	0.341721	0.3235	0.33688	0.31939	0.311353	0.327107	0.322313	0.336058	0.317792	0.316513	0.321902	0.344278	0.321034	0.339026	0.339437	0.322358	0.326057	0.335419	0.313134	0.340488	0.322587	0.319436	0.322952	0.32213	0.315508	0.327244	0.32318	0.315737	0.321673	0.316559	0.311855	0.331309	0.322541
GDPv2-699	0.284958	0.279889	0.279295	0.296876	0.28546	0.298201	0.291442	0.280985	0.285734	0.282126	0.302219	0.29473	0.291899	0.291351	0.294456	0.286145	0.290666	0.274363	0.292949	0.28715	0.274911	0.287378	0.286328	0.285734	0.292127	0.261896	0.287561	0.298246	0.268244	0.298566	0.28957	0.265367	0.265595	0.295872	0.292218	0.292173	0.27144	0.268289	0.277286	0.291442	0.279523	0.289067	0.284547	0.27619	0.295552	0.288702	0.27861	0.292036	0.280802
GDPv2-700	0.291762	0.287789	0.287104	0.303955	0.304868	0.302996	0.288291	0.294913	0.298201	0.284638	0.31012	0.298429	0.299708	0.300164	0.299799	0.290483	0.298475	0.276327	0.300849	0.292584	0.276966	0.27555	0.287743	0.291716	0.299753	0.284227	0.291442	0.299936	0.284181	0.318066	0.287606	0.275276	0.274409	0.306512	0.299753	0.295232	0.278701	0.271714	0.285643	0.294319	0.285871	0.297333	0.292264	0.272399	0.307288	0.291488	0.285506	0.310896	0.28514
GDPv2-701	0.270801	0.268198	0.267422	0.290849	0.27313	0.2824	0.260937	0.261805	0.275779	0.272262	0.277468	0.27966	0.259202	0.268609	0.278108	0.272171	0.268107	0.257375	0.281076	0.275733	0.257558	0.265915	0.234177	0.269111	0.273952	0.236414	0.273587	0.286921	0.258836	0.27966	0.269842	0.21212	0.213353	0.265549	0.277057	0.258836	0.249612	0.244726	0.255914	0.269066	0.269203	0.256644	0.274683	0.25427	0.280391	0.270344	0.265641	0.271943	0.257512
GDPv2-702	0.291625	0.278793	0.278747	0.294045	0.295415	0.292629	0.28441	0.293497	0.278884	0.274546	0.298931	0.291168	0.289707	0.288611	0.291899	0.287332	0.292401	0.265138	0.291853	0.283679	0.276464	0.281624	0.276555	0.287287	0.295415	0.279067	0.281807	0.300712	0.275916	0.305325	0.284455	0.270025	0.270253	0.29505	0.294502	0.297561	0.289341	0.261622	0.273998	0.287971	0.2882	0.287241	0.288474	0.27208	0.292081	0.280665	0.278427	0.307014	0.270481
GDPv2-703	0.268472	0.257923	0.256873	0.283496	0.27893	0.273495	0.25669	0.262124	0.26459	0.279158	0.288017	0.276875	0.269111	0.275231	0.272765	0.273587	0.269614	0.262901	0.278564	0.278062	0.252763	0.262398	0.252123	0.25911	0.276464	0.246324	0.273998	0.279569	0.274317	0.276692	0.282218	0.21865	0.211846	0.259841	0.273724	0.261165	0.253493	0.234907	0.249018	0.265001	0.272262	0.255229	0.274089	0.248927	0.278153	0.27313	0.25564	0.271258	0.271532
GDPv2-704	0.283542	0.268152	0.267741	0.300119	0.290894	0.291396	0.281167	0.27692	0.292173	0.288474	0.292949	0.292127	0.284912	0.282903	0.288656	0.286191	0.28651	0.286099	0.294821	0.292127	0.27039	0.285871	0.220796	0.258562	0.290985	0.26386	0.2803	0.29199	0.282903	0.290483	0.304411	0.251621	0.258243	0.278473	0.283222	0.278793	0.257786	0.262855	0.262718	0.267741	0.279295	0.273678	0.270801	0.26902	0.279067	0.29094	0.277742	0.295826	0.270344
GDPv2-705	0.273358	0.267559	0.267604	0.290392	0.261165	0.278199	0.275642	0.252032	0.283359	0.280756	0.288337	0.283862	0.280117	0.284318	0.285871	0.274454	0.283451	0.268061	0.287561	0.277925	0.265869	0.280345	0.269431	0.275596	0.290666	0.228103	0.279615	0.285095	0.278108	0.288793	0.283359	0.260617	0.261028	0.273039	0.280711	0.280756	0.268518	0.264179	0.27345	0.279843	0.277057	0.265504	0.269203	0.263403	0.283496	0.287241	0.279249	0.271486	0.271669
GDPv2-706	0.262353	0.248699	0.247922	0.278108	0.258471	0.266097	0.268472	0.251895	0.265412	0.264545	0.270207	0.265915	0.268107	0.264271	0.261531	0.262353	0.270984	0.257786	0.266326	0.265732	0.24774	0.270253	0.188373	0.248881	0.276646	0.232533	0.262672	0.268792	0.263814	0.272308	0.269157	0.240661	0.245913	0.25911	0.264042	0.266919	0.25121	0.247968	0.246187	0.24911	0.258471	0.255411	0.251804	0.254772	0.266919	0.273221	0.253996	0.266052	0.257923
GDPv2-707	0.276144	0.269522	0.269568	0.296739	0.301032	0.293406	0.282994	0.293908	0.286328	0.279615	0.299525	0.291396	0.287469	0.295415	0.294776	0.279067	0.301945	0.270299	0.290985	0.281989	0.261074	0.272719	0.267559	0.27893	0.295917	0.273632	0.276829	0.301032	0.285369	0.30537	0.287515	0.248881	0.252306	0.290346	0.292903	0.286191	0.272491	0.262855	0.266097	0.281441	0.270253	0.284729	0.277925	0.273221	0.29505	0.279615	0.267239	0.29884	0.262581
GDPv2-708	0.274957	0.282583	0.281715	0.308247	0.30158	0.298064	0.289752	0.299205	0.291625	0.287469	0.29989	0.290027	0.285734	0.29779	0.30327	0.284912	0.305873	0.284364	0.300484	0.290575	0.271212	0.280574	0.272947	0.294273	0.300575	0.281396	0.294365	0.304503	0.282629	0.30263	0.291351	0.267239	0.265641	0.299023	0.292721	0.293954	0.278975	0.278656	0.284729	0.290666	0.290803	0.288474	0.277194	0.277605	0.296785	0.284273	0.281122	0.307151	0.277742
GDPv2-709	0.296922	0.294136	0.294365	0.311216	0.313956	0.303041	0.307334	0.303544	0.304914	0.291168	0.306512	0.299297	0.303498	0.307517	0.308978	0.294182	0.314778	0.29336	0.30875	0.295369	0.282126	0.303087	0.277286	0.296511	0.320258	0.297881	0.292766	0.303726	0.299845	0.315097	0.309206	0.280985	0.284044	0.309115	0.31012	0.301671	0.289433	0.27724	0.291807	0.297927	0.301991	0.298018	0.281259	0.300849	0.303589	0.299205	0.296694	0.323728	0.279432
GDPv2-710	0.270938	0.269157	0.269294	0.272171	0.273632	0.267833	0.277331	0.276464	0.26249	0.273861	0.286921	0.274774	0.276783	0.273952	0.272582	0.269659	0.279295	0.259065	0.272902	0.279158	0.254955	0.257192	0.270299	0.277377	0.284136	0.26386	0.283222	0.277651	0.274409	0.277423	0.276555	0.261028	0.260526	0.277468	0.280665	0.294045	0.271577	0.260572	0.259065	0.279432	0.271623	0.275505	0.283953	0.26354	0.285277	0.261348	0.255092	0.29199	0.251712
GDPv2-711	0.265047	0.257329	0.257649	0.282811	0.265549	0.284227	0.273815	0.260617	0.258608	0.269248	0.27966	0.27692	0.277377	0.278199	0.280574	0.28304	0.287652	0.256553	0.275048	0.279204	0.254635	0.263449	0.255731	0.275505	0.28135	0.228925	0.278519	0.283177	0.26733	0.272536	0.268015	0.19842	0.170792	0.265549	0.278975	0.263951	0.257192	0.239611	0.249247	0.275733	0.268472	0.26249	0.275322	0.2666	0.2824	0.281578	0.257329	0.270847	0.272856
GDPv2-712	0.320395	0.317335	0.316924	0.332039	0.333592	0.324505	0.329528	0.331948	0.313042	0.321856	0.335647	0.32624	0.346607	0.329619	0.328249	0.317198	0.341264	0.317472	0.320349	0.324048	0.309435	0.324733	0.317289	0.323546	0.322815	0.315143	0.317883	0.324459	0.330898	0.336743	0.325464	0.304092	0.301945	0.322815	0.328203	0.320577	0.315919	0.314412	0.317746	0.318751	0.328203	0.319573	0.312768	0.318933	0.329985	0.312905	0.309937	0.335784	0.305005
GDPv2-713	0.244315	0.256873	0.25701	0.271577	0.274226	0.268426	0.230158	0.254863	0.251484	0.258654	0.265047	0.272719	0.250251	0.251073	0.266052	0.259384	0.261348	0.24194	0.266097	0.263586	0.240935	0.254498	0.215453	0.263631	0.262353	0.23815	0.273587	0.270299	0.257923	0.255914	0.272217	0.171934	0.15079	0.236049	0.261713	0.239565	0.228697	0.22107	0.238835	0.252169	0.254863	0.231071	0.263266	0.232989	0.260846	0.25564	0.2334	0.259247	0.254315
GDPv2-714	0.251256	0.254224	0.254726	0.27724	0.271212	0.269431	0.232898	0.258151	0.25669	0.256462	0.251165	0.264773	0.260206	0.257832	0.262124	0.261942	0.260526	0.243584	0.263449	0.257649	0.246415	0.258243	0.195817	0.249292	0.260435	0.235684	0.259613	0.275596	0.242397	0.26386	0.260435	0.183807	0.165403	0.244908	0.252763	0.235638	0.236186	0.223993	0.235821	0.251347	0.257969	0.236551	0.25669	0.241392	0.257466	0.248881	0.245913	0.259247	0.245274
GDPv2-715	0.246141	0.243538	0.243493	0.252671	0.264271	0.258562	0.247146	0.259887	0.241164	0.252717	0.266782	0.264956	0.249429	0.263586	0.268426	0.258745	0.272399	0.234451	0.256507	0.259658	0.212987	0.230386	0.236095	0.275596	0.269294	0.24025	0.270847	0.268381	0.268244	0.257558	0.259795	0.182619	0.147228	0.264819	0.271395	0.251621	0.249521	0.224176	0.238013	0.263586	0.255229	0.256188	0.266097	0.257558	0.276281	0.266052	0.261074	0.277788	0.256781
GDPv2-716	0.280026	0.278427	0.278382	0.299799	0.299616	0.297653	0.269522	0.284364	0.288291	0.283953	0.281304	0.288611	0.280482	0.277377	0.282035	0.289615	0.288291	0.278564	0.296237	0.287424	0.271988	0.285734	0.248242	0.27313	0.291762	0.274774	0.28135	0.294958	0.27418	0.293634	0.288565	0.238424	0.242579	0.278793	0.281441	0.278199	0.262672	0.255594	0.266508	0.268792	0.284821	0.269979	0.287104	0.264408	0.280574	0.274454	0.255685	0.287926	0.254224
GDPv2-717	0.336652	0.332039	0.332907	0.351859	0.349758	0.347246	0.334551	0.349575	0.326651	0.342406	0.34679	0.346698	0.340944	0.336743	0.341584	0.341036	0.346287	0.331172	0.341081	0.347155	0.323683	0.334231	0.303955	0.338067	0.346561	0.327838	0.351585	0.348753	0.337108	0.335008	0.339985	0.300712	0.309983	0.321902	0.346013	0.339666	0.320851	0.322084	0.33656	0.338204	0.344004	0.322861	0.346013	0.342314	0.340944	0.343136	0.32592	0.336149	0.338433
GDPv2-718	0.243401	0.260709	0.260115	0.267285	0.269203	0.265686	0.239931	0.254315	0.248196	0.257466	0.258928	0.267056	0.254635	0.262216	0.260024	0.261942	0.260343	0.243493	0.265093	0.260115	0.240935	0.251758	0.223217	0.268563	0.267102	0.236506	0.264088	0.266828	0.25701	0.258836	0.270116	0.180153	0.158188	0.240524	0.259978	0.244132	0.234085	0.219244	0.234999	0.24742	0.259247	0.234085	0.263631	0.238652	0.266874	0.257558	0.240433	0.256599	0.250662
GDPv2-719	0.288519	0.280071	0.279934	0.308384	0.30537	0.301763	0.300119	0.297424	0.302722	0.288519	0.30295	0.291716	0.295826	0.30158	0.305142	0.291168	0.309298	0.289341	0.304	0.297196	0.27007	0.295324	0.272354	0.296146	0.305644	0.291122	0.286099	0.29779	0.299479	0.310165	0.295232	0.279249	0.278747	0.301443	0.300256	0.295735	0.282309	0.26765	0.282857	0.294913	0.296968	0.290894	0.279797	0.291716	0.30158	0.297744	0.292675	0.313499	0.268381
GDPv2-720	0.220659	0.223993	0.223582	0.237876	0.251576	0.253265	0.213535	0.239246	0.205727	0.231711	0.227692	0.241849	0.222212	0.227783	0.237739	0.247877	0.242168	0.20769	0.23203	0.234268	0.211526	0.22107	0.1844	0.25943	0.244178	0.202621	0.23267	0.252032	0.229701	0.219837	0.237784	0.072107	0.0168965	0.198694	0.236597	0.193625	0.208238	0.176135	0.195086	0.221664	0.243721	0.194264	0.242442	0.23509	0.247968	0.247237	0.233309	0.230569	0.243447
GDPv2-721	0.269157	0.260161	0.259932	0.295141	0.290757	0.274089	0.267604	0.2745	0.275596	0.27756	0.290894	0.281944	0.285232	0.291625	0.279295	0.274546	0.285095	0.260754	0.280163	0.276281	0.256279	0.269659	0.235455	0.273404	0.288108	0.270481	0.265367	0.283816	0.272171	0.295461	0.27587	0.248562	0.243219	0.280345	0.288382	0.266326	0.26596	0.257147	0.2666	0.278838	0.274591	0.274637	0.273313	0.250525	0.290346	0.274363	0.256416	0.298794	0.251484
GDPv2-722	0.266143	0.246918	0.245776	0.284638	0.286739	0.277103	0.254361	0.269203	0.263083	0.266417	0.267422	0.27829	0.262672	0.274728	0.270436	0.272993	0.274409	0.258106	0.26491	0.275276	0.248425	0.257603	0.224404	0.265915	0.279249	0.251941	0.274409	0.274317	0.259932	0.276555	0.273221	0.191753	0.180747	0.246918	0.263631	0.247055	0.246598	0.23477	0.253904	0.253539	0.273404	0.241849	0.269477	0.260572	0.276281	0.275368	0.243447	0.274135	0.252671
GDPv2-723	0.270573	0.260572	0.259704	0.292538	0.278108	0.285643	0.270116	0.266874	0.269888	0.279341	0.285277	0.279615	0.276783	0.288382	0.281441	0.276235	0.285871	0.254955	0.277103	0.275413	0.265641	0.269522	0.236871	0.274089	0.2961	0.25564	0.264316	0.285597	0.274043	0.292858	0.27692	0.236917	0.223993	0.270618	0.276738	0.270116	0.265001	0.246963	0.260617	0.272856	0.270892	0.268289	0.27007	0.270116	0.276966	0.279249	0.266782	0.283405	0.252352
GDPv2-724	0.281852	0.276235	0.27692	0.30601	0.31012	0.295004	0.280756	0.294319	0.291396	0.295735	0.293999	0.292629	0.285232	0.286145	0.293999	0.295369	0.291396	0.286145	0.29231	0.302311	0.272445	0.287652	0.229519	0.290118	0.29779	0.279523	0.295141	0.299708	0.291533	0.294547	0.303544	0.2334	0.233994	0.280528	0.292492	0.275368	0.265595	0.266645	0.282492	0.277742	0.300256	0.269979	0.284455	0.276829	0.299388	0.292995	0.276509	0.300073	0.268746
GDPv2-725	0.282035	0.276875	0.277377	0.303178	0.306466	0.292447	0.269431	0.286739	0.286373	0.296191	0.291899	0.293634	0.278199	0.289433	0.290894	0.281852	0.289844	0.28715	0.298703	0.297744	0.268883	0.282537	0.234451	0.282811	0.288748	0.277605	0.290209	0.291305	0.2824	0.288702	0.297516	0.237328	0.242031	0.273404	0.288565	0.285232	0.26112	0.265001	0.27555	0.273906	0.293862	0.262398	0.286191	0.269157	0.298657	0.282674	0.268655	0.292766	0.265001
GDPv2-726	0.445931	0.446525	0.447118	0.439036	0.415746	0.443557	0.447301	0.425884	0.458307	0.450132	0.444105	0.450863	0.432597	0.446753	0.456617	0.441091	0.447347	0.446114	0.452735	0.45479	0.441547	0.455932	0.439538	0.43794	0.448717	0.419399	0.452279	0.444515	0.447666	0.447575	0.441684	0.439401	0.447392	0.446799	0.446433	0.439538	0.439903	0.439127	0.441456	0.445109	0.448443	0.447484	0.444972	0.445292	0.440177	0.44657	0.445429	0.423874	0.44826
GDPv2-727	0.442826	0.441958	0.442826	0.43657	0.422961	0.441638	0.438533	0.432642	0.451913	0.4431	0.435428	0.447301	0.423372	0.433875	0.446844	0.436889	0.442141	0.438351	0.447438	0.447392	0.433875	0.45237	0.428852	0.432003	0.434195	0.426432	0.450452	0.442597	0.44173	0.440725	0.441136	0.42835	0.435976	0.439218	0.434652	0.435976	0.434058	0.430176	0.430587	0.435245	0.445794	0.436889	0.444789	0.431135	0.436707	0.442004	0.437392	0.422687	0.446159
GDPv2-728	0.230249	0.230478	0.231071	0.249658	0.261074	0.255731	0.227235	0.244269	0.223993	0.249703	0.237647	0.249795	0.231437	0.245137	0.245319	0.250982	0.250388	0.228879	0.246644	0.249795	0.225226	0.232944	0.112978	0.258973	0.256781	0.222806	0.241255	0.252306	0.236369	0.236095	0.250023	0.113115	0.0912412	0.218878	0.248288	0.215545	0.212257	0.206549	0.213627	0.23646	0.251028	0.21454	0.242899	0.237191	0.256644	0.248059	0.239428	0.250114	0.243721
GDPv2-729	0.2666	0.265641	0.264864	0.283177	0.294684	0.290894	0.259202	0.276509	0.267559	0.281122	0.270436	0.285962	0.269248	0.275002	0.278108	0.28103	0.283177	0.253996	0.280893	0.28514	0.265686	0.271669	0.202119	0.276144	0.279797	0.25669	0.272582	0.284821	0.265138	0.27692	0.286739	0.184994	0.169787	0.251667	0.27039	0.25774	0.245776	0.245913	0.254726	0.266782	0.277514	0.246598	0.279797	0.253904	0.274728	0.277194	0.262353	0.276875	0.263631
GDPv2-730	0.26322	0.263266	0.262764	0.289387	0.285095	0.282583	0.249977	0.268655	0.268472	0.269888	0.273267	0.272262	0.26386	0.278473	0.280117	0.274089	0.276692	0.261302	0.28272	0.271075	0.258014	0.260983	0.222303	0.265367	0.286465	0.255868	0.275139	0.281167	0.266326	0.278382	0.274409	0.214494	0.203032	0.267559	0.270299	0.265686	0.254635	0.237236	0.258471	0.268883	0.275231	0.25911	0.265549	0.254361	0.279569	0.275642	0.254955	0.28546	0.269294
GDPv2-731	0.271303	0.257558	0.257238	0.291168	0.296009	0.283816	0.273678	0.279934	0.270801	0.280437	0.283907	0.275413	0.276235	0.282811	0.283542	0.271486	0.285049	0.259795	0.277103	0.274683	0.267833	0.275368	0.228742	0.275459	0.302402	0.26934	0.26596	0.280756	0.285734	0.290392	0.279934	0.232898	0.234314	0.274911	0.281944	0.271029	0.267193	0.253996	0.270573	0.270938	0.271532	0.268472	0.273267	0.265458	0.278793	0.282537	0.263403	0.28715	0.241027
GDPv2-732	0.399123	0.402913	0.40305	0.406201	0.37524	0.406521	0.412549	0.383186	0.407023	0.420312	0.414832	0.411362	0.401224	0.41949	0.420221	0.408256	0.416522	0.408256	0.415243	0.418668	0.402411	0.413965	0.389899	0.408119	0.417344	0.37186	0.41159	0.406567	0.416842	0.415015	0.409033	0.398256	0.40369	0.407297	0.413508	0.39273	0.405882	0.402274	0.404238	0.411727	0.414969	0.409261	0.412229	0.407343	0.418394	0.414832	0.406201	0.394328	0.398895
GDPv2-733	0.270755	0.26249	0.262627	0.288154	0.272993	0.282446	0.274957	0.260846	0.273906	0.277149	0.282994	0.275505	0.279706	0.278884	0.281624	0.270481	0.283131	0.261074	0.275276	0.272491	0.264453	0.27482	0.251849	0.267604	0.293725	0.241209	0.268792	0.281852	0.276601	0.289204	0.284592	0.245045	0.247374	0.27345	0.275824	0.277149	0.265823	0.249064	0.256325	0.266828	0.270436	0.268472	0.270436	0.265641	0.27587	0.278245	0.246781	0.276372	0.251621
GDPv2-734	0.280254	0.269705	0.269751	0.296922	0.300119	0.291031	0.272308	0.28578	0.276464	0.285825	0.283633	0.286556	0.275687	0.277879	0.282629	0.282903	0.285871	0.270116	0.279934	0.288017	0.275048	0.277012	0.222897	0.281213	0.290346	0.270892	0.271988	0.292264	0.283359	0.27998	0.282857	0.225683	0.217508	0.267696	0.286054	0.273678	0.258151	0.255914	0.263631	0.274226	0.28514	0.255868	0.278016	0.272125	0.279523	0.286556	0.263494	0.283496	0.268974
GDPv2-735	0.267787	0.268929	0.268244	0.298338	0.292127	0.280208	0.269066	0.280619	0.266737	0.273724	0.27007	0.283405	0.25564	0.274363	0.276738	0.282218	0.283451	0.255548	0.278793	0.273815	0.261485	0.269111	0.203672	0.263997	0.278884	0.265367	0.265641	0.289113	0.26733	0.273906	0.279341	0.213307	0.204585	0.259613	0.270664	0.273906	0.252352	0.241255	0.252443	0.263586	0.28135	0.252169	0.262353	0.253356	0.275002	0.273632	0.260709	0.281807	0.252397
GDPv2-736	0.256599	0.25774	0.256781	0.278199	0.288245	0.275687	0.260526	0.266874	0.255457	0.271669	0.254041	0.264453	0.263723	0.260983	0.262992	0.271851	0.267604	0.251484	0.275733	0.261713	0.247557	0.261302	0.195863	0.262398	0.273815	0.255366	0.263951	0.269431	0.269477	0.258608	0.270801	0.19874	0.186729	0.245502	0.256096	0.267011	0.23614	0.23235	0.249475	0.246644	0.267239	0.235227	0.259019	0.252671	0.26628	0.261439	0.250069	0.262398	0.246963
GDPv2-737	0.246963	0.257329	0.256644	0.276418	0.268746	0.271714	0.248425	0.254681	0.250662	0.272536	0.260572	0.269248	0.25016	0.267422	0.267696	0.266234	0.266463	0.248699	0.271943	0.264225	0.2392	0.255868	0.1844	0.266828	0.266371	0.232487	0.270116	0.269842	0.25911	0.25564	0.26765	0.169742	0.153804	0.24436	0.258243	0.254452	0.231802	0.233126	0.246141	0.247237	0.264727	0.23646	0.261896	0.25363	0.27007	0.265138	0.25532	0.261165	0.254498
GDPv2-738	0.262079	0.269248	0.268563	0.275276	0.282674	0.276327	0.2608	0.270801	0.266965	0.264271	0.276327	0.263723	0.275322	0.269203	0.274957	0.26628	0.271532	0.251849	0.276646	0.257238	0.248653	0.269705	0.247557	0.272628	0.280939	0.260115	0.265686	0.278747	0.272125	0.278427	0.282035	0.238743	0.241255	0.270984	0.278838	0.278153	0.254863	0.245137	0.259704	0.267102	0.265778	0.259704	0.266052	0.250936	0.283359	0.255594	0.243401	0.276646	0.239931
GDPv2-739	0.282629	0.274272	0.273952	0.298657	0.301854	0.291214	0.283268	0.293543	0.27829	0.282081	0.295689	0.293406	0.282081	0.280345	0.279889	0.279158	0.282035	0.278884	0.287424	0.284364	0.264545	0.28304	0.284181	0.273724	0.292447	0.276464	0.287971	0.300027	0.272308	0.288382	0.291807	0.268792	0.267193	0.277103	0.275916	0.301169	0.274865	0.252991	0.25806	0.27724	0.27619	0.272125	0.290438	0.257877	0.277423	0.276144	0.247329	0.287241	0.267604
GDPv2-740	0.255229	0.256188	0.256416	0.250251	0.258654	0.236414	0.256599	0.245228	0.252991	0.245639	0.249201	0.224632	0.267102	0.243264	0.234679	0.253219	0.241392	0.261348	0.250343	0.229016	0.24911	0.252808	0.306923	0.219655	0.242031	0.257649	0.239565	0.246963	0.232304	0.259065	0.263312	0.299205	0.307562	0.237739	0.233537	0.298429	0.248196	0.242214	0.220248	0.229199	0.227783	0.235044	0.241392	0.218696	0.240798	0.200429	0.229153	0.240753	0.24468
GDPv2-741	0.227007	0.237647	0.236962	0.260206	0.245776	0.237419	0.242168	0.237191	0.238926	0.254681	0.253767	0.241164	0.242716	0.259065	0.243812	0.241712	0.25427	0.2471	0.260024	0.241346	0.22171	0.23098	0.272034	0.234816	0.236917	0.234633	0.254178	0.242762	0.248927	0.250023	0.243127	0.250434	0.231391	0.224221	0.222943	0.260617	0.240981	0.223947	0.240159	0.242351	0.24468	0.224541	0.246324	0.232944	0.248562	0.24025	0.23098	0.235729	0.247603
GDPv2-742	0.217417	0.230615	0.230934	0.22002	0.232167	0.226824	0.243904	0.233994	0.211343	0.217691	0.225911	0.2176	0.232304	0.202895	0.225546	0.233857	0.222943	0.213216	0.222212	0.213398	0.227281	0.228331	0.277149	0.22687	0.226231	0.221116	0.209791	0.233629	0.212577	0.215864	0.233172	0.237465	0.231665	0.211435	0.224861	0.247009	0.241438	0.21591	0.216869	0.237236	0.233629	0.208923	0.245959	0.225911	0.248653	0.243904	0.247511	0.238469	0.250525
GDPv2-743	0.207919	0.223582	0.223354	0.216549	0.201114	0.211572	0.214586	0.198283	0.212439	0.210019	0.212394	0.213398	0.233583	0.220979	0.214586	0.22107	0.215362	0.206457	0.209426	0.211572	0.183533	0.209791	0.262718	0.214175	0.226596	0.183487	0.218011	0.219015	0.211298	0.219609	0.226139	0.234542	0.223536	0.217919	0.222303	0.235501	0.217234	0.22139	0.219518	0.224176	0.214449	0.216504	0.233446	0.215225	0.240433	0.252671	0.232624	0.220933	0.248242
GDPv2-744	0.158827	0.186547	0.186044	0.178144	0.185725	0.168509	0.229884	0.187277	0.163348	0.194812	0.186227	0.162663	0.197735	0.19737	0.183213	0.181112	0.186638	0.181204	0.168372	0.180564	0.202028	0.173486	0.261211	0.205361	0.213216	0.190565	0.175313	0.172116	0.205133	0.189332	0.191753	0.219974	0.214905	0.201343	0.200977	0.245411	0.209517	0.212759	0.206412	0.212348	0.201891	0.204494	0.205087	0.228879	0.219289	0.231619	0.231208	0.203626	0.244086
GDPv2-745	0.338159	0.334368	0.334779	0.343319	0.323683	0.344461	0.335236	0.311627	0.343502	0.345922	0.350945	0.349393	0.343547	0.347475	0.344278	0.344004	0.343502	0.341081	0.341584	0.345465	0.335693	0.34478	0.343456	0.347703	0.350717	0.304685	0.34542	0.344324	0.348753	0.353777	0.343684	0.344689	0.341447	0.341127	0.346333	0.340077	0.346196	0.336012	0.349758	0.346561	0.340579	0.338341	0.347977	0.345831	0.348023	0.360718	0.346516	0.330715	0.347794
GDPv2-746	0.335921	0.328751	0.328432	0.352224	0.359896	0.350443	0.33857	0.348845	0.342817	0.341218	0.326057	0.345054	0.33309	0.341492	0.343593	0.338478	0.349667	0.338296	0.349667	0.34405	0.325966	0.342908	0.303498	0.334597	0.33551	0.333775	0.338981	0.348297	0.336834	0.322221	0.335419	0.310211	0.318842	0.332496	0.333044	0.347064	0.326149	0.330761	0.332268	0.330532	0.337611	0.331354	0.350489	0.339026	0.329436	0.34478	0.318614	0.329025	0.340533
GDPv2-747	0.274089	0.277057	0.27692	0.277879	0.285917	0.272993	0.263494	0.282263	0.275413	0.275276	0.283862	0.278838	0.271166	0.262398	0.277834	0.268061	0.273678	0.265504	0.284181	0.285506	0.255731	0.272308	0.256096	0.278336	0.274317	0.267924	0.283907	0.290666	0.272354	0.276281	0.282355	0.255959	0.256005	0.274865	0.278427	0.285414	0.26459	0.251941	0.260663	0.270253	0.271212	0.268609	0.28683	0.241118	0.280848	0.259202	0.24573	0.287926	0.250297
GDPv2-748	0.272856	0.265138	0.264271	0.300119	0.301489	0.28683	0.265641	0.280665	0.288337	0.283999	0.283816	0.285551	0.268107	0.279249	0.284821	0.280528	0.281761	0.267741	0.286602	0.288382	0.259613	0.280574	0.234496	0.282218	0.286876	0.27071	0.277377	0.290529	0.269842	0.28409	0.278108	0.231619	0.234222	0.279021	0.288154	0.282903	0.251576	0.260572	0.265001	0.268472	0.283131	0.266919	0.274272	0.264362	0.284547	0.280802	0.267878	0.295643	0.265412
GDPv2-749	0.25701	0.260343	0.260754	0.268655	0.272217	0.285871	0.254178	0.268472	0.247192	0.26797	0.263129	0.279021	0.260115	0.26733	0.275733	0.283496	0.279615	0.247877	0.268472	0.272171	0.249795	0.260709	0.228057	0.294502	0.279706	0.232578	0.272217	0.286921	0.266782	0.259932	0.275687	0.12919	0.0787286	0.242534	0.274865	0.234268	0.249886	0.22244	0.237008	0.263403	0.281167	0.23783	0.277605	0.273632	0.28304	0.283496	0.270573	0.263449	0.280528
GDPv2-750	0.276829	0.265641	0.26596	0.286282	0.28272	0.285232	0.280117	0.282172	0.277971	0.2803	0.293451	0.280848	0.278382	0.285597	0.27555	0.287058	0.287834	0.267148	0.277697	0.278564	0.251986	0.264271	0.257558	0.276235	0.296602	0.264088	0.267924	0.293132	0.27756	0.299388	0.283177	0.248288	0.249155	0.284912	0.27998	0.277103	0.270344	0.259704	0.256462	0.262855	0.270207	0.285232	0.272582	0.27007	0.28788	0.287058	0.264545	0.299434	0.261257
GDPv2-751	0.242945	0.249018	0.249155	0.254589	0.269111	0.259932	0.265504	0.251849	0.249292	0.262946	0.249155	0.256188	0.249338	0.272262	0.26249	0.261942	0.263175	0.237282	0.257238	0.253996	0.257466	0.256873	0.260754	0.274683	0.26765	0.239428	0.252945	0.258151	0.254361	0.25153	0.270299	0.21833	0.191342	0.245274	0.251941	0.261668	0.260937	0.243082	0.238926	0.26386	0.265001	0.249795	0.273678	0.258928	0.272902	0.271075	0.276875	0.253676	0.281624
GDPv2-752	0.371632	0.374509	0.37355	0.365467	0.354051	0.386154	0.380674	0.360444	0.367476	0.38314	0.369166	0.386154	0.370171	0.379121	0.383231	0.387798	0.385012	0.375468	0.379624	0.382957	0.372363	0.383642	0.362773	0.393689	0.389762	0.334779	0.375148	0.389579	0.37766	0.376564	0.390766	0.31423	0.298383	0.37597	0.381907	0.363869	0.373367	0.361175	0.369166	0.379395	0.383186	0.371632	0.390492	0.37766	0.379487	0.394191	0.378345	0.363641	0.382455
GDPv2-753	0.270801	0.256325	0.25637	0.277331	0.28893	0.279478	0.271258	0.269751	0.272765	0.276646	0.277925	0.266782	0.28103	0.278199	0.288885	0.267422	0.279341	0.261759	0.280619	0.276007	0.260389	0.26354	0.247329	0.271486	0.291214	0.265823	0.272673	0.27587	0.271166	0.283222	0.293314	0.233948	0.236917	0.278701	0.273313	0.286693	0.259019	0.256507	0.256827	0.265321	0.268015	0.272262	0.267102	0.26185	0.278016	0.274454	0.249201	0.285551	0.263631
GDPv2-754	0.296465	0.295415	0.295917	0.301991	0.299616	0.298566	0.291259	0.29304	0.298886	0.301215	0.31391	0.303681	0.304959	0.302219	0.299205	0.299023	0.302265	0.286419	0.298612	0.30295	0.28715	0.293954	0.291716	0.307288	0.312403	0.282537	0.307836	0.307471	0.299753	0.315554	0.308384	0.284638	0.287515	0.307745	0.316787	0.311718	0.296009	0.28683	0.290529	0.30843	0.291214	0.300941	0.301443	0.28377	0.31117	0.295095	0.285734	0.318248	0.277605
GDPv2-755	0.270618	0.262992	0.261759	0.283451	0.293771	0.278564	0.266052	0.280528	0.26765	0.282492	0.277651	0.27007	0.273176	0.265504	0.275185	0.262398	0.275231	0.263677	0.280893	0.2687	0.264682	0.275231	0.210887	0.273678	0.28957	0.260983	0.270116	0.286465	0.272993	0.28103	0.283542	0.220248	0.225957	0.260617	0.266189	0.275185	0.246233	0.244178	0.253996	0.258745	0.270847	0.26112	0.267741	0.255914	0.272902	0.266143	0.262444	0.276327	0.254133
GDPv2-756	0.264316	0.261805	0.261211	0.285917	0.276509	0.277834	0.26322	0.263357	0.266371	0.282674	0.276007	0.27482	0.267878	0.264316	0.273815	0.266143	0.273039	0.256553	0.278519	0.275368	0.259841	0.273495	0.168783	0.277149	0.283907	0.24025	0.271303	0.281076	0.268061	0.27692	0.278153	0.215864	0.218559	0.259065	0.266006	0.269522	0.244863	0.247922	0.252626	0.257558	0.271851	0.258745	0.270481	0.25911	0.27281	0.268792	0.259065	0.266371	0.248196
GDPv2-757	0.25637	0.243904	0.244132	0.270755	0.242625	0.253356	0.257832	0.236962	0.275779	0.260663	0.264773	0.260846	0.275824	0.262764	0.26112	0.257558	0.271486	0.262216	0.264362	0.254361	0.234725	0.265641	0.290985	0.238789	0.268837	0.224084	0.262627	0.26354	0.257466	0.273632	0.269385	0.283542	0.287241	0.261531	0.257512	0.281122	0.246963	0.257147	0.250617	0.249703	0.245456	0.258654	0.265458	0.247329	0.257649	0.276007	0.250114	0.252854	0.267559
GDPv2-1007	0.306238	0.287926	0.289159	0.337793	0.310576	0.310805	0.298931	0.298246	0.311946	0.311992	0.318659	0.320029	0.306786	0.320851	0.316193	0.309526	0.313408	0.306969	0.315326	0.314001	0.306421	0.316056	0.27208	0.299708	0.304548	0.292949	0.311581	0.319344	0.303315	0.324231	0.313134	0.278701	0.279752	0.305462	0.314869	0.294821	0.301945	0.291031	0.295826	0.296009	0.318522	0.30432	0.297881	0.296465	0.319664	0.303315	0.303544	0.314138	0.283725
GDPv2-758	0.271943	0.26112	0.259704	0.288611	0.29473	0.282903	0.263631	0.273176	0.279569	0.281533	0.277788	0.279249	0.267833	0.277149	0.271943	0.280163	0.275368	0.262809	0.272536	0.285186	0.267285	0.278564	0.24637	0.267604	0.283314	0.268335	0.26934	0.28103	0.267376	0.283359	0.282126	0.226596	0.223171	0.272445	0.281122	0.26902	0.250754	0.247603	0.256233	0.266463	0.278473	0.266645	0.272902	0.259065	0.280985	0.268198	0.261302	0.288245	0.256005
GDPv2-759	0.266965	0.268563	0.266782	0.286008	0.285186	0.288063	0.27692	0.282081	0.268289	0.266417	0.279934	0.28651	0.285871	0.283679	0.282766	0.290438	0.296785	0.27144	0.277514	0.283222	0.265504	0.276418	0.255366	0.28409	0.299616	0.251302	0.284364	0.294684	0.273084	0.284684	0.28683	0.208101	0.184674	0.277423	0.292858	0.265138	0.262307	0.251941	0.26112	0.266965	0.28272	0.271532	0.285734	0.279569	0.290529	0.2961	0.26217	0.28272	0.273221
GDPv2-760	0.284912	0.273998	0.272125	0.285688	0.291168	0.291305	0.293497	0.287058	0.27555	0.287287	0.300164	0.289204	0.289296	0.294867	0.294136	0.29167	0.298657	0.27861	0.284684	0.286647	0.268929	0.285871	0.278519	0.28304	0.295917	0.269066	0.272262	0.291077	0.295324	0.291305	0.294821	0.268883	0.27313	0.289981	0.280756	0.296054	0.280985	0.273267	0.274774	0.292218	0.284866	0.28683	0.286967	0.275413	0.289296	0.291122	0.280482	0.286876	0.277286
GDPv2-761	0.272628	0.271029	0.269888	0.292127	0.270664	0.283314	0.26797	0.255137	0.272582	0.274272	0.284501	0.283131	0.28377	0.284501	0.282948	0.278473	0.288291	0.264773	0.283268	0.274911	0.25637	0.267833	0.252534	0.282903	0.286465	0.240159	0.282811	0.280619	0.277651	0.287971	0.284729	0.22792	0.217645	0.277423	0.282994	0.271258	0.26459	0.255868	0.259293	0.277651	0.276601	0.267422	0.279067	0.257832	0.286967	0.283222	0.260069	0.275139	0.275687
GDPv2-762	0.234451	0.233766	0.233172	0.256325	0.2608	0.255731	0.218833	0.242716	0.220979	0.244589	0.23098	0.244315	0.225865	0.234451	0.235364	0.254452	0.247648	0.214083	0.239702	0.239657	0.217006	0.226094	0.164399	0.258699	0.245456	0.214677	0.246552	0.251667	0.240753	0.228423	0.246918	0.0964928	0.0669467	0.210567	0.231482	0.217737	0.21728	0.190565	0.206594	0.222669	0.246096	0.204494	0.245639	0.234451	0.251165	0.25564	0.234588	0.232944	0.243812
GDPv2-763	0.276281	0.266828	0.266508	0.292949	0.293223	0.284318	0.27893	0.286008	0.280711	0.283862	0.299479	0.283496	0.291442	0.285323	0.293451	0.279295	0.294136	0.276098	0.294593	0.285232	0.257832	0.27176	0.273906	0.278153	0.277697	0.270481	0.280619	0.289661	0.283496	0.293908	0.280254	0.262261	0.262581	0.289204	0.288656	0.285232	0.264682	0.265093	0.267878	0.284775	0.267467	0.28167	0.278062	0.252808	0.293086	0.277103	0.258151	0.296328	0.267467
GDPv2-764	0.26596	0.260526	0.260206	0.283725	0.287013	0.272536	0.261302	0.272399	0.251758	0.27208	0.270344	0.271897	0.255366	0.26249	0.266234	0.272171	0.268381	0.255	0.273313	0.278016	0.246324	0.26354	0.0236551	0.273495	0.278062	0.253402	0.265823	0.276235	0.264864	0.259658	0.27724	0.192118	0.190885	0.254498	0.262992	0.261394	0.247511	0.241712	0.253174	0.25701	0.275231	0.252352	0.261165	0.256827	0.272354	0.276281	0.26354	0.272308	0.257786
GDPv2-765	0.293086	0.278701	0.27829	0.304822	0.305644	0.290985	0.300301	0.296602	0.2882	0.29062	0.297653	0.298109	0.3098	0.296374	0.29884	0.29062	0.302265	0.28103	0.298155	0.290529	0.289433	0.289113	0.273724	0.27998	0.307562	0.297333	0.287652	0.291944	0.29747	0.301854	0.297881	0.271303	0.270344	0.279067	0.289661	0.296191	0.282309	0.267193	0.278656	0.2824	0.27998	0.270801	0.277057	0.275368	0.292995	0.271714	0.262627	0.300895	0.266371
GDPv2-766	0.292629	0.281989	0.280756	0.31012	0.305279	0.29884	0.302311	0.303087	0.292218	0.289889	0.313271	0.294821	0.311261	0.300667	0.300849	0.292081	0.304731	0.283588	0.297607	0.296374	0.283222	0.283359	0.296374	0.290118	0.304092	0.292036	0.295598	0.300986	0.299388	0.309435	0.290666	0.285369	0.28304	0.304731	0.306558	0.299114	0.289341	0.287652	0.28788	0.296739	0.289478	0.304777	0.286099	0.280848	0.301763	0.288611	0.266645	0.315965	0.282903
GDPv2-767	0.27176	0.280391	0.279341	0.291899	0.29747	0.289296	0.281989	0.280482	0.27829	0.279341	0.297607	0.280163	0.294958	0.292401	0.287104	0.277697	0.291716	0.274774	0.288885	0.278793	0.282263	0.28304	0.280163	0.278199	0.301032	0.277286	0.280665	0.285597	0.280985	0.296602	0.293999	0.27829	0.280711	0.291442	0.29336	0.305279	0.270116	0.26249	0.277605	0.290849	0.276281	0.284638	0.293177	0.275231	0.296876	0.283542	0.253082	0.300301	0.279112
GDPv2-768	0.29779	0.287971	0.287834	0.315097	0.308065	0.303361	0.307745	0.307517	0.298383	0.295141	0.319344	0.299525	0.315782	0.306192	0.307197	0.298064	0.310348	0.290849	0.303863	0.301626	0.288291	0.289707	0.302356	0.296191	0.3098	0.29747	0.301854	0.305781	0.305005	0.314595	0.296831	0.293086	0.290483	0.310896	0.311718	0.302996	0.294319	0.293086	0.294867	0.303544	0.296648	0.311216	0.291351	0.287013	0.306558	0.296511	0.273176	0.318751	0.290438
GDPv2-769	0.300941	0.292949	0.292081	0.31907	0.310211	0.308065	0.3098	0.307836	0.301534	0.298749	0.32213	0.304137	0.318477	0.309617	0.310165	0.300849	0.31359	0.293269	0.306649	0.305051	0.290712	0.291031	0.30569	0.299525	0.31222	0.298064	0.303635	0.309024	0.30843	0.316924	0.299434	0.29578	0.293634	0.313408	0.315052	0.306421	0.297105	0.295872	0.296648	0.306238	0.300164	0.313179	0.295324	0.29062	0.308978	0.298292	0.277331	0.321993	0.293954
GDPv2-770	0.244817	0.229153	0.229747	0.268609	0.273358	0.243264	0.234405	0.259384	0.251986	0.257969	0.248288	0.255685	0.249201	0.240616	0.25258	0.247557	0.249247	0.24089	0.251165	0.255868	0.227007	0.244771	0.12919	0.263312	0.26386	0.245867	0.245867	0.264408	0.243447	0.249384	0.261485	0.200749	0.191479	0.222577	0.244863	0.238424	0.235775	0.226596	0.230112	0.220066	0.247329	0.216504	0.242123	0.238424	0.249932	0.232944	0.244497	0.240205	0.240844
GDPv2-771	0.287971	0.285095	0.284044	0.30053	0.305553	0.29336	0.301763	0.298794	0.279249	0.288885	0.30021	0.290894	0.304503	0.294273	0.295095	0.289707	0.301626	0.27966	0.291122	0.292903	0.27829	0.280071	0.282674	0.284181	0.305736	0.287834	0.285277	0.293588	0.293908	0.303681	0.290301	0.272308	0.273632	0.290301	0.29715	0.293269	0.282766	0.275687	0.283496	0.294547	0.289478	0.285597	0.282903	0.277194	0.297105	0.281761	0.267559	0.309846	0.273769
GDPv2-772	0.294273	0.283177	0.2824	0.310576	0.304183	0.299114	0.303224	0.303544	0.293406	0.289889	0.314184	0.294547	0.311353	0.300393	0.301671	0.292447	0.304822	0.284592	0.29852	0.295917	0.282766	0.282172	0.297379	0.290392	0.304548	0.29304	0.296146	0.300804	0.299205	0.309161	0.291214	0.286921	0.28377	0.305918	0.306832	0.299297	0.288885	0.285643	0.288428	0.297379	0.290757	0.305599	0.286191	0.281122	0.301032	0.288245	0.267193	0.316056	0.283359
GDPv2-773	0.292858	0.2824	0.281807	0.311444	0.304685	0.299342	0.3019	0.302585	0.292721	0.28957	0.312951	0.294228	0.311033	0.29916	0.299434	0.292675	0.30432	0.283725	0.297744	0.295506	0.28135	0.280665	0.295232	0.289341	0.30295	0.292629	0.295552	0.300941	0.298703	0.307836	0.289524	0.28514	0.282081	0.304411	0.305599	0.299251	0.286556	0.284684	0.286739	0.295689	0.288245	0.304548	0.285414	0.279341	0.30053	0.286647	0.26459	0.315097	0.281852
GDPv2-774	0.272445	0.263083	0.262124	0.288748	0.29916	0.291716	0.289798	0.291031	0.274591	0.278108	0.293086	0.291351	0.290529	0.289159	0.290255	0.284318	0.295415	0.267239	0.282172	0.285688	0.268061	0.272947	0.246233	0.280071	0.293954	0.275231	0.278975	0.284273	0.28788	0.301215	0.280528	0.232578	0.234542	0.28409	0.292401	0.270344	0.268883	0.26902	0.276464	0.281487	0.281533	0.27966	0.274043	0.281578	0.293634	0.287697	0.277879	0.300073	0.268655
GDPv2-775	0.277468	0.274317	0.273632	0.29578	0.281715	0.292081	0.289889	0.273495	0.280802	0.287058	0.301123	0.295917	0.28578	0.295004	0.289067	0.289798	0.294045	0.276738	0.290118	0.289433	0.266417	0.280528	0.194173	0.280711	0.296602	0.248744	0.286465	0.288291	0.284044	0.293817	0.290666	0.238424	0.237282	0.284912	0.291031	0.285688	0.27281	0.266919	0.273815	0.282766	0.287652	0.281944	0.285186	0.278564	0.294639	0.290255	0.27176	0.286099	0.280711
GDPv2-776	0.267559	0.27281	0.271943	0.282583	0.292995	0.291305	0.277879	0.284044	0.266874	0.272217	0.290666	0.277697	0.284455	0.284729	0.286739	0.271577	0.276281	0.267833	0.274454	0.280345	0.258425	0.270436	0.268746	0.276738	0.285049	0.27071	0.281761	0.281944	0.272856	0.288291	0.276646	0.25774	0.261257	0.275459	0.291168	0.268655	0.266006	0.265321	0.278975	0.280893	0.268061	0.267924	0.285688	0.272947	0.294502	0.282263	0.251804	0.292173	0.2666
GDPv2-777	0.255457	0.263357	0.262946	0.272947	0.282629	0.272993	0.261211	0.265915	0.250754	0.271897	0.261759	0.26797	0.261942	0.259841	0.266508	0.26733	0.267285	0.248516	0.268381	0.268883	0.249703	0.263905	0.197918	0.281989	0.275505	0.248927	0.272217	0.272217	0.265321	0.256736	0.273952	0.15522	0.160015	0.253585	0.262353	0.242123	0.239474	0.229747	0.247968	0.253174	0.269111	0.2392	0.270116	0.27345	0.271623	0.269157	0.262901	0.263631	0.26354
GDPv2-778	0.264179	0.269248	0.268472	0.279386	0.291077	0.288291	0.274043	0.280482	0.263129	0.268107	0.286282	0.273404	0.280071	0.279523	0.281076	0.268015	0.271532	0.262809	0.27071	0.275779	0.254589	0.264773	0.263266	0.272262	0.280208	0.266782	0.277103	0.279204	0.267741	0.283451	0.271349	0.252352	0.254681	0.26934	0.287241	0.265367	0.2608	0.25838	0.2745	0.274683	0.262855	0.261805	0.282948	0.268381	0.290392	0.27724	0.247603	0.289067	0.262398
GDPv2-779	0.314412	0.310074	0.310302	0.344963	0.341675	0.336789	0.320806	0.331354	0.325601	0.329939	0.339072	0.332861	0.320988	0.342817	0.344278	0.324642	0.335464	0.324002	0.331263	0.336241	0.311307	0.319025	0.298703	0.318294	0.33245	0.319481	0.329254	0.330076	0.324368	0.33551	0.312449	0.306969	0.313408	0.316741	0.332816	0.314869	0.305005	0.308704	0.328843	0.32318	0.321399	0.325829	0.328888	0.329847	0.332222	0.322998	0.312175	0.332085	0.312814
GDPv2-780	0.24742	0.253493	0.253448	0.266554	0.258425	0.266782	0.252717	0.244543	0.24299	0.258471	0.258562	0.26048	0.25701	0.255366	0.258928	0.256644	0.256873	0.239931	0.259065	0.259384	0.238743	0.252763	0.203215	0.264271	0.266463	0.219335	0.259156	0.263083	0.254361	0.252534	0.260069	0.168006	0.168691	0.241986	0.25943	0.233263	0.228605	0.222988	0.236003	0.24742	0.255229	0.230797	0.260983	0.256736	0.267148	0.26112	0.247374	0.253493	0.249475
GDPv2-781	0.315691	0.319755	0.31971	0.347612	0.341218	0.335236	0.328203	0.333546	0.335738	0.337245	0.340533	0.333957	0.327473	0.344278	0.346196	0.321445	0.334916	0.334871	0.338022	0.344369	0.316787	0.327062	0.303909	0.315737	0.330076	0.318385	0.344506	0.331354	0.317518	0.339894	0.322221	0.311901	0.317792	0.32761	0.336195	0.32455	0.308202	0.314823	0.336515	0.332222	0.328523	0.332313	0.334094	0.337885	0.340077	0.338981	0.305507	0.329802	0.334825
GDPv2-782	0.263175	0.272262	0.271121	0.287971	0.284684	0.275596	0.260709	0.273358	0.259019	0.267559	0.261165	0.273678	0.262353	0.261987	0.26491	0.269203	0.270801	0.255229	0.273541	0.271851	0.248196	0.258288	0.152845	0.277103	0.276007	0.250251	0.275276	0.279752	0.270664	0.265001	0.276829	0.17481	0.182254	0.26459	0.27692	0.254681	0.244543	0.242671	0.263905	0.257969	0.273632	0.256325	0.272902	0.26902	0.283725	0.272217	0.255	0.27281	0.274911
GDPv2-783	0.284044	0.273404	0.272171	0.307745	0.297242	0.289067	0.283588	0.281076	0.292492	0.295369	0.297013	0.296374	0.288063	0.295735	0.293999	0.286876	0.296968	0.287332	0.297516	0.282948	0.279386	0.288748	0.276281	0.277879	0.285825	0.271029	0.289296	0.295506	0.290529	0.299023	0.305096	0.264819	0.269979	0.285825	0.290027	0.295187	0.275459	0.26765	0.279478	0.28578	0.288382	0.278473	0.283177	0.27281	0.28788	0.287971	0.25258	0.289935	0.277149
GDPv2-784	0.278245	0.280117	0.278793	0.293177	0.297561	0.297607	0.286921	0.28715	0.277012	0.27998	0.298612	0.287652	0.289387	0.28957	0.294136	0.284364	0.285232	0.278427	0.287697	0.290301	0.270481	0.280756	0.274774	0.284136	0.289341	0.275642	0.290255	0.288245	0.281807	0.297424	0.284775	0.267604	0.271395	0.280391	0.297744	0.276601	0.276235	0.273176	0.286099	0.284455	0.278016	0.272399	0.294273	0.280345	0.303909	0.29304	0.261942	0.294456	0.279204
GDPv2-785	0.385286	0.377934	0.37871	0.378756	0.40506	0.394328	0.384738	0.394648	0.384419	0.389122	0.393415	0.395516	0.388757	0.391497	0.38483	0.39305	0.395927	0.382455	0.384236	0.398256	0.373504	0.389899	0.391497	0.391817	0.387889	0.396201	0.381679	0.38999	0.397434	0.392593	0.383597	0.393369	0.393506	0.387889	0.384419	0.398347	0.398073	0.375377	0.397799	0.399534	0.376929	0.37524	0.378208	0.402731	0.373596	0.39579	0.378939	0.381679	0.392273
GDPv2-786	0.378117	0.368755	0.36944	0.375057	0.38894	0.383323	0.371906	0.380446	0.371038	0.375194	0.382044	0.379395	0.371175	0.380309	0.376381	0.380857	0.379624	0.373276	0.376701	0.385332	0.363321	0.380628	0.380948	0.38483	0.378802	0.37935	0.372226	0.383916	0.383505	0.384875	0.378071	0.378071	0.381222	0.386108	0.370125	0.387433	0.395561	0.359348	0.383231	0.385423	0.369303	0.369714	0.376701	0.387524	0.364052	0.387981	0.359439	0.378254	0.376792
GDPv2-787	0.238835	0.247557	0.246963	0.258151	0.27039	0.257192	0.243767	0.252671	0.23203	0.254635	0.243675	0.25153	0.244497	0.241849	0.24605	0.250251	0.24911	0.229153	0.251119	0.250799	0.231071	0.24436	0.173349	0.262627	0.256599	0.235227	0.253859	0.255868	0.247146	0.236369	0.255046	0.129281	0.134533	0.233857	0.244269	0.226139	0.219198	0.207279	0.227327	0.233903	0.250845	0.218467	0.252763	0.25363	0.254818	0.250069	0.245639	0.248288	0.24573
GDPv2-788	0.347703	0.336697	0.336743	0.357795	0.365924	0.356106	0.351174	0.360809	0.344552	0.349347	0.346698	0.357019	0.334916	0.345694	0.352818	0.35163	0.36017	0.344598	0.356334	0.349438	0.337656	0.350306	0.303498	0.348662	0.351859	0.344187	0.347292	0.35469	0.352178	0.335921	0.347018	0.32245	0.334734	0.341173	0.345283	0.353548	0.345146	0.338981	0.34478	0.349256	0.355603	0.340305	0.353503	0.35163	0.337656	0.359028	0.333683	0.342634	0.353503
GDPv2-789	0.311398	0.313088	0.312129	0.338478	0.338296	0.334688	0.322906	0.331811	0.311444	0.328203	0.327381	0.330669	0.313042	0.322906	0.331035	0.323089	0.323043	0.31834	0.327244	0.333501	0.299434	0.318842	0.295232	0.335282	0.321308	0.320029	0.334734	0.332998	0.32592	0.321445	0.324413	0.295917	0.298794	0.298749	0.318385	0.333501	0.316696	0.303041	0.321445	0.318705	0.328158	0.294867	0.322861	0.32729	0.326925	0.329117	0.302402	0.319573	0.324961
GDPv2-790	0.353274	0.358617	0.358298	0.371404	0.356791	0.369166	0.367431	0.354325	0.354416	0.366335	0.371632	0.372728	0.355375	0.366335	0.371815	0.364782	0.364919	0.361677	0.363823	0.369714	0.344415	0.361357	0.347977	0.377249	0.368116	0.344278	0.36839	0.371038	0.370171	0.368344	0.369486	0.348479	0.350991	0.347931	0.360718	0.371632	0.362499	0.352498	0.364691	0.365513	0.368024	0.347064	0.360353	0.374737	0.36533	0.377021	0.349575	0.353868	0.365193
GDPv2-791	0.4452	0.452918	0.452872	0.445337	0.428167	0.446022	0.45132	0.443145	0.453101	0.458352	0.456252	0.461823	0.443008	0.460818	0.462645	0.449767	0.462508	0.455521	0.458124	0.466938	0.445383	0.456937	0.449584	0.442049	0.444607	0.43657	0.456571	0.447895	0.459174	0.457074	0.445429	0.456937	0.455886	0.45374	0.461777	0.431501	0.450224	0.448991	0.457074	0.456617	0.456297	0.457348	0.458763	0.459174	0.457987	0.460727	0.450817	0.438031	0.46196
GDPv2-792	0.342543	0.344141	0.343821	0.358024	0.362864	0.354873	0.350671	0.354827	0.348799	0.348571	0.351311	0.357065	0.343639	0.351402	0.353777	0.350123	0.357476	0.343365	0.36122	0.355055	0.339803	0.355923	0.306375	0.342497	0.351082	0.34341	0.354096	0.351356	0.33962	0.346927	0.348616	0.321673	0.335419	0.347064	0.355284	0.351493	0.337154	0.336469	0.347931	0.34784	0.356197	0.34784	0.349804	0.348479	0.354325	0.344004	0.331902	0.348251	0.341492
GDPv2-793	0.260983	0.244041	0.243995	0.268152	0.278108	0.267559	0.252671	0.264042	0.257375	0.267193	0.262444	0.264179	0.256599	0.250845	0.268289	0.264362	0.264682	0.246826	0.263951	0.26628	0.251667	0.263586	0.22308	0.262672	0.28715	0.242488	0.261211	0.279295	0.248379	0.271029	0.280208	0.20906	0.207827	0.253722	0.262033	0.26354	0.245822	0.231711	0.243812	0.25395	0.263494	0.244817	0.265504	0.24911	0.263266	0.268655	0.247968	0.270344	0.246141
GDPv2-794	0.284775	0.273039	0.272628	0.299068	0.302722	0.296283	0.28925	0.282629	0.287926	0.287058	0.292355	0.293269	0.284227	0.297744	0.304046	0.288154	0.297242	0.279752	0.303726	0.290712	0.278838	0.289387	0.258836	0.291396	0.304731	0.270299	0.289935	0.292766	0.290529	0.296283	0.285825	0.252489	0.25838	0.283816	0.290849	0.296922	0.279112	0.277057	0.281852	0.289615	0.290575	0.280665	0.276509	0.296374	0.286145	0.293817	0.283177	0.298703	0.280711
GDPv2-795	0.424833	0.428715	0.427665	0.411818	0.417207	0.422276	0.425199	0.416933	0.4236	0.42529	0.429674	0.426021	0.426203	0.432505	0.426934	0.428121	0.425975	0.429035	0.427254	0.425381	0.421728	0.427984	0.428669	0.433647	0.428898	0.420404	0.421043	0.419582	0.43351	0.424651	0.42771	0.430268	0.432962	0.431272	0.425244	0.417983	0.437255	0.426066	0.432597	0.434058	0.427984	0.430953	0.429537	0.42803	0.432871	0.4452	0.423235	0.419582	0.438031
GDPv2-796	0.359576	0.355421	0.355375	0.379167	0.364371	0.362955	0.361768	0.354233	0.37113	0.362864	0.364691	0.369623	0.358024	0.367887	0.372454	0.363686	0.368572	0.361494	0.37113	0.366791	0.354279	0.365102	0.325966	0.358435	0.36638	0.347201	0.369029	0.363366	0.357202	0.362682	0.359165	0.340533	0.353457	0.353503	0.368572	0.359302	0.347794	0.344643	0.361768	0.356836	0.368024	0.36049	0.361631	0.371267	0.369988	0.360033	0.35058	0.35469	0.354051
GDPv2-797	0.361905	0.361038	0.360079	0.382866	0.379395	0.368207	0.361266	0.371997	0.375011	0.369394	0.372865	0.372226	0.370125	0.369942	0.379715	0.368298	0.364965	0.371586	0.378939	0.374235	0.359896	0.363321	0.335601	0.368892	0.368527	0.366335	0.370627	0.372363	0.366198	0.366837	0.365148	0.344415	0.349941	0.356014	0.367157	0.355055	0.357339	0.35163	0.369577	0.361449	0.370993	0.360444	0.371906	0.37049	0.373596	0.360992	0.34615	0.3667	0.351265
GDPv2-798	0.342177	0.339392	0.339255	0.365239	0.340031	0.351219	0.341812	0.332268	0.357202	0.353411	0.355969	0.358161	0.347749	0.355603	0.364189	0.353411	0.353183	0.350123	0.356836	0.360353	0.342086	0.354005	0.316878	0.347155	0.358937	0.324048	0.357476	0.358115	0.342269	0.356608	0.357384	0.324231	0.32729	0.336104	0.347703	0.341721	0.334414	0.337291	0.343821	0.346561	0.354827	0.342634	0.353457	0.350397	0.351859	0.353959	0.33382	0.340579	0.340214
GDPv2-799	0.330304	0.333364	0.332953	0.348708	0.342588	0.348388	0.341173	0.33519	0.338296	0.342725	0.343182	0.348479	0.332039	0.342177	0.347383	0.341538	0.345237	0.33414	0.349804	0.348297	0.326012	0.344598	0.302996	0.339666	0.341949	0.321947	0.347703	0.343867	0.333592	0.337702	0.340031	0.312905	0.323363	0.332176	0.342406	0.341995	0.329756	0.326879	0.337428	0.337519	0.346607	0.33277	0.34204	0.339346	0.345557	0.340077	0.322313	0.332724	0.334277
GDPv2-800	0.340351	0.343958	0.344461	0.373733	0.371997	0.359805	0.354781	0.357202	0.363138	0.366106	0.361631	0.358343	0.352863	0.364919	0.36775	0.354964	0.361038	0.356425	0.365148	0.366563	0.347475	0.362955	0.329939	0.363412	0.363321	0.354827	0.362682	0.359576	0.354233	0.359622	0.360216	0.336469	0.345465	0.34816	0.357567	0.350489	0.338798	0.352635	0.363275	0.353868	0.361951	0.358891	0.354005	0.364919	0.360627	0.363641	0.340579	0.35574	0.349347
GDPv2-801	0.287378	0.276007	0.275231	0.304959	0.304137	0.297881	0.294136	0.297835	0.290712	0.279158	0.307288	0.29167	0.304183	0.298064	0.300986	0.28135	0.308613	0.280254	0.29747	0.285917	0.277514	0.276372	0.285825	0.286328	0.291168	0.290712	0.288611	0.296739	0.29852	0.304457	0.285597	0.27281	0.272308	0.301306	0.30295	0.298977	0.279432	0.279112	0.283177	0.298246	0.287515	0.301626	0.281122	0.27039	0.296602	0.28272	0.264956	0.303863	0.286054
GDPv2-802	0.46301	0.466527	0.467668	0.455475	0.436935	0.454425	0.471504	0.449904	0.466618	0.464928	0.463558	0.466664	0.460179	0.46639	0.473422	0.466755	0.467257	0.469221	0.468719	0.472144	0.465933	0.471915	0.466755	0.465339	0.471185	0.450269	0.465887	0.456389	0.468125	0.47187	0.462417	0.473377	0.479998	0.467075	0.467075	0.446114	0.467303	0.469267	0.471687	0.471139	0.473377	0.472966	0.463787	0.476162	0.475888	0.470043	0.464791	0.458581	0.464243
GDPv2-803	0.27893	0.279523	0.279112	0.293954	0.293132	0.287606	0.27829	0.281624	0.28893	0.281396	0.301489	0.288885	0.300027	0.297196	0.288519	0.277377	0.296602	0.279843	0.290392	0.283496	0.272262	0.28135	0.278473	0.28135	0.296876	0.272034	0.281259	0.294776	0.279934	0.309617	0.285277	0.271303	0.267513	0.297059	0.294319	0.288063	0.281396	0.270847	0.277468	0.279386	0.276327	0.285323	0.286191	0.266326	0.299753	0.283131	0.263814	0.302539	0.276235
GDPv2-804	0.424605	0.420906	0.420221	0.407937	0.427756	0.421134	0.42698	0.427117	0.421545	0.423509	0.428989	0.421682	0.42223	0.426614	0.421774	0.425153	0.422185	0.42835	0.421728	0.424422	0.41812	0.42529	0.43045	0.429309	0.425107	0.427847	0.417892	0.419445	0.43319	0.425153	0.422367	0.424011	0.429537	0.42392	0.420084	0.411088	0.436204	0.41707	0.430724	0.433282	0.423007	0.422048	0.431501	0.429263	0.426249	0.441684	0.419171	0.418257	0.429857
GDPv2-805	0.420449	0.423052	0.42255	0.404695	0.421134	0.416705	0.419993	0.418577	0.417024	0.419993	0.423189	0.419079	0.420723	0.425381	0.419445	0.422002	0.419125	0.424194	0.419399	0.419536	0.418075	0.420952	0.421728	0.428806	0.4236	0.423509	0.413919	0.413188	0.4294	0.416522	0.422413	0.422048	0.427665	0.424422	0.41739	0.41159	0.433145	0.420038	0.429035	0.427665	0.420586	0.423281	0.425427	0.42392	0.427208	0.439447	0.414467	0.41538	0.432094
GDPv2-806	0.422778	0.423098	0.42287	0.403279	0.41844	0.41949	0.427984	0.421819	0.418714	0.423052	0.430907	0.422687	0.423052	0.429902	0.422139	0.423966	0.420541	0.433464	0.423098	0.426066	0.41876	0.427756	0.429354	0.430222	0.431409	0.422915	0.422367	0.418714	0.4352	0.423052	0.431318	0.429948	0.435108	0.430313	0.423463	0.41538	0.440954	0.425655	0.4373	0.43319	0.425381	0.428624	0.428943	0.433282	0.427893	0.444789	0.415517	0.418075	0.435702
GDPv2-807	0.416796	0.41191	0.411316	0.401589	0.415654	0.411864	0.423007	0.419034	0.413736	0.419079	0.422733	0.417709	0.414969	0.423007	0.419536	0.418531	0.414376	0.420632	0.411636	0.418897	0.413873	0.417481	0.421911	0.426249	0.42972	0.421134	0.409718	0.412458	0.43077	0.420084	0.419856	0.42013	0.426843	0.417846	0.41602	0.413691	0.427208	0.418394	0.432414	0.424103	0.41538	0.419993	0.410448	0.430587	0.423829	0.444379	0.41328	0.410174	0.422413
GDPv2-808	0.427208	0.425701	0.424833	0.410905	0.421774	0.421089	0.427847	0.423509	0.420038	0.422824	0.43214	0.42803	0.424833	0.429583	0.429035	0.430496	0.422687	0.432779	0.428167	0.429035	0.420815	0.427984	0.432505	0.431912	0.427254	0.425427	0.4215	0.419308	0.437711	0.425655	0.426432	0.42424	0.428761	0.423874	0.420769	0.412777	0.440451	0.42223	0.433236	0.438168	0.428715	0.421819	0.432825	0.434697	0.431683	0.44721	0.421956	0.418486	0.431181
GDPv2-809	0.41981	0.420404	0.420358	0.407708	0.42497	0.420267	0.419171	0.4236	0.416568	0.419719	0.424285	0.419901	0.420723	0.422276	0.420541	0.420632	0.418577	0.427025	0.419673	0.424194	0.417344	0.419308	0.428121	0.425427	0.421682	0.424422	0.414467	0.417207	0.428669	0.419719	0.419125	0.421591	0.426112	0.418303	0.415837	0.402913	0.43077	0.416202	0.430313	0.431135	0.419673	0.416339	0.424057	0.424468	0.423737	0.440817	0.416111	0.413736	0.42424
GDPv2-810	0.399032	0.390949	0.391634	0.388483	0.396064	0.392365	0.388711	0.398438	0.393689	0.38999	0.389899	0.385332	0.385332	0.391269	0.389533	0.385058	0.389853	0.384693	0.389214	0.398393	0.394739	0.385652	0.399945	0.393598	0.387387	0.389122	0.384556	0.396703	0.394922	0.395287	0.393872	0.403187	0.400767	0.411499	0.389579	0.400128	0.411453	0.383277	0.399397	0.383779	0.392319	0.402959	0.402639	0.404969	0.383962	0.40579	0.384647	0.399808	0.406201
GDPv2-811	0.380491	0.382364	0.382592	0.373596	0.377797	0.386976	0.37903	0.374509	0.380537	0.379943	0.386885	0.386611	0.382592	0.384601	0.373733	0.382775	0.385743	0.373641	0.373139	0.382592	0.379395	0.374509	0.390721	0.3862	0.384647	0.362636	0.367111	0.384464	0.38451	0.386428	0.38282	0.394237	0.391725	0.397068	0.387844	0.389716	0.391634	0.376153	0.372819	0.374463	0.385834	0.392091	0.379715	0.377569	0.3804	0.382501	0.382272	0.391771	0.389488
GDPv2-812	0.401315	0.390584	0.390995	0.388209	0.405745	0.396931	0.386063	0.398621	0.393872	0.394465	0.405425	0.400037	0.400311	0.396657	0.389259	0.397205	0.395607	0.391908	0.388757	0.405151	0.390629	0.394511	0.402685	0.404284	0.393141	0.398804	0.398073	0.39515	0.402046	0.397479	0.39168	0.405106	0.40579	0.395059	0.393415	0.395013	0.412092	0.384647	0.413097	0.393369	0.385012	0.387159	0.390584	0.395196	0.387615	0.40917	0.390127	0.388209	0.403553
GDPv2-813	0.396292	0.384464	0.384236	0.387844	0.399717	0.392456	0.387615	0.394968	0.398438	0.398758	0.406978	0.400128	0.392821	0.404603	0.395013	0.396109	0.398347	0.397297	0.395333	0.410083	0.393004	0.396977	0.408074	0.40337	0.396703	0.395881	0.398438	0.394602	0.406612	0.401315	0.389214	0.407023	0.4099	0.393415	0.394602	0.38725	0.409626	0.395607	0.417572	0.395287	0.389122	0.389259	0.390492	0.407252	0.389259	0.40917	0.395881	0.38556	0.410037
GDPv2-814	0.396064	0.389077	0.38894	0.383505	0.398667	0.39168	0.385378	0.394739	0.391086	0.393324	0.403644	0.396155	0.396064	0.395242	0.386291	0.392136	0.391999	0.388666	0.386519	0.401818	0.389031	0.394283	0.401178	0.402685	0.390081	0.394557	0.397571	0.392456	0.402731	0.396612	0.388711	0.403324	0.403918	0.394831	0.391269	0.392684	0.412869	0.385515	0.410859	0.391588	0.385606	0.386656	0.390812	0.396886	0.384373	0.406841	0.390538	0.385332	0.402228
GDPv2-815	0.375422	0.368983	0.368024	0.368344	0.363229	0.378345	0.368024	0.358206	0.370719	0.363915	0.373413	0.376336	0.364097	0.366198	0.36839	0.375331	0.374463	0.366106	0.370171	0.3725	0.374692	0.373459	0.376153	0.372545	0.379943	0.346424	0.367157	0.382592	0.369212	0.381724	0.384145	0.3667	0.368024	0.384145	0.374737	0.372591	0.382638	0.363412	0.364006	0.36839	0.375103	0.376153	0.367339	0.373596	0.366837	0.381085	0.364143	0.378208	0.376381
GDPv2-816	0.335282	0.334779	0.33519	0.351676	0.359896	0.348434	0.342954	0.350397	0.340807	0.339392	0.342497	0.349712	0.334551	0.340853	0.343867	0.342954	0.348571	0.333729	0.352133	0.34542	0.33172	0.347109	0.294091	0.333409	0.342543	0.338067	0.344369	0.34236	0.33035	0.335464	0.338707	0.310668	0.325692	0.337702	0.346835	0.345694	0.326697	0.326194	0.339848	0.33793	0.346927	0.338844	0.343273	0.340579	0.345694	0.335464	0.323637	0.341447	0.331674
GDPv2-817	0.390858	0.389077	0.389853	0.379761	0.400219	0.398073	0.392684	0.399123	0.385149	0.384282	0.390675	0.39031	0.383003	0.391497	0.379624	0.39241	0.391999	0.382272	0.379943	0.39241	0.389762	0.385606	0.391771	0.394283	0.390629	0.385515	0.37355	0.394831	0.391132	0.388392	0.391177	0.392821	0.390036	0.407708	0.394191	0.394146	0.404375	0.381131	0.388483	0.380354	0.394831	0.399626	0.388529	0.391406	0.385652	0.396338	0.384053	0.401954	0.402228
GDPv2-818	0.384053	0.391132	0.390995	0.379258	0.374509	0.385971	0.392273	0.370947	0.385834	0.389442	0.39273	0.390447	0.386337	0.390629	0.388894	0.390355	0.386656	0.38999	0.38894	0.393095	0.383414	0.394968	0.383962	0.390675	0.393324	0.365376	0.386565	0.383277	0.390721	0.386885	0.392319	0.377523	0.384693	0.385926	0.39104	0.377112	0.392091	0.380628	0.391177	0.394557	0.39305	0.388346	0.394146	0.392639	0.398119	0.401863	0.384282	0.378436	0.390218
GDPv2-819	0.418897	0.420769	0.420449	0.408439	0.425518	0.42118	0.420358	0.425975	0.418486	0.419627	0.426751	0.422002	0.417892	0.42118	0.420815	0.419536	0.417755	0.424103	0.416842	0.424559	0.417892	0.417938	0.428121	0.427162	0.42086	0.424514	0.418303	0.419582	0.430861	0.421911	0.419125	0.423052	0.42666	0.420312	0.416842	0.406201	0.430222	0.419673	0.434971	0.433875	0.422778	0.418805	0.428258	0.42666	0.423829	0.438077	0.420769	0.413736	0.425884
GDPv2-820	0.449447	0.446205	0.446616	0.457987	0.45406	0.446981	0.445885	0.457165	0.447027	0.45237	0.466253	0.456023	0.457941	0.458398	0.456023	0.45374	0.462097	0.463147	0.451137	0.454105	0.451457	0.456891	0.448351	0.45616	0.449402	0.458535	0.453146	0.448397	0.455293	0.468445	0.453694	0.455247	0.452461	0.456069	0.458718	0.426797	0.462417	0.452233	0.454197	0.453649	0.459996	0.447164	0.45068	0.457759	0.462508	0.449904	0.442278	0.467212	0.44447
GDPv2-821	0.460773	0.4589	0.459494	0.457165	0.461823	0.45648	0.447803	0.462736	0.457439	0.454379	0.45785	0.463695	0.452827	0.460681	0.453831	0.457028	0.462371	0.458946	0.457713	0.461503	0.450817	0.457439	0.448077	0.457804	0.452233	0.464289	0.45406	0.455886	0.459037	0.460773	0.456069	0.453968	0.448169	0.457348	0.45479	0.444972	0.463147	0.449584	0.454379	0.455567	0.464928	0.454105	0.455156	0.458581	0.454197	0.455019	0.447027	0.453238	0.456069
GDPv2-822	0.254315	0.264499	0.263997	0.281396	0.280665	0.268472	0.253767	0.26797	0.251895	0.25943	0.254041	0.267193	0.254407	0.254955	0.256599	0.261439	0.263403	0.247374	0.266417	0.263631	0.240981	0.251986	0.142798	0.269614	0.269522	0.244589	0.267239	0.27144	0.263357	0.257147	0.269705	0.164581	0.174673	0.256827	0.269705	0.249018	0.236323	0.234085	0.256142	0.249932	0.266326	0.248744	0.266143	0.261439	0.276053	0.265184	0.247968	0.266782	0.265595
GDPv2-823	0.451046	0.447895	0.448306	0.454471	0.429354	0.438899	0.447027	0.43867	0.447529	0.456069	0.452507	0.449858	0.4431	0.451959	0.45068	0.450041	0.450361	0.458992	0.454379	0.460727	0.447758	0.450269	0.443008	0.444333	0.442415	0.431729	0.449265	0.446616	0.453786	0.447758	0.453375	0.447529	0.446936	0.439492	0.445429	0.439173	0.454973	0.445429	0.439629	0.440086	0.457667	0.446114	0.448991	0.449767	0.450315	0.444561	0.439858	0.439127	0.450087
GDPv2-824	0.428852	0.421043	0.421089	0.438305	0.39821	0.41981	0.424651	0.4099	0.426432	0.433601	0.43899	0.435702	0.42529	0.437437	0.431957	0.428578	0.431364	0.434149	0.434834	0.440177	0.426751	0.438122	0.418075	0.417116	0.421865	0.399215	0.428806	0.427071	0.424651	0.43762	0.428989	0.420312	0.424742	0.414284	0.424331	0.410494	0.431409	0.41538	0.414056	0.418166	0.433008	0.420267	0.426797	0.424194	0.429674	0.419719	0.417207	0.412549	0.420038
GDPv2-825	0.350078	0.373596	0.373459	0.367385	0.343821	0.353183	0.361586	0.350215	0.353137	0.362955	0.370901	0.351904	0.367522	0.369349	0.349073	0.358206	0.363366	0.35638	0.359257	0.355192	0.364508	0.361631	0.396201	0.36565	0.347383	0.347292	0.36638	0.358435	0.373824	0.370171	0.35469	0.389396	0.387433	0.36638	0.360809	0.376929	0.380491	0.376153	0.367796	0.362864	0.365102	0.365513	0.365376	0.3667	0.376473	0.371449	0.367842	0.354599	0.388666
GDPv2-826	0.338615	0.340488	0.340168	0.336834	0.321034	0.338433	0.343639	0.32697	0.335464	0.338067	0.339346	0.339529	0.344095	0.337611	0.334597	0.334779	0.347886	0.33688	0.335738	0.341721	0.338615	0.336834	0.352772	0.349895	0.359759	0.312357	0.33519	0.343776	0.346287	0.339072	0.34067	0.345876	0.342086	0.343228	0.330806	0.364919	0.347931	0.337382	0.332861	0.348205	0.335373	0.342543	0.345237	0.348114	0.337245	0.359713	0.337839	0.329802	0.356288
GDPv2-827	0.363275	0.35775	0.357795	0.386611	0.377112	0.369577	0.349667	0.369075	0.372454	0.363275	0.382455	0.374052	0.361175	0.363184	0.378893	0.364919	0.367705	0.363184	0.376381	0.37323	0.353046	0.36944	0.355329	0.362773	0.354918	0.363047	0.376929	0.374737	0.353229	0.377614	0.35501	0.35227	0.351128	0.359028	0.373093	0.349849	0.361175	0.346972	0.362179	0.369394	0.363778	0.353777	0.36944	0.365285	0.369851	0.350854	0.344963	0.369075	0.359211
GDPv2-828	0.455795	0.452827	0.454425	0.45237	0.460681	0.45406	0.442004	0.461229	0.450726	0.45132	0.457622	0.456982	0.448214	0.451959	0.448032	0.449858	0.459403	0.455338	0.455749	0.457074	0.443191	0.450178	0.440086	0.456023	0.448534	0.463695	0.450452	0.452553	0.461001	0.453238	0.456115	0.447803	0.442643	0.454105	0.452279	0.445383	0.455612	0.447255	0.447118	0.450589	0.459037	0.450772	0.449447	0.455064	0.454242	0.451868	0.441136	0.456663	0.450817
GDPv2-829	0.453192	0.454699	0.454836	0.454608	0.435793	0.450269	0.441319	0.441273	0.448671	0.448077	0.460407	0.455567	0.452096	0.454836	0.450726	0.452644	0.458718	0.453649	0.451502	0.45511	0.445703	0.450498	0.443145	0.455612	0.453877	0.43488	0.452872	0.454973	0.456937	0.462691	0.45543	0.452598	0.448534	0.453603	0.457804	0.438122	0.457211	0.447301	0.448443	0.455749	0.458626	0.451183	0.446388	0.454197	0.45922	0.457485	0.446205	0.453146	0.452964
GDPv2-830	0.413508	0.403964	0.405106	0.427984	0.41949	0.403462	0.3999	0.409992	0.412275	0.410037	0.421545	0.419079	0.405471	0.407571	0.412686	0.413873	0.413554	0.409763	0.419582	0.413234	0.409033	0.421682	0.40063	0.400676	0.406247	0.414741	0.419399	0.41127	0.412686	0.425564	0.4099	0.404603	0.414056	0.410083	0.416294	0.408393	0.40474	0.39547	0.404284	0.412869	0.423509	0.410951	0.415654	0.412321	0.411499	0.39515	0.400676	0.408804	0.407891
GDPv2-831	0.477943	0.472235	0.472555	0.479907	0.461914	0.469815	0.469997	0.473148	0.472692	0.47703	0.475569	0.476665	0.47018	0.479496	0.475477	0.476208	0.478811	0.477669	0.476436	0.478309	0.472829	0.473331	0.462508	0.469952	0.474427	0.469678	0.47671	0.473148	0.476117	0.477669	0.475249	0.4726	0.47292	0.472966	0.470774	0.464791	0.4784	0.469769	0.472189	0.471093	0.48493	0.471185	0.469769	0.477669	0.475843	0.472555	0.46712	0.470043	0.471413
GDPv2-832	0.272399	0.270344	0.270116	0.291533	0.288245	0.27998	0.274865	0.275276	0.273084	0.270664	0.289478	0.282172	0.291579	0.287013	0.283085	0.273587	0.287241	0.268198	0.282674	0.273495	0.257421	0.266965	0.270025	0.276098	0.288885	0.270253	0.277834	0.27756	0.280893	0.293223	0.281944	0.261394	0.257786	0.288519	0.287971	0.279706	0.270025	0.263403	0.266097	0.283359	0.272171	0.274043	0.279478	0.253037	0.287195	0.276418	0.253082	0.290712	0.272536
GDPv2-833	0.334597	0.320577	0.319984	0.338296	0.32624	0.337793	0.329208	0.316376	0.337291	0.334962	0.333227	0.343547	0.32866	0.331857	0.341538	0.330761	0.333455	0.329208	0.342862	0.331857	0.326286	0.337108	0.316056	0.324687	0.342588	0.311809	0.324139	0.335373	0.333866	0.333044	0.338204	0.302037	0.305279	0.329985	0.333364	0.322998	0.322267	0.316285	0.322358	0.328021	0.328432	0.326286	0.329985	0.325829	0.330578	0.339255	0.326423	0.329802	0.331537
GDPv2-1002	0.395561	0.395516	0.395287	0.403279	0.373596	0.398027	0.391451	0.374418	0.396977	0.396292	0.406247	0.398758	0.388529	0.399671	0.394009	0.390721	0.393689	0.390264	0.394602	0.397388	0.388894	0.390036	0.408074	0.39716	0.394968	0.374052	0.394602	0.395698	0.400311	0.405516	0.396612	0.401452	0.393735	0.403096	0.398712	0.399671	0.402046	0.395424	0.394831	0.396749	0.405745	0.398849	0.394876	0.394283	0.404877	0.416202	0.406019	0.385286	0.406932
GDPv2-834	0.458672	0.456617	0.457759	0.4589	0.46776	0.455749	0.450361	0.470226	0.454516	0.454379	0.464152	0.459951	0.448534	0.454653	0.448443	0.453649	0.459083	0.458398	0.450041	0.459585	0.448991	0.453055	0.446068	0.455612	0.455338	0.465476	0.450863	0.458078	0.462691	0.462325	0.459722	0.456434	0.449447	0.456343	0.457622	0.444607	0.458124	0.450315	0.452918	0.454745	0.461092	0.449904	0.450041	0.461503	0.459403	0.452279	0.4452	0.461458	0.454425
GDPv2-835	0.332496	0.340944	0.340351	0.353183	0.319481	0.346105	0.337428	0.315828	0.344324	0.344095	0.363915	0.353594	0.351676	0.35743	0.347475	0.337519	0.348799	0.334688	0.343867	0.347383	0.338433	0.343228	0.362088	0.341949	0.352361	0.308339	0.354005	0.344689	0.346561	0.361723	0.34816	0.353548	0.347383	0.354279	0.344506	0.340899	0.348023	0.356197	0.344004	0.351128	0.353822	0.353959	0.336926	0.335693	0.351402	0.3588	0.351539	0.338844	0.345876
GDPv2-1003	0.463102	0.456206	0.456982	0.457302	0.456297	0.460179	0.452233	0.463878	0.462051	0.458535	0.463741	0.466116	0.451137	0.460636	0.45543	0.461914	0.462965	0.467394	0.460864	0.465385	0.449584	0.460042	0.452324	0.457941	0.458398	0.459859	0.45648	0.462873	0.466207	0.462828	0.461869	0.459585	0.456617	0.460499	0.456389	0.451046	0.462006	0.457393	0.457622	0.458718	0.464883	0.459722	0.453831	0.463467	0.456891	0.453694	0.452553	0.453009	0.459951
GDPv2-836	0.336606	0.354279	0.35469	0.361403	0.33309	0.355603	0.343182	0.33309	0.354462	0.359348	0.37186	0.360079	0.349667	0.364919	0.354142	0.346561	0.35364	0.343365	0.3509	0.353777	0.351311	0.34816	0.381085	0.354279	0.358937	0.330898	0.361129	0.354005	0.357065	0.369029	0.359028	0.371541	0.364371	0.368801	0.352726	0.353685	0.358252	0.37081	0.363275	0.361266	0.367979	0.365011	0.35364	0.353685	0.366837	0.379532	0.380126	0.347612	0.3646
GDPv2-837	0.354416	0.374463	0.374966	0.377751	0.345054	0.375788	0.365559	0.34615	0.373276	0.377888	0.388209	0.378254	0.370034	0.385743	0.36912	0.36638	0.374463	0.365741	0.36944	0.373139	0.366289	0.367887	0.39378	0.376016	0.377477	0.345237	0.375011	0.369623	0.378984	0.386108	0.380491	0.388346	0.378071	0.384419	0.372363	0.37049	0.372317	0.385241	0.377614	0.375696	0.386885	0.380628	0.372637	0.3725	0.38282	0.390949	0.395561	0.367431	0.378482
GDPv2-838	0.46712	0.464061	0.465659	0.4647	0.462965	0.458078	0.449767	0.46744	0.463056	0.458535	0.465111	0.467212	0.456982	0.46164	0.455521	0.461092	0.465157	0.465202	0.460042	0.464106	0.455064	0.458307	0.454516	0.460133	0.453375	0.472098	0.455475	0.45922	0.463467	0.463193	0.457302	0.456297	0.45205	0.460864	0.461138	0.45068	0.465842	0.453192	0.458626	0.460544	0.466801	0.458261	0.458307	0.462828	0.462919	0.457165	0.451274	0.46059	0.463513
GDPv2-1004	0.466024	0.461503	0.462188	0.459129	0.452461	0.460088	0.456891	0.462508	0.46059	0.463558	0.462919	0.460818	0.4589	0.461366	0.459174	0.458992	0.461412	0.465659	0.459311	0.467942	0.450772	0.457667	0.45269	0.463969	0.457576	0.460955	0.460042	0.462508	0.467851	0.464472	0.462691	0.460316	0.457165	0.46333	0.464883	0.455156	0.467486	0.459129	0.460362	0.464106	0.465796	0.462371	0.453923	0.467394	0.462097	0.46027	0.451457	0.457485	0.465613
GDPv2-839	0.398621	0.385058	0.384921	0.404421	0.374281	0.392593	0.392136	0.37492	0.401772	0.40063	0.403736	0.404192	0.387204	0.406019	0.40611	0.395607	0.399945	0.397434	0.406795	0.406019	0.394602	0.406978	0.391314	0.391725	0.402137	0.367431	0.393278	0.401224	0.394968	0.408759	0.400402	0.392639	0.39378	0.390812	0.391908	0.382546	0.394602	0.390264	0.388118	0.394146	0.398393	0.38894	0.398849	0.399352	0.392136	0.39853	0.38999	0.387433	0.393461
GDPv2-840	0.404923	0.405882	0.406475	0.413371	0.367339	0.407206	0.407297	0.374372	0.412732	0.409033	0.41296	0.412321	0.401635	0.414969	0.412412	0.406384	0.408713	0.406293	0.412001	0.41433	0.401635	0.410357	0.383186	0.412366	0.408804	0.360033	0.40853	0.410083	0.403462	0.414969	0.407982	0.406338	0.409672	0.411636	0.407526	0.40611	0.412229	0.404421	0.403553	0.407389	0.412275	0.411773	0.406247	0.40474	0.414513	0.421363	0.411636	0.3941	0.409626
GDPv2-841	0.370536	0.359348	0.360398	0.379258	0.365741	0.371449	0.353	0.363732	0.365467	0.374646	0.369531	0.368892	0.361403	0.365056	0.36533	0.372271	0.368572	0.360946	0.369303	0.373915	0.355832	0.359622	0.250982	0.371221	0.369851	0.352315	0.366472	0.370216	0.367613	0.367431	0.37113	0.326742	0.326149	0.357521	0.371038	0.366517	0.357841	0.351037	0.361403	0.367431	0.364554	0.356562	0.365285	0.365239	0.365148	0.374463	0.360718	0.36154	0.361905
GDPv2-1005	0.463558	0.457393	0.457896	0.461412	0.460407	0.458992	0.451959	0.462143	0.458489	0.457804	0.463284	0.462919	0.45616	0.459905	0.453512	0.456434	0.463695	0.464746	0.461686	0.463832	0.448214	0.454745	0.443739	0.457941	0.451183	0.464061	0.454379	0.458763	0.461732	0.461823	0.460955	0.453101	0.449036	0.45922	0.45922	0.448488	0.461366	0.453466	0.452142	0.456982	0.4647	0.454973	0.453466	0.458626	0.459631	0.454242	0.449813	0.458581	0.454105
GDPv2-842	0.421682	0.418349	0.418668	0.438351	0.40063	0.419582	0.421682	0.406019	0.429035	0.43109	0.434926	0.436113	0.423235	0.430907	0.427893	0.423783	0.430222	0.43045	0.432231	0.436296	0.423144	0.436889	0.420678	0.415517	0.425107	0.397342	0.427756	0.425838	0.425062	0.437666	0.427482	0.424377	0.427619	0.420997	0.422641	0.414924	0.42287	0.415609	0.41812	0.420952	0.433053	0.423052	0.422002	0.426797	0.426888	0.425336	0.414604	0.413691	0.425929
GDPv2-1006	0.423737	0.417572	0.419901	0.442232	0.405699	0.413599	0.420632	0.402137	0.427984	0.431409	0.430222	0.426295	0.425107	0.430131	0.427756	0.420906	0.421956	0.42666	0.430542	0.43077	0.427573	0.434378	0.422824	0.408622	0.424148	0.404969	0.424422	0.420038	0.417618	0.437529	0.426706	0.430724	0.437255	0.416111	0.421774	0.422824	0.425381	0.417024	0.412777	0.416796	0.428167	0.424559	0.422778	0.422915	0.423007	0.415609	0.410814	0.409992	0.425701
GDPv2-843	0.320486	0.327929	0.328066	0.330669	0.304183	0.315919	0.314823	0.296694	0.334505	0.32834	0.328797	0.326149	0.326788	0.325418	0.325235	0.324139	0.322084	0.329345	0.330761	0.323317	0.321856	0.327473	0.343319	0.316239	0.331765	0.295415	0.310576	0.324368	0.325875	0.334642	0.339346	0.344826	0.34889	0.304366	0.297698	0.339574	0.312175	0.30601	0.298292	0.310439	0.316056	0.310896	0.313682	0.29336	0.309617	0.300027	0.317883	0.306375	0.308476
GDPv2-844	0.384464	0.408074	0.407206	0.397479	0.371723	0.389305	0.396155	0.377295	0.393643	0.395516	0.408302	0.396977	0.399078	0.408759	0.392684	0.390492	0.405699	0.397616	0.39821	0.395059	0.39652	0.401954	0.415974	0.400493	0.388803	0.371084	0.400767	0.394465	0.402822	0.407297	0.398941	0.420221	0.414695	0.403599	0.397205	0.402731	0.40885	0.4099	0.397616	0.401635	0.402411	0.39853	0.397936	0.399352	0.402731	0.404558	0.400585	0.388985	0.413919
GDPv2-845	0.463421	0.459814	0.460407	0.467942	0.439721	0.457211	0.45374	0.44657	0.457165	0.4647	0.468993	0.466983	0.461138	0.468993	0.460864	0.465796	0.466938	0.464517	0.464106	0.467988	0.455201	0.459905	0.449173	0.46365	0.455521	0.440817	0.461458	0.460362	0.465248	0.472098	0.46228	0.460179	0.457485	0.456982	0.460179	0.446707	0.47018	0.455064	0.456206	0.458033	0.470226	0.455293	0.455612	0.464335	0.467166	0.46196	0.449402	0.453055	0.459722
GDPv2-846	0.43794	0.432231	0.432277	0.44036	0.411225	0.431912	0.430816	0.4157	0.434058	0.436844	0.4373	0.441684	0.432551	0.439584	0.436113	0.435656	0.439081	0.435839	0.438533	0.439584	0.43045	0.433967	0.413462	0.434515	0.436889	0.405197	0.432962	0.433967	0.437026	0.43931	0.438077	0.419353	0.417572	0.430039	0.431044	0.423966	0.435382	0.422915	0.422322	0.429354	0.44246	0.427162	0.431409	0.43246	0.433556	0.437209	0.425838	0.421363	0.426843
GDPv2-847	0.313134	0.309435	0.309754	0.344141	0.341492	0.335784	0.319527	0.330532	0.324413	0.329117	0.338159	0.332313	0.320166	0.341812	0.342543	0.323089	0.333638	0.322632	0.329528	0.334779	0.310576	0.317107	0.297607	0.316467	0.330715	0.317655	0.32834	0.328888	0.323546	0.334688	0.310165	0.305142	0.312586	0.315006	0.33172	0.314504	0.304	0.308613	0.328203	0.321536	0.31939	0.324459	0.328249	0.328386	0.331857	0.321445	0.3098	0.330806	0.31117
GDPv2-848	0.39547	0.400722	0.400219	0.424742	0.41296	0.411636	0.399215	0.411499	0.412412	0.413736	0.41328	0.415563	0.397479	0.413188	0.417664	0.40643	0.418623	0.406247	0.419627	0.414102	0.401954	0.415883	0.390447	0.400356	0.396794	0.408302	0.408028	0.413782	0.399671	0.415746	0.405927	0.398438	0.402411	0.400265	0.406201	0.398758	0.398119	0.404923	0.399671	0.402046	0.417801	0.399854	0.406293	0.406064	0.403964	0.395105	0.402639	0.401361	0.401178
GDPv2-849	0.391223	0.39547	0.395516	0.421956	0.415472	0.406841	0.393415	0.409078	0.406704	0.408211	0.409215	0.411499	0.39241	0.408302	0.410951	0.400904	0.411636	0.401544	0.413462	0.407845	0.395881	0.409809	0.38209	0.393735	0.389716	0.408256	0.400402	0.4078	0.393232	0.409398	0.400037	0.392091	0.397342	0.393917	0.400676	0.392867	0.392045	0.400493	0.392776	0.395059	0.413736	0.393415	0.40232	0.39926	0.39853	0.388392	0.397297	0.397936	0.394191
GDPv2-850	0.467668	0.465157	0.466298	0.459403	0.471185	0.46164	0.45817	0.474747	0.463056	0.462006	0.463102	0.468764	0.453055	0.463741	0.456343	0.46712	0.469632	0.468308	0.462782	0.468216	0.454882	0.462325	0.456526	0.462417	0.462965	0.476939	0.459859	0.463969	0.467394	0.462006	0.469084	0.462051	0.45753	0.460955	0.460773	0.458992	0.467029	0.457485	0.464289	0.464198	0.471185	0.459266	0.460225	0.466938	0.461001	0.458444	0.456297	0.462873	0.465157
GDPv2-851	0.401909	0.411544	0.411133	0.401772	0.385606	0.40611	0.407663	0.386885	0.407343	0.40885	0.417527	0.413873	0.405927	0.410585	0.409489	0.406749	0.405973	0.411225	0.405699	0.412047	0.402457	0.410448	0.418897	0.410174	0.410814	0.384236	0.410996	0.403873	0.416522	0.414513	0.415106	0.412092	0.408667	0.412275	0.414102	0.400356	0.413782	0.410174	0.415152	0.420997	0.417207	0.41022	0.410174	0.410037	0.417618	0.427665	0.41054	0.400493	0.414832
GDPv2-853	0.408256	0.399808	0.401315	0.425655	0.411042	0.392456	0.39684	0.402365	0.408941	0.415837	0.411088	0.412914	0.407617	0.406886	0.411727	0.410905	0.411133	0.405425	0.414421	0.414558	0.408256	0.420449	0.391177	0.395424	0.400265	0.409672	0.405927	0.402091	0.406247	0.415654	0.408759	0.398438	0.409626	0.399717	0.413417	0.400859	0.39958	0.392593	0.398758	0.400767	0.413325	0.403142	0.408576	0.40917	0.409261	0.392091	0.392776	0.401178	0.403187
GDPv2-854	0.4431	0.434286	0.434971	0.44278	0.442506	0.430313	0.436159	0.448351	0.438031	0.444013	0.443191	0.436889	0.430861	0.437711	0.438168	0.440634	0.435382	0.453694	0.444881	0.450132	0.437163	0.441684	0.430496	0.429811	0.42771	0.445429	0.434834	0.439675	0.445657	0.433784	0.442232	0.435748	0.434149	0.424605	0.429263	0.427025	0.439995	0.43246	0.426203	0.424559	0.446251	0.434423	0.436387	0.437985	0.439812	0.429674	0.430176	0.435108	0.432642
GDPv2-855	0.354096	0.350489	0.351904	0.35058	0.32181	0.349438	0.344506	0.319162	0.353137	0.357658	0.348616	0.351722	0.348068	0.351813	0.344963	0.355192	0.352772	0.349164	0.35058	0.354005	0.34131	0.357887	0.36259	0.333318	0.349484	0.306558	0.349941	0.349393	0.350991	0.358846	0.360079	0.350945	0.35501	0.339255	0.337702	0.348982	0.340214	0.345557	0.343136	0.34542	0.345465	0.346333	0.345191	0.353274	0.337382	0.35912	0.349119	0.330395	0.360901
GDPv2-856	0.411362	0.407297	0.408713	0.424103	0.399808	0.404786	0.393369	0.3999	0.414878	0.4099	0.414924	0.412366	0.401681	0.402868	0.41127	0.408348	0.404649	0.405882	0.415426	0.41949	0.403416	0.409672	0.391817	0.39926	0.39716	0.392958	0.409398	0.411133	0.409352	0.421682	0.408028	0.402822	0.410357	0.407389	0.41296	0.409809	0.41328	0.401178	0.404147	0.409718	0.409215	0.406978	0.409855	0.409626	0.413736	0.394283	0.397525	0.406019	0.400082
GDPv2-857	0.420541	0.419856	0.41981	0.429354	0.42086	0.414695	0.418166	0.423966	0.425336	0.423189	0.431501	0.422641	0.418349	0.426751	0.425564	0.415243	0.429446	0.428761	0.433282	0.428943	0.41707	0.430633	0.408028	0.414558	0.421043	0.41876	0.426249	0.422961	0.418714	0.435611	0.424879	0.424148	0.425655	0.42013	0.421591	0.416613	0.409307	0.413554	0.424559	0.41433	0.425518	0.418897	0.417298	0.427665	0.426203	0.42529	0.407708	0.419764	0.401224
GDPv2-858	0.363092	0.367248	0.36702	0.375559	0.368435	0.361266	0.344095	0.360764	0.377112	0.375422	0.378071	0.377797	0.390584	0.376884	0.369486	0.367933	0.382318	0.365924	0.365878	0.367476	0.362179	0.35227	0.383642	0.358115	0.370353	0.368618	0.355375	0.364234	0.369394	0.389122	0.363047	0.390538	0.389488	0.367522	0.369988	0.376153	0.356699	0.36597	0.344095	0.361266	0.368344	0.374874	0.356197	0.348114	0.375514	0.344735	0.37903	0.383323	0.355101
GDPv2-859	0.287058	0.287652	0.287971	0.31286	0.289387	0.28514	0.285962	0.275413	0.302996	0.303863	0.293177	0.295461	0.290529	0.301671	0.286876	0.288245	0.304457	0.300941	0.300073	0.297196	0.28514	0.293132	0.308156	0.279706	0.292766	0.272217	0.298794	0.281259	0.296739	0.303863	0.29505	0.294136	0.290894	0.291122	0.294136	0.308247	0.268883	0.288382	0.284866	0.279295	0.29715	0.303863	0.291396	0.297927	0.303315	0.30021	0.30811	0.295872	0.316056
GDPv2-860	0.338707	0.336743	0.33688	0.354462	0.322039	0.332405	0.337154	0.317929	0.349804	0.351585	0.346744	0.342451	0.337702	0.349667	0.338889	0.339163	0.350717	0.353594	0.350808	0.354051	0.335419	0.344232	0.354051	0.333364	0.341949	0.310622	0.346424	0.336012	0.346196	0.348662	0.346698	0.345054	0.344369	0.334551	0.335282	0.348571	0.326286	0.337839	0.326468	0.32592	0.346881	0.349941	0.343319	0.344643	0.346287	0.346744	0.349438	0.33382	0.35848
GDPv2-861	0.468308	0.466983	0.467577	0.469632	0.447347	0.465842	0.470226	0.461869	0.472098	0.469312	0.461914	0.472966	0.463558	0.467212	0.471504	0.46849	0.468079	0.467029	0.468353	0.473148	0.463284	0.469997	0.465568	0.465613	0.457667	0.449082	0.465157	0.467531	0.462736	0.468673	0.464791	0.468627	0.466664	0.462873	0.462325	0.449219	0.474701	0.464974	0.463924	0.465111	0.470819	0.456069	0.468353	0.469038	0.465933	0.470134	0.459311	0.459677	0.470819
GDPv2-862	0.416385	0.424011	0.424057	0.418623	0.389579	0.417755	0.415837	0.397068	0.417618	0.419582	0.415198	0.427254	0.413371	0.414284	0.411636	0.424696	0.415152	0.41465	0.410403	0.42424	0.412184	0.419536	0.420769	0.413782	0.411407	0.382912	0.404375	0.421089	0.412366	0.417755	0.421089	0.417435	0.410357	0.405014	0.407571	0.407434	0.420221	0.405745	0.401863	0.4099	0.42255	0.402959	0.423281	0.417207	0.417024	0.419582	0.415609	0.405653	0.427482
GDPv2-863	0.351813	0.357613	0.357567	0.358617	0.330761	0.35848	0.348525	0.333135	0.354325	0.36186	0.363686	0.366791	0.351539	0.363047	0.354096	0.359759	0.359622	0.35574	0.352772	0.364052	0.348434	0.358435	0.348616	0.351767	0.360627	0.320714	0.347931	0.358617	0.355923	0.359394	0.363641	0.342908	0.335647	0.346927	0.353503	0.355192	0.3509	0.342817	0.343867	0.350078	0.366106	0.344141	0.362088	0.353731	0.363869	0.365239	0.354142	0.346196	0.359896
GDPv2-1008	0.467897	0.465659	0.466801	0.465659	0.469586	0.459311	0.44963	0.469038	0.462736	0.459951	0.464974	0.469449	0.457211	0.462325	0.456023	0.463147	0.466846	0.465065	0.460453	0.465522	0.454197	0.456343	0.452096	0.458992	0.453786	0.47461	0.453329	0.459174	0.464061	0.463604	0.456252	0.455978	0.45237	0.459996	0.46228	0.452005	0.465157	0.453329	0.459037	0.459768	0.467851	0.458124	0.45817	0.463421	0.463604	0.457119	0.451776	0.461275	0.46301
GDPv2-1009	0.465613	0.461366	0.462051	0.46091	0.453877	0.456937	0.447073	0.456891	0.461275	0.45785	0.463056	0.465613	0.452735	0.459677	0.452918	0.458855	0.463924	0.463056	0.45954	0.4647	0.451365	0.455064	0.448169	0.458352	0.45479	0.461092	0.455795	0.457713	0.462508	0.461229	0.45753	0.453968	0.450817	0.458718	0.459905	0.451091	0.463513	0.452324	0.458033	0.456845	0.465842	0.457576	0.452507	0.460042	0.457941	0.455749	0.44931	0.453968	0.460362
GDPv2-864	0.20148	0.213581	0.211892	0.224632	0.2197	0.208238	0.185679	0.200521	0.207553	0.219655	0.22002	0.20422	0.221573	0.213261	0.21107	0.202028	0.209015	0.202941	0.221984	0.199744	0.203398	0.200155	0.265047	0.204722	0.233126	0.198785	0.226276	0.212302	0.217645	0.211252	0.208467	0.234862	0.228697	0.198785	0.209289	0.237556	0.213353	0.218604	0.228697	0.215271	0.20801	0.183396	0.193945	0.187506	0.204311	0.2529	0.232487	0.217143	0.241986
GDPv2-865	0.399534	0.395653	0.396246	0.402776	0.363229	0.390766	0.390949	0.369623	0.400493	0.396794	0.405014	0.399443	0.396794	0.401726	0.400356	0.396064	0.396749	0.404192	0.400676	0.404923	0.380446	0.393095	0.399808	0.397571	0.400676	0.361494	0.398941	0.395835	0.402822	0.406567	0.405334	0.404512	0.395972	0.39547	0.397114	0.390036	0.401544	0.394648	0.386017	0.390127	0.396657	0.398164	0.397936	0.393141	0.405288	0.401726	0.397114	0.385515	0.402776
GDPv2-866	0.399991	0.400859	0.402	0.401863	0.386976	0.395698	0.394146	0.392273	0.399945	0.397251	0.403918	0.404284	0.399534	0.402822	0.398804	0.399626	0.400859	0.403279	0.393826	0.3999	0.388392	0.396383	0.40063	0.394009	0.403324	0.390447	0.401498	0.398301	0.406475	0.406841	0.406886	0.410357	0.406841	0.400859	0.402411	0.396612	0.3999	0.400219	0.392867	0.399078	0.400767	0.400722	0.38999	0.39241	0.402731	0.396246	0.397388	0.396018	0.399671
GDPv2-867	0.468627	0.46301	0.464609	0.464472	0.466664	0.459768	0.452096	0.470774	0.459357	0.456663	0.465157	0.463239	0.45785	0.456754	0.454836	0.459768	0.454334	0.467349	0.455978	0.463239	0.449265	0.460088	0.441775	0.457074	0.455338	0.469312	0.461184	0.460453	0.46744	0.462051	0.467942	0.463467	0.460042	0.461001	0.461732	0.449904	0.463787	0.456982	0.460133	0.456389	0.464654	0.457941	0.451411	0.458398	0.46196	0.454197	0.446844	0.46091	0.461001
GDPv2-868	0.463695	0.460636	0.461503	0.46301	0.470865	0.463147	0.445885	0.470682	0.461366	0.462325	0.463878	0.467623	0.454197	0.462508	0.454197	0.46333	0.467486	0.468171	0.459905	0.467531	0.453101	0.45954	0.451091	0.460636	0.460453	0.473148	0.45479	0.464015	0.465796	0.46333	0.465933	0.45269	0.451091	0.455156	0.453968	0.446068	0.463695	0.454242	0.457759	0.458033	0.463741	0.452827	0.455521	0.46059	0.456937	0.455201	0.448671	0.457256	0.454699
GDPv2-869	0.420221	0.418623	0.419856	0.429674	0.404649	0.413919	0.413554	0.403005	0.414513	0.4215	0.427893	0.43109	0.41876	0.420769	0.418577	0.422413	0.426934	0.415928	0.418988	0.425518	0.413097	0.431318	0.41054	0.410859	0.420449	0.396155	0.417344	0.417253	0.420769	0.430359	0.426569	0.409855	0.414284	0.415609	0.423555	0.405699	0.421134	0.406201	0.411088	0.414193	0.425747	0.413645	0.418349	0.419125	0.4215	0.41401	0.403736	0.410951	0.413691
GDPv2-870	0.452598	0.448991	0.448488	0.461686	0.451731	0.453877	0.440999	0.455841	0.451822	0.44995	0.461001	0.453329	0.450772	0.45205	0.44995	0.454151	0.455019	0.459996	0.452187	0.453877	0.445657	0.448899	0.450041	0.450635	0.445885	0.453283	0.451091	0.458033	0.452872	0.466846	0.452461	0.452827	0.450315	0.452187	0.455567	0.424377	0.463467	0.445977	0.44931	0.455978	0.456663	0.446022	0.445337	0.449767	0.460179	0.448488	0.433282	0.46333	0.445063
GDPv2-871	0.447575	0.440314	0.44036	0.439218	0.416659	0.436341	0.440725	0.430816	0.441319	0.44036	0.44931	0.443282	0.441273	0.439447	0.441182	0.441638	0.44004	0.447849	0.44278	0.443739	0.442004	0.44278	0.438168	0.44141	0.444515	0.419673	0.440132	0.442506	0.446753	0.448306	0.44342	0.440954	0.44584	0.443511	0.439127	0.425747	0.455978	0.437848	0.44036	0.445018	0.441319	0.441091	0.446068	0.445566	0.442643	0.448306	0.432277	0.433556	0.44278
GDPv2-872	0.46164	0.453192	0.454608	0.4647	0.463969	0.459266	0.449402	0.469723	0.456206	0.454151	0.466481	0.462097	0.453786	0.457439	0.45406	0.459266	0.460225	0.465385	0.457119	0.460727	0.452781	0.454745	0.447849	0.457119	0.455019	0.468901	0.455658	0.458763	0.461275	0.462554	0.45785	0.450361	0.446662	0.459311	0.460955	0.446936	0.461549	0.454288	0.458352	0.457348	0.463787	0.456708	0.448991	0.463741	0.459814	0.452416	0.448534	0.463513	0.455019
GDPv2-874	0.360627	0.357476	0.357978	0.380491	0.348982	0.36154	0.350854	0.345328	0.35848	0.365102	0.372591	0.3725	0.355695	0.363184	0.368207	0.370673	0.365878	0.353685	0.368801	0.371586	0.353685	0.369166	0.307106	0.357476	0.365056	0.329436	0.363595	0.374007	0.355969	0.374052	0.367339	0.318477	0.317152	0.345054	0.358846	0.354325	0.351128	0.335647	0.340077	0.357613	0.374098	0.347475	0.365696	0.359165	0.362453	0.359987	0.352361	0.347886	0.349256
GDPv2-875	0.446251	0.445018	0.445703	0.451228	0.457804	0.452187	0.435748	0.453055	0.45068	0.446068	0.449173	0.450452	0.436661	0.448899	0.446342	0.443328	0.448032	0.447803	0.444835	0.44963	0.446068	0.447758	0.434286	0.450406	0.453968	0.452781	0.433967	0.451685	0.457119	0.45648	0.454699	0.447392	0.453101	0.447758	0.440269	0.445703	0.454745	0.441182	0.449082	0.455293	0.448945	0.442232	0.436707	0.446616	0.440588	0.434012	0.440177	0.453329	0.434241
GDPv2-876	0.420632	0.418942	0.420267	0.435382	0.413736	0.415517	0.410311	0.405882	0.423326	0.428943	0.429948	0.428761	0.41981	0.424559	0.425564	0.423007	0.42634	0.419079	0.424788	0.430222	0.414878	0.432186	0.409672	0.421956	0.424331	0.401041	0.417481	0.423874	0.428304	0.436341	0.427436	0.421134	0.425564	0.417481	0.418668	0.414604	0.421089	0.41264	0.412686	0.422276	0.429811	0.414056	0.417938	0.417253	0.422733	0.413417	0.40716	0.419947	0.406795
GDPv2-877	0.417116	0.405471	0.406886	0.433145	0.426021	0.407252	0.405334	0.417253	0.410951	0.423783	0.423509	0.419673	0.414741	0.419947	0.419399	0.426614	0.418623	0.412732	0.422367	0.42223	0.408256	0.426843	0.397845	0.409124	0.412777	0.419171	0.413508	0.416796	0.416111	0.43109	0.415791	0.407206	0.415198	0.410311	0.416157	0.414467	0.409535	0.399808	0.40579	0.41264	0.430222	0.407252	0.417435	0.406795	0.413919	0.398119	0.394054	0.415791	0.39926
GDPv2-878	0.413143	0.409992	0.411864	0.435474	0.425336	0.408211	0.403187	0.416659	0.414376	0.425016	0.425381	0.424742	0.411499	0.418988	0.424103	0.421819	0.417116	0.412595	0.420221	0.421911	0.410311	0.432642	0.397251	0.409078	0.415563	0.418668	0.412732	0.419399	0.41707	0.429217	0.412823	0.409992	0.418257	0.406064	0.418303	0.414239	0.414421	0.403142	0.40611	0.413782	0.427162	0.404832	0.415563	0.410129	0.414695	0.400082	0.403233	0.415837	0.403781
GDPv2-879	0.409444	0.407571	0.409261	0.425473	0.417892	0.402868	0.404877	0.412503	0.410403	0.42013	0.421317	0.419308	0.409535	0.41401	0.416385	0.4215	0.415609	0.408165	0.418988	0.419764	0.407982	0.427665	0.401863	0.408119	0.411955	0.411955	0.413325	0.415335	0.418486	0.429446	0.416339	0.41159	0.418212	0.407845	0.413873	0.410266	0.40716	0.40063	0.40232	0.410722	0.420997	0.409078	0.413417	0.411088	0.408987	0.398849	0.401361	0.408485	0.403827
GDPv2-880	0.41844	0.417207	0.418531	0.434652	0.420586	0.415152	0.410311	0.416659	0.416568	0.425199	0.423829	0.427573	0.416887	0.41433	0.420815	0.426021	0.421043	0.41022	0.427345	0.425929	0.415974	0.432825	0.403736	0.413645	0.417481	0.416659	0.417572	0.421226	0.423646	0.435519	0.426066	0.41739	0.423189	0.416568	0.417572	0.415974	0.411042	0.404603	0.406567	0.412503	0.429811	0.413965	0.422048	0.417253	0.416705	0.409033	0.399306	0.415563	0.408439
GDPv2-881	0.419079	0.41401	0.414969	0.439949	0.429628	0.414787	0.406567	0.422596	0.418668	0.428487	0.4294	0.431592	0.415974	0.42666	0.429217	0.425107	0.426066	0.420084	0.430998	0.424468	0.416248	0.430359	0.403553	0.40506	0.416111	0.42223	0.418486	0.426432	0.419993	0.437894	0.421682	0.416933	0.424285	0.414102	0.42013	0.415791	0.412595	0.411362	0.408485	0.416157	0.430907	0.415243	0.417116	0.405653	0.413508	0.403005	0.406704	0.420495	0.409718
GDPv2-882	0.417709	0.414376	0.415791	0.43182	0.420678	0.411407	0.412321	0.415472	0.417024	0.424377	0.426112	0.425199	0.417892	0.420267	0.423098	0.428121	0.421134	0.413417	0.424331	0.424468	0.415883	0.433464	0.408211	0.413919	0.417664	0.413828	0.418668	0.422139	0.422733	0.435245	0.422961	0.417481	0.422915	0.41401	0.421043	0.415791	0.414787	0.408074	0.40885	0.417801	0.426158	0.414787	0.41949	0.41707	0.415335	0.405745	0.40716	0.41465	0.411727
GDPv2-883	0.422641	0.420586	0.421363	0.442232	0.416294	0.422093	0.414695	0.41401	0.428441	0.431957	0.438077	0.434241	0.422915	0.438899	0.431592	0.427665	0.434652	0.433053	0.435291	0.435976	0.42255	0.433099	0.416157	0.41191	0.423783	0.407252	0.428806	0.432825	0.423555	0.447758	0.427984	0.428532	0.433145	0.422413	0.423692	0.415791	0.426751	0.4215	0.41433	0.424742	0.435474	0.427025	0.417846	0.415426	0.425838	0.412047	0.415563	0.419399	0.417938
[truncated: 136 more rows]
[truncated: 974 more columns]
