# Supplementary material for: The Global Durum Wheat Panel (GDP): An International Platform to Identify and Exchange Beneficial Alleles
Source: Front Plant Sci. 2020 Dec 21;11:569905. doi: 10.3389/fpls.2020.569905 (PMC7779600; doi:10.3389/fpls.2020.569905)
Supplement: TABLE S1 — List of private companies, institutions, international organizations which contributed tetraploid wheat germplasm to the initial DWRC. [file Data_Sheet_2.ZIP › Supplementary Table S5_unique alleles.xlsx]

## Sheet: List of private alleles
Supplementary Table S5. List of unique alleles within the breeding groups of the GDP.
SNP name	Chr	Physical position	Major allele	Private allele	Breeding group containing the unique allele	Frequency of the unique allele in the target group	Frequency of the unique allele in GDP
Kukri_c52263_281	4	968228	AA	TT	AUS	0.0833333	0.00211416
BS00099469_51	4	968249	AA	TT	AUS	0.0833333	0.00211416
CAP12_c3789_177	6	304064	AA	TT	AUS	0.166667	0.00422833
RAC875_c13670_62	6	305139	TT	AA	AUS	0.166667	0.00422833
TA001137-1058	6	305500	TT	AA	AUS	0.166667	0.00422833
Kukri_c2706_1424	7	589337062	TT	AA	AUS	0.416667	0.0105708
Excalibur_c24115_858	8	22467882	TT	AA	AUS	0.166667	0.00422833
RAC875_rep_c112639_153	12	662289963	TT	AA	AUS	0.0833333	0.00211416
BobWhite_c20735_255	14	2801958	TT	AA	AUS	0.0833333	0.00211416
Tdurum_contig14847_354	1	10137039	AA	TT	CAS	0.0588235	0.00211416
BS00062715_51	1	327340543	TT	AA	CAS	0.0588235	0.00211416
Excalibur_c24041_794	1	337298202	AA	TT	CAS	0.0588235	0.00211416
Ex_c5759_628	1	338797040	AA	TT	CAS	0.0588235	0.00211416
BobWhite_c8428_346	1	339480445	AA	TT	CAS	0.0588235	0.00211416
wsnp_Ex_c43454_49770425	1	343652350	AA	TT	CAS	0.0588235	0.00211416
Kukri_c54467_100	1	369490240	TT	AA	CAS	0.0588235	0.00211416
wsnp_Ra_c4664_8410628	1	487884341	TT	AA	CAS	0.0588235	0.00211416
IAAV6234	1	505968264	AA	TT	CAS	0.0588235	0.00211416
BobWhite_c104_89	1	511922798	TT	AA	CAS	0.0588235	0.00211416
IAAV2694	1	511922847	TT	AA	CAS	0.0588235	0.00211416
BS00003743_51	1	518699095	AA	TT	CAS	0.176471	0.00634249
BS00011146_51	1	518699494	TT	AA	CAS	0.176471	0.00634249
CAP12_c3602_91	1	518699918	AA	TT	CAS	0.176471	0.00634249
RAC875_c25814_361	1	526696395	TT	AA	CAS	0.176471	0.00634249
wsnp_Ex_rep_c102067_87313597	1	532795845	TT	AA	CAS	0.176471	0.00634249
wsnp_Ex_c10903_17716723	1	541759495	TT	AA	CAS	0.117647	0.00422833
RAC875_rep_c106165_772	1	541759645	TT	AA	CAS	0.117647	0.00422833
BobWhite_c10542_532	1	541846066	AA	TT	CAS	0.0588235	0.00211416
BobWhite_c10542_736	1	541846270	AA	TT	CAS	0.117647	0.00422833
Kukri_c16271_894	1	541976130	TT	AA	CAS	0.0588235	0.00211416
wsnp_Ex_c3201_5910659	1	571925247	AA	TT	CAS	0.0588235	0.00211416
Excalibur_c1255_293	1	581429584	TT	AA	CAS	0.0588235	0.00211416
BS00067741_51	1	581429994	AA	TT	CAS	0.0588235	0.00211416
wsnp_Ex_c56880_58824784	2	575586405	AA	TT	CAS	0.0588235	0.00211416
wsnp_RFL_Contig2767_2518373	3	50647827	TT	AA	CAS	0.0588235	0.00211416
Ku_c5747_441	3	200868159	AA	TT	CAS	0.0588235	0.00211416
Ra_c21065_625	3	210547603	TT	AA	CAS	0.0588235	0.00211416
wsnp_Ex_c7154_12290649	3	220261202	AA	TT	CAS	0.0588235	0.00211416
Excalibur_c7154_1904	3	220261880	TT	AA	CAS	0.0588235	0.00211416
IAAV974	3	230708387	TT	AA	CAS	0.0588235	0.00211416
wsnp_Ex_c11437_18454413	3	234786230	TT	AA	CAS	0.0588235	0.00211416
wsnp_Ex_c1064_2034431	3	251754813	TT	AA	CAS	0.0588235	0.00211416
IAAV1655	3	251754974	TT	AA	CAS	0.0588235	0.00211416
RAC875_c4944_914	3	257342033	TT	AA	CAS	0.0588235	0.00211416
Ra_c4944_451	3	257342703	TT	AA	CAS	0.0588235	0.00211416
RFL_Contig3805_680	3	301001407	TT	AA	CAS	0.0588235	0.00211416
BS00070138_51	3	316624018	TT	AA	CAS	0.0588235	0.00211416
Ku_c29310_725	3	325445117	AA	TT	CAS	0.0588235	0.00211416
RAC875_c38750_86	3	344430135	TT	AA	CAS	0.0588235	0.00211416
Kukri_c9904_834	3	344430589	AA	TT	CAS	0.0588235	0.00211416
BS00066310_51	3	348358691	TT	AA	CAS	0.0588235	0.00211416
IACX5145	3	352948069	AA	TT	CAS	0.0588235	0.00211416
RAC875_c102123_159	3	368006251	TT	AA	CAS	0.0588235	0.00211416
Kukri_c41543_366	3	375454524	TT	AA	CAS	0.0588235	0.00211416
CAP12_rep_c8488_146	3	382419157	TT	AA	CAS	0.0588235	0.00211416
Ra_c53882_371	3	383012799	TT	AA	CAS	0.0588235	0.00211416
BobWhite_c45978_111	3	386436531	TT	AA	CAS	0.0588235	0.00211416
RAC875_c47395_652	3	409883802	AA	TT	CAS	0.0588235	0.00211416
wsnp_Ex_c20649_29731279	3	414097570	TT	AA	CAS	0.0588235	0.00211416
wsnp_Ra_c10091_16694335	3	440773460	TT	AA	CAS	0.0588235	0.00211416
Ra_c37220_262	3	454111592	AA	TT	CAS	0.0588235	0.00211416
Kukri_c38341_180	3	454112216	AA	TT	CAS	0.0588235	0.00211416
Ra_c21219_503	3	456078795	TT	AA	CAS	0.0588235	0.00211416
Ra_c29240_628	3	502649359	TT	AA	CAS	0.0588235	0.00211416
RAC875_s119017_245	3	681565640	AA	TT	CAS	0.117647	0.00422833
Excalibur_c27279_699	3	681582902	TT	AA	CAS	0.117647	0.00422833
Tdurum_contig20779_336	3	682204855	AA	TT	CAS	0.117647	0.00422833
BobWhite_c12775_437	3	683670747	AA	TT	CAS	0.117647	0.00422833
BobWhite_c12775_326	3	683670821	AA	TT	CAS	0.117647	0.00422833
wsnp_be471201A_Ta_1_3	3	685562316	TT	AA	CAS	0.117647	0.00422833
Tdurum_contig25423_172	3	685885359	TT	AA	CAS	0.117647	0.00422833
RAC875_c13861_1248	3	699751742	TT	AA	CAS	0.0588235	0.00211416
BS00090235_51	4	669086757	AA	TT	CAS	0.0588235	0.00211416
Excalibur_c94980_51	4	669123818	AA	TT	CAS	0.0588235	0.00211416
BS00022717_51	4	669241680	TT	AA	CAS	0.0588235	0.00211416
Excalibur_c5557_201	4	669241967	AA	TT	CAS	0.0588235	0.00211416
BobWhite_c3146_128	4	669242829	AA	TT	CAS	0.0588235	0.00211416
Kukri_c64930_353	4	669244590	TT	AA	CAS	0.0588235	0.00211416
RAC875_c16846_1247	5	141734709	AA	TT	CAS	0.0588235	0.00211416
Excalibur_c9811_131	5	142313672	TT	AA	CAS	0.0588235	0.00211416
wsnp_JD_c968_1427139	5	143315900	TT	AA	CAS	0.0588235	0.00211416
BS00030876_51	5	143316221	AA	TT	CAS	0.0588235	0.00211416
RFL_Contig1798_1606	5	497700423	TT	AA	CAS	0.0588235	0.00211416
wsnp_Ku_rep_c104691_91086871	5	503591028	AA	TT	CAS	0.0588235	0.00211416
Kukri_c82097_197	5	531052838	AA	TT	CAS	0.0588235	0.00211416
wsnp_Ra_c29280_38672141	5	531056679	AA	TT	CAS	0.0588235	0.00211416
wsnp_JD_c2743_3678590	5	543849542	TT	AA	CAS	0.0588235	0.00211416
Jagger_c736_109	5	602974272	TT	AA	CAS	0.176471	0.00634249
BS00074617_51	5	607746332	TT	AA	CAS	0.117647	0.00422833
BS00073525_51	5	627847635	AA	TT	CAS	0.0588235	0.00211416
RAC875_c35984_312	5	628147445	AA	TT	CAS	0.0588235	0.00211416
GENE-1838_79	5	735511474	AA	TT	CAS	0.0588235	0.00211416
BS00095228_51	5	735557245	AA	TT	CAS	0.0588235	0.00211416
wsnp_Ex_c45877_51547406	5	739821873	TT	AA	CAS	0.0588235	0.00211416
GENE-1464_73	5	740575733	AA	TT	CAS	0.0588235	0.00211416
wsnp_BM137927A_Ta_2_1	5	740575843	AA	TT	CAS	0.0588235	0.00211416
Excalibur_c9001_569	6	358683901	AA	TT	CAS	0.0588235	0.00211416
BS00099331_51	6	516140452	AA	TT	CAS	0.0588235	0.00211416
BobWhite_c14076_98	6	516140550	AA	TT	CAS	0.0588235	0.00211416
RAC875_c7758_227	6	516140576	AA	TT	CAS	0.0588235	0.00211416
Ra_c4096_921	6	516140592	AA	TT	CAS	0.0588235	0.00211416
BS00099327_51	6	516140642	TT	AA	CAS	0.0588235	0.00211416
Excalibur_c55621_291	6	516141336	TT	AA	CAS	0.0588235	0.00211416
RAC875_c30121_270	6	517042873	AA	TT	CAS	0.0588235	0.00211416
JD_c4539_892	6	785705573	AA	TT	CAS	0.176471	0.00634249
wsnp_CAP12_c2297_1121142	6	792187980	TT	AA	CAS	0.0588235	0.00211416
BS00035190_51	6	794053956	AA	TT	CAS	0.0588235	0.00211416
Kukri_c16916_1073	7	29652214	TT	AA	CAS	0.0588235	0.00211416
Excalibur_c9329_765	7	89516905	TT	AA	CAS	0.0588235	0.00211416
wsnp_Ex_c2617_4863745	7	99266890	AA	TT	CAS	0.0588235	0.00211416
IAAV3115	7	99267089	AA	TT	CAS	0.0588235	0.00211416
wsnp_Ex_c2617_4864218	7	99267477	AA	TT	CAS	0.0588235	0.00211416
RAC875_rep_c70191_89	7	99267625	AA	TT	CAS	0.0588235	0.00211416
wsnp_CAP7_c32_19340	7	100363648	AA	TT	CAS	0.0588235	0.00211416
RAC875_rep_c69241_454	7	100948275	AA	TT	CAS	0.0588235	0.00211416
wsnp_Ex_c12818_20334933	7	101554522	TT	AA	CAS	0.0588235	0.00211416
wsnp_Ku_c61953_63254478	7	101555990	AA	TT	CAS	0.0588235	0.00211416
RAC875_c38663_2179	7	101557874	TT	AA	CAS	0.0588235	0.00211416
TA004056-0809	7	102137857	AA	TT	CAS	0.0588235	0.00211416
wsnp_Ex_c27294_36502333	7	612373221	AA	TT	CAS	0.0588235	0.00211416
Excalibur_c6714_246	9	6881665	TT	AA	CAS	0.0588235	0.00211416
wsnp_Ex_c14101_22012676	9	164227760	AA	TT	CAS	0.176471	0.00634249
RAC875_c29907_293	10	15285204	AA	TT	CAS	0.0588235	0.00211416
RAC875_c29907_115	10	15285481	AA	TT	CAS	0.0588235	0.00211416
Excalibur_c29975_333	10	15285803	TT	AA	CAS	0.0588235	0.00211416
IACX3059	10	520609120	TT	AA	CAS	0.0588235	0.00211416
TA003502-1375	10	520609699	AA	TT	CAS	0.0588235	0.00211416
Excalibur_c45471_81	10	520625118	AA	TT	CAS	0.0588235	0.00211416
RAC875_c44706_164	10	523145540	TT	AA	CAS	0.0588235	0.00211416
RAC875_c7011_435	10	579955404	AA	TT	CAS	0.0588235	0.00211416
Kukri_rep_c108378_52	10	579955477	TT	AA	CAS	0.0588235	0.00211416
BS00097066_51	10	579955971	AA	TT	CAS	0.0588235	0.00211416
Kukri_c52257_991	10	579956230	TT	AA	CAS	0.0588235	0.00211416
tplb0053c01_1628	10	581360745	AA	TT	CAS	0.0588235	0.00211416
Kukri_c100408_598	10	581562094	AA	TT	CAS	0.0588235	0.00211416
TA006116-0815	10	583071777	AA	TT	CAS	0.0588235	0.00211416
Kukri_c45964_273	10	583072200	AA	TT	CAS	0.0588235	0.00211416
RAC875_c43383_483	10	583073499	AA	TT	CAS	0.0588235	0.00211416
Excalibur_c6458_593	10	585421990	AA	TT	CAS	0.0588235	0.00211416
IAAV5479	10	585422140	AA	TT	CAS	0.0588235	0.00211416
Kukri_c4581_737	10	588582851	AA	TT	CAS	0.0588235	0.00211416
Kukri_rep_c105748_630	10	637871047	AA	TT	CAS	0.0588235	0.00211416
BS00021709_51	10	638568320	AA	TT	CAS	0.0588235	0.00211416
BS00111093_51	10	638568321	TT	AA	CAS	0.0588235	0.00211416
Excalibur_rep_c109685_107	10	639154164	AA	TT	CAS	0.0588235	0.00211416
Kukri_rep_c95692_396	10	639155431	AA	TT	CAS	0.0588235	0.00211416
RAC875_c10436_793	10	639156721	AA	TT	CAS	0.0588235	0.00211416
BobWhite_c1562_246	10	639496767	AA	TT	CAS	0.0588235	0.00211416
RAC875_c1148_149	10	668490739	AA	TT	CAS	0.117647	0.00422833
wsnp_BE403710B_Ta_2_1	10	668490923	TT	AA	CAS	0.117647	0.00422833
RAC875_c1148_1175	10	668492727	AA	TT	CAS	0.117647	0.00422833
Excalibur_c4699_215	10	668492858	TT	AA	CAS	0.117647	0.00422833
Excalibur_c4699_147	10	668492926	TT	AA	CAS	0.117647	0.00422833
GENE-4868_140	10	668937734	AA	TT	CAS	0.117647	0.00422833
Excalibur_c9969_98	10	669315713	AA	TT	CAS	0.117647	0.00422833
Excalibur_c37910_276	10	669315870	AA	TT	CAS	0.117647	0.00422833
wsnp_Ex_c7196_12357989	10	669752731	AA	TT	CAS	0.117647	0.00422833
wsnp_Ex_rep_c67783_66469848	10	669753187	TT	AA	CAS	0.117647	0.00422833
BS00078870_51	10	669760301	TT	AA	CAS	0.117647	0.00422833
Excalibur_c99753_273	10	679910290	AA	TT	CAS	0.0588235	0.00211416
Excalibur_c54637_123	10	679914891	AA	TT	CAS	0.0588235	0.00211416
IACX1560	11	30359240	TT	AA	CAS	0.0588235	0.00211416
RAC875_rep_c107892_142	12	131278795	AA	TT	CAS	0.0588235	0.00211416
Kukri_c38398_164	12	131281634	TT	AA	CAS	0.0588235	0.00211416
Excalibur_c48499_250	12	131282043	AA	TT	CAS	0.0588235	0.00211416
BobWhite_c22638_135	12	474910381	AA	TT	CAS	0.0588235	0.00211416
IAAV109	12	479953572	AA	TT	CAS	0.176471	0.00634249
Ex_c28261_372	12	486944350	TT	AA	CAS	0.0588235	0.00211416
TA003405-0474	12	486944364	AA	TT	CAS	0.0588235	0.00211416
Ex_c20946_574	12	489983980	AA	TT	CAS	0.0588235	0.00211416
BobWhite_c14206_339	12	489985673	AA	TT	CAS	0.0588235	0.00211416
wsnp_Ex_c2854_5270318	12	490187875	AA	TT	CAS	0.0588235	0.00211416
RFL_Contig6050_941	12	490377946	AA	TT	CAS	0.0588235	0.00211416
BobWhite_c6927_691	12	490445478	AA	TT	CAS	0.0588235	0.00211416
wsnp_Ex_c6143_10747643	12	493092533	AA	TT	CAS	0.0588235	0.00211416
Kukri_c5744_92	12	495286807	AA	TT	CAS	0.0588235	0.00211416
GENE-4081_72	12	496037427	TT	AA	CAS	0.0588235	0.00211416
Ku_c19477_1206	12	496049070	TT	AA	CAS	0.0588235	0.00211416
wsnp_Ku_c24981_34948114	12	498133123	AA	TT	CAS	0.0588235	0.00211416
CAP12_rep_c4571_181	12	498532006	TT	AA	CAS	0.0588235	0.00211416
Excalibur_c7785_123	12	503468620	TT	AA	CAS	0.0588235	0.00211416
RAC875_c43536_193	12	503723506	AA	TT	CAS	0.0588235	0.00211416
Kukri_c35968_680	12	503838289	TT	AA	CAS	0.0588235	0.00211416
RAC875_c18821_1272	12	503841413	TT	AA	CAS	0.0588235	0.00211416
CAP11_c6974_72	12	503845367	AA	TT	CAS	0.0588235	0.00211416
Kukri_c49155_297	12	503845801	TT	AA	CAS	0.0588235	0.00211416
RAC875_c18821_137	12	503851271	TT	AA	CAS	0.0588235	0.00211416
Kukri_c66051_320	12	505005888	TT	AA	CAS	0.0588235	0.00211416
Excalibur_rep_c67196_143	12	505355396	TT	AA	CAS	0.0588235	0.00211416
IAAV7892	12	505355546	TT	AA	CAS	0.0588235	0.00211416
wsnp_CAP12_rep_c8688_3644383	12	505984993	AA	TT	CAS	0.0588235	0.00211416
RAC875_rep_c117576_74	12	507199226	AA	TT	CAS	0.0588235	0.00211416
Excalibur_c11245_880	12	507637321	TT	AA	CAS	0.117647	0.00422833
Excalibur_c28014_99	12	540302264	AA	TT	CAS	0.0588235	0.00211416
Ku_c59960_1939	12	617741046	TT	AA	CAS	0.0588235	0.00211416
Kukri_c12458_521	12	617761464	TT	AA	CAS	0.0588235	0.00211416
BS00065962_51	12	620040989	AA	TT	CAS	0.0588235	0.00211416
Kukri_c12602_861	12	622426240	TT	AA	CAS	0.0588235	0.00211416
Excalibur_c47675_176	12	658239319	TT	AA	CAS	0.0588235	0.00211416
RAC875_rep_c108460_542	12	658868440	TT	AA	CAS	0.0588235	0.00211416
BS00046263_51	12	681667491	TT	AA	CAS	0.117647	0.00422833
Kukri_c47056_1126	12	682082310	TT	AA	CAS	0.0588235	0.00211416
BS00085589_51	12	682084283	AA	TT	CAS	0.0588235	0.00211416
BobWhite_c24803_563	13	40147367	AA	TT	CAS	0.176471	0.00634249
Excalibur_c53864_277	13	58540898	TT	AA	CAS	0.0588235	0.00211416
GENE-4375_382	13	76824217	TT	AA	CAS	0.0588235	0.00211416
BS00110952_51	13	77119439	AA	TT	CAS	0.0588235	0.00211416
BS00097659_51	13	77781831	AA	TT	CAS	0.0588235	0.00211416
Excalibur_s114755_67	13	77782375	AA	TT	CAS	0.0588235	0.00211416
BS00110010_51	13	78421392	AA	TT	CAS	0.0588235	0.00211416
BS00063267_51	13	81095269	TT	AA	CAS	0.0588235	0.00211416
RAC875_rep_c118368_167	13	163557713	AA	TT	CAS	0.0588235	0.00211416
wsnp_Ra_c10878_17788898	13	621006405	AA	TT	CAS	0.0588235	0.00211416
RAC875_c478_1364	13	629013940	TT	AA	CAS	0.0588235	0.00211416
RAC875_c10932_1697	14	64904834	TT	AA	CAS	0.0588235	0.00211416
IACX1729	14	91214097	AA	TT	CAS	0.0588235	0.00211416
wsnp_Ex_c7271_12483592	14	547964965	TT	AA	CAS	0.0588235	0.00211416
Kukri_c24144_1568	1	18546553	TT	AA	CEU	0.0454545	0.00211416
Excalibur_c110483_103	1	18549346	TT	AA	CEU	0.136364	0.00634249
Kukri_c16098_95	1	22516820	TT	AA	CEU	0.136364	0.00634249
CAP7_c4833_141	1	22518381	AA	TT	CEU	0.136364	0.00634249
BobWhite_c23763_350	1	25267702	AA	TT	CEU	0.0909091	0.00422833
RAC875_c14926_589	1	25527210	AA	TT	CEU	0.0909091	0.00422833
GENE-0509_639	1	25530206	AA	TT	CEU	0.0909091	0.00422833
Kukri_c23985_166	1	46940770	AA	TT	CEU	0.0909091	0.00422833
RAC875_c37183_331	1	64710384	TT	AA	CEU	0.0454545	0.00211416
wsnp_Ex_c24686_33941368	1	64710534	TT	AA	CEU	0.0454545	0.00211416
wsnp_Ku_rep_c107796_93118214	1	71040473	AA	TT	CEU	0.0909091	0.00422833
Ex_c29914_480	1	73753687	AA	TT	CEU	0.0909091	0.00422833
wsnp_Ex_rep_c103028_88077819	1	74209305	AA	TT	CEU	0.0909091	0.00422833
wsnp_RFL_Contig2185_1520256	1	74209455	AA	TT	CEU	0.0909091	0.00422833
Ex_c60135_528	1	84204956	AA	TT	CEU	0.0909091	0.00422833
Kukri_c24897_140	1	89138638	TT	AA	CEU	0.0909091	0.00422833
wsnp_Ex_c111741_93530669	1	90544860	TT	AA	CEU	0.0909091	0.00422833
IAAV1463	1	90549243	TT	AA	CEU	0.0909091	0.00422833
wsnp_Ex_c31525_40302140	1	93804708	TT	AA	CEU	0.0909091	0.00422833
IACX872	1	321217453	AA	TT	CEU	0.0909091	0.00422833
RAC875_c12847_2362	1	408955296	AA	TT	CEU	0.0454545	0.00211416
Excalibur_c33567_363	1	419893681	TT	AA	CEU	0.0454545	0.00211416
BobWhite_c40848_119	1	433888404	AA	TT	CEU	0.0454545	0.00211416
BS00016654_51	1	455197447	TT	AA	CEU	0.0454545	0.00211416
Kukri_c88698_296	1	456846718	AA	TT	CEU	0.0454545	0.00211416
Ku_c10453_365	1	463629089	AA	TT	CEU	0.0454545	0.00211416
wsnp_Ra_c12148_19539667	1	476628534	TT	AA	CEU	0.0909091	0.00422833
Excalibur_rep_c77271_230	1	550882154	AA	TT	CEU	0.0454545	0.00211416
IAAV1301	1	581313066	TT	AA	CEU	0.0454545	0.00211416
Kukri_c100694_132	2	52592409	AA	TT	CEU	0.0454545	0.00211416
TA004123-0331	2	82475204	AA	TT	CEU	0.0454545	0.00211416
BS00073403_51	2	84478897	TT	AA	CEU	0.0454545	0.00211416
Tdurum_contig14418_1242	2	103471469	AA	TT	CEU	0.0454545	0.00211416
GENE-2162_749	2	128187809	AA	TT	CEU	0.0454545	0.00211416
GENE-2162_720	2	128187838	TT	AA	CEU	0.0454545	0.00211416
Ku_c66951_958	2	128927234	TT	AA	CEU	0.0454545	0.00211416
BS00063574_51	2	136534883	TT	AA	CEU	0.0454545	0.00211416
JD_c15105_367	2	413942688	AA	TT	CEU	0.136364	0.00634249
BS00078228_51	2	423196177	TT	AA	CEU	0.0454545	0.00211416
RAC875_c2185_1138	2	549895391	TT	AA	CEU	0.0454545	0.00211416
Ku_c18920_414	2	549897782	AA	TT	CEU	0.0454545	0.00211416
BS00006033_51	2	597452849	TT	AA	CEU	0.0909091	0.00422833
BS00077831_51	2	648536637	AA	TT	CEU	0.136364	0.00634249
Tdurum_contig42153_6232	3	26933821	AA	TT	CEU	0.227273	0.0105708
Tdurum_contig42153_5854	3	26934199	TT	AA	CEU	0.227273	0.0105708
Kukri_c1563_629	3	26936248	AA	TT	CEU	0.0454545	0.00211416
RAC875_c14082_2606	3	28170335	TT	AA	CEU	0.181818	0.00845666
wsnp_Ex_rep_c93362_82371808	3	28976815	TT	AA	CEU	0.181818	0.00845666
CAP11_c2293_200	3	29226113	AA	TT	CEU	0.181818	0.00845666
wsnp_Ex_c61879_61748626	3	29526459	TT	AA	CEU	0.227273	0.0105708
CAP7_c3132_150	3	29622353	TT	AA	CEU	0.227273	0.0105708
BobWhite_c24495_282	3	29623864	AA	TT	CEU	0.227273	0.0105708
BobWhite_c19433_185	3	30197241	TT	AA	CEU	0.272727	0.012685
Excalibur_c92241_336	3	32036928	AA	TT	CEU	0.272727	0.012685
BS00022982_51	3	32037099	AA	TT	CEU	0.272727	0.012685
RAC875_rep_c78518_198	3	32041955	AA	TT	CEU	0.272727	0.012685
Excalibur_rep_c67994_169	3	32042151	AA	TT	CEU	0.272727	0.012685
Kukri_rep_c104307_905	3	32042623	TT	AA	CEU	0.272727	0.012685
wsnp_Ex_c22202_31392780	3	32044482	AA	TT	CEU	0.272727	0.012685
Excalibur_c15740_1106	3	32048419	TT	AA	CEU	0.272727	0.012685
BS00073382_51	3	32050985	AA	TT	CEU	0.272727	0.012685
BS00070797_51	3	32051139	TT	AA	CEU	0.272727	0.012685
GENE-0749_215	3	32200954	AA	TT	CEU	0.272727	0.012685
BobWhite_c3367_406	3	88921217	AA	TT	CEU	0.0454545	0.00211416
wsnp_RFL_Contig366_3864231	3	114991437	TT	AA	CEU	0.227273	0.0105708
wsnp_Ex_c5984_10493714	3	669817921	AA	TT	CEU	0.0454545	0.00211416
RAC875_rep_c113120_326	3	670642812	TT	AA	CEU	0.0454545	0.00211416
Excalibur_rep_c69799_1999	3	670643013	TT	AA	CEU	0.0454545	0.00211416
wsnp_Ra_c107797_91270622	3	670643216	AA	TT	CEU	0.0454545	0.00211416
wsnp_Ex_rep_c69799_68761171	3	670643410	AA	TT	CEU	0.0454545	0.00211416
wsnp_Ex_rep_c69799_68760822	3	670643759	AA	TT	CEU	0.0454545	0.00211416
GENE-1792_560	3	670685061	TT	AA	CEU	0.0454545	0.00211416
BS00110586_51	3	670978311	TT	AA	CEU	0.0454545	0.00211416
BS00110587_51	3	670978353	TT	AA	CEU	0.0454545	0.00211416
BS00022377_51	3	670984864	TT	AA	CEU	0.0454545	0.00211416
BS00080654_51	3	670984899	AA	TT	CEU	0.0454545	0.00211416
BS00070005_51	3	670990622	AA	TT	CEU	0.0454545	0.00211416
BS00070004_51	3	670990787	TT	AA	CEU	0.0454545	0.00211416
RFL_Contig3780_644	3	670992350	AA	TT	CEU	0.0454545	0.00211416
Kukri_c44781_78	3	708172851	TT	AA	CEU	0.0454545	0.00211416
Ex_c5740_1133	3	737689634	AA	TT	CEU	0.0454545	0.00211416
Ku_c36209_204	3	738665985	AA	TT	CEU	0.0454545	0.00211416
Excalibur_rep_c66606_2065	3	750577432	AA	TT	CEU	0.0454545	0.00211416
Kukri_c27894_369	3	750949060	AA	TT	CEU	0.0454545	0.00211416
RFL_Contig2972_2819	3	774975165	TT	AA	CEU	0.0454545	0.00211416
wsnp_Ex_c56027_58306755	4	44515716	AA	TT	CEU	0.0909091	0.00422833
TA002079-5951	4	44515817	AA	TT	CEU	0.0909091	0.00422833
Excalibur_c53516_119	4	44521115	TT	AA	CEU	0.0909091	0.00422833
Kukri_c100806_68	4	44802506	AA	TT	CEU	0.0909091	0.00422833
Kukri_c28478_750	4	44803280	AA	TT	CEU	0.0909091	0.00422833
RAC875_c12064_296	4	46171053	AA	TT	CEU	0.0909091	0.00422833
RAC875_c102761_297	4	112490391	AA	TT	CEU	0.0454545	0.00211416
RAC875_c21378_474	4	115209378	AA	TT	CEU	0.0454545	0.00211416
RAC875_c79857_301	4	134644000	AA	TT	CEU	0.0454545	0.00211416
wsnp_BE445242B_Ta_2_1	4	140841209	AA	TT	CEU	0.0454545	0.00211416
Kukri_c34353_821	4	163974524	TT	AA	CEU	0.272727	0.012685
Tdurum_contig31263_473	4	164854860	TT	AA	CEU	0.227273	0.0105708
RAC875_c32503_241	4	165861413	AA	TT	CEU	0.0454545	0.00211416
RFL_Contig356_812	4	208073502	TT	AA	CEU	0.0909091	0.00422833
Kukri_c5121_1925	4	222167444	TT	AA	CEU	0.0454545	0.00211416
RAC875_s109189_188	4	242955323	TT	AA	CEU	0.318182	0.0147992
wsnp_Ex_rep_c103248_88252209	4	416864747	TT	AA	CEU	0.409091	0.0190275
wsnp_Ex_rep_c103248_88252281	4	416864819	TT	AA	CEU	0.409091	0.0190275
Excalibur_rep_c111672_114	4	416864897	TT	AA	CEU	0.409091	0.0190275
wsnp_Ex_c20529_29608872	4	416866892	TT	AA	CEU	0.227273	0.0105708
wsnp_Ex_rep_c69895_68855724	4	416867968	TT	AA	CEU	0.409091	0.0190275
wsnp_BE403506B_Ta_1_2	4	417519697	TT	AA	CEU	0.409091	0.0190275
wsnp_JD_c21530_18862386	4	417519994	AA	TT	CEU	0.409091	0.0190275
Excalibur_rep_c106537_63	4	417520103	AA	TT	CEU	0.409091	0.0190275
Excalibur_c33079_199	4	423758581	TT	AA	CEU	0.318182	0.0147992
wsnp_Ex_c8641_14485630	4	426907988	TT	AA	CEU	0.318182	0.0147992
Ex_c28215_392	4	427635465	AA	TT	CEU	0.409091	0.0190275
RAC875_c85261_84	4	428460950	AA	TT	CEU	0.363636	0.0169133
Ku_c3858_1078	4	428632005	AA	TT	CEU	0.363636	0.0169133
IAAV8980	4	428632609	TT	AA	CEU	0.409091	0.0190275
wsnp_CAP11_c1436_808089	4	428632809	TT	AA	CEU	0.409091	0.0190275
Excalibur_rep_c107546_206	4	430301002	AA	TT	CEU	0.318182	0.0147992
wsnp_Ex_c18750_27627600	4	430302689	TT	AA	CEU	0.0454545	0.00211416
RAC875_rep_c73058_116	4	435834303	AA	TT	CEU	0.0454545	0.00211416
BobWhite_c16735_131	4	435844137	TT	AA	CEU	0.363636	0.0169133
BobWhite_c16735_176	4	435844182	AA	TT	CEU	0.363636	0.0169133
wsnp_Ex_c15985_24399118	4	438942844	TT	AA	CEU	0.409091	0.0190275
wsnp_Ex_c25438_34703568	4	442537063	AA	TT	CEU	0.409091	0.0190275
BS00066545_51	4	445218410	AA	TT	CEU	0.363636	0.0169133
Ex_c10478_746	4	445439007	TT	AA	CEU	0.363636	0.0169133
wsnp_CAP8_c775_527759	4	445441818	TT	AA	CEU	0.363636	0.0169133
wsnp_JD_c352_546108	4	445597557	TT	AA	CEU	0.363636	0.0169133
wsnp_BG608232B_Ta_2_2	4	445599835	TT	AA	CEU	0.363636	0.0169133
Kukri_rep_c107563_55	4	464964321	AA	TT	CEU	0.0454545	0.00211416
Kukri_rep_c112089_211	4	474712782	AA	TT	CEU	0.0454545	0.00211416
BobWhite_c31547_236	4	475675565	AA	TT	CEU	0.0454545	0.00211416
tplb0028k07_1268	4	477041558	AA	TT	CEU	0.0454545	0.00211416
Kukri_c3344_147	4	480653139	AA	TT	CEU	0.0454545	0.00211416
RAC875_c17266_60	4	497899481	AA	TT	CEU	0.0454545	0.00211416
Excalibur_c46393_2446	4	505982045	AA	TT	CEU	0.0454545	0.00211416
RAC875_c8721_80	4	506700774	AA	TT	CEU	0.0454545	0.00211416
IACX334	4	509470120	AA	TT	CEU	0.0454545	0.00211416
wsnp_CAP11_c5554_2580044	4	526574344	AA	TT	CEU	0.0454545	0.00211416
Kukri_c14138_764	4	530748644	AA	TT	CEU	0.0454545	0.00211416
BS00009962_51	4	536086550	TT	AA	CEU	0.0454545	0.00211416
RAC875_c67311_429	4	536600899	TT	AA	CEU	0.0454545	0.00211416
Excalibur_c11585_218	4	536978449	TT	AA	CEU	0.0454545	0.00211416
BS00010745_51	4	536978610	AA	TT	CEU	0.0454545	0.00211416
BS00010829_51	4	536978617	AA	TT	CEU	0.0454545	0.00211416
IACX7505	4	536978700	AA	TT	CEU	0.0454545	0.00211416
RFL_Contig2290_1009	4	550196515	TT	AA	CEU	0.0454545	0.00211416
RFL_Contig2290_634	4	550198362	TT	AA	CEU	0.0454545	0.00211416
Kukri_c4097_898	4	551986059	AA	TT	CEU	0.0454545	0.00211416
Excalibur_c6922_1393	4	563811861	TT	AA	CEU	0.0454545	0.00211416
wsnp_JD_rep_c67103_42432235	4	569018960	TT	AA	CEU	0.0454545	0.00211416
Excalibur_c5199_423	4	707602694	TT	AA	CEU	0.0454545	0.00211416
TA002338-0901	4	707602760	TT	AA	CEU	0.0454545	0.00211416
Excalibur_c13180_67	4	707603198	TT	AA	CEU	0.0454545	0.00211416
Excalibur_c6735_214	4	707605881	TT	AA	CEU	0.0454545	0.00211416
Excalibur_c6735_154	4	707606046	AA	TT	CEU	0.0454545	0.00211416
GENE-0638_1278	4	707606632	AA	TT	CEU	0.0454545	0.00211416
BS00025191_51	5	32718001	AA	TT	CEU	0.0454545	0.00211416
BS00034334_51	5	56703619	TT	AA	CEU	0.0909091	0.00422833
wsnp_JD_c9902_10674725	5	56831942	AA	TT	CEU	0.0454545	0.00211416
BS00047836_51	5	104661515	TT	AA	CEU	0.0454545	0.00211416
Kukri_c80104_809	5	536947365	TT	AA	CEU	0.0454545	0.00211416
Kukri_c34195_357	5	539511227	AA	TT	CEU	0.0454545	0.00211416
Tdurum_contig11382_669	5	540632324	AA	TT	CEU	0.0909091	0.00422833
BobWhite_rep_c49102_169	5	540807946	TT	AA	CEU	0.0454545	0.00211416
Kukri_c8218_1364	5	591824448	AA	TT	CEU	0.0909091	0.00422833
BS00014695_51	5	607194254	TT	AA	CEU	0.0454545	0.00211416
IAAV8483	5	607194366	TT	AA	CEU	0.0454545	0.00211416
GENE-1642_397	5	638648784	AA	TT	CEU	0.0454545	0.00211416
JG_c2645_107	5	678367403	TT	AA	CEU	0.0454545	0.00211416
JD_c15900_315	6	264070104	TT	AA	CEU	0.136364	0.00634249
wsnp_Ex_c21499_30644485	6	266293020	AA	TT	CEU	0.136364	0.00634249
RAC875_rep_c105184_88	6	268664079	TT	AA	CEU	0.136364	0.00634249
wsnp_JD_rep_c53979_36270209	6	268667264	TT	AA	CEU	0.136364	0.00634249
BobWhite_rep_c49957_578	6	270659997	AA	TT	CEU	0.136364	0.00634249
BobWhite_c27991_64	6	271046872	AA	TT	CEU	0.136364	0.00634249
Excalibur_c93850_278	6	276076853	AA	TT	CEU	0.136364	0.00634249
Excalibur_c26843_713	6	278869381	AA	TT	CEU	0.136364	0.00634249
BobWhite_c6716_328	6	403689210	AA	TT	CEU	0.409091	0.0190275
Kukri_c29464_1343	6	404390578	TT	AA	CEU	0.409091	0.0190275
Tdurum_contig33638_131	6	413735652	AA	TT	CEU	0.409091	0.0190275
wsnp_JD_c5643_6802088	6	621479549	AA	TT	CEU	0.0454545	0.00211416
wsnp_JD_c5643_6802211	6	621479635	AA	TT	CEU	0.0454545	0.00211416
GENE-1732_233	6	622463544	TT	AA	CEU	0.0454545	0.00211416
wsnp_Ex_c1934_3648624	6	664606659	TT	AA	CEU	0.0454545	0.00211416
Excalibur_c63239_1340	7	541222829	AA	TT	CEU	0.0454545	0.00211416
wsnp_CAP11_c5554_2579994	7	577549607	AA	TT	CEU	0.0454545	0.00211416
BS00110281_51	7	724872864	TT	AA	CEU	0.0454545	0.00211416
Excalibur_rep_c109393_88	7	726534504	TT	AA	CEU	0.0454545	0.00211416
IACX47	8	30112982	AA	TT	CEU	0.0454545	0.00211416
BS00102182_51	8	59909973	TT	AA	CEU	0.181818	0.00845666
IAAV2440	8	75857148	AA	TT	CEU	0.136364	0.00634249
BS00075746_51	8	97572997	TT	AA	CEU	0.0454545	0.00211416
BS00034255_51	8	106108479	AA	TT	CEU	0.136364	0.00634249
Excalibur_rep_c111105_135	8	108681045	TT	AA	CEU	0.136364	0.00634249
BS00075631_51	8	135152785	AA	TT	CEU	0.181818	0.00845666
wsnp_Ex_c3119_5763762	8	447635806	TT	AA	CEU	0.227273	0.0105708
Excalibur_c82684_66	8	552168026	AA	TT	CEU	0.0909091	0.00422833
Tdurum_contig30942_179	8	554432223	AA	TT	CEU	0.0909091	0.00422833
RAC875_rep_c73988_307	8	564575320	TT	AA	CEU	0.0909091	0.00422833
IACX1632	8	582385273	AA	TT	CEU	0.0909091	0.00422833
Kukri_rep_c105952_87	8	645551489	AA	TT	CEU	0.0454545	0.00211416
Excalibur_rep_c111702_200	8	645612211	AA	TT	CEU	0.0454545	0.00211416
RAC875_rep_c113382_677	8	645638698	AA	TT	CEU	0.0454545	0.00211416
RAC875_c52086_340	9	437634409	AA	TT	CEU	0.0454545	0.00211416
IACX6245	9	437910538	TT	AA	CEU	0.0454545	0.00211416
Ra_c9938_1294	9	449641746	TT	AA	CEU	0.0909091	0.00422833
Excalibur_c6887_747	9	534182864	AA	TT	CEU	0.136364	0.00634249
IACX50	9	536266523	TT	AA	CEU	0.0454545	0.00211416
BS00042336_51	9	575512955	TT	AA	CEU	0.0454545	0.00211416
BS00032146_51	9	576339049	AA	TT	CEU	0.0454545	0.00211416
TA001523-1009	9	618268210	AA	TT	CEU	0.136364	0.00634249
GENE-2725_217	9	624199174	AA	TT	CEU	0.0454545	0.00211416
Tdurum_contig29754_244	10	103881245	AA	TT	CEU	0.0454545	0.00211416
BobWhite_c14968_538	10	103983615	AA	TT	CEU	0.0454545	0.00211416
Kukri_c31961_630	10	286891641	AA	TT	CEU	0.0454545	0.00211416
wsnp_Ku_c7199_12444840	10	356138886	TT	AA	CEU	0.0454545	0.00211416
wsnp_Ex_c40022_47169752	10	356152816	AA	TT	CEU	0.0454545	0.00211416
CAP12_c1419_574	10	361463240	AA	TT	CEU	0.0454545	0.00211416
Excalibur_c60683_908	10	364948418	TT	AA	CEU	0.0454545	0.00211416
wsnp_Ex_c60683_61038062	10	364948522	AA	TT	CEU	0.0454545	0.00211416
CAP8_c1968_64	10	368095109	AA	TT	CEU	0.0454545	0.00211416
Tdurum_contig35291_134	10	368581128	AA	TT	CEU	0.0454545	0.00211416
BobWhite_c11861_557	10	505427433	TT	AA	CEU	0.0454545	0.00211416
Excalibur_c7348_1140	10	505603695	TT	AA	CEU	0.0454545	0.00211416
BS00067615_51	10	505958976	AA	TT	CEU	0.0454545	0.00211416
IAAV8416	10	507199806	TT	AA	CEU	0.0454545	0.00211416
Ku_c4240_216	10	564021415	AA	TT	CEU	0.0454545	0.00211416
BS00023077_51	10	576910056	AA	TT	CEU	0.0454545	0.00211416
RFL_Contig5461_683	10	577125457	AA	TT	CEU	0.0454545	0.00211416
BS00065128_51	10	579360100	TT	AA	CEU	0.0454545	0.00211416
CAP8_c8785_136	10	579756992	TT	AA	CEU	0.0454545	0.00211416
Kukri_rep_c72553_368	10	588418161	AA	TT	CEU	0.0454545	0.00211416
TA005025-0383	11	37977300	TT	AA	CEU	0.0454545	0.00211416
Kukri_rep_c110197_459	11	144134141	TT	AA	CEU	0.0454545	0.00211416
Kukri_c9046_355	11	482931080	TT	AA	CEU	0.0454545	0.00211416
Ku_c31914_308	11	483924630	TT	AA	CEU	0.0454545	0.00211416
wsnp_Ex_c2350_4403690	11	495529053	TT	AA	CEU	0.0454545	0.00211416
CAP12_c2701_221	11	554422547	AA	TT	CEU	0.0454545	0.00211416
RAC875_c65172_170	12	21884443	AA	TT	CEU	0.0454545	0.00211416
D_GBUVHFX01BJVOK_322	12	21892036	AA	TT	CEU	0.0454545	0.00211416
Kukri_c26374_120	12	48725678	AA	TT	CEU	0.0454545	0.00211416
BS00111399_51	12	157777113	TT	AA	CEU	0.0909091	0.00422833
Ku_c22026_1410	12	171862913	AA	TT	CEU	0.136364	0.00634249
Excalibur_c44139_197	12	502550583	AA	TT	CEU	0.0454545	0.00211416
BobWhite_c27253_91	12	570226256	TT	AA	CEU	0.0454545	0.00211416
Excalibur_c12748_2822	12	571168279	TT	AA	CEU	0.0454545	0.00211416
Ku_c68657_464	12	571170936	AA	TT	CEU	0.0454545	0.00211416
wsnp_BE497701B_Ta_2_1	12	571719570	TT	AA	CEU	0.0454545	0.00211416
IACX1162	12	571719633	AA	TT	CEU	0.0454545	0.00211416
IAAV6593	12	571723464	TT	AA	CEU	0.0454545	0.00211416
Excalibur_c23716_442	12	572470057	TT	AA	CEU	0.0454545	0.00211416
Ku_c23011_3613	12	572470768	TT	AA	CEU	0.0454545	0.00211416
Ku_c68707_802	12	575600397	AA	TT	CEU	0.0454545	0.00211416
IAAV169	12	575604072	TT	AA	CEU	0.0454545	0.00211416
wsnp_Ex_c23010_32232119	12	575604771	TT	AA	CEU	0.0454545	0.00211416
Excalibur_c53914_131	12	575604921	TT	AA	CEU	0.0454545	0.00211416
Kukri_c29122_984	12	594995057	AA	TT	CEU	0.0454545	0.00211416
wsnp_Ex_rep_c69393_68330475	12	595566384	TT	AA	CEU	0.0454545	0.00211416
BS00070624_51	13	112173182	TT	AA	CEU	0.0909091	0.00422833
IACX1777	13	123466232	AA	TT	CEU	0.0909091	0.00422833
wsnp_Ex_c1334_2553027	13	125731363	TT	AA	CEU	0.0909091	0.00422833
BS00039561_51	13	126626476	TT	AA	CEU	0.0909091	0.00422833
wsnp_Ex_c11928_19131833	13	490288927	AA	TT	CEU	0.0454545	0.00211416
IAAV310	13	491554846	TT	AA	CEU	0.0454545	0.00211416
wsnp_Ex_c29371_38412298	13	491554968	TT	AA	CEU	0.0454545	0.00211416
wsnp_JD_c15755_15117800	13	492318171	TT	AA	CEU	0.0454545	0.00211416
Kukri_c5101_2636	13	494438640	TT	AA	CEU	0.0909091	0.00422833
RAC875_c32212_84	13	496570127	TT	AA	CEU	0.0909091	0.00422833
CAP7_c3756_190	13	497092403	TT	AA	CEU	0.0909091	0.00422833
CAP7_c3756_77	13	497092521	AA	TT	CEU	0.0909091	0.00422833
BS00054416_51	13	497151993	AA	TT	CEU	0.0909091	0.00422833
RAC875_c57962_101	13	498253681	TT	AA	CEU	0.0909091	0.00422833
RAC875_c11662_401	13	499351265	AA	TT	CEU	0.0909091	0.00422833
BS00023755_51	13	499689835	TT	AA	CEU	0.0909091	0.00422833
CAP11_rep_c6423_103	13	501999321	AA	TT	CEU	0.0909091	0.00422833
BobWhite_c9238_82	13	501999466	AA	TT	CEU	0.0909091	0.00422833
GENE-2677_330	13	502192242	TT	AA	CEU	0.0909091	0.00422833
BS00097987_51	13	502328000	AA	TT	CEU	0.0909091	0.00422833
Excalibur_c9109_428	13	542631591	AA	TT	CEU	0.0909091	0.00422833
BS00077791_51	13	612331110	AA	TT	CEU	0.0454545	0.00211416
wsnp_Ra_c389_826890	13	724279879	AA	TT	CEU	0.0454545	0.00211416
wsnp_Ex_c5925_10397213	14	164574410	AA	TT	CEU	0.0454545	0.00211416
Excalibur_c29607_442	14	254648435	AA	TT	CEU	0.0454545	0.00211416
RAC875_c511_216	14	380522124	TT	AA	CEU	0.0454545	0.00211416
BobWhite_c25079_104	14	485572308	TT	AA	CEU	0.0454545	0.00211416
Kukri_c4143_1055	14	578959513	AA	TT	CEU	0.0454545	0.00211416
RAC875_c18043_411	14	578959671	AA	TT	CEU	0.0454545	0.00211416
RAC875_c18043_369	14	578959713	TT	AA	CEU	0.0454545	0.00211416
Kukri_c4143_869	14	578959806	AA	TT	CEU	0.0454545	0.00211416
RAC875_rep_c75626_232	1	77716432	TT	AA	CYT	0.0217391	0.00211416
Kukri_c34536_373	2	13558751	AA	TT	CYT	0.0217391	0.00211416
Kukri_c54054_511	2	19651684	TT	AA	CYT	0.0217391	0.00211416
TA002065-1430	2	52576310	TT	AA	CYT	0.0217391	0.00211416
Kukri_c8255_1324	2	54427856	AA	TT	CYT	0.0217391	0.00211416
wsnp_Ku_c4911_8795151	2	55450174	AA	TT	CYT	0.0217391	0.00211416
Kukri_c4911_515	2	55450849	TT	AA	CYT	0.0217391	0.00211416
RAC875_c826_839	2	55451262	AA	TT	CYT	0.0217391	0.00211416
Excalibur_c25368_372	2	60287117	TT	AA	CYT	0.0217391	0.00211416
IAAV5858	2	60479320	TT	AA	CYT	0.0217391	0.00211416
Kukri_c5299_192	2	90033173	AA	TT	CYT	0.0217391	0.00211416
Kukri_c5299_341	2	90033322	AA	TT	CYT	0.0217391	0.00211416
Tdurum_contig11741_955	2	90034218	TT	AA	CYT	0.0217391	0.00211416
JD_c10626_112	2	90034647	AA	TT	CYT	0.0217391	0.00211416
RAC875_rep_c77710_180	2	99176085	TT	AA	CYT	0.0217391	0.00211416
Excalibur_rep_c101395_56	2	146496996	AA	TT	CYT	0.0217391	0.00211416
GENE-0032_895	2	150200486	TT	AA	CYT	0.0217391	0.00211416
BobWhite_c4236_410	2	318503061	TT	AA	CYT	0.0217391	0.00211416
TA005161-0899	5	642635298	AA	TT	CYT	0.0217391	0.00211416
Excalibur_c56240_176	5	642681484	TT	AA	CYT	0.0217391	0.00211416
BS00046963_51	12	145924361	AA	TT	CYT	0.0217391	0.00211416
RAC875_c17720_436	4	45614194	AA	TT	ESP	0.037037	0.00211416
Kukri_rep_c102199_232	4	543603044	AA	TT	ESP	0.037037	0.00211416
Excalibur_c36069_286	4	544098872	AA	TT	ESP	0.037037	0.00211416
Excalibur_c20392_1075	6	738457700	TT	AA	ESP	0.037037	0.00211416
TA003342-0357	6	739984138	AA	TT	ESP	0.037037	0.00211416
Excalibur_c54205_696	6	739984671	AA	TT	ESP	0.037037	0.00211416
RAC875_c4641_773	6	739984685	AA	TT	ESP	0.037037	0.00211416
Excalibur_c54205_381	6	739985191	TT	AA	ESP	0.037037	0.00211416
Excalibur_c54205_336	6	739985517	TT	AA	ESP	0.037037	0.00211416
RAC875_c43185_1332	6	739991173	TT	AA	ESP	0.037037	0.00211416
Excalibur_c13154_134	6	739995074	AA	TT	ESP	0.037037	0.00211416
RAC875_s118882_78	6	740008634	TT	AA	ESP	0.037037	0.00211416
Excalibur_rep_c67645_527	6	740008756	TT	AA	ESP	0.037037	0.00211416
Kukri_s117590_74	6	740008757	TT	AA	ESP	0.037037	0.00211416
Excalibur_c33302_214	8	603078932	TT	AA	ESP	0.037037	0.00211416
JD_c5000_410	9	489636341	AA	TT	ESP	0.111111	0.00634249
Kukri_c13590_344	9	489636401	TT	AA	ESP	0.111111	0.00634249
BS00022761_51	9	491231157	AA	TT	ESP	0.111111	0.00634249
RAC875_c61597_327	9	491726755	AA	TT	ESP	0.111111	0.00634249
BS00061387_51	9	492911999	AA	TT	ESP	0.111111	0.00634249
Ku_c17792_1123	10	485179557	AA	TT	ESP	0.037037	0.00211416
BS00040992_51	13	563477139	AA	TT	ESP	0.037037	0.00211416
TA002362-0785	1	555599323	TT	AA	ETH	0.222222	0.00422833
wsnp_BF474340A_Ta_2_1	1	555599433	TT	AA	ETH	0.222222	0.00422833
Excalibur_c1453_1310	1	555754134	AA	TT	ETH	0.222222	0.00422833
BobWhite_c2744_147	5	730120360	TT	AA	ETH	0.111111	0.00211416
TA005481-0472	7	661647522	AA	TT	ETH	0.111111	0.00211416
Jagger_c504_109	7	707439943	TT	AA	ETH	0.111111	0.00211416
Tdurum_contig14544_1550	11	408184140	AA	TT	ETH	0.111111	0.00211416
Excalibur_c16933_788	13	27321804	TT	AA	ETH	0.111111	0.00211416
BS00023166_51	14	682299904	TT	AA	ETH	0.111111	0.00211416
Kukri_c7036_87	14	682321368	AA	TT	ETH	0.111111	0.00211416
wsnp_Ex_c7934_13467460	14	682323980	AA	TT	ETH	0.111111	0.00211416
BobWhite_c12048_145	14	682337590	TT	AA	ETH	0.111111	0.00211416
GENE-4710_573	14	692455304	AA	TT	ETH	0.111111	0.00211416
Kukri_rep_c104386_273	1	47271639	AA	TT	FRA	0.025641	0.00211416
RAC875_c5544_4156	1	47272001	AA	TT	FRA	0.025641	0.00211416
GENE-3653_580	2	42841098	AA	TT	FRA	0.0512821	0.00422833
BS00062843_51	3	76506105	TT	AA	FRA	0.025641	0.00211416
wsnp_Ex_rep_c68113_66877517	3	76700933	TT	AA	FRA	0.025641	0.00211416
Kukri_rep_c104727_91	3	76927216	TT	AA	FRA	0.025641	0.00211416
BS00077914_51	4	40763607	AA	TT	FRA	0.025641	0.00211416
BS00077916_51	4	40763663	TT	AA	FRA	0.025641	0.00211416
BS00109853_51	4	40767854	AA	TT	FRA	0.025641	0.00211416
wsnp_Ex_c14711_22788263	4	41084912	AA	TT	FRA	0.025641	0.00211416
wsnp_Ex_c14711_22788586	4	41085235	TT	AA	FRA	0.025641	0.00211416
Kukri_c25245_998	4	41642823	AA	TT	FRA	0.025641	0.00211416
BS00071995_51	4	41644420	AA	TT	FRA	0.025641	0.00211416
RAC875_rep_c105164_545	4	41645473	AA	TT	FRA	0.025641	0.00211416
Kukri_c29807_713	4	41647420	AA	TT	FRA	0.025641	0.00211416
GENE-3260_378	4	41652280	TT	AA	FRA	0.025641	0.00211416
Kukri_rep_c103893_875	4	41653504	AA	TT	FRA	0.025641	0.00211416
BobWhite_rep_c51499_280	4	42893364	TT	AA	FRA	0.025641	0.00211416
wsnp_CAP11_rep_c8489_3665230	4	43061671	AA	TT	FRA	0.025641	0.00211416
Tdurum_contig25958_148	4	606680162	AA	TT	FRA	0.025641	0.00211416
Tdurum_contig25958_262	4	606680276	AA	TT	FRA	0.025641	0.00211416
Tdurum_contig25958_271	4	606680285	AA	TT	FRA	0.025641	0.00211416
BobWhite_c16068_539	4	608154163	AA	TT	FRA	0.025641	0.00211416
RAC875_c20093_318	4	686207423	AA	TT	FRA	0.025641	0.00211416
Ex_c13213_2594	4	711124447	TT	AA	FRA	0.0512821	0.00422833
BS00067347_51	4	718530226	TT	AA	FRA	0.025641	0.00211416
wsnp_CD897414B_Ta_2_1	6	140358563	TT	AA	FRA	0.025641	0.00211416
BS00066467_51	6	553126062	TT	AA	FRA	0.025641	0.00211416
BS00060073_51	6	553790145	TT	AA	FRA	0.025641	0.00211416
IAAV4835	6	740008335	TT	AA	FRA	0.025641	0.00211416
Ra_c14132_2575	6	747755618	TT	AA	FRA	0.025641	0.00211416
IAAV5302	6	747755768	TT	AA	FRA	0.025641	0.00211416
IAAV4754	7	39833791	TT	AA	FRA	0.025641	0.00211416
wsnp_Ex_c6320_11003591	7	41426767	TT	AA	FRA	0.025641	0.00211416
Ex_c103504_760	7	41445561	AA	TT	FRA	0.025641	0.00211416
wsnp_Ex_c15801_24178779	7	43235173	AA	TT	FRA	0.025641	0.00211416
BS00009970_51	7	44846970	AA	TT	FRA	0.0512821	0.00422833
wsnp_JD_c5499_6647799	7	44847117	AA	TT	FRA	0.0512821	0.00422833
wsnp_Ex_c13105_20721321	7	44849081	AA	TT	FRA	0.0512821	0.00422833
BS00004170_51	7	45538935	AA	TT	FRA	0.0512821	0.00422833
wsnp_Ex_c5487_9685671	7	45627374	TT	AA	FRA	0.0512821	0.00422833
BS00068244_51	7	45628626	TT	AA	FRA	0.0512821	0.00422833
RAC875_c9318_401	7	45631439	AA	TT	FRA	0.0512821	0.00422833
wsnp_Ku_c5445_9668131	9	633372264	TT	AA	FRA	0.025641	0.00211416
Kukri_rep_c72375_109	10	191634918	AA	TT	FRA	0.025641	0.00211416
IAAV8912	10	192713128	TT	AA	FRA	0.025641	0.00211416
Tdurum_contig33980_114	1	286227505	AA	TT	ICA	0.00909091	0.00211416
Kukri_c8061_98	2	591616016	AA	TT	ICA	0.00909091	0.00211416
Kukri_rep_c76728_380	3	473490147	TT	AA	ICA	0.00909091	0.00211416
Excalibur_s108420_70	3	762399552	TT	AA	ICA	0.00909091	0.00211416
wsnp_Ex_c9345_15516120	4	683546521	AA	TT	ICA	0.00909091	0.00211416
BobWhite_c8534_223	6	13225477	AA	TT	ICA	0.00909091	0.00211416
BS00003822_51	6	65895725	TT	AA	ICA	0.0454545	0.0105708
RAC875_rep_c70966_253	6	113745824	TT	AA	ICA	0.00909091	0.00211416
RFL_Contig2267_1589	6	114738902	AA	TT	ICA	0.00909091	0.00211416
wsnp_JD_c2623_3541255	6	121314751	AA	TT	ICA	0.00909091	0.00211416
Kukri_c20199_83	6	122726738	TT	AA	ICA	0.00909091	0.00211416
Kukri_rep_c102621_659	6	122727543	TT	AA	ICA	0.00909091	0.00211416
Excalibur_c25659_609	6	124203853	AA	TT	ICA	0.00909091	0.00211416
BobWhite_c317_1777	6	124533384	AA	TT	ICA	0.00909091	0.00211416
RAC875_s117046_148	6	124534582	AA	TT	ICA	0.00909091	0.00211416
GENE-1564_252	6	140354587	AA	TT	ICA	0.00909091	0.00211416
BS00090227_51	6	141331118	AA	TT	ICA	0.00909091	0.00211416
BS00010795_51	6	141331325	TT	AA	ICA	0.00909091	0.00211416
Excalibur_c35792_989	6	355616253	AA	TT	ICA	0.00909091	0.00211416
BobWhite_c10896_923	6	358683288	AA	TT	ICA	0.00909091	0.00211416
JD_c25982_176	6	421059238	TT	AA	ICA	0.00909091	0.00211416
Excalibur_c3622_330	7	646244395	AA	TT	ICA	0.00909091	0.00211416
CAP8_rep_c4703_101	7	724522033	TT	AA	ICA	0.00909091	0.00211416
BS00011038_51	8	2973732	AA	TT	ICA	0.00909091	0.00211416
BS00089282_51	8	548537829	TT	AA	ICA	0.0454545	0.0105708
IAAV1931	8	548537886	TT	AA	ICA	0.0454545	0.0105708
BobWhite_rep_c65259_256	9	207359188	TT	AA	ICA	0.00909091	0.00211416
Excalibur_c7556_381	9	524918282	TT	AA	ICA	0.0272727	0.00634249
RAC875_c63752_161	9	528661095	TT	AA	ICA	0.00909091	0.00211416
CAP11_c919_204	10	385895596	AA	TT	ICA	0.00909091	0.00211416
wsnp_Ex_c6548_11355524	10	437223890	TT	AA	ICA	0.00909091	0.00211416
Excalibur_c8366_270	10	494603049	TT	AA	ICA	0.00909091	0.00211416
BS00022852_51	10	600827218	TT	AA	ICA	0.00909091	0.00211416
Excalibur_c82693_359	10	600827278	TT	AA	ICA	0.00909091	0.00211416
BS00016757_51	10	618840682	AA	TT	ICA	0.00909091	0.00211416
BS00015015_51	10	618840689	AA	TT	ICA	0.00909091	0.00211416
BobWhite_c1562_369	10	639496644	AA	TT	ICA	0.00909091	0.00211416
tplb0032i10_420	11	102056207	TT	AA	ICA	0.00909091	0.00211416
wsnp_Ra_c61979_62215037	11	103324896	TT	AA	ICA	0.00909091	0.00211416
wsnp_Ra_c61979_62214892	11	103325041	TT	AA	ICA	0.00909091	0.00211416
wsnp_Ex_rep_c102011_87270703	11	107781116	TT	AA	ICA	0.00909091	0.00211416
RAC875_c75884_249	11	109883164	AA	TT	ICA	0.00909091	0.00211416
Ku_c2951_1724	11	182620134	TT	AA	ICA	0.00909091	0.00211416
RAC875_c32059_2463	11	192547006	AA	TT	ICA	0.00909091	0.00211416
RAC875_c19117_381	11	196128845	TT	AA	ICA	0.00909091	0.00211416
Ku_c1672_301	11	199116633	TT	AA	ICA	0.00909091	0.00211416
RAC875_rep_c69147_184	11	199117180	TT	AA	ICA	0.00909091	0.00211416
RAC875_rep_c69147_1105	11	199125073	AA	TT	ICA	0.00909091	0.00211416
RAC875_c54465_101	11	202837182	TT	AA	ICA	0.00909091	0.00211416
Ku_c6998_485	11	207160541	TT	AA	ICA	0.00909091	0.00211416
wsnp_Ex_c32512_41153735	11	256139973	TT	AA	ICA	0.00909091	0.00211416
Excalibur_c33110_52	11	323649374	TT	AA	ICA	0.00909091	0.00211416
RAC875_rep_c87765_69	11	365186235	TT	AA	ICA	0.00909091	0.00211416
wsnp_Ex_rep_c70831_69710886	11	365186363	TT	AA	ICA	0.00909091	0.00211416
Kukri_c27275_204	12	21737186	TT	AA	ICA	0.00909091	0.00211416
Kukri_c8239_987	12	22617716	AA	TT	ICA	0.00909091	0.00211416
wsnp_CAP8_rep_c4776_2319078	12	689325908	TT	AA	ICA	0.00909091	0.00211416
Excalibur_rep_c69865_157	12	689326729	TT	AA	ICA	0.00909091	0.00211416
Excalibur_c39211_89	13	489963315	TT	AA	ICA	0.00909091	0.00211416
Kukri_c16852_314	13	671763285	AA	TT	ICA	0.00909091	0.00211416
BS00022158_51	1	507876094	AA	TT	ITA	0.025	0.00422833
wsnp_Ex_c12354_19711297	1	525211930	TT	AA	ITA	0.025	0.00422833
Kukri_c24454_423	2	7879335	AA	TT	ITA	0.025	0.00422833
Kukri_c76307_182	2	12486150	TT	AA	ITA	0.0125	0.00211416
IAAV4318	2	45983487	AA	TT	ITA	0.0375	0.00634249
Excalibur_rep_c108957_173	2	133167001	TT	AA	ITA	0.025	0.00422833
RAC875_c37320_392	2	163642487	AA	TT	ITA	0.025	0.00422833
BS00058729_51	2	165894161	AA	TT	ITA	0.025	0.00422833
Excalibur_c43060_330	2	203033768	TT	AA	ITA	0.025	0.00422833
RAC875_c21367_209	2	203364523	TT	AA	ITA	0.025	0.00422833
Kukri_rep_c105316_262	2	221237774	AA	TT	ITA	0.025	0.00422833
BobWhite_c22266_315	2	319165524	TT	AA	ITA	0.025	0.00422833
Tdurum_contig42129_3350	2	417747320	AA	TT	ITA	0.025	0.00422833
RAC875_c61917_248	2	427027472	TT	AA	ITA	0.0125	0.00211416
BS00021907_51	2	430962510	TT	AA	ITA	0.0125	0.00211416
Kukri_c17692_936	2	444169058	TT	AA	ITA	0.0125	0.00211416
RAC875_c37780_94	2	501380798	TT	AA	ITA	0.025	0.00422833
Excalibur_c34625_281	2	501386317	AA	TT	ITA	0.025	0.00422833
BS00069045_51	2	543640086	TT	AA	ITA	0.1	0.0169133
Ra_c19051_1446	3	774796678	AA	TT	ITA	0.0125	0.00211416
RAC875_c50245_540	4	173631948	AA	TT	ITA	0.025	0.00422833
BobWhite_c10331_517	4	174167060	TT	AA	ITA	0.025	0.00422833
tplb0026l14_266	4	174168759	AA	TT	ITA	0.025	0.00422833
wsnp_Ex_c5238_9271937	4	414859043	AA	TT	ITA	0.0125	0.00211416
Kukri_rep_c71916_1548	5	42239116	TT	AA	ITA	0.025	0.00422833
wsnp_Ex_c14622_22670594	5	130037813	AA	TT	ITA	0.025	0.00422833
wsnp_Ex_c14420_22402673	5	451474522	TT	AA	ITA	0.025	0.00422833
Excalibur_c58602_248	5	479666752	TT	AA	ITA	0.025	0.00422833
BS00022029_51	5	481396059	TT	AA	ITA	0.025	0.00422833
Excalibur_c64302_103	5	482604748	AA	TT	ITA	0.025	0.00422833
Kukri_rep_c109051_116	5	484051029	AA	TT	ITA	0.025	0.00422833
wsnp_Ra_c44141_50623811	5	484053069	AA	TT	ITA	0.025	0.00422833
IAAV488	5	484913747	AA	TT	ITA	0.025	0.00422833
wsnp_Ex_c8695_14561512	6	74708095	TT	AA	ITA	0.0375	0.00634249
BS00060247_51	6	74708752	AA	TT	ITA	0.0375	0.00634249
BS00063036_51	6	74712288	TT	AA	ITA	0.0375	0.00634249
RAC875_c35310_770	6	75220222	TT	AA	ITA	0.0375	0.00634249
Kukri_c66923_217	6	75221912	AA	TT	ITA	0.0375	0.00634249
Excalibur_c8483_1308	6	76681212	TT	AA	ITA	0.0375	0.00634249
RAC875_c14102_175	6	77068254	AA	TT	ITA	0.0375	0.00634249
Ra_c965_2702	6	77075007	TT	AA	ITA	0.0375	0.00634249
Excalibur_c11001_134	6	86020530	AA	TT	ITA	0.025	0.00422833
IAAV708	7	587190301	TT	AA	ITA	0.025	0.00422833
IAAV4932	7	587190411	TT	AA	ITA	0.025	0.00422833
GENE-2778_24	7	587608682	TT	AA	ITA	0.025	0.00422833
wsnp_Ex_c17338_26018247	7	587612278	TT	AA	ITA	0.025	0.00422833
Ex_c17338_401	7	587612428	TT	AA	ITA	0.025	0.00422833
IACX1850	8	521678104	AA	TT	ITA	0.025	0.00422833
GENE-2771_327	8	530301650	TT	AA	ITA	0.025	0.00422833
BS00065442_51	9	19307259	TT	AA	ITA	0.025	0.00422833
BS00078288_51	9	60621064	TT	AA	ITA	0.025	0.00422833
wsnp_Ku_c644_1332610	9	61704150	AA	TT	ITA	0.025	0.00422833
RAC875_c5699_352	9	61704300	AA	TT	ITA	0.025	0.00422833
RAC875_c45650_178	9	64800234	AA	TT	ITA	0.025	0.00422833
wsnp_JD_c9771_10559815	9	64800371	AA	TT	ITA	0.025	0.00422833
BS00079532_51	9	65783386	AA	TT	ITA	0.025	0.00422833
RFL_Contig4646_564	9	67645702	AA	TT	ITA	0.025	0.00422833
wsnp_Ex_c23509_32746909	9	67645928	AA	TT	ITA	0.025	0.00422833
RAC875_rep_c112210_179	9	70682756	TT	AA	ITA	0.025	0.00422833
Kukri_c29882_814	9	70948104	TT	AA	ITA	0.025	0.00422833
BS00066486_51	9	71062900	TT	AA	ITA	0.025	0.00422833
wsnp_Ex_c15950_24357724	9	71948089	TT	AA	ITA	0.025	0.00422833
Tdurum_contig42402_913	9	331753363	AA	TT	ITA	0.025	0.00422833
TA003430-0206	9	360852064	AA	TT	ITA	0.025	0.00422833
RAC875_c11695_2194	9	443253213	TT	AA	ITA	0.025	0.00422833
Ex_c3838_1246	9	443254080	AA	TT	ITA	0.025	0.00422833
Ex_c3838_1252	9	443254086	AA	TT	ITA	0.025	0.00422833
wsnp_Ex_c3838_6980909	9	443254522	AA	TT	ITA	0.025	0.00422833
IAAV98	9	443254874	AA	TT	ITA	0.025	0.00422833
wsnp_Ex_c30551_39457494	9	443255073	AA	TT	ITA	0.025	0.00422833
IAAV1375	9	465237860	TT	AA	ITA	0.025	0.00422833
BS00110293_51	10	645528054	TT	AA	ITA	0.0125	0.00211416
IACX6288	10	645576566	TT	AA	ITA	0.0125	0.00211416
RAC875_c8610_408	10	647701181	AA	TT	ITA	0.0125	0.00211416
Excalibur_c53686_249	10	647701244	AA	TT	ITA	0.0125	0.00211416
Kukri_c11742_1512	10	691456634	TT	AA	ITA	0.0125	0.00211416
RAC875_rep_c106941_417	10	691456849	TT	AA	ITA	0.0125	0.00211416
RFL_Contig5958_1142	11	83401464	TT	AA	ITA	0.0125	0.00211416
BS00026558_51	11	92551682	AA	TT	ITA	0.025	0.00422833
RAC875_c522_567	11	164543653	AA	TT	ITA	0.0125	0.00211416
Excalibur_c4361_309	12	201635269	TT	AA	ITA	0.0125	0.00211416
wsnp_Ku_rep_c72013_71735741	12	617429918	TT	AA	ITA	0.025	0.00422833
Kukri_c20060_350	12	656778110	TT	AA	ITA	0.025	0.00422833
BS00022832_51	12	657185956	AA	TT	ITA	0.025	0.00422833
Kukri_c75359_152	12	657633086	TT	AA	ITA	0.025	0.00422833
Ku_c16173_3669	12	675243179	TT	AA	ITA	0.025	0.00422833
RAC875_c13595_636	12	679252120	AA	TT	ITA	0.025	0.00422833
RFL_Contig3858_967	12	679267180	AA	TT	ITA	0.025	0.00422833
Kukri_c32985_120	12	682933380	TT	AA	ITA	0.025	0.00422833
BobWhite_c16043_131	13	34060456	TT	AA	ITA	0.0125	0.00211416
RAC875_c3450_836	13	75584618	TT	AA	ITA	0.0125	0.00211416
Kukri_rep_c97425_164	13	510610691	TT	AA	ITA	0.0125	0.00211416
wsnp_Ex_c42836_49314564	13	510613875	AA	TT	ITA	0.0125	0.00211416
IAAV5530	14	15186846	TT	AA	ITA	0.0125	0.00211416
GENE-4615_239	14	107293947	TT	AA	ITA	0.05	0.00845666
RAC875_c14575_302	14	118268109	TT	AA	ITA	0.0375	0.00634249
wsnp_Ex_c4804_8579139	14	502725746	TT	AA	ITA	0.0375	0.00634249
RAC875_c2887_52	14	502725970	TT	AA	ITA	0.0375	0.00634249
Excalibur_c23789_280	14	503002107	TT	AA	ITA	0.0375	0.00634249
Ku_c28853_1518	14	532498574	TT	AA	ITA	0.0375	0.00634249
IAAV1915	14	532498724	TT	AA	ITA	0.0375	0.00634249
BobWhite_s67603_103	14	586289516	TT	AA	ITA	0.0375	0.00634249
RAC875_rep_c109416_191	2	52955006	TT	AA	NAC	0.030303	0.00211416
BS00094759_51	2	130977528	TT	AA	NAC	0.0606061	0.00422833
Kukri_c36966_1971	2	508497166	TT	AA	NAC	0.0606061	0.00422833
Tdurum_contig20950_359	6	491834983	TT	AA	NAC	0.030303	0.00211416
TA002822-1591	6	492201045	AA	TT	NAC	0.030303	0.00211416
Excalibur_c37943_399	10	563595727	TT	AA	NAC	0.0606061	0.00422833
Kukri_c8495_616	10	568106778	TT	AA	NAC	0.0909091	0.00634249
BS00011453_51	10	568108548	AA	TT	NAC	0.0909091	0.00634249
IACX10195	10	568108698	AA	TT	NAC	0.0909091	0.00634249
IAAV5992	10	568108797	TT	AA	NAC	0.0909091	0.00634249
IAAV475	10	568153181	AA	TT	NAC	0.0909091	0.00634249
Kukri_c7972_1529	12	175857128	AA	TT	NAC	0.030303	0.00211416
Excalibur_c63178_243	12	176486152	AA	TT	NAC	0.030303	0.00211416
Kukri_c65194_111	12	177229236	AA	TT	NAC	0.030303	0.00211416
Tdurum_contig30695_285	12	216938876	TT	AA	NAC	0.030303	0.00211416
Kukri_c41694_285	12	243005032	AA	TT	NAC	0.030303	0.00211416
Excalibur_c20503_382	12	253348842	AA	TT	NAC	0.030303	0.00211416
wsnp_Ra_rep_c73731_71807419	12	253765594	AA	TT	NAC	0.030303	0.00211416
RAC875_c26400_88	12	253778474	AA	TT	NAC	0.030303	0.00211416
TA006276-0443	12	253780028	AA	TT	NAC	0.030303	0.00211416
Kukri_c3983_670	12	253780581	AA	TT	NAC	0.030303	0.00211416
Kukri_c55165_280	12	254664569	TT	AA	NAC	0.030303	0.00211416
wsnp_Ex_c27934_37093614	12	255667355	AA	TT	NAC	0.030303	0.00211416
Ex_c49055_617	12	256314621	AA	TT	NAC	0.030303	0.00211416
wsnp_BQ161448B_Ta_2_1	12	257325011	AA	TT	NAC	0.030303	0.00211416
Tdurum_contig31043_89	12	258392959	AA	TT	NAC	0.030303	0.00211416
Excalibur_c47738_334	12	258399284	AA	TT	NAC	0.030303	0.00211416
Excalibur_rep_c102619_754	12	260977225	TT	AA	NAC	0.030303	0.00211416
RFL_Contig1492_1183	12	260979964	AA	TT	NAC	0.030303	0.00211416
RFL_Contig1492_342	12	260980894	AA	TT	NAC	0.030303	0.00211416
wsnp_Ex_c38150_45749359	12	263243301	AA	TT	NAC	0.030303	0.00211416
wsnp_Ex_c8267_13954978	12	282862938	AA	TT	NAC	0.030303	0.00211416
RAC875_c41604_1001	12	282870823	AA	TT	NAC	0.030303	0.00211416
Kukri_c34345_122	12	301894395	AA	TT	NAC	0.030303	0.00211416
Excalibur_c106416_257	12	345350419	AA	TT	NAC	0.030303	0.00211416
Excalibur_c94467_496	12	375608880	AA	TT	NAC	0.030303	0.00211416
TA015341-0558	12	387797307	TT	AA	NAC	0.030303	0.00211416
wsnp_Ex_rep_c66458_64697718	12	391935824	AA	TT	NAC	0.030303	0.00211416
RAC875_c31887_772	12	393224428	AA	TT	NAC	0.030303	0.00211416
RAC875_c60929_180	12	406159171	AA	TT	NAC	0.030303	0.00211416
Kukri_c14628_57	12	406340864	TT	AA	NAC	0.030303	0.00211416
Kukri_rep_c86441_647	12	406340918	AA	TT	NAC	0.030303	0.00211416
Kukri_c42619_144	12	406551823	AA	TT	NAC	0.030303	0.00211416
Tdurum_contig12928_189	12	409339240	AA	TT	NAC	0.030303	0.00211416
Excalibur_c23462_677	12	415830535	TT	AA	NAC	0.030303	0.00211416
BobWhite_c36415_378	12	422925529	AA	TT	NAC	0.030303	0.00211416
RAC875_c4198_1065	12	533134307	TT	AA	NAC	0.030303	0.00211416
GENE-4208_229	12	687893484	TT	AA	NAC	0.121212	0.00845666
BobWhite_c25708_334	14	706053297	AA	TT	NAC	0.030303	0.00211416
CAP11_c65_237	1	11691610	AA	TT	SAM	0.04	0.00211416
Kukri_c39965_88	2	107162937	AA	TT	SAM	0.04	0.00211416
Ku_c3695_1696	2	116282446	TT	AA	SAM	0.04	0.00211416
wsnp_Ku_c9144_15396815	2	117922060	TT	AA	SAM	0.04	0.00211416
Excalibur_c19565_1155	5	405403934	TT	AA	SAM	0.16	0.00845666
Tdurum_contig11459_411	5	421469697	AA	TT	SAM	0.16	0.00845666
Ra_c105162_713	5	424278392	AA	TT	SAM	0.16	0.00845666
CAP7_c2141_129	5	518376673	AA	TT	SAM	0.04	0.00211416
wsnp_Ex_c21930_31102213	6	102310107	AA	TT	SAM	0.16	0.00845666
wsnp_Ex_c12933_20488438	7	576364209	AA	TT	SAM	0.08	0.00422833
Ex_c53906_569	7	576783338	TT	AA	SAM	0.08	0.00422833
wsnp_Ex_c7899_13416443	7	576935477	TT	AA	SAM	0.08	0.00422833
wsnp_BE404977A_Ta_1_1	7	576993298	AA	TT	SAM	0.08	0.00422833
Kukri_c29625_198	7	577084440	AA	TT	SAM	0.08	0.00422833
BS00062059_51	7	630572666	TT	AA	SAM	0.08	0.00422833
BS00090866_51	7	633850119	AA	TT	SAM	0.16	0.00845666
BS00049997_51	10	622084007	TT	AA	SAM	0.04	0.00211416
RAC875_s117797_152	12	681874543	AA	TT	SAM	0.04	0.00211416
Kukri_c20975_765	13	102644620	AA	TT	SAM	0.12	0.00634249
wsnp_Ex_c4156_7507247	13	286518665	AA	TT	SAM	0.16	0.00845666
wsnp_Ex_rep_c70959_69813693	14	264016775	AA	TT	SAM	0.12	0.00634249
Tdurum_contig13268_1118	14	689731840	TT	AA	SAM	0.04	0.00211416
Tdurum_contig13268_1214	14	689732033	TT	AA	SAM	0.04	0.00211416
wsnp_CAP12_c2645_1267978	1	219558572	AA	TT	SME	0.0188679	0.00211416
Excalibur_rep_c86757_244	1	348575168	AA	TT	SME	0.0188679	0.00211416
wsnp_Ku_c18611_27943266	1	348575256	AA	TT	SME	0.0188679	0.00211416
Kukri_c44895_88	1	546951858	AA	TT	SME	0.0377358	0.00422833
Excalibur_c85499_232	1	574428799	AA	TT	SME	0.0188679	0.00211416
BS00003917_51	2	8101559	AA	TT	SME	0.0566038	0.00634249
Kukri_c49348_408	2	25663863	TT	AA	SME	0.0566038	0.00634249
BS00023214_51	3	689739995	TT	AA	SME	0.0188679	0.00211416
Excalibur_c4705_660	4	5327030	AA	TT	SME	0.0188679	0.00211416
wsnp_JD_rep_c65095_41464278	4	128888276	TT	AA	SME	0.0188679	0.00211416
Tdurum_contig11768_756	4	179026213	AA	TT	SME	0.0188679	0.00211416
RAC875_c2659_319	4	179026888	TT	AA	SME	0.0188679	0.00211416
BS00071346_51	4	243999725	TT	AA	SME	0.0188679	0.00211416
Kukri_c52154_193	4	245062384	TT	AA	SME	0.0188679	0.00211416
RAC875_c172_1121	4	277321439	AA	TT	SME	0.0188679	0.00211416
Ra_c105962_177	4	360102455	AA	TT	SME	0.0188679	0.00211416
RAC875_rep_c101788_88	4	369935812	AA	TT	SME	0.0188679	0.00211416
Excalibur_c30744_1195	4	754954035	TT	AA	SME	0.0188679	0.00211416
Excalibur_c58935_208	4	770074132	AA	TT	SME	0.0188679	0.00211416
BS00062974_51	5	6802497	TT	AA	SME	0.0188679	0.00211416
Kukri_c4724_923	5	575767518	AA	TT	SME	0.0188679	0.00211416
BobWhite_c11000_935	5	738580495	TT	AA	SME	0.0188679	0.00211416
RAC875_c5799_224	6	36717318	AA	TT	SME	0.0188679	0.00211416
wsnp_Ex_rep_c66872_65273904	6	381297044	AA	TT	SME	0.0188679	0.00211416
RAC875_c15667_1134	6	806942618	TT	AA	SME	0.0188679	0.00211416
Kukri_c32139_2473	6	832360793	AA	TT	SME	0.0377358	0.00422833
wsnp_Ex_c1373_2628597	7	548271065	TT	AA	SME	0.0188679	0.00211416
BS00011261_51	7	560311385	AA	TT	SME	0.0188679	0.00211416
BS00084703_51	7	703493379	TT	AA	SME	0.0188679	0.00211416
wsnp_Ku_c14958_23427256	9	426023196	AA	TT	SME	0.0188679	0.00211416
CAP8_rep_c5825_165	10	15019018	AA	TT	SME	0.0188679	0.00211416
Excalibur_c25661_1177	10	467643939	TT	AA	SME	0.0188679	0.00211416
Excalibur_c25661_1215	10	467643977	AA	TT	SME	0.0188679	0.00211416
Ku_c1031_670	10	467796272	AA	TT	SME	0.0188679	0.00211416
RFL_Contig4472_3405	10	526575290	TT	AA	SME	0.0188679	0.00211416
BS00022999_51	10	528312678	TT	AA	SME	0.0188679	0.00211416
Kukri_c46932_65	10	528633897	TT	AA	SME	0.0188679	0.00211416
Kukri_c46932_125	10	528633957	AA	TT	SME	0.0188679	0.00211416
Excalibur_c7968_2218	10	530573215	TT	AA	SME	0.0188679	0.00211416
wsnp_Ku_c8953_15094606	10	654026830	TT	AA	SME	0.0188679	0.00211416
BS00088624_51	10	670895195	AA	TT	SME	0.0188679	0.00211416
wsnp_Ex_c11621_18716128	11	20471352	AA	TT	SME	0.0377358	0.00422833
BobWhite_c2568_115	11	529670734	AA	TT	SME	0.0377358	0.00422833
BS00087447_51	11	529672522	AA	TT	SME	0.0377358	0.00422833
wsnp_BE403818A_Ta_2_1	11	530526721	AA	TT	SME	0.0377358	0.00422833
IACX3586	11	530569902	AA	TT	SME	0.0377358	0.00422833
BS00063096_51	11	546014258	AA	TT	SME	0.0188679	0.00211416
wsnp_Ex_rep_c67801_66492414	11	557977949	TT	AA	SME	0.0377358	0.00422833
RAC875_rep_c90952_205	11	557978038	TT	AA	SME	0.0377358	0.00422833
BobWhite_c13845_195	11	562738970	TT	AA	SME	0.0377358	0.00422833
IAAV5761	11	562739188	TT	AA	SME	0.0377358	0.00422833
BS00067388_51	12	660385596	TT	AA	SME	0.0188679	0.00211416
wsnp_Ex_c2360_4422599	13	124222401	AA	TT	SME	0.0377358	0.00422833
wsnp_bq170165A_Ta_1_1	13	549956782	AA	TT	SME	0.0377358	0.00422833
GENE-4717_210	13	695829585	TT	AA	SME	0.0188679	0.00211416
Kukri_c14596_265	14	109446191	TT	AA	SME	0.0188679	0.00211416
Excalibur_c15029_350	14	481957076	AA	TT	SME	0.0188679	0.00211416

## Sheet: Legend
	Breeding groups	Acronym
	Australia	AUS
	Central Asia	CAS
	Central Europe	CEU
	CIMMYT	CYT
	Spain	ESP
	Ethiopia	ETH
	France	FRA
	ICARDA	ICA
	Italy	ITA
	North America	NAM
	South America	SAM
	South Mediterranean	SME
