# Supplementary material for: The Global Durum Wheat Panel (GDP): An International Platform to Identify and Exchange Beneficial Alleles
Source: Front Plant Sci. 2020 Dec 21;11:569905. doi: 10.3389/fpls.2020.569905 (PMC7779600; doi:10.3389/fpls.2020.569905)
Supplement: TABLE S1 — List of private companies, institutions, international organizations which contributed tetraploid wheat germplasm to the initial DWRC. [file Data_Sheet_2.ZIP › Supplementary Table S7_PSW CV decades.xlsx]

## Sheet: A.PSW Clusters_modern by decade
Supplementary Table S7. PSWs for modern, between different decades: A) list of clusters of PSWs between different decades, with position on the Svevo reference genome, metrics detecting PSWs in each comparison, and the candidate gene; B) significant values for each metrics (Fst, DRI) for each SNP sliding window in each comparison.
Cluster name	Chr	Cluster Start	Cluster End	cluster size	N° of Comparisons	70-80 vs 81-90	81-90 vs 91-00	01-10 vs 91-00	11-18 vs 01-10	Candidate genes (np= not pertinent due to cluster size)
Cls-chr1A.1	chr1A	0	12339755	12339755	3	FST; DRI		DRI	DRI	Glu-A3
Cls-chr1A.2	chr1A	357587362	453450932	95863570	1		FST; DRI
Cls-chr1A.3	chr1A	472593090	496768742	24175652	1	FST; DRI
Cls-chr1A.4	chr1A	515398848	529866893	14468045	2	DRI			DRI	T6P
Cls-chr1B.1	chr1B	521321	19584293	19062972	2		DRI	FST; DRI
Cls-chr1B.2	chr1B	309620452	357965548	48345096	2			DRI	FST; DRI
Cls-chr2A.1	chr2A	42173545	82167048	39993503	1	FST; DRI
Cls-chr2A.2	chr2A	494176466	572878684	78702218	2	FST; DRI		FST; DRI		TaCwi-A1
Cls-chr2A.3	chr2A	568742275	610480942	41738667	2	DRI		DRI
Cls-chr2A.4	chr2A	650733614	704692955	53959341	1	FST; DRI
Cls-chr2B.1	chr2B	2010309	24742897	22732588	1	FST; DRI
Cls-chr2B.2	chr2B	20349698	34817008	14467310	2		DRI	DRI
Cls-chr2B.3	chr2B	199620468	318834282	119213814	2	FST; DRI			FST; DRI
Cls-chr2B.4	chr2B	527859858	603126660	75266802	2	FST; DRI			FST; DRI
Cls-chr2B.5	chr2B	577687582	629079366	51391784	2	FST; DRI			FST; DRI
Cls-chr2B.6	chr2B	709926523	731462290	21535767	3	DRI		DRI	DRI
Cls-chr2B.7	chr2B	719021955	734871881	15849926	2		DRI		DRI
Cls-chr2B.8	chr2B	745337797	769854809	24517012	3		DRI	FST; DRI	DRI
Cls-chr2B.9	chr2B	763550349	778318825	14768476	3	FST	DRI	DRI
Cls-chr3B.1	chr3B	575583	11586733	11011150	1		FST; DRI
Cls-chr3B.2	chr3B	11690604	32228263	20537659	2		FST; DRI	DRI
Cls-chr3B.3	chr3B	713244282	754009417	40765135	2	FST; DRI		DRI
Cls-chr3B.4	chr3B	780058647	796894400	16835753	2			DRI	DRI
Cls-chr3B.5	chr3B	793332991	822897157	29564166	2		FST; DRI	DRI
Cls-chr3B.6	chr3B	825889427	841143563	15254136	2		FST	FST
Cls-chr4A.1	chr4A	32974422	77923704	44949282	1		FST; DRI
Cls-chr4A.2	chr4A	107229665	194678340	87448675	1	FST; DRI
Cls-chr4B.1	chr4B	18505084	37669743	19164659	2	FST; DRI			DRI	Rht-B1
Cls-chr4B.2	chr4B	89155770	120856285	31700515	1			FST; DRI
Cls-chr5A.1	chr5A	48687407	324005783	275318376	1		FST; DRI
Cls-chr5A.2	chr5A	101610589	400619866	299009277	2	FST	FST
Cls-chr5A.3	chr5A	440489183	470979842	30490659	3	DRI	FST		DRI
Cls-chr5B.1	chr5B	498845762	547202920	48357158	3		FST; DRI	FST; DRI	DRI
Cls-chr5B.2	chr5B	640879450	672917553	32038103	4	DRI	DRI	FST; DRI	DRI
Cls-chr6A.1	chr6A	0	13509561	13509561	3	FST		FST	FST
Cls-chr6A.2	chr6A	7259929	31466423	24206494	2	FST	FST			Gli
Cls-chr6A.3	chr6A	14626618	50378327	35751709	2	FST		FST		Gli
Cls-chr6A.4	chr6A	71180562	457346861	386166299	2	FST; DRI	FST			np
Cls-chr6A.5	chr6A	490046172	531108675	41062503	2		DRI	DRI
Cls-chr6A.6	chr6A	553908042	579723938	25815896	2			DRI	DRI
Cls-chr6A.7	chr6A	597962186	611688739	13726553	1	FST; DRI
Cls-chr6B.1	chr6B	13598549	33374710	19776161	1			FST; DRI
Cls-chr6B.2	chr6B	140033881	155727668	15693787	2	FST			FST; DRI
Cls-chr6B.3	chr6B	153554212	200288125	46733913	2		DRI	DRI
Cls-chr6B.4	chr6B	226428839	396956280	170527441	2		FST		FST; DRI	TaGW2-B
Cls-chr6B.5	chr6B	429626986	452007154	22380168	2		FST		FST; DRI
Cls-chr6B.6	chr6B	441188477	457902629	16714152	1		FST; DRI
Cls-chr6B.7	chr6B	559214454	584515132	25300678	2		FST	FST
Cls-chr7A.1	chr7A	12231414	25525220	13293806	1			FST; DRI
Cls-chr7A.2	chr7A	134830393	174321080	39490687	2		DRI		DRI
Cls-chr7A.3	chr7A	366639968	435656983	69017015	1			FST; DRI
Cls-chr7A.4	chr7A	380678470	466812741	86134271	1			FST; DRI
Cls-chr7A.5	chr7A	427639747	538109083	110469336	1			FST; DRI
Cls-chr7A.6	chr7A	559552758	611418025	51865267	1		FST; DRI
Cls-chr7A.7	chr7A	697406377	713894880	16488503	2	DRI	FST
Cls-chr7A.8	chr7A	707137980	729150420	22012440	3	FST	DRI	DRI
Cls-chr7B.1	chr7B	30264308	60838502	30574194	2		FST; DRI		FST
Cls-chr7B.2	chr7B	460267536	510529728	50262192	4	FST; DRI	FST	FST	DRI
Cls-chr7B.3	chr7B	589829888	621317014	31487126	3		FST; DRI	DRI	DRI
Cls-chr7B.4	chr7B	692426786	711506459	19079673	2		FST	FST
Cls-chr7B.5	chr7B	696698338	712645292	15946954	2	DRI	FST
Cls-chr7B.6	chr7B	701354146	726452470	25098324	3	FST; DRI		FST; DRI	FST	Psy-B1

## Sheet: B. Indices by SNP windows
Supplementary Table S7. PSWs for modern, between different decades: A) list of clusters of PSWs between different decades, with position on the Svevo reference genome, metrics detecting PSWs in each comparison, and the candidate gene; B) significant values for each metrics (Fst, DRI) for each SNP sliding window in each comparison.
Index	Chr	win start pos	win end pos	win mid pos	FST 70.80-81.90	DRI 70.80-81.90	FST 81.90-91.00	DRI 81.90-91.00	FST 91.00-01-10	DRI 91.00-01.10	FST 01.10-11.18	DRI 01.10-11.18
chr1A_1097979	chr1A	1097979	3990547	1200810						1.24549		1.37744
chr1A_1101489	chr1A	1101489	4114852	3573426						1.27474		1.43462
chr1A_1104522	chr1A	1104522	4123895	3574024						1.26445		1.42598
chr1A_1104660	chr1A	1104660	4325032	3710660		1.52032				1.27012		1.45854
chr1A_1158910	chr1A	1158910	4325856	3990018		1.58392				1.25561		1.45375
chr1A_1161799	chr1A	1161799	4614159	3990174	0.0884409	1.69373				1.25331		1.46865
chr1A_1176074	chr1A	1176074	4886172	3990250	0.0921407	1.76581				1.25729		1.48349
chr1A_1200810	chr1A	1200810	4886378	3990547	0.0962116	1.83729				1.2657		1.50347
chr1A_3573426	chr1A	3573426	6143508	4114852	0.0953429	1.86992						1.42955
chr1A_3574024	chr1A	3574024	7128035	4123895	0.0943158	1.94176						1.42074
chr1A_3710660	chr1A	3710660	7211241	4325032	0.0947121	1.98776						1.36517
chr1A_3990018	chr1A	3990018	7639755	4325856		1.8821						1.33113
chr1A_3990174	chr1A	3990174	7985865	4614159		1.85424
chr1A_3990250	chr1A	3990250	8028056	4886172		1.79872
chr1A_3990547	chr1A	3990547	8028132	4886378		1.74839
chr1A_4114852	chr1A	4114852	8124870	6143508		1.71523
chr1A_4123895	chr1A	4123895	8141363	7128035		1.6397
chr1A_4325032	chr1A	4325032	8562714	7211241		1.60404
chr1A_4325856	chr1A	4325856	8823159	7639755
chr1A_4614159	chr1A	4614159	8966930	7985865
chr1A_4886172	chr1A	4886172	8967248	8028056
chr1A_4886378	chr1A	4886378	9219700	8028132
chr1A_6143508	chr1A	6143508	9220037	8124870
chr1A_7128035	chr1A	7128035	9222601	8141363
chr1A_7211241	chr1A	7211241	9225387	8562714
chr1A_7639755	chr1A	7639755	9251526	8823159
chr1A_7985865	chr1A	7985865	9258426	8966930
chr1A_8028056	chr1A	8028056	9931400	8967248
chr1A_8028132	chr1A	8028132	9960483	9219700
chr1A_8124870	chr1A	8124870	9960523	9220037
chr1A_8141363	chr1A	8141363	10111736	9222601
chr1A_8562714	chr1A	8562714	10135834	9225387
chr1A_8823159	chr1A	8823159	10204372	9251526
chr1A_8966930	chr1A	8966930	10414335	9258426
chr1A_8967248	chr1A	8967248	10468685	9931400
chr1A_9219700	chr1A	9219700	10558570	9960483
chr1A_9220037	chr1A	9220037	10562648	9960523
chr1A_9222601	chr1A	9222601	10563240	10111736
chr1A_9225387	chr1A	9225387	10563950	10135834
chr1A_9251526	chr1A	9251526	10645812	10204372
chr1A_9258426	chr1A	9258426	10695118	10414335
chr1A_9931400	chr1A	9931400	10696533	10468685
chr1A_9960483	chr1A	9960483	10862241	10558570				1.20367
chr1A_9960523	chr1A	9960523	11070379	10562648				1.207
chr1A_10111736	chr1A	10111736	11093096	10563240				1.21033
chr1A_10135834	chr1A	10135834	11189212	10563950				1.20535
chr1A_10204372	chr1A	10204372	11331607	10645812				1.19822
chr1A_10414335	chr1A	10414335	11615664	10695118				1.19081
chr1A_10468685	chr1A	10468685	11692258	10696533
chr1A_10558570	chr1A	10558570	11726928	10862241
chr1A_10562648	chr1A	10562648	11901722	11070379
chr1A_10563240	chr1A	10563240	11906486	11093096
chr1A_10563950	chr1A	10563950	12004750	11189212
chr1A_10645812	chr1A	10645812	12101690	11331607
chr1A_10695118	chr1A	10695118	12216859	11615664
chr1A_10696533	chr1A	10696533	12320041	11692258
chr1A_10862241	chr1A	10862241	12320075	11726928
chr1A_11070379	chr1A	11070379	12356364	11901722
chr1A_11093096	chr1A	11093096	12893038	11906486
chr1A_11189212	chr1A	11189212	12893659	12004750
chr1A_11331607	chr1A	11331607	12894550	12101690
chr1A_11615664	chr1A	11615664	12924378	12216859
chr1A_11692258	chr1A	11692258	12997113	12320041
chr1A_11726928	chr1A	11726928	13650800	12320075
chr1A_11901722	chr1A	11901722	13650882	12356364
chr1A_11906486	chr1A	11906486	13652625	12893038
chr1A_12004750	chr1A	12004750	13654750	12893659
chr1A_12101690	chr1A	12101690	13762651	12894550
chr1A_12216859	chr1A	12216859	13762854	12924378
chr1A_12320041	chr1A	12320041	13946568	12997113
chr1A_12320075	chr1A	12320075	15505367	13650800
chr1A_12356364	chr1A	12356364	15505625	13650882
chr1A_12893038	chr1A	12893038	17213108	13652625
chr1A_12893659	chr1A	12893659	17235972	13654750
chr1A_12894550	chr1A	12894550	18352294	13762651
chr1A_12924378	chr1A	12924378	18555040	13762854
chr1A_12997113	chr1A	12997113	19635408	13946568
chr1A_13650800	chr1A	13650800	19808082	15505367
chr1A_13650882	chr1A	13650882	24538097	15505625
chr1A_13652625	chr1A	13652625	25515364	17213108
chr1A_13654750	chr1A	13654750	26057100	17235972
chr1A_13762651	chr1A	13762651	26062632	18352294
chr1A_13762854	chr1A	13762854	26587055	18555040
chr1A_13946568	chr1A	13946568	27591556	19635408
chr1A_15505367	chr1A	15505367	28850063	19808082
chr1A_15505625	chr1A	15505625	29659932	24538097
chr1A_17213108	chr1A	17213108	29770956	25515364
chr1A_17235972	chr1A	17235972	29771237	26057100
chr1A_18352294	chr1A	18352294	30230045	26062632
chr1A_18555040	chr1A	18555040	30230890	26587055
chr1A_19635408	chr1A	19635408	30233205	27591556
chr1A_19808082	chr1A	19808082	30233341	28850063
chr1A_24538097	chr1A	24538097	31043566	29659932
chr1A_25515364	chr1A	25515364	33804788	29770956
chr1A_26057100	chr1A	26057100	34184482	29771237
chr1A_26062632	chr1A	26062632	34195315	30230045
chr1A_26587055	chr1A	26587055	34507172	30230890
chr1A_27591556	chr1A	27591556	37414188	30233205
chr1A_28850063	chr1A	28850063	39715027	30233341
chr1A_29659932	chr1A	29659932	40280578	31043566
chr1A_29770956	chr1A	29770956	40510816	33804788
chr1A_29771237	chr1A	29771237	43724700	34184482
chr1A_30230045	chr1A	30230045	43727589	34195315
chr1A_30230890	chr1A	30230890	43727927	34507172
chr1A_30233205	chr1A	30233205	45805160	37414188
chr1A_30233341	chr1A	30233341	45841298	39715027
chr1A_31043566	chr1A	31043566	47063965	40280578
chr1A_33804788	chr1A	33804788	47136247	40510816
chr1A_34184482	chr1A	34184482	47136316	43724700
chr1A_34195315	chr1A	34195315	47555302	43727589
chr1A_34507172	chr1A	34507172	47556054	43727927
chr1A_37414188	chr1A	37414188	56061605	45805160
chr1A_39715027	chr1A	39715027	58238157	45841298
chr1A_40280578	chr1A	40280578	65541718	47063965
chr1A_40510816	chr1A	40510816	89022751	47136247
chr1A_43724700	chr1A	43724700	89022923	47136316
chr1A_43727589	chr1A	43727589	116122279	47555302
chr1A_43727927	chr1A	43727927	123808264	47556054
chr1A_45805160	chr1A	45805160	152822181	56061605
chr1A_45841298	chr1A	45841298	206031299	58238157
chr1A_47063965	chr1A	47063965	223203823	65541718
chr1A_47136247	chr1A	47136247	282307684	89022751
chr1A_47136316	chr1A	47136316	283733202	89022923
chr1A_47555302	chr1A	47555302	284858671	116122279
chr1A_47556054	chr1A	47556054	285709684	123808264
chr1A_56061605	chr1A	56061605	289205874	152822181
chr1A_58238157	chr1A	58238157	294875270	206031299
chr1A_65541718	chr1A	65541718	295481408	223203823
chr1A_89022751	chr1A	89022751	295565937	282307684
chr1A_89022923	chr1A	89022923	299936521	283733202
chr1A_116122279	chr1A	116122279	302671670	284858671
chr1A_123808264	chr1A	123808264	303270222	285709684
chr1A_152822181	chr1A	152822181	303581213	289205874
chr1A_206031299	chr1A	206031299	304107603	294875270
chr1A_223203823	chr1A	223203823	304114040	295481408
chr1A_282307684	chr1A	282307684	305704913	295565937
chr1A_283733202	chr1A	283733202	306989428	299936521
chr1A_284858671	chr1A	284858671	307583247	302671670
chr1A_285709684	chr1A	285709684	307583277	303270222
chr1A_289205874	chr1A	289205874	312708596	303581213
chr1A_294875270	chr1A	294875270	313881203	304107603
chr1A_295481408	chr1A	295481408	330644028	304114040
chr1A_295565937	chr1A	295565937	331275296	305704913
chr1A_299936521	chr1A	299936521	337030312	306989428
chr1A_302671670	chr1A	302671670	337297463	307583247
chr1A_303270222	chr1A	303270222	338797005	307583277
chr1A_303581213	chr1A	303581213	343662181	312708596
chr1A_304107603	chr1A	304107603	346948129	313881203
chr1A_304114040	chr1A	304114040	347929120	330644028
chr1A_305704913	chr1A	305704913	348563531	331275296
chr1A_306989428	chr1A	306989428	348965440	337030312
chr1A_307583247	chr1A	307583247	348966701	337297463
chr1A_307583277	chr1A	307583277	350131680	338797005
chr1A_312708596	chr1A	312708596	350132452	343662181
chr1A_313881203	chr1A	313881203	350738105	346948129
chr1A_330644028	chr1A	330644028	356123226	347929120
chr1A_331275296	chr1A	331275296	356346350	348563531
chr1A_337030312	chr1A	337030312	356347640	348965440
chr1A_337297463	chr1A	337297463	356349303	348966701
chr1A_338797005	chr1A	338797005	357694558	350131680
chr1A_343662181	chr1A	343662181	358935623	350132452
chr1A_346948129	chr1A	346948129	359689495	350738105
chr1A_347929120	chr1A	347929120	361343616	356123226
chr1A_348563531	chr1A	348563531	361892218	356346350
chr1A_348965440	chr1A	348965440	362287362	356347640
chr1A_348966701	chr1A	348966701	362547713	356349303
chr1A_350131680	chr1A	350131680	363578429	357694558
chr1A_350132452	chr1A	350132452	363580667	358935623
chr1A_350738105	chr1A	350738105	363589678	359689495
chr1A_356123226	chr1A	356123226	386915011	361343616
chr1A_356346350	chr1A	356346350	387016307	361892218
chr1A_356347640	chr1A	356347640	387456678	362287362
chr1A_356349303	chr1A	356349303	389088037	362547713
chr1A_357694558	chr1A	357694558	395697108	363578429
chr1A_358935623	chr1A	358935623	410899924	363580667
chr1A_359689495	chr1A	359689495	417340123	363589678
chr1A_361343616	chr1A	361343616	417341977	386915011
chr1A_361892218	chr1A	361892218	418986792	387016307
chr1A_362287362	chr1A	362287362	422575405	387456678			0.0270184	1.32215
chr1A_362547713	chr1A	362547713	422575862	389088037			0.0247555	1.25961
chr1A_363578429	chr1A	363578429	424600519	395697108			0.0251378	1.23493
chr1A_363580667	chr1A	363580667	424604535	410899924			0.0245101	1.23695
chr1A_363589678	chr1A	363589678	424648387	417340123			0.0234792	1.23906
chr1A_386915011	chr1A	386915011	426572156	417341977			0.0238817	1.25648
chr1A_387016307	chr1A	387016307	439137732	418986792			0.0226125	1.18997
chr1A_387456678	chr1A	387456678	448750932	422575405			0.0226558	1.18698
chr1A_389088037	chr1A	389088037	454314352	422575862
chr1A_395697108	chr1A	395697108	463441827	424600519
chr1A_410899924	chr1A	410899924	463632558	424604535
chr1A_417340123	chr1A	417340123	464100595	424648387
chr1A_417341977	chr1A	417341977	464908330	426572156
chr1A_418986792	chr1A	418986792	465611778	439137732
chr1A_422575405	chr1A	422575405	466124244	448750932								1.31647
chr1A_422575862	chr1A	422575862	466124538	454314352								1.38601
chr1A_424600519	chr1A	424600519	468956663	463441827								1.43055
chr1A_424604535	chr1A	424604535	469583443	463632558								1.4666
chr1A_424648387	chr1A	424648387	471729057	464100595								1.47889
chr1A_426572156	chr1A	426572156	471745395	464908330								1.46745
chr1A_439137732	chr1A	439137732	472637159	465611778								1.45188
chr1A_448750932	chr1A	448750932	472637507	466124244								1.43291
chr1A_454314352	chr1A	454314352	472637526	466124538								1.4299
chr1A_463441827	chr1A	463441827	474024718	468956663								1.46855
chr1A_463632558	chr1A	463632558	474025242	469583443								1.46664
chr1A_464100595	chr1A	464100595	474028503	471729057								1.44923
chr1A_464908330	chr1A	464908330	474133838	471745395								1.38191
chr1A_465611778	chr1A	465611778	474649237	472637159								1.31562
chr1A_466124244	chr1A	466124244	474655318	472637507								1.31801
chr1A_466124538	chr1A	466124538	474655338	472637526								1.31801
chr1A_468956663	chr1A	468956663	475115104	474024718								1.3204
chr1A_469583443	chr1A	469583443	475115250	474025242								1.30804
chr1A_471729057	chr1A	471729057	475129191	474028503								1.356
chr1A_471745395	chr1A	471745395	475337551	474133838								1.3736
chr1A_472637159	chr1A	472637159	476628534	474649237								1.37757
chr1A_472637507	chr1A	472637507	477293090	474655318								1.40872
chr1A_472637526	chr1A	472637526	477511521	474655338								1.44612
chr1A_474024718	chr1A	474024718	477602801	475115104								1.46963
chr1A_474025242	chr1A	474025242	482490115	475115250								1.45663
chr1A_474028503	chr1A	474028503	483578703	475129191								1.47266
chr1A_474133838	chr1A	474133838	484585326	475337551								1.50436
chr1A_474649237	chr1A	474649237	486862162	476628534								1.54995
chr1A_474655318	chr1A	474655318	486863515	477293090								1.5734
chr1A_474655338	chr1A	474655338	488745290	477511521								1.51197
chr1A_475115104	chr1A	475115104	489967339	477602801								1.43326
chr1A_475115250	chr1A	475115250	489979587	482490115								1.3211
chr1A_475129191	chr1A	475129191	489981925	483578703
chr1A_475337551	chr1A	475337551	489984122	484585326
chr1A_476628534	chr1A	476628534	490597537	486862162
chr1A_477293090	chr1A	477293090	490905454	486863515	0.119931	2.04561
chr1A_477511521	chr1A	477511521	491265980	488745290	0.135337	2.19305
chr1A_477602801	chr1A	477602801	492068742	489967339	0.150743	2.34048
chr1A_482490115	chr1A	482490115	493427940	489979587
chr1A_483578703	chr1A	483578703	495789059	489981925
chr1A_484585326	chr1A	484585326	495791235	489984122
chr1A_486862162	chr1A	486862162	496619713	490597537
chr1A_486863515	chr1A	486863515	496620409	490905454
chr1A_488745290	chr1A	488745290	496620430	491265980
chr1A_489967339	chr1A	489967339	496621597	492068742			0.0231152
chr1A_489979587	chr1A	489979587	496623544	493427940			0.0245381
chr1A_489981925	chr1A	489981925	497773538	495789059			0.0242086
chr1A_489984122	chr1A	489984122	498168506	495791235
chr1A_490597537	chr1A	490597537	498573758	496619713
chr1A_490905454	chr1A	490905454	499103391	496620409
chr1A_491265980	chr1A	491265980	499104581	496620430
chr1A_492068742	chr1A	492068742	499297926	496621597
chr1A_493427940	chr1A	493427940	500673170	496623544
chr1A_495789059	chr1A	495789059	500783806	497773538
chr1A_495791235	chr1A	495791235	500859541	498168506
chr1A_496619713	chr1A	496619713	504980599	498573758
chr1A_496620409	chr1A	496620409	505711246	499103391
chr1A_496620430	chr1A	496620430	505745536	499104581
chr1A_496621597	chr1A	496621597	505963027	499297926
chr1A_496623544	chr1A	496623544	505968925	500673170
chr1A_497773538	chr1A	497773538	506211099	500783806
chr1A_498168506	chr1A	498168506	506211312	500859541
chr1A_498573758	chr1A	498573758	506212823	504980599
chr1A_499103391	chr1A	499103391	507073744	505711246
chr1A_499104581	chr1A	499104581	507876014	505745536
chr1A_499297926	chr1A	499297926	507881110	505963027						1.22295
chr1A_500673170	chr1A	500673170	508067232	505968925
chr1A_500783806	chr1A	500783806	508069242	506211099
chr1A_500859541	chr1A	500859541	508253611	506211312
chr1A_504980599	chr1A	504980599	508851821	506212823
chr1A_505711246	chr1A	505711246	508963550	507073744
chr1A_505745536	chr1A	505745536	509420913	507876014
chr1A_505963027	chr1A	505963027	509421637	507881110
chr1A_505968925	chr1A	505968925	509613302	508067232
chr1A_506211099	chr1A	506211099	520098848	508069242
chr1A_506211312	chr1A	506211312	521128202	508253611
chr1A_506212823	chr1A	506212823	521587105	508851821
chr1A_507073744	chr1A	507073744	521587303	508963550
chr1A_507876014	chr1A	507876014	521587578	509420913
chr1A_507881110	chr1A	507881110	521590282	509421637
chr1A_508067232	chr1A	508067232	521616943	509613302
chr1A_508069242	chr1A	508069242	521617071	520098848
chr1A_508253611	chr1A	508253611	521626373	521128202								1.29324
chr1A_508851821	chr1A	508851821	521944962	521587105								1.33122
chr1A_508963550	chr1A	508963550	523103656	521587303								1.341
chr1A_509420913	chr1A	509420913	523443849	521587578								1.3494
chr1A_509421637	chr1A	509421637	523445532	521590282								1.36987
chr1A_509613302	chr1A	509613302	524265272	521616943								1.40398
chr1A_520098848	chr1A	520098848	524347577	521617071		1.597						1.42445
chr1A_521128202	chr1A	521128202	524509138	521626373		1.52612						1.41344
chr1A_521587105	chr1A	521587105	525166893	521944962		1.54814						1.43358
chr1A_521587303	chr1A	521587303	525167903	523103656								1.41305
chr1A_521587578	chr1A	521587578	525217972	523443849								1.40214
chr1A_521590282	chr1A	521590282	525218095	523445532								1.39616
chr1A_521616943	chr1A	521616943	525359927	524265272								1.38862
chr1A_521617071	chr1A	521617071	525526354	524347577								1.3768
chr1A_521626373	chr1A	521626373	525677850	524509138								1.36816
chr1A_521944962	chr1A	521944962	526410713	525166893								1.35061
chr1A_523103656	chr1A	523103656	526475248	525167903								1.33513
chr1A_523443849	chr1A	523443849	526791048	525217972								1.32784
chr1A_523445532	chr1A	523445532	527759980	525218095								1.32247
chr1A_524265272	chr1A	524265272	527767905	525359927							0.0256049	1.31866
chr1A_524347577	chr1A	524347577	527768057	525526354							0.0298447	1.35361
chr1A_524509138	chr1A	524509138	530978640	525677850							0.029336	1.36734
chr1A_525166893	chr1A	525166893	530978696	526410713							0.0294536	1.39375
chr1A_525167903	chr1A	525167903	531035093	526475248							0.0332339	1.37717
chr1A_525217972	chr1A	525217972	531171871	526791048							0.0380213	1.38375
chr1A_525218095	chr1A	525218095	531237022	527759980							0.0382353	1.38281
chr1A_525359927	chr1A	525359927	531243254	527767905							0.0370542	1.37692
chr1A_525526354	chr1A	525526354	531337761	527768057							0.0385963	1.35726
chr1A_525677850	chr1A	525677850	531338714	530978640							0.0385328	1.33279
chr1A_526410713	chr1A	526410713	531428995	530978696							0.0419251	1.33444
chr1A_526475248	chr1A	526475248	531430346	531035093							0.0422617	1.31905
chr1A_526791048	chr1A	526791048	531621362	531171871							0.0470547	1.32883
chr1A_527759980	chr1A	527759980	532795232	531237022							0.0470212	1.31273
chr1A_527767905	chr1A	527767905	532796630	531243254							0.0416035	1.29645
chr1A_527768057	chr1A	527768057	532935836	531337761							0.0361982
chr1A_530978640	chr1A	530978640	533349613	531338714							0.0307104
chr1A_530978696	chr1A	530978696	533858295	531428995							0.031583
chr1A_531035093	chr1A	531035093	533858912	531430346							0.0301903
chr1A_531171871	chr1A	531171871	534239774	531621362							0.0255705
chr1A_531237022	chr1A	531237022	535057347	532795232
chr1A_531243254	chr1A	531243254	535345616	532796630
chr1A_531337761	chr1A	531337761	535422815	532935836
chr1A_531338714	chr1A	531338714	535423465	533349613
chr1A_531428995	chr1A	531428995	535545269	533858295
chr1A_531430346	chr1A	531430346	535547570	533858912
chr1A_531621362	chr1A	531621362	535578079	534239774
chr1A_532795232	chr1A	532795232	535715460	535057347
chr1A_532796630	chr1A	532796630	535717878	535345616
chr1A_532935836	chr1A	532935836	535720591	535422815
chr1A_533349613	chr1A	533349613	536571735	535423465
chr1A_533858295	chr1A	533858295	536768265	535545269
chr1A_533858912	chr1A	533858912	536770064	535547570
chr1A_534239774	chr1A	534239774	537135779	535578079
chr1A_535057347	chr1A	535057347	537137625	535715460
chr1A_535345616	chr1A	535345616	537312718	535717878						1.21929
chr1A_535422815	chr1A	535422815	537312809	535720591						1.34032
chr1A_535423465	chr1A	535423465	537779207	536571735						1.33265
chr1A_535545269	chr1A	535545269	537779222	536768265						1.327
chr1A_535547570	chr1A	535547570	538615517	536770064						1.327
chr1A_535578079	chr1A	535578079	538748009	537135779						1.31938
chr1A_535715460	chr1A	535715460	539132405	537137625						1.31592
chr1A_535717878	chr1A	535717878	539604559	537312718						1.30987
chr1A_535720591	chr1A	535720591	539606214	537312809						1.30642
chr1A_536571735	chr1A	536571735	539881684	537779207						1.31233
chr1A_536768265	chr1A	536768265	539881793	537779222						1.30375
chr1A_536770064	chr1A	536770064	540182187	538615517						1.2677
chr1A_537135779	chr1A	537135779	540413156	538748009						1.2363
chr1A_537137625	chr1A	537137625	540965596	539132405						1.2332
chr1A_537312718	chr1A	537312718	541014873	539604559						1.22704
chr1A_537312809	chr1A	537312809	541846311	539606214						1.22088
chr1A_537779207	chr1A	537779207	541884302	539881684
chr1A_537779222	chr1A	537779222	541969176	539881793
chr1A_538615517	chr1A	538615517	541973656	540182187
chr1A_538748009	chr1A	538748009	541975229	540413156
chr1A_539132405	chr1A	539132405	542547723	540965596
chr1A_539604559	chr1A	539604559	542848794	541014873
chr1A_539606214	chr1A	539606214	542940466	541846311
chr1A_539881684	chr1A	539881684	543798611	541884302
chr1A_539881793	chr1A	539881793	544143537	541969176
chr1A_540182187	chr1A	540182187	544143676	541973656
chr1A_540413156	chr1A	540413156	544273090	541975229
chr1A_540965596	chr1A	540965596	545579274	542547723
chr1A_541014873	chr1A	541014873	546952178	542848794
chr1A_541846311	chr1A	541846311	550424112	542940466
chr1A_541884302	chr1A	541884302	551418518	543798611
chr1A_541969176	chr1A	541969176	552720586	544143537
chr1A_541973656	chr1A	541973656	553100912	544143676
chr1A_541975229	chr1A	541975229	553150740	544273090
chr1A_542547723	chr1A	542547723	553155039	545579274
chr1A_542848794	chr1A	542848794	553184226	546952178
chr1A_542940466	chr1A	542940466	553775639	550424112
chr1A_543798611	chr1A	543798611	554001861	551418518
chr1A_544143537	chr1A	544143537	554462858	552720586
chr1A_544143676	chr1A	544143676	556241149	553100912
chr1A_544273090	chr1A	544273090	559844581	553150740
chr1A_545579274	chr1A	545579274	559929797	553155039
chr1A_546952178	chr1A	546952178	559969106	553184226
chr1A_550424112	chr1A	550424112	559969163	553775639
chr1A_551418518	chr1A	551418518	559970156	554001861						1.2323
chr1A_552720586	chr1A	552720586	559972803	554462858
chr1A_553100912	chr1A	553100912	559989522	556241149
chr1A_553150740	chr1A	553150740	559990344	559844581
chr1A_553155039	chr1A	553155039	560129516	559929797
chr1A_553184226	chr1A	553184226	561011181	559969106
chr1A_553775639	chr1A	553775639	561607372	559969163
chr1A_554001861	chr1A	554001861	561654867	559970156
chr1A_554462858	chr1A	554462858	561654980	559972803
chr1A_556241149	chr1A	556241149	561726707	559989522
chr1A_559844581	chr1A	559844581	561961940	559990344
chr1A_559929797	chr1A	559929797	562255729	560129516
chr1A_559969106	chr1A	559969106	562255732	561011181
chr1A_559969163	chr1A	559969163	562256005	561607372
chr1A_559970156	chr1A	559970156	563804625	561654867
chr1A_559972803	chr1A	559972803	564561464	561654980
chr1A_559989522	chr1A	559989522	564561542	561726707
chr1A_559990344	chr1A	559990344	566640440	561961940
chr1A_560129516	chr1A	560129516	569294750	562255729
chr1A_561011181	chr1A	561011181	569294762	562255732
chr1A_561607372	chr1A	561607372	569515476	562256005
chr1A_561654867	chr1A	561654867	569677034	563804625
chr1A_561654980	chr1A	561654980	570040140	564561464
chr1A_561726707	chr1A	561726707	570040296	564561542
chr1A_561961940	chr1A	561961940	571959902	566640440
chr1A_562255729	chr1A	562255729	572025686	569294750
chr1A_562255732	chr1A	562255732	572302344	569294762
chr1A_562256005	chr1A	562256005	572868597	569515476
chr1A_563804625	chr1A	563804625	572901440	569677034
chr1A_564561464	chr1A	564561464	572965976	570040140
chr1A_564561542	chr1A	564561542	573174521	570040296
chr1A_566640440	chr1A	566640440	574022985	571959902
chr1A_569294750	chr1A	569294750	575079036	572025686
chr1A_569294762	chr1A	569294762	575503425	572302344
chr1A_569515476	chr1A	569515476	577820643	572868597
chr1A_569677034	chr1A	569677034	578289767	572901440					0.051908
chr1A_570040140	chr1A	570040140	578641334	572965976					0.0546764
chr1A_570040296	chr1A	570040296	578679854	573174521					0.0580315
chr1A_571959902	chr1A	571959902	579085976	574022985					0.0587449
chr1A_572025686	chr1A	572025686	579378391	575079036					0.0579866
chr1A_572302344	chr1A	572302344	579775085	575503425					0.0569761
chr1A_572868597	chr1A	572868597	580274853	577820643					0.051665
chr1A_572901440	chr1A	572901440	580416863	578289767
chr1A_572965976	chr1A	572965976	580574015	578641334
chr1A_573174521	chr1A	573174521	580604962	578679854
chr1A_574022985	chr1A	574022985	580841021	579085976
chr1A_575079036	chr1A	575079036	580841041	579378391
chr1A_575503425	chr1A	575503425	581428298	579775085
chr1A_577820643	chr1A	577820643	581759353	580274853
chr1A_578289767	chr1A	578289767	582455012	580416863
chr1A_578641334	chr1A	578641334	582514174	580574015
chr1A_578679854	chr1A	578679854	583301246	580604962
chr1A_579085976	chr1A	579085976	583682931	580841021
chr1A_579378391	chr1A	579378391	584650342	580841041
chr1A_579775085	chr1A	579775085	584653274	581428298
chr1A_580274853	chr1A	580274853	584665179	581759353
chr1A_580416863	chr1A	580416863	584665838	582455012
chr1A_580574015	chr1A	580574015	584667758	582514174
chr1A_580604962	chr1A	580604962	584764122	583301246
chr1A_580841021	chr1A	580841021	585259124	583682931
chr1A_580841041	chr1A	580841041	585259355	584650342
chr1A_581428298	chr1A	581428298	570724084	584653274
chr1A_581759353	chr1A	581759353	453222978	584665179
chr1A_582455012	chr1A	582455012	509524198	584665838
chr1B_1548027	chr1B	1548027	9363505	7879869
chr1B_1578407	chr1B	1578407	9379970	8731998
chr1B_1841342	chr1B	1841342	9380236	8873777						1.2436
chr1B_2044622	chr1B	2044622	9556736	9054478						1.22679
chr1B_5221321	chr1B	5221321	9566454	9362819					0.0552217	1.27586
chr1B_7139995	chr1B	7139995	9568025	9362910					0.0610057	1.30399
chr1B_7189497	chr1B	7189497	9574140	9363231					0.0675412	1.33804
chr1B_7879869	chr1B	7879869	10122113	9363505					0.0723727	1.36555
chr1B_8731998	chr1B	8731998	10469736	9379970				1.20888	0.076851	1.38409
chr1B_8873777	chr1B	8873777	10528966	9380236				1.19861	0.0770862	1.37823
chr1B_9054478	chr1B	9054478	10529670	9556736				1.21836	0.0766244	1.39855
chr1B_9362819	chr1B	9362819	10778340	9566454				1.22787	0.0766244	1.39855
chr1B_9362910	chr1B	9362910	10778753	9568025				1.24245	0.0790936	1.41165
chr1B_9363231	chr1B	9363231	10778826	9574140				1.25493	0.0803696	1.42117
chr1B_9363505	chr1B	9363505	10778893	10122113				1.26203	0.08015	1.42686
chr1B_9379970	chr1B	9379970	10794281	10469736				1.2645	0.0792877	1.42246
chr1B_9380236	chr1B	9380236	10799811	10528966				1.25305	0.0727325	1.39096
chr1B_9556736	chr1B	9556736	12638470	10529670				1.23915	0.0673106	1.36902
chr1B_9566454	chr1B	9566454	13558376	10778340				1.2502	0.067779	1.38345
chr1B_9568025	chr1B	9568025	13558688	10778753				1.24475	0.0629823	1.36961
chr1B_9574140	chr1B	9574140	13559408	10778826				1.23929	0.0581856	1.35577
chr1B_10122113	chr1B	10122113	13559735	10778893				1.23005	0.0520603	1.33312
chr1B_10469736	chr1B	10469736	13845191	10794281				1.21622	0.0524999	1.30306
chr1B_10528966	chr1B	10528966	13845278	10799811				1.19828	0.0524999	1.2665
chr1B_10529670	chr1B	10529670	13845456	12638470					0.0529395	1.2456
chr1B_10778340	chr1B	10778340	13971152	13558376					0.0525239	1.2577
chr1B_10778753	chr1B	10778753	14326110	13558688					0.0519775	1.23949
chr1B_10778826	chr1B	10778826	14430018	13559408					0.0519775	1.23291
chr1B_10778893	chr1B	10778893	14884293	13559735					0.0519775	1.22632
chr1B_10794281	chr1B	10794281	15320052	13845191					0.0519775
chr1B_10799811	chr1B	10799811	15394182	13845278					0.0519775
chr1B_12638470	chr1B	12638470	15394597	13845456					0.0519775
chr1B_13558376	chr1B	13558376	15529055	13971152					0.0519775
chr1B_13558688	chr1B	13558688	15705931	14326110					0.0519775
chr1B_13559408	chr1B	13559408	15883970	14430018					0.0519775
chr1B_13559735	chr1B	13559735	16549601	14884293					0.0519775
chr1B_13845191	chr1B	13845191	16549666	15320052					0.0519775
chr1B_13845278	chr1B	13845278	18245325	15394182					0.051431
chr1B_13845456	chr1B	13845456	18245690	15394597					0.0544091
chr1B_13971152	chr1B	13971152	18245697	15529055					0.0573873
chr1B_14326110	chr1B	14326110	18246866	15705931					0.0575778
chr1B_14430018	chr1B	14430018	19270511	15883970					0.0665586
chr1B_14884293	chr1B	14884293	19318503	16549601					0.0666864
chr1B_15320052	chr1B	15320052	19461457	16549666					0.0655935
chr1B_15394182	chr1B	15394182	19537743	18245325					0.065659
chr1B_15394597	chr1B	15394597	20859191	18245690					0.0591449
chr1B_15529055	chr1B	15529055	21669206	18245697					0.0544478
chr1B_15705931	chr1B	15705931	25471041	18246866					0.0624936
chr1B_15883970	chr1B	15883970	25471606	19270511					0.0701142
chr1B_16549601	chr1B	16549601	25471774	19318503					0.0765855
chr1B_16549666	chr1B	16549666	25663531	19461457					0.0700683
chr1B_18245325	chr1B	18245325	25715188	19537743					0.0697683
chr1B_18245690	chr1B	18245690	25722495	20859191					0.0693
chr1B_18245697	chr1B	18245697	26543024	21669206					0.0627809
chr1B_18246866	chr1B	18246866	26680372	25471041					0.0562431
chr1B_19270511	chr1B	19270511	27187559	25471606					0.0609788
chr1B_19318503	chr1B	19318503	27187745	25471774					0.0565698
chr1B_19461457	chr1B	19461457	27263480	25663531					0.0622285
chr1B_19537743	chr1B	19537743	28776255	25715188					0.0657088
chr1B_20859191	chr1B	20859191	29333228	25722495					0.0726038
chr1B_21669206	chr1B	21669206	30340073	26543024					0.0718084
chr1B_25471041	chr1B	25471041	31225018	26680372					0.0757285
chr1B_25471606	chr1B	25471606	32308443	27187559					0.0679792
chr1B_25471774	chr1B	25471774	32308516	27187745					0.0628826
chr1B_25663531	chr1B	25663531	32308754	27263480					0.0557449
chr1B_25715188	chr1B	25715188	33558595	28776255					0.0557443
chr1B_25722495	chr1B	25722495	33642750	29333228					0.0514507
chr1B_26543024	chr1B	26543024	33642837	30340073					0.0519836
chr1B_26680372	chr1B	26680372	33643081	31225018					0.0525165
chr1B_27187559	chr1B	27187559	34050278	32308443					0.05207
chr1B_27187745	chr1B	27187745	34050349	32308516					0.0518452
chr1B_27263480	chr1B	27263480	34291637	32308754					0.0517843
chr1B_28776255	chr1B	28776255	34498356	33558595					0.0503808
chr1B_29333228	chr1B	29333228	34531102	33642750
chr1B_30340073	chr1B	30340073	35195538	33642837
chr1B_31225018	chr1B	31225018	35386868	33643081
chr1B_32308443	chr1B	32308443	36193808	34050278
chr1B_32308516	chr1B	32308516	38882700	34050349
chr1B_32308754	chr1B	32308754	39767906	34291637
chr1B_33558595	chr1B	33558595	41675020	34498356
chr1B_33642750	chr1B	33642750	41768530	34531102
chr1B_33642837	chr1B	33642837	41991767	35195538
chr1B_33643081	chr1B	33643081	41997715	35386868
chr1B_34050278	chr1B	34050278	43057562	36193808
chr1B_34050349	chr1B	34050349	44651652	38882700
chr1B_34291637	chr1B	34291637	44996913	39767906
chr1B_34498356	chr1B	34498356	44997575	41675020
chr1B_34531102	chr1B	34531102	45598668	41768530
chr1B_35195538	chr1B	35195538	45599289	41991767
chr1B_35386868	chr1B	35386868	45599324	41997715
chr1B_36193808	chr1B	36193808	45983277	43057562
chr1B_38882700	chr1B	38882700	47629476	44651652
chr1B_39767906	chr1B	39767906	47629870	44996913
chr1B_41675020	chr1B	41675020	48770547	44997575
chr1B_41768530	chr1B	41768530	49509763	45598668
chr1B_41991767	chr1B	41991767	50952971	45599289
chr1B_41997715	chr1B	41997715	51722411	45599324
chr1B_43057562	chr1B	43057562	51726125	45983277
chr1B_44651652	chr1B	44651652	53410760	47629476
chr1B_44996913	chr1B	44996913	56671601	47629870
chr1B_44997575	chr1B	44997575	62540864	48770547
chr1B_45598668	chr1B	45598668	64819219	49509763
chr1B_45599289	chr1B	45599289	65241426	50952971
chr1B_45599324	chr1B	45599324	88695984	51722411
chr1B_45983277	chr1B	45983277	98328348	51726125
chr1B_47629476	chr1B	47629476	100470856	53410760
chr1B_47629870	chr1B	47629870	216071680	56671601
chr1B_48770547	chr1B	48770547	230646780	62540864
chr1B_49509763	chr1B	49509763	246798904	64819219
chr1B_50952971	chr1B	50952971	271276872	65241426
chr1B_51722411	chr1B	51722411	275919280	88695984
chr1B_51726125	chr1B	51726125	281182180	98328348
chr1B_53410760	chr1B	53410760	285102324	100470856
chr1B_56671601	chr1B	56671601	289621819	216071680
chr1B_62540864	chr1B	62540864	289621978	230646780
chr1B_64819219	chr1B	64819219	290975897	246798904
chr1B_65241426	chr1B	65241426	293176627	271276872
chr1B_88695984	chr1B	88695984	293857845	275919280
chr1B_98328348	chr1B	98328348	293857846	281182180
chr1B_100470856	chr1B	100470856	295095363	285102324
chr1B_216071680	chr1B	216071680	297763977	289621819
chr1B_230646780	chr1B	230646780	301135339	289621978
chr1B_246798904	chr1B	246798904	301935474	290975897
chr1B_271276872	chr1B	271276872	302647842	293176627
chr1B_275919280	chr1B	275919280	303478652	293857845
chr1B_281182180	chr1B	281182180	303951602	293857846
chr1B_285102324	chr1B	285102324	307086718	295095363
chr1B_289621819	chr1B	289621819	307087306	297763977
chr1B_289621978	chr1B	289621978	308050936	301135339
chr1B_290975897	chr1B	290975897	310902007	301935474
chr1B_293176627	chr1B	293176627	311499762	302647842
chr1B_293857845	chr1B	293857845	311945121	303478652
chr1B_293857846	chr1B	293857846	314320452	303951602
chr1B_295095363	chr1B	295095363	314323576	307086718
chr1B_297763977	chr1B	297763977	315072615	307087306
chr1B_301135339	chr1B	301135339	315477493	308050936
chr1B_301935474	chr1B	301935474	315744190	310902007
chr1B_302647842	chr1B	302647842	315751937	311499762
chr1B_303478652	chr1B	303478652	315939055	311945121
chr1B_303951602	chr1B	303951602	315939177	314320452
chr1B_307086718	chr1B	307086718	315978240	314323576
chr1B_307087306	chr1B	307087306	315995756	315072615
chr1B_308050936	chr1B	308050936	316214984	315477493
chr1B_310902007	chr1B	310902007	316215225	315744190								1.32161
chr1B_311499762	chr1B	311499762	317189649	315751937								1.31973
chr1B_311945121	chr1B	311945121	317189792	315939055								1.31995
chr1B_314320452	chr1B	314320452	317460546	315939177						1.22928		1.35957
chr1B_314323576	chr1B	314323576	318112591	315978240						1.26644		1.40425
chr1B_315072615	chr1B	315072615	318232084	315995756						1.2333		1.4017
chr1B_315477493	chr1B	315477493	318962574	316214984						1.2389		1.38388
chr1B_315744190	chr1B	315744190	319160352	316215225						1.2445		1.3664
chr1B_315751937	chr1B	315751937	319163040	317189649						1.22913		1.3371
chr1B_315939055	chr1B	315939055	319163062	317189792						1.25066		1.37477
chr1B_315939177	chr1B	315939177	319913247	317460546						1.24305		1.37559
chr1B_315978240	chr1B	315978240	320208520	318112591						1.25737		1.34968
chr1B_315995756	chr1B	315995756	321048113	318232084						1.28997		1.36839
chr1B_316214984	chr1B	316214984	321683268	318962574						1.31786		1.41447
chr1B_316215225	chr1B	316215225	322482800	319160352						1.29588		1.39249
chr1B_317189649	chr1B	317189649	322795113	319163040						1.31169		1.37484
chr1B_317189792	chr1B	317189792	323147729	319163062						1.34711		1.41499
chr1B_317460546	chr1B	317460546	323757830	319913247						1.37786		1.44718
chr1B_318112591	chr1B	318112591	323867399	320208520						1.36929		1.4379
chr1B_318232084	chr1B	318232084	324078796	321048113						1.40281		1.437
chr1B_318962574	chr1B	318962574	325799197	321683268						1.4406		1.4485
chr1B_319160352	chr1B	319160352	325965214	322482800						1.44013	0.0272771	1.46202
chr1B_319163040	chr1B	319163040	326033686	322795113						1.44987	0.0299406	1.491
chr1B_319163062	chr1B	319163062	326522668	323147729						1.44326	0.0304442	1.49832
chr1B_319913247	chr1B	319913247	330803006	323757830						1.44406	0.0289049	1.48354
chr1B_320208520	chr1B	320208520	331868728	323867399						1.4831	0.031783	1.5264
chr1B_321048113	chr1B	321048113	332753123	324078796						1.47994	0.0297997	1.51699
chr1B_321683268	chr1B	321683268	333582740	325799197						1.47995	0.0323498	1.53554
chr1B_322482800	chr1B	322482800	335398582	325965214						1.49734	0.0292726	1.5198
chr1B_322795113	chr1B	322795113	340303093	326033686						1.50536	0.0317923	1.54313
chr1B_323147729	chr1B	323147729	341556322	326522668						1.48352	0.0284839	1.52146
chr1B_323757830	chr1B	323757830	342474572	330803006						1.48987	0.0261738	1.50821
chr1B_323867399	chr1B	323867399	345694313	331868728						1.5065		1.50783
chr1B_324078796	chr1B	324078796	346191277	332753123						1.51997		1.51659
chr1B_325799197	chr1B	325799197	348258140	333582740						1.45569		1.47819
chr1B_325965214	chr1B	325965214	348260183	335398582						1.40081		1.41995
chr1B_326033686	chr1B	326033686	348260248	340303093						1.38614		1.40457
chr1B_326522668	chr1B	326522668	348593655	341556322						1.33423		1.34886
chr1B_330803006	chr1B	330803006	349739604	342474572						1.33959		1.36445
chr1B_331868728	chr1B	331868728	350321054	345694313						1.31726		1.34157
chr1B_332753123	chr1B	332753123	350724891	346191277						1.30696		1.33551
chr1B_333582740	chr1B	333582740	350950815	348258140						1.32385		1.33745
chr1B_335398582	chr1B	335398582	352520445	348260183						1.28817		1.31944
chr1B_340303093	chr1B	340303093	353265548	348260248						1.25326		1.29544
chr1B_341556322	chr1B	341556322	353705978	348593655						1.22037
chr1B_342474572	chr1B	342474572	354234923	349739604						1.25445
chr1B_345694313	chr1B	345694313	356784270	350321054
chr1B_346191277	chr1B	346191277	356784271	350724891
chr1B_348258140	chr1B	348258140	357419178	350950815
chr1B_348260183	chr1B	348260183	357714478	352520445
chr1B_348260248	chr1B	348260248	361922992	353265548
chr1B_348593655	chr1B	348593655	366430932	353705978
chr1B_349739604	chr1B	349739604	366430947	354234923
chr1B_350321054	chr1B	350321054	367299734	356784270
chr1B_350724891	chr1B	350724891	367633706	356784271
chr1B_350950815	chr1B	350950815	371578856	357419178
chr1B_352520445	chr1B	352520445	374028879	357714478
chr1B_353265548	chr1B	353265548	374558738	361922992
chr1B_353705978	chr1B	353705978	375376342	366430932
chr1B_354234923	chr1B	354234923	375380468	366430947
chr1B_356784270	chr1B	356784270	375382068	367299734
chr1B_356784271	chr1B	356784271	376958950	367633706
chr1B_357419178	chr1B	357419178	378367274	371578856								1.29041
chr1B_357714478	chr1B	357714478	378819408	374028879							0.0254802	1.31256
chr1B_361922992	chr1B	361922992	379469519	374558738								1.31585
chr1B_366430932	chr1B	366430932	379469657	375376342								1.32207
chr1B_366430947	chr1B	366430947	381119193	375380468								1.32977
chr1B_367299734	chr1B	367299734	381875226	375382068								1.35135
chr1B_367633706	chr1B	367633706	383907615	376958950								1.32591
chr1B_371578856	chr1B	371578856	387644641	378367274								1.31993
chr1B_374028879	chr1B	374028879	390660035	378819408								1.33759
chr1B_374558738	chr1B	374558738	390666999	379469519								1.31419
chr1B_375376342	chr1B	375376342	390681445	379469657								1.29383
chr1B_375380468	chr1B	375380468	399258586	381119193
chr1B_375382068	chr1B	375382068	399264347	381875226
chr1B_376958950	chr1B	376958950	399546839	383907615				1.18429
chr1B_378367274	chr1B	378367274	401817303	387644641				1.18848
chr1B_378819408	chr1B	378819408	403176320	390660035				1.22552
chr1B_379469519	chr1B	379469519	403506704	390666999				1.19085
chr1B_379469657	chr1B	379469657	403564038	390681445
chr1B_381119193	chr1B	381119193	406765833	399258586
chr1B_381875226	chr1B	381875226	407762800	399264347
chr1B_383907615	chr1B	383907615	412579790	399546839
chr1B_387644641	chr1B	387644641	413089532	401817303
chr1B_390660035	chr1B	390660035	413586005	403176320
chr1B_390666999	chr1B	390666999	414086903	403506704
chr1B_390681445	chr1B	390681445	414092002	403564038
chr1B_399258586	chr1B	399258586	414892460	406765833			0.0224923
chr1B_399264347	chr1B	399264347	414892526	407762800			0.0225234
chr1B_399546839	chr1B	399546839	414892655	412579790			0.0225234
chr1B_401817303	chr1B	401817303	414896137	413089532			0.0225234
chr1B_403176320	chr1B	403176320	414896146	413586005			0.0225545
chr1B_403506704	chr1B	403506704	416990286	414086903
chr1B_403564038	chr1B	403564038	417744346	414092002
chr1B_406765833	chr1B	406765833	417955983	414892460
chr1B_407762800	chr1B	407762800	419926076	414892526
chr1B_412579790	chr1B	412579790	421084071	414892655
chr1B_413089532	chr1B	413089532	421739131	414896137
chr1B_413586005	chr1B	413586005	422727063	414896146
chr1B_414086903	chr1B	414086903	422818016	416990286
chr1B_414092002	chr1B	414092002	423014475	417744346
chr1B_414892460	chr1B	414892460	424495371	417955983
chr1B_414892526	chr1B	414892526	425730235	419926076
chr1B_414892655	chr1B	414892655	425732385	421084071
chr1B_414896137	chr1B	414896137	430481332	421739131
chr1B_414896146	chr1B	414896146	432107680	422727063
chr1B_416990286	chr1B	416990286	434594261	422818016
chr1B_417744346	chr1B	417744346	435159508	423014475
chr1B_417955983	chr1B	417955983	435160552	424495371
chr1B_419926076	chr1B	419926076	438289598	425730235
chr1B_421084071	chr1B	421084071	440423688	425732385
chr1B_421739131	chr1B	421739131	441404447	430481332
chr1B_422727063	chr1B	422727063	442229043	432107680
chr1B_422818016	chr1B	422818016	446411419	434594261
chr1B_423014475	chr1B	423014475	449298414	435159508
chr1B_424495371	chr1B	424495371	449308315	435160552
chr1B_425730235	chr1B	425730235	449315774	438289598
chr1B_425732385	chr1B	425732385	449996237	440423688
chr1B_430481332	chr1B	430481332	449996672	441404447
chr1B_432107680	chr1B	432107680	450238540	442229043
chr1B_434594261	chr1B	434594261	450244694	446411419
chr1B_435159508	chr1B	435159508	450328712	449298414
chr1B_435160552	chr1B	435160552	450330747	449308315
chr1B_438289598	chr1B	438289598	458887733	449315774
chr1B_440423688	chr1B	440423688	458890797	449996237
chr1B_441404447	chr1B	441404447	460004343	449996672
chr1B_442229043	chr1B	442229043	462001013	450238540
chr1B_446411419	chr1B	446411419	462812789	450244694
chr1B_449298414	chr1B	449298414	462815112	450328712
chr1B_449308315	chr1B	449308315	464254592	450330747
chr1B_449315774	chr1B	449315774	464254904	458887733
chr1B_449996237	chr1B	449996237	467150498	458890797
chr1B_449996672	chr1B	449996672	467478446	460004343
chr1B_450238540	chr1B	450238540	467479866	462001013
chr1B_450244694	chr1B	450244694	469040488	462812789
chr1B_450328712	chr1B	450328712	470414003	462815112
chr1B_450330747	chr1B	450330747	470414217	464254592
chr1B_458887733	chr1B	458887733	473362139	464254904
chr1B_458890797	chr1B	458890797	473802328	467150498
chr1B_460004343	chr1B	460004343	473831303	467478446
chr1B_462001013	chr1B	462001013	474657310	467479866
chr1B_462812789	chr1B	462812789	476049285	469040488
chr1B_462815112	chr1B	462815112	477250501	470414003
chr1B_464254592	chr1B	464254592	477492539	470414217
chr1B_464254904	chr1B	464254904	479376030	473362139
chr1B_467150498	chr1B	467150498	479377761	473802328
chr1B_467478446	chr1B	467478446	479689310	473831303
chr1B_467479866	chr1B	467479866	479824842	474657310
chr1B_469040488	chr1B	469040488	480260616	476049285
chr1B_470414003	chr1B	470414003	480260900	477250501
chr1B_470414217	chr1B	470414217	480261660	477492539
chr1B_473362139	chr1B	473362139	480262072	479376030
chr1B_473802328	chr1B	473802328	481034422	479377761
chr1B_473831303	chr1B	473831303	481035959	479689310
chr1B_474657310	chr1B	474657310	481043161	479824842
chr1B_476049285	chr1B	476049285	481653504	480260616
chr1B_477250501	chr1B	477250501	481963578	480260900
chr1B_477492539	chr1B	477492539	481963754	480261660
chr1B_479376030	chr1B	479376030	481963804	480262072
chr1B_479377761	chr1B	479377761	482044126	481034422
chr1B_479689310	chr1B	479689310	483276530	481035959
chr1B_479824842	chr1B	479824842	485676296	481043161
chr1B_480260616	chr1B	480260616	486755409	481653504
chr1B_480260900	chr1B	480260900	487044599	481963578
chr1B_480261660	chr1B	480261660	488975777	481963754								1.30332
chr1B_480262072	chr1B	480262072	488975822	481963804								1.31483
chr1B_481034422	chr1B	481034422	489440486	482044126								1.3434
chr1B_481035959	chr1B	481035959	490656773	483276530								1.34322
chr1B_481043161	chr1B	481043161	491506628	485676296								1.34579
chr1B_481653504	chr1B	481653504	492078001	486755409								1.33708
chr1B_481963578	chr1B	481963578	492929831	487044599								1.32592
chr1B_481963754	chr1B	481963754	497751868	488975777								1.30136
chr1B_481963804	chr1B	481963804	503832477	488975822								1.29588
chr1B_482044126	chr1B	482044126	504063301	489440486								1.29733
chr1B_483276530	chr1B	483276530	504065896	490656773							0.0262646	1.32477
chr1B_485676296	chr1B	485676296	505493805	491506628							0.0264591	1.31369
chr1B_486755409	chr1B	486755409	505494154	492078001							0.0264691	1.3135
chr1B_487044599	chr1B	487044599	505497966	492929831							0.0266204	1.30376
chr1B_488975777	chr1B	488975777	506147235	497751868							0.0290898	1.3295
chr1B_488975822	chr1B	488975822	506202381	503832477							0.0286421	1.30196
chr1B_489440486	chr1B	489440486	510387579	504063301							0.0319353	1.29298
chr1B_490656773	chr1B	490656773	510663727	504065896							0.0339812	1.29464
chr1B_491506628	chr1B	491506628	510669012	505493805							0.0376233	1.29464
chr1B_492078001	chr1B	492078001	511415706	505494154							0.0402336	1.29464
chr1B_492929831	chr1B	492929831	511465103	505497966							0.0443508	1.29629
chr1B_497751868	chr1B	497751868	513057888	506147235							0.0481778	1.32498
chr1B_503832477	chr1B	503832477	513109614	506202381							0.053035	1.33245
chr1B_504063301	chr1B	504063301	513115375	510387579							0.053328	1.32628
chr1B_504065896	chr1B	504065896	513848364	510663727							0.0520907	1.32682
chr1B_505493805	chr1B	505493805	522109658	510669012							0.0474367	1.29984
chr1B_505494154	chr1B	505494154	522460171	511415706							0.0479951
chr1B_505497966	chr1B	505497966	523065322	511465103							0.0477707
chr1B_506147235	chr1B	506147235	523309959	513057888							0.0476784
chr1B_506202381	chr1B	506202381	523590935	513109614							0.0452474
chr1B_510387579	chr1B	510387579	524850303	513115375							0.0426222
chr1B_510663727	chr1B	510663727	524851108	513848364							0.0384809
chr1B_510669012	chr1B	510669012	524854441	522109658							0.0344778
chr1B_511415706	chr1B	511415706	524856602	522460171							0.0303146
chr1B_511465103	chr1B	511465103	526545117	523065322							0.0303117
chr1B_513057888	chr1B	513057888	528329153	523309959							0.0272377
chr1B_513109614	chr1B	513109614	528591524	523590935							0.0260857
chr1B_513115375	chr1B	513115375	529566738	524850303							0.0260286
chr1B_513848364	chr1B	513848364	531849251	524851108							0.0260286
chr1B_522109658	chr1B	522109658	532189394	524854441							0.0260286
chr1B_522460171	chr1B	522460171	532565453	524856602							0.0260286
chr1B_523065322	chr1B	523065322	533017052	526545117							0.0260286
chr1B_523309959	chr1B	523309959	534693062	528329153							0.0260286
chr1B_523590935	chr1B	523590935	535267823	528591524							0.0260286
chr1B_524850303	chr1B	524850303	535362801	529566738							0.0260286
chr1B_524851108	chr1B	524851108	535368650	531849251							0.0260286
chr1B_524854441	chr1B	524854441	535420651	532189394							0.0260286
chr1B_524856602	chr1B	524856602	535688660	532565453							0.0259714
chr1B_526545117	chr1B	526545117	535777897	533017052							0.0288603
chr1B_528329153	chr1B	528329153	535787211	534693062							0.0276702
chr1B_528591524	chr1B	528591524	536203667	535267823							0.0288855
chr1B_529566738	chr1B	529566738	537288375	535362801							0.0261451
chr1B_531849251	chr1B	531849251	537728439	535368650							0.0281046
chr1B_532189394	chr1B	532189394	539948743	535420651							0.0286866
chr1B_532565453	chr1B	532565453	540282972	535688660							0.0269959
chr1B_533017052	chr1B	533017052	540901227	535777897							0.0272736
chr1B_534693062	chr1B	534693062	540901513	535787211							0.0270704
chr1B_535267823	chr1B	535267823	540902573	536203667							0.0280096
chr1B_535362801	chr1B	535362801	540940734	537288375							0.0272284
chr1B_535368650	chr1B	535368650	541156709	537728439							0.0270605
chr1B_535420651	chr1B	535420651	541323248	539948743							0.0255315
chr1B_535688660	chr1B	535688660	541394385	540282972
chr1B_535777897	chr1B	535777897	541395759	540901227
chr1B_535787211	chr1B	535787211	541395927	540901513
chr1B_536203667	chr1B	536203667	543529533	540902573
chr1B_537288375	chr1B	537288375	543552756	540940734
chr1B_537728439	chr1B	537728439	543640086	541156709
chr1B_539948743	chr1B	539948743	545490268	541323248
chr1B_540282972	chr1B	540282972	545490975	541394385
chr1B_540901227	chr1B	540901227	546472480	541395759
chr1B_540901513	chr1B	540901513	547806592	541395927
chr1B_540902573	chr1B	540902573	547810332	543529533
chr1B_540940734	chr1B	540940734	548153694	543552756
chr1B_541156709	chr1B	541156709	548282355	543640086
chr1B_541323248	chr1B	541323248	548282413	545490268
chr1B_541394385	chr1B	541394385	548284276	545490975
chr1B_541395759	chr1B	541395759	548293242	546472480
chr1B_541395927	chr1B	541395927	548294407	547806592
chr1B_543529533	chr1B	543529533	548457120	547810332
chr1B_543552756	chr1B	543552756	548457131	548153694
chr1B_543640086	chr1B	543640086	548597831	548282355
chr1B_545490268	chr1B	545490268	548632414	548282413
chr1B_545490975	chr1B	545490975	549895488	548284276
chr1B_546472480	chr1B	546472480	550507383	548293242
chr1B_547806592	chr1B	547806592	552127487	548294407
chr1B_547810332	chr1B	547810332	552586545	548457120
chr1B_548153694	chr1B	548153694	553130299	548457131
chr1B_548282355	chr1B	548282355	553130539	548597831
chr1B_548282413	chr1B	548282413	553131869	548632414
chr1B_548284276	chr1B	548284276	553131967	549895488
chr1B_548293242	chr1B	548293242	554185518	550507383
chr1B_548294407	chr1B	548294407	554339088	552127487
chr1B_548457120	chr1B	548457120	554339653	552586545
chr1B_548457131	chr1B	548457131	554340700	553130299
chr1B_548597831	chr1B	548597831	554352538	553130539
chr1B_548632414	chr1B	548632414	554352851	553131869
chr1B_549895488	chr1B	549895488	555076801	553131967
chr1B_550507383	chr1B	550507383	555077387	554185518
chr1B_552127487	chr1B	552127487	555384544	554339088
chr1B_552586545	chr1B	552586545	555404025	554339653
chr1B_553130299	chr1B	553130299	555772957	554340700
chr1B_553130539	chr1B	553130539	555961869	554352538
chr1B_553131869	chr1B	553131869	556243733	554352851
chr1B_553131967	chr1B	553131967	556587625	555076801
chr1B_554185518	chr1B	554185518	556588694	555077387
chr1B_554339088	chr1B	554339088	557119809	555384544
chr1B_554339653	chr1B	554339653	557635306	555404025
chr1B_554340700	chr1B	554340700	557844205	555772957
chr1B_554352538	chr1B	554352538	557844397	555961869
chr1B_554352851	chr1B	554352851	558242268	556243733
chr1B_555076801	chr1B	555076801	558560479	556587625
chr1B_555077387	chr1B	555077387	558560978	556588694
chr1B_555384544	chr1B	555384544	558563913	557119809
chr1B_555404025	chr1B	555404025	559546366	557635306
chr1B_555772957	chr1B	555772957	559629911	557844205
chr1B_555961869	chr1B	555961869	559630201	557844397
chr1B_556243733	chr1B	556243733	559687999	558242268
chr1B_556587625	chr1B	556587625	559726102	558560479
chr1B_556588694	chr1B	556588694	559827728	558560978
chr1B_557119809	chr1B	557119809	559832161	558563913
chr1B_557635306	chr1B	557635306	559833901	559546366
chr1B_557844205	chr1B	557844205	559834922	559629911			0.0221754
chr1B_557844397	chr1B	557844397	559835326	559630201			0.022272
chr1B_558242268	chr1B	558242268	559835360	559687999			0.022272
chr1B_558560479	chr1B	558560479	559836938	559726102			0.0223687
chr1B_558560978	chr1B	558560978	560848277	559827728
chr1B_558563913	chr1B	558563913	561668305	559832161
chr1B_559546366	chr1B	559546366	562936982	559833901
chr1B_559629911	chr1B	559629911	563109361	559834922
chr1B_559630201	chr1B	559630201	563426827	559835326
chr1B_559687999	chr1B	559687999	563427835	559835360
chr1B_559726102	chr1B	559726102	563620824	559836938
chr1B_559827728	chr1B	559827728	563733143	560848277
chr1B_559832161	chr1B	559832161	564018638	561668305
chr1B_559833901	chr1B	559833901	564954894	562936982
chr1B_559834922	chr1B	559834922	565193275	563109361
chr1B_559835326	chr1B	559835326	566149722	563426827
chr1B_559835360	chr1B	559835360	566150051	563427835
chr1B_559836938	chr1B	559836938	566150990	563620824
chr1B_560848277	chr1B	560848277	567389343	563733143
chr1B_561668305	chr1B	561668305	567389620	564018638
chr1B_562936982	chr1B	562936982	569562814	564954894
chr1B_563109361	chr1B	563109361	574375445	565193275
chr1B_563426827	chr1B	563426827	575102184	566149722
chr1B_563427835	chr1B	563427835	576570489	566150051
chr1B_563620824	chr1B	563620824	576968936	566150990
chr1B_563733143	chr1B	563733143	577024191	567389343
chr1B_564018638	chr1B	564018638	577026329	567389620
chr1B_564954894	chr1B	564954894	577322139	569562814
chr1B_565193275	chr1B	565193275	577998337	574375445
chr1B_566149722	chr1B	566149722	580641738	575102184
chr1B_566150051	chr1B	566150051	582392213	576570489
chr1B_566150990	chr1B	566150990	582666198	576968936
chr1B_567389343	chr1B	567389343	582833952	577024191
chr1B_567389620	chr1B	567389620	583139070	577026329
chr1B_569562814	chr1B	569562814	583141206	577322139
chr1B_574375445	chr1B	574375445	584136390	577998337
chr1B_575102184	chr1B	575102184	585271979	580641738
chr1B_576570489	chr1B	576570489	585367986	582392213
chr1B_576968936	chr1B	576968936	586472828	582666198		1.52289
chr1B_577024191	chr1B	577024191	586590991	582833952
chr1B_577026329	chr1B	577026329	586795780	583139070
chr1B_577322139	chr1B	577322139	588103860	583141206
chr1B_577998337	chr1B	577998337	588319627	584136390
chr1B_580641738	chr1B	580641738	588319738	585271979
chr1B_582392213	chr1B	582392213	591620940	585367986
chr1B_582666198	chr1B	582666198	591631385	586472828
chr1B_582833952	chr1B	582833952	591720112	586590991
chr1B_583139070	chr1B	583139070	592592522	586795780
chr1B_583141206	chr1B	583141206	592872576	588103860
chr1B_584136390	chr1B	584136390	593540707	588319627
chr1B_585271979	chr1B	585271979	594947892	588319738
chr1B_585367986	chr1B	585367986	594951349	591620940
chr1B_586472828	chr1B	586472828	595943995	591631385
chr1B_586590991	chr1B	586590991	595944849	591720112
chr1B_586795780	chr1B	586795780	595959989	592592522
chr1B_588103860	chr1B	588103860	596580277	592872576
chr1B_588319627	chr1B	588319627	596581304	593540707
chr1B_588319738	chr1B	588319738	596684181	594947892
chr1B_591620940	chr1B	591620940	596684408	594951349
chr1B_591631385	chr1B	591631385	597447925	595943995
chr1B_591720112	chr1B	591720112	597550858	595944849
chr1B_592592522	chr1B	592592522	598920219	595959989
chr1B_592872576	chr1B	592872576	601843648	596580277
chr1B_593540707	chr1B	593540707	606172284	596581304
chr1B_594947892	chr1B	594947892	606173545	596684181
chr1B_594951349	chr1B	594951349	607641211	596684408
chr1B_595943995	chr1B	595943995	614083924	597447925
chr1B_595944849	chr1B	595944849	614514699	597550858
chr1B_595959989	chr1B	595959989	614517643	598920219
chr1B_596580277	chr1B	596580277	614519028	601843648
chr1B_596581304	chr1B	596581304	614521259	606172284
chr1B_596684181	chr1B	596684181	614522695	606173545
chr1B_596684408	chr1B	596684408	614523040	607641211
chr1B_597447925	chr1B	597447925	616469115	614083924
chr1B_597550858	chr1B	597550858	616471073	614514699
chr1B_598920219	chr1B	598920219	617051086	614517643
chr1B_601843648	chr1B	601843648	617191243	614519028		1.61653
chr1B_606172284	chr1B	606172284	617298131	614521259		1.69337
chr1B_606173545	chr1B	606173545	617298821	614522695		1.8073
chr1B_607641211	chr1B	607641211	617313791	614523040		1.83162
chr1B_614083924	chr1B	614083924	617345558	616469115		1.93313
chr1B_614514699	chr1B	614514699	617458009	616471073		1.9665
chr1B_614517643	chr1B	614517643	618246004	617051086		1.9269
chr1B_614519028	chr1B	614519028	618255642	617191243		1.77449
chr1B_614521259	chr1B	614521259	618262873	617298131		1.73004
chr1B_614522695	chr1B	614522695	618303896	617298821		1.69044
chr1B_614523040	chr1B	614523040	618366408	617313791		1.59903
chr1B_616469115	chr1B	616469115	618388569	617345558		1.61236
chr1B_616471073	chr1B	616471073	619193939	617458009		1.61236
chr1B_617051086	chr1B	617051086	620136958	618246004		1.57277
chr1B_617191243	chr1B	617191243	620701912	618255642		1.53317
chr1B_617298131	chr1B	617298131	620721363	618262873
chr1B_617298821	chr1B	617298821	620746130	618303896
chr1B_617313791	chr1B	617313791	621532951	618366408
chr1B_617345558	chr1B	617345558	621538032	618388569
chr1B_617458009	chr1B	617458009	622791465	619193939
chr1B_618246004	chr1B	618246004	622800234	620136958
chr1B_618255642	chr1B	618255642	622805926	620701912
chr1B_618262873	chr1B	618262873	622918957	620721363
chr1B_618303896	chr1B	618303896	622963196	620746130
chr1B_618366408	chr1B	618366408	623410585	621532951
chr1B_618388569	chr1B	618388569	624062052	621538032
chr1B_619193939	chr1B	619193939	624163023	622791465
chr1B_620136958	chr1B	620136958	624211720	622800234
chr1B_620701912	chr1B	620701912	624674724	622805926
chr1B_620721363	chr1B	620721363	624675093	622918957
chr1B_620746130	chr1B	620746130	624812087	622963196
chr1B_621532951	chr1B	621532951	625426144	623410585
chr1B_621538032	chr1B	621538032	625533425	624062052
chr1B_622791465	chr1B	622791465	625624074	624163023
chr1B_622800234	chr1B	622800234	625930137	624211720
chr1B_622805926	chr1B	622805926	626460482	624674724
chr1B_622918957	chr1B	622918957	626565205	624675093
chr1B_622963196	chr1B	622963196	626565506	624812087
chr1B_623410585	chr1B	623410585	626566066	625426144
chr1B_624062052	chr1B	624062052	626573231	625533425
chr1B_624163023	chr1B	624163023	626615053	625624074
chr1B_624211720	chr1B	624211720	626634107	625930137
chr1B_624674724	chr1B	624674724	626956312	626460482
chr1B_624675093	chr1B	624675093	627269455	626565205
chr1B_624812087	chr1B	624812087	627521858	626565506
chr1B_625426144	chr1B	625426144	628034095	626566066
chr1B_625533425	chr1B	625533425	628218198	626573231
chr1B_625624074	chr1B	625624074	628249174	626615053
chr1B_625930137	chr1B	625930137	628685953	626634107
chr1B_626460482	chr1B	626460482	629812342	626956312
chr1B_626565205	chr1B	626565205	630657255	627269455
chr1B_626565506	chr1B	626565506	631496806	627521858
chr1B_626566066	chr1B	626566066	631497078	628034095
chr1B_626573231	chr1B	626573231	632081178	628218198							0.0260911
chr1B_626615053	chr1B	626615053	632081584	628249174							0.0258473
chr1B_626634107	chr1B	626634107	632400389	628685953							0.0258473
chr1B_626956312	chr1B	626956312	632403753	629812342							0.0258473
chr1B_627269455	chr1B	627269455	632420162	630657255							0.0258473
chr1B_627521858	chr1B	627521858	632602710	631496806							0.0258473
chr1B_628034095	chr1B	628034095	633135707	631497078							0.0258473
chr1B_628218198	chr1B	628218198	634651022	632081178							0.0256036
chr1B_628249174	chr1B	628249174	634651073	632081584				1.19037			0.0265774
chr1B_628685953	chr1B	628685953	634953941	632400389				1.20336			0.0256456
chr1B_629812342	chr1B	629812342	634994951	632403753				1.20336			0.0258135
chr1B_630657255	chr1B	630657255	635052460	632420162				1.20336			0.0262066
chr1B_631496806	chr1B	631496806	635109010	632602710				1.20336			0.0265736
chr1B_631497078	chr1B	631497078	635342239	633135707				1.20336			0.0260535
chr1B_632081178	chr1B	632081178	635343068	634651022				1.20336
chr1B_632081584	chr1B	632081584	635344952	634651073				1.20336
chr1B_632400389	chr1B	632400389	635345825	634953941				1.20336
chr1B_632403753	chr1B	632403753	636943315	634994951				1.20336
chr1B_632420162	chr1B	632420162	637353902	635052460				1.20336
chr1B_632602710	chr1B	632602710	637373750	635109010				1.20336
chr1B_633135707	chr1B	633135707	639752360	635342239				1.20336
chr1B_634651022	chr1B	634651022	639808080	635343068				1.20336
chr1B_634651073	chr1B	634651073	639944287	635344952				1.20336
chr1B_634953941	chr1B	634953941	639946708	635345825				1.20336
chr1B_634994951	chr1B	634994951	640409890	636943315				1.20336
chr1B_635052460	chr1B	635052460	640414093	637353902				1.20336
chr1B_635109010	chr1B	635109010	641382888	637373750				1.20336
chr1B_635342239	chr1B	635342239	642857390	639752360				1.20336
chr1B_635343068	chr1B	635343068	643044215	639808080				1.20336
chr1B_635344952	chr1B	635344952	643302500	639944287				1.21635
chr1B_635345825	chr1B	635345825	643303301	639946708				1.21684
chr1B_636943315	chr1B	636943315	643304721	640409890				1.21568
chr1B_637353902	chr1B	637353902	643698575	640414093
chr1B_637373750	chr1B	637373750	643920152	641382888
chr1B_639752360	chr1B	639752360	644195546	642857390
chr1B_639808080	chr1B	639808080	645127807	643044215
chr1B_639944287	chr1B	639944287	645130024	643302500					0.0513486
chr1B_639946708	chr1B	639946708	645130383	643303301					0.0550841
chr1B_640409890	chr1B	640409890	645141018	643304721					0.060764
chr1B_640414093	chr1B	640414093	646104684	643698575					0.0629701
chr1B_641382888	chr1B	641382888	646104855	643920152					0.0686723
chr1B_642857390	chr1B	642857390	646107804	644195546					0.0746095
chr1B_643044215	chr1B	643044215	646318791	645127807					0.0745376
chr1B_643302500	chr1B	643302500	646889984	645130024					0.0782832
chr1B_643303301	chr1B	643303301	647331983	645130383					0.0782414
chr1B_643304721	chr1B	643304721	647358904	645141018					0.075779
chr1B_643698575	chr1B	643698575	647863690	646104684					0.0747706
chr1B_643920152	chr1B	643920152	647863934	646104855					0.072637
chr1B_644195546	chr1B	644195546	648758503	646107804					0.0712036
chr1B_645127807	chr1B	645127807	648759913	646318791					0.0699075
chr1B_645130024	chr1B	645130024	648767307	646889984					0.0644913
chr1B_645130383	chr1B	645130383	649594290	647331983					0.0633479
chr1B_645141018	chr1B	645141018	649749273	647358904					0.0616936
chr1B_646104684	chr1B	646104684	649749976	647863690					0.0600393
chr1B_646104855	chr1B	646104855	649844235	647863934					0.0596053
chr1B_646107804	chr1B	646107804	649860990	648758503					0.0551156
chr1B_646318791	chr1B	646318791	650843115	648759913					0.0527441
chr1B_646889984	chr1B	646889984	650844038	648767307					0.0527441
chr1B_647331983	chr1B	647331983	651418648	649594290					0.0527441
chr1B_647358904	chr1B	647358904	651456765	649749273					0.0503725
chr1B_647863690	chr1B	647863690	652138814	649749976					0.052664
chr1B_647863934	chr1B	647863934	652138890	649844235					0.0549342
chr1B_648758503	chr1B	648758503	652184809	649860990					0.0558349
chr1B_648759913	chr1B	648759913	652912681	650843115					0.0555855
chr1B_648767307	chr1B	648767307	652914278	650844038					0.0552481
chr1B_649594290	chr1B	649594290	653023165	651418648					0.0576184
chr1B_649749273	chr1B	649749273	653023432	651456765					0.053626
chr1B_649749976	chr1B	649749976	653023642	652138814					0.0502515
chr1B_649844235	chr1B	649844235	653340114	652138890
chr1B_649860990	chr1B	649860990	653906933	652184809
chr1B_650843115	chr1B	650843115	654103542	652912681
chr1B_650844038	chr1B	650844038	654103558	652914278
chr1B_651418648	chr1B	651418648	654286212	653023165
chr1B_651456765	chr1B	651456765	654495675	653023432
chr1B_652138814	chr1B	652138814	654579783	653023642
chr1B_652138890	chr1B	652138890	654579917	653340114
chr1B_652184809	chr1B	652184809	654580847	653906933
chr1B_652912681	chr1B	652912681	654811123	654103542
chr1B_652914278	chr1B	652914278	654828089	654103558
chr1B_653023165	chr1B	653023165	655356918	654286212
chr1B_653023432	chr1B	653023432	655567790	654495675
chr1B_653023642	chr1B	653023642	655584010	654579783
chr1B_653340114	chr1B	653340114	655584504	654579917
chr1B_653906933	chr1B	653906933	656159294	654580847
chr1B_654103542	chr1B	654103542	657545119	654811123
chr1B_654103558	chr1B	654103558	657577206	654828089
chr1B_654286212	chr1B	654286212	657733442	655356918
chr1B_654495675	chr1B	654495675	657952206	655567790
chr1B_654579783	chr1B	654579783	657969047	655584010
chr1B_654579917	chr1B	654579917	659057753	655584504
chr1B_654580847	chr1B	654580847	659315177	656159294
chr1B_654811123	chr1B	654811123	659316109	657545119
chr1B_654828089	chr1B	654828089	659400118	657577206
chr1B_655356918	chr1B	655356918	661200638	657733442
chr1B_655567790	chr1B	655567790	661240261	657952206
chr1B_655584010	chr1B	655584010	662173400	657969047
chr1B_655584504	chr1B	655584504	663334719	659057753
chr1B_656159294	chr1B	656159294	664162532	659315177
chr1B_657545119	chr1B	657545119	664308143	659316109
chr1B_657577206	chr1B	657577206	664332172	659400118
chr1B_657733442	chr1B	657733442	664334227	661200638
chr1B_657952206	chr1B	657952206	664397145	661240261
chr1B_657969047	chr1B	657969047	664477335	662173400
chr1B_659057753	chr1B	659057753	664540789	663334719
chr1B_659315177	chr1B	659315177	665054875	664162532
chr1B_659316109	chr1B	659316109	665134301	664308143
chr1B_659400118	chr1B	659400118	665155356	664332172
chr1B_661200638	chr1B	661200638	665320706	664334227
chr1B_661240261	chr1B	661240261	665334282	664397145
chr1B_662173400	chr1B	662173400	665831561	664477335
chr1B_663334719	chr1B	663334719	666075913	664540789
chr1B_664162532	chr1B	664162532	666077417	665054875
chr1B_664308143	chr1B	664308143	666400397	665134301
chr1B_664332172	chr1B	664332172	666400774	665155356
chr1B_664334227	chr1B	664334227	666552286	665320706
chr1B_664397145	chr1B	664397145	666554341	665334282
chr1B_664477335	chr1B	664477335	666555186	665831561
chr1B_664540789	chr1B	664540789	666556332	666075913
chr1B_665054875	chr1B	665054875	666645587	666077417
chr1B_665134301	chr1B	665134301	666694419	666400397
chr1B_665155356	chr1B	665155356	666703525	666400774
chr1B_665320706	chr1B	665320706	667245720	666552286
chr1B_665334282	chr1B	665334282	667522607	666554341
chr1B_665831561	chr1B	665831561	667522756	666555186
chr1B_666075913	chr1B	666075913	667686214	666556332
chr1B_666077417	chr1B	666077417	668584305	666645587
chr1B_666400397	chr1B	666400397	668923068	666694419
chr1B_666400774	chr1B	666400774	668923129	666703525
chr1B_666552286	chr1B	666552286	668923184	667245720
chr1B_666554341	chr1B	666554341	668923525	667522607
chr1B_666555186	chr1B	666555186	668925826	667522756
chr1B_666556332	chr1B	666556332	668928713	667686214
chr1B_666645587	chr1B	666645587	668928749	668584305
chr1B_666694419	chr1B	666694419	668928981	668923068
chr1B_666703525	chr1B	666703525	668929571	668923129
chr1B_667245720	chr1B	667245720	668929592	668923184
chr1B_667522607	chr1B	667522607	668985506	668923525
chr1B_667522756	chr1B	667522756	668991372	668925826
chr1B_667686214	chr1B	667686214	669619682	668928713
chr1B_668584305	chr1B	668584305	670102565	668928749
chr1B_668923068	chr1B	668923068	670621782	668928981
chr1B_668923129	chr1B	668923129	670826829	668929571
chr1B_668923184	chr1B	668923184	671208443	668929592
chr1B_668923525	chr1B	668923525	671209332	668985506
chr1B_668925826	chr1B	668925826	671588716	668991372
chr1B_668928713	chr1B	668928713	672368724	669619682
chr1B_668928749	chr1B	668928749	672373993	670102565
chr1B_668928981	chr1B	668928981	673511268	670621782
chr1B_668929571	chr1B	668929571	674626663	670826829
chr1B_668929592	chr1B	668929592	674742333	671208443
chr1B_668985506	chr1B	668985506	674746362	671209332
chr1B_668991372	chr1B	668991372	674749079	671588716
chr1B_669619682	chr1B	669619682	675361064	672368724
chr1B_670102565	chr1B	670102565	676793323	672373993
chr1B_670621782	chr1B	670621782	676793400	673511268
chr1B_670826829	chr1B	670826829	676794594	674626663
chr1B_671208443	chr1B	671208443	676794687	674742333
chr1B_671209332	chr1B	671209332	676843376	674746362
chr1B_671588716	chr1B	671588716	676899913	674749079
chr1B_672368724	chr1B	672368724	677169915	675361064
chr1B_672373993	chr1B	672373993	677403254	676793323
chr1B_673511268	chr1B	673511268	677403757	676793400
chr1B_674626663	chr1B	674626663	677463887	676794594
chr1B_674742333	chr1B	674742333	677563091	676794687
chr1B_674746362	chr1B	674746362	677945596	676843376
chr1B_674749079	chr1B	674749079	677945611	676899913
chr1B_675361064	chr1B	675361064	678275162	677169915
chr1B_676793323	chr1B	676793323	678431258	677403254
chr1B_676793400	chr1B	676793400	678519585	677403757
chr1B_676794594	chr1B	676794594	678523031	677463887
chr1B_676794687	chr1B	676794687	679248354	677563091							0.026331
chr1B_676843376	chr1B	676843376	679368913	677945596							0.0299868
chr1B_676899913	chr1B	676899913	679781387	677945611							0.0336425
chr1B_677169915	chr1B	677169915	679787642	678275162							0.0384093
chr1B_677403254	chr1B	677403254	679863055	678431258							0.044875
chr1B_677403757	chr1B	677403757	679863616	678519585							0.0516908
chr1B_677463887	chr1B	677463887	679864786	678523031							0.0567538
chr1B_677563091	chr1B	677563091	680776830	679248354							0.0600899
chr1B_677945596	chr1B	677945596	681099570	679368913							0.0633426
chr2A_25912	chr2A	25912	4822602	3383009
chr2A_1587363	chr2A	1587363	4973267	3508966
chr2A_2147134	chr2A	2147134	5755353	3924632
chr2A_2152619	chr2A	2152619	5981586	4101678
chr2A_2640811	chr2A	2640811	5981633	4104237
chr2A_3360038	chr2A	3360038	5982244	4338482
chr2A_3382457	chr2A	3382457	6331405	4341379
chr2A_3383009	chr2A	3383009	7225039	4822602
chr2A_3508966	chr2A	3508966	7248328	4973267
chr2A_3924632	chr2A	3924632	8227782	5755353
chr2A_4101678	chr2A	4101678	9310860	5981586
chr2A_4104237	chr2A	4104237	10204891	5981633
chr2A_4338482	chr2A	4338482	11295195	5982244
chr2A_4341379	chr2A	4341379	12098023	6331405
chr2A_4822602	chr2A	4822602	13062150	7225039
chr2A_4973267	chr2A	4973267	15704450	7248328			0.0225309
chr2A_5755353	chr2A	5755353	15943676	8227782
chr2A_5981586	chr2A	5981586	16384382	9310860
chr2A_5981633	chr2A	5981633	16488615	10204891
chr2A_5982244	chr2A	5982244	16494972	11295195
chr2A_6331405	chr2A	6331405	16692906	12098023
chr2A_7225039	chr2A	7225039	16693066	13062150
chr2A_7248328	chr2A	7248328	18401516	15704450
chr2A_8227782	chr2A	8227782	19697945	15943676
chr2A_9310860	chr2A	9310860	21231102	16384382
chr2A_10204891	chr2A	10204891	21254885	16488615
chr2A_11295195	chr2A	11295195	21500479	16494972
chr2A_12098023	chr2A	12098023	21502076	16692906
chr2A_13062150	chr2A	13062150	26934680	16693066
chr2A_15704450	chr2A	15704450	28171342	18401516
chr2A_15943676	chr2A	15943676	29210761	19697945
chr2A_16384382	chr2A	16384382	29222803	21231102
chr2A_16488615	chr2A	16488615	29525622	21254885
chr2A_16494972	chr2A	16494972	29530183	21500479
chr2A_16692906	chr2A	16692906	29530752	21502076
chr2A_16693066	chr2A	16693066	30197084	26934680
chr2A_18401516	chr2A	18401516	31677783	28171342
chr2A_19697945	chr2A	19697945	35700735	29210761
chr2A_21231102	chr2A	21231102	35796146	29222803
chr2A_21254885	chr2A	21254885	36290593	29525622
chr2A_21500479	chr2A	21500479	36292525	29530183
chr2A_21502076	chr2A	21502076	36293040	29530752			0.0234082
chr2A_26934680	chr2A	26934680	36564287	30197084			0.0229282
chr2A_28171342	chr2A	28171342	37397799	31677783			0.0233921
chr2A_29210761	chr2A	29210761	38336159	35700735			0.0239012
chr2A_29222803	chr2A	29222803	39787270	35796146			0.0253967
chr2A_29525622	chr2A	29525622	39909195	36290593			0.0238655
chr2A_29530183	chr2A	29530183	40178611	36292525			0.0237848
chr2A_29530752	chr2A	29530752	40182426	36293040			0.0237041
chr2A_30197084	chr2A	30197084	40595856	36564287
chr2A_31677783	chr2A	31677783	40596122	37397799
chr2A_35700735	chr2A	35700735	40946484	38336159
chr2A_35796146	chr2A	35796146	41336782	39787270
chr2A_36290593	chr2A	36290593	41504355	39909195
chr2A_36292525	chr2A	36292525	41504504	40178611
chr2A_36293040	chr2A	36293040	41763127	40182426
chr2A_36564287	chr2A	36564287	41832438	40595856
chr2A_37397799	chr2A	37397799	43229923	40596122
chr2A_38336159	chr2A	38336159	43936011	40946484
chr2A_39787270	chr2A	39787270	43936608	41336782
chr2A_39909195	chr2A	39909195	45139115	41504355
chr2A_40178611	chr2A	40178611	46873545	41504504
chr2A_40182426	chr2A	40182426	46873848	41763127
chr2A_40595856	chr2A	40595856	46938128	41832438
chr2A_40596122	chr2A	40596122	47897582	43229923
chr2A_40946484	chr2A	40946484	48207221	43936011
chr2A_41336782	chr2A	41336782	48258406	43936608
chr2A_41504355	chr2A	41504355	48258530	45139115
chr2A_41504504	chr2A	41504504	57068442	46873545
chr2A_41763127	chr2A	41763127	57410807	46873848
chr2A_41832438	chr2A	41832438	57941378	46938128
chr2A_43229923	chr2A	43229923	58261275	47897582
chr2A_43936011	chr2A	43936011	58486368	48207221
chr2A_43936608	chr2A	43936608	58651481	48258406
chr2A_45139115	chr2A	45139115	60228141	48258530
chr2A_46873545	chr2A	46873545	60689184	57068442	0.0965956	1.53211
chr2A_46873848	chr2A	46873848	61159123	57410807	0.0975777	1.53869
chr2A_46938128	chr2A	46938128	61995181	57941378	0.098105	1.54414
chr2A_47897582	chr2A	47897582	70547798	58261275	0.102313	1.62354
chr2A_48207221	chr2A	48207221	71537524	58486368	0.106397	1.68699
chr2A_48258406	chr2A	48258406	71850026	58651481	0.112115	1.69885
chr2A_48258530	chr2A	48258530	73284484	60228141	0.110191	1.73297
chr2A_57068442	chr2A	57068442	73860300	60689184	0.108266	1.76709
chr2A_57410807	chr2A	57410807	74597987	61159123	0.105499	1.81316
chr2A_57941378	chr2A	57941378	76347315	61995181	0.110146	1.89395
chr2A_58261275	chr2A	58261275	77111665	70547798	0.110161	1.83648
chr2A_58486368	chr2A	58486368	77467048	71537524	0.092772	1.69442
chr2A_58651481	chr2A	58651481	77995547	71850026		1.61363
chr2A_60228141	chr2A	60228141	78458426	73284484		1.53283
chr2A_60689184	chr2A	60689184	78907083	73860300
chr2A_61159123	chr2A	61159123	81197341	74597987
chr2A_61995181	chr2A	61995181	82940661	76347315
chr2A_70547798	chr2A	70547798	82941438	77111665
chr2A_71537524	chr2A	71537524	83047998	77467048
chr2A_71850026	chr2A	71850026	83703293	77995547
chr2A_73284484	chr2A	73284484	84319271	78458426
chr2A_73860300	chr2A	73860300	84633796	78907083
chr2A_74597987	chr2A	74597987	86685873	81197341
chr2A_76347315	chr2A	76347315	86703545	82940661
chr2A_77111665	chr2A	77111665	86711388	82941438			0.0283952
chr2A_77467048	chr2A	77467048	87131994	83047998			0.0287907
chr2A_77995547	chr2A	77995547	87132331	83703293			0.0291863
chr2A_78458426	chr2A	78458426	87132698	84319271			0.029668
chr2A_78907083	chr2A	78907083	87155112	84633796			0.0301316
chr2A_81197341	chr2A	81197341	87157898	86685873			0.032814
chr2A_82940661	chr2A	82940661	87188075	86703545			0.033397
chr2A_82941438	chr2A	82941438	87191321	86711388			0.0316436
chr2A_83047998	chr2A	83047998	87897800	87131994			0.0339101
chr2A_83703293	chr2A	83703293	88276287	87132331			0.0339101
chr2A_84319271	chr2A	84319271	88642793	87132698			0.0368546
chr2A_84633796	chr2A	84633796	88921233	87155112			0.0370149
chr2A_86685873	chr2A	86685873	89571125	87157898			0.0374722
chr2A_86703545	chr2A	86703545	91359376	87188075			0.0370467
chr2A_86711388	chr2A	86711388	95045662	87191321			0.0359293
chr2A_87131994	chr2A	87131994	100336668	87897800			0.0365684
chr2A_87132331	chr2A	87132331	100768882	88276287			0.0393263
chr2A_87132698	chr2A	87132698	100855328	88642793			0.0420843
chr2A_87155112	chr2A	87155112	100855483	88921233			0.0451238
chr2A_87157898	chr2A	87157898	103999443	89571125			0.0480211
chr2A_87188075	chr2A	87188075	107264819	91359376			0.0486997
chr2A_87191321	chr2A	87191321	112098058	95045662			0.0460599
chr2A_87897800	chr2A	87897800	116248843	100336668			0.0477259
chr2A_88276287	chr2A	88276287	117552097	100768882			0.0454726
chr2A_88642793	chr2A	88642793	117784565	100855328			0.043888
chr2A_88921233	chr2A	88921233	117789957	100855483			0.0411648
chr2A_89571125	chr2A	89571125	118273009	103999443			0.0394295
chr2A_91359376	chr2A	91359376	120418376	107264819			0.0371092
chr2A_95045662	chr2A	95045662	122727254	112098058			0.0352814
chr2A_100336668	chr2A	100336668	126515332	116248843			0.0351143
chr2A_100768882	chr2A	100768882	126517238	117552097			0.0336381
chr2A_100855328	chr2A	100855328	130385623	117784565			0.0331705
chr2A_100855483	chr2A	100855483	137504107	117789957			0.0300365
chr2A_103999443	chr2A	103999443	137717577	118273009			0.0268688
chr2A_107264819	chr2A	107264819	138394702	120418376			0.0237124
chr2A_112098058	chr2A	112098058	139450826	122727254
chr2A_116248843	chr2A	116248843	140057797	126515332
chr2A_117552097	chr2A	117552097	144556138	126517238
chr2A_117784565	chr2A	117784565	145172046	130385623
chr2A_117789957	chr2A	117789957	149070817	137504107			0.0221801
chr2A_118273009	chr2A	118273009	154339961	137717577			0.0223562
chr2A_120418376	chr2A	120418376	154732761	138394702			0.0225323
chr2A_122727254	chr2A	122727254	200705795	139450826			0.0223975
chr2A_126515332	chr2A	126515332	202499429	140057797			0.0223912
chr2A_126517238	chr2A	126517238	204196636	144556138			0.0222683
chr2A_130385623	chr2A	130385623	206795422	145172046			0.0222545
chr2A_137504107	chr2A	137504107	207940321	149070817
chr2A_137717577	chr2A	137717577	209404120	154339961
chr2A_138394702	chr2A	138394702	216790728	154732761
chr2A_139450826	chr2A	139450826	231586275	200705795
chr2A_140057797	chr2A	140057797	236723911	202499429			0.0221866
chr2A_144556138	chr2A	144556138	246904339	204196636			0.0224048
chr2A_145172046	chr2A	145172046	290556284	206795422			0.0233667
chr2A_149070817	chr2A	149070817	295899575	207940321
chr2A_154339961	chr2A	154339961	309579879	209404120
chr2A_154732761	chr2A	154732761	309580574	216790728
chr2A_200705795	chr2A	200705795	310555067	231586275
chr2A_202499429	chr2A	202499429	310636000	236723911
chr2A_204196636	chr2A	204196636	311322441	246904339
chr2A_206795422	chr2A	206795422	314342542	290556284
chr2A_207940321	chr2A	207940321	320594402	295899575
chr2A_209404120	chr2A	209404120	325590263	309579879
chr2A_216790728	chr2A	216790728	362668782	309580574
chr2A_231586275	chr2A	231586275	368007148	310555067
chr2A_236723911	chr2A	236723911	374630413	310636000
chr2A_246904339	chr2A	246904339	380162411	311322441
chr2A_290556284	chr2A	290556284	380360884	314342542
chr2A_295899575	chr2A	295899575	382419233	320594402
chr2A_309579879	chr2A	309579879	391137863	325590263
chr2A_309580574	chr2A	309580574	392892423	362668782
chr2A_310555067	chr2A	310555067	395666047	368007148
chr2A_310636000	chr2A	310636000	402907279	374630413
chr2A_311322441	chr2A	311322441	405131616	380162411
chr2A_314342542	chr2A	314342542	413715195	380360884
chr2A_320594402	chr2A	320594402	417848315	382419233
chr2A_325590263	chr2A	325590263	425514404	391137863
chr2A_362668782	chr2A	362668782	426224925	392892423
chr2A_368007148	chr2A	368007148	427135006	395666047
chr2A_374630413	chr2A	374630413	431654546	402907279
chr2A_380162411	chr2A	380162411	445666985	405131616
chr2A_380360884	chr2A	380360884	455560240	413715195
chr2A_382419233	chr2A	382419233	479629378	417848315
chr2A_391137863	chr2A	391137863	480781432	425514404
chr2A_392892423	chr2A	392892423	485218451	426224925
chr2A_395666047	chr2A	395666047	489517684	427135006
chr2A_402907279	chr2A	402907279	492195755	431654546
chr2A_405131616	chr2A	405131616	492598399	445666985
chr2A_413715195	chr2A	413715195	497048511	455560240
chr2A_417848315	chr2A	417848315	497466360	479629378
chr2A_425514404	chr2A	425514404	498592190	480781432
chr2A_426224925	chr2A	426224925	498801071	485218451
chr2A_427135006	chr2A	427135006	498802122	489517684
chr2A_431654546	chr2A	431654546	498876466	492195755
chr2A_445666985	chr2A	445666985	498879968	492598399
chr2A_455560240	chr2A	455560240	498880073	497048511
chr2A_479629378	chr2A	479629378	498881385	497466360
chr2A_480781432	chr2A	480781432	499123374	498592190
chr2A_485218451	chr2A	485218451	499480447	498801071
chr2A_489517684	chr2A	489517684	501250619	498802122
chr2A_492195755	chr2A	492195755	507977496	498876466
chr2A_492598399	chr2A	492598399	509941623	498879968
chr2A_497048511	chr2A	497048511	509952863	498880073
chr2A_497466360	chr2A	497466360	523560371	498881385						1.34853
chr2A_498592190	chr2A	498592190	523878979	499123374						1.49445
chr2A_498801071	chr2A	498801071	524668088	499480447						1.64227
chr2A_498802122	chr2A	498802122	527774971	501250619						1.70328
chr2A_498876466	chr2A	498876466	529468915	507977496					0.0506739	1.77078
chr2A_498879968	chr2A	498879968	532836081	509941623					0.0562953	1.91861
chr2A_498880073	chr2A	498880073	537342316	509952863					0.0620037	2.0504
chr2A_498881385	chr2A	498881385	538022773	523560371					0.0681475	2.20453
chr2A_499123374	chr2A	499123374	540471760	523878979					0.0698348	2.26841
chr2A_499480447	chr2A	499480447	542397822	524668088					0.0676242	2.21612
chr2A_501250619	chr2A	501250619	547989427	527774971					0.0704408	2.27877
chr2A_507977496	chr2A	507977496	548942482	529468915					0.0748173	2.36083
chr2A_509941623	chr2A	509941623	549658976	532836081					0.0814114	2.49706
chr2A_509952863	chr2A	509952863	549661088	537342316					0.0832291	2.52571
chr2A_523560371	chr2A	523560371	550478752	538022773	0.0970723	2.18017			0.083836	2.51614
chr2A_523878979	chr2A	523878979	556826479	540471760	0.0970723	2.18017			0.0828927	2.48994
chr2A_524668088	chr2A	524668088	559995623	542397822	0.0925235	2.09252			0.0821056	2.33987
chr2A_527774971	chr2A	527774971	560601920	547989427	0.090512	2.02658			0.0827131	2.32872
chr2A_529468915	chr2A	529468915	560730994	548942482	0.090512	2.02658			0.0862801	2.37941
chr2A_532836081	chr2A	532836081	562062591	549658976	0.0885006	1.95228			0.084102	2.33268
chr2A_537342316	chr2A	537342316	562633972	549661088		1.8355			0.0777285	2.21867
chr2A_538022773	chr2A	538022773	562635500	550478752		1.70687			0.0715755	2.10765
chr2A_540471760	chr2A	540471760	566281070	556826479		1.60017			0.0644454	1.95865
chr2A_542397822	chr2A	542397822	566282625	559995623					0.0622221	1.88201
chr2A_547989427	chr2A	547989427	566704393	560601920					0.0616791	1.86736
chr2A_548942482	chr2A	548942482	568178684	560730994					0.0565551	1.74595
chr2A_549658976	chr2A	549658976	568233447	562062591						1.59695
chr2A_549661088	chr2A	549661088	569874560	562633972						1.44794
chr2A_550478752	chr2A	550478752	571684391	562635500						1.31638
chr2A_556826479	chr2A	556826479	571889007	566281070
chr2A_559995623	chr2A	559995623	573442275	566282625
chr2A_560601920	chr2A	560601920	574719566	566704393
chr2A_560730994	chr2A	560730994	575064343	568178684
chr2A_562062591	chr2A	562062591	575558052	568233447
chr2A_562633972	chr2A	562633972	575558367	569874560
chr2A_562635500	chr2A	562635500	576356483	571684391
chr2A_566281070	chr2A	566281070	577683191	571889007
chr2A_566282625	chr2A	566282625	578301317	573442275
chr2A_566704393	chr2A	566704393	578322137	574719566
chr2A_568178684	chr2A	568178684	578825214	575064343						1.31287
chr2A_568233447	chr2A	568233447	578831361	575558052						1.44091
chr2A_569874560	chr2A	569874560	597038635	575558367						1.49113
chr2A_571684391	chr2A	571684391	598086551	576356483						1.51342
chr2A_571889007	chr2A	571889007	603597766	577683191						1.53852
chr2A_573442275	chr2A	573442275	605780942	578301317		1.58647				1.53983
chr2A_574719566	chr2A	574719566	617294164	578322137						1.59021
chr2A_575064343	chr2A	575064343	618210550	578825214						1.6221
chr2A_575558052	chr2A	575558052	623830609	578831361						1.67197
chr2A_575558367	chr2A	575558367	655433614	597038635						1.69832
chr2A_576356483	chr2A	576356483	658462905	598086551						1.57535
chr2A_577683191	chr2A	577683191	675832863	603597766						1.57732
chr2A_578301317	chr2A	578301317	685560487	605780942						1.52891
chr2A_578322137	chr2A	578322137	685562559	617294164						1.46055
chr2A_578825214	chr2A	578825214	690225360	618210550						1.50619
chr2A_578831361	chr2A	578831361	690386255	623830609						1.40746
chr2A_597038635	chr2A	597038635	691749827	655433614						1.30866
chr2A_598086551	chr2A	598086551	692538398	658462905						1.30442
chr2A_603597766	chr2A	603597766	693878966	675832863						1.29425
chr2A_605780942	chr2A	605780942	695410254	685560487						1.2879
chr2A_617294164	chr2A	617294164	695677333	685562559						1.28928
chr2A_618210550	chr2A	618210550	698222580	690225360						1.25695
chr2A_623830609	chr2A	623830609	699012668	690386255						1.24038
chr2A_655433614	chr2A	655433614	699992955	691749827	0.0880334	1.76704
chr2A_658462905	chr2A	658462905	700038768	692538398		1.65079
chr2A_675832863	chr2A	675832863	702529306	693878966		1.65898
chr2A_685560487	chr2A	685560487	704104133	695410254		1.62936
chr2A_685562559	chr2A	685562559	704404542	695677333		1.56067
chr2A_690225360	chr2A	690225360	705208966	698222580
chr2A_690386255	chr2A	690386255	706486986	699012668
chr2A_691749827	chr2A	691749827	709637694	699992955
chr2A_692538398	chr2A	692538398	710040283	700038768
chr2A_693878966	chr2A	693878966	710362832	702529306
chr2A_695410254	chr2A	695410254	710367657	704104133
chr2A_695677333	chr2A	695677333	710553546	704404542
chr2A_698222580	chr2A	698222580	710632052	705208966
chr2A_699012668	chr2A	699012668	710734498	706486986
chr2A_699992955	chr2A	699992955	711161359	709637694
chr2A_700038768	chr2A	700038768	711976986	710040283
chr2A_702529306	chr2A	702529306	712120222	710362832
chr2A_704104133	chr2A	704104133	714624739	710367657
chr2A_704404542	chr2A	704404542	715768389	710553546
chr2A_705208966	chr2A	705208966	716033134	710632052
chr2A_706486986	chr2A	706486986	716039211	710734498
chr2A_709637694	chr2A	709637694	716154304	711161359
chr2A_710040283	chr2A	710040283	716162075	711976986
chr2A_710362832	chr2A	710362832	716901025	712120222
chr2A_710367657	chr2A	710367657	719476560	714624739
chr2A_710553546	chr2A	710553546	719480687	715768389
chr2A_710632052	chr2A	710632052	719483764	716033134
chr2A_710734498	chr2A	710734498	720165641	716039211
chr2A_711161359	chr2A	711161359	720826170	716154304
chr2A_711976986	chr2A	711976986	721124710	716162075
chr2A_712120222	chr2A	712120222	724948072	716901025
chr2A_714624739	chr2A	714624739	726064535	719476560
chr2A_715768389	chr2A	715768389	726064808	719480687
chr2A_716033134	chr2A	716033134	726517932	719483764
chr2A_716039211	chr2A	716039211	726565337	720165641
chr2A_716154304	chr2A	716154304	726695562	720826170
chr2A_716162075	chr2A	716162075	730553785	721124710
chr2A_716901025	chr2A	716901025	731295304	724948072
chr2A_719476560	chr2A	719476560	731615433	726064535
chr2A_719480687	chr2A	719480687	731807491	726064808
chr2A_719483764	chr2A	719483764	731957854	726517932
chr2A_720165641	chr2A	720165641	732313717	726565337
chr2A_720826170	chr2A	720826170	732411624	726695562
chr2A_721124710	chr2A	721124710	732438448	730553785
chr2A_724948072	chr2A	724948072	732446782	731295304
chr2A_726064535	chr2A	726064535	735379297	731615433
chr2A_726064808	chr2A	726064808	735935107	731807491
chr2A_726517932	chr2A	726517932	735935283	731957854
chr2A_726565337	chr2A	726565337	735938841	732313717
chr2A_726695562	chr2A	726695562	736353612	732411624
chr2A_730553785	chr2A	730553785	736628422	732438448
chr2A_731295304	chr2A	731295304	736759409	732446782
chr2A_731615433	chr2A	731615433	736892554	735379297				1.18995
chr2A_731807491	chr2A	731807491	737201020	735935107
chr2A_731957854	chr2A	731957854	739924311	735935283
chr2A_732313717	chr2A	732313717	740321765	735938841
chr2A_732411624	chr2A	732411624	740510513	736353612
chr2A_732438448	chr2A	732438448	740511356	736628422
chr2A_732446782	chr2A	732446782	741233612	736759409
chr2A_735379297	chr2A	735379297	741353399	736892554
chr2A_735935107	chr2A	735935107	741437133	737201020
chr2A_735935283	chr2A	735935283	741540326	739924311
chr2A_735938841	chr2A	735938841	741722268	740321765
chr2A_736353612	chr2A	736353612	741950241	740510513
chr2A_736628422	chr2A	736628422	743504679	740511356
chr2A_736759409	chr2A	736759409	743587504	741233612
chr2A_736892554	chr2A	736892554	743671525	741353399
chr2A_737201020	chr2A	737201020	743673594	741437133
chr2A_739924311	chr2A	739924311	743673982	741540326
chr2A_740321765	chr2A	740321765	743893435	741722268
chr2A_740510513	chr2A	740510513	744018165	741950241
chr2A_740511356	chr2A	740511356	744476931	743504679
chr2A_741233612	chr2A	741233612	745266846	743587504
chr2A_741353399	chr2A	741353399	745751781	743671525
chr2A_741437133	chr2A	741437133	745882141	743673594
chr2A_741540326	chr2A	741540326	747915048	743673982
chr2A_741722268	chr2A	741722268	748306380	743893435
chr2A_741950241	chr2A	741950241	748450415	744018165
chr2A_743504679	chr2A	743504679	748648912	744476931
chr2A_743587504	chr2A	743587504	748648987	745266846
chr2A_743671525	chr2A	743671525	748692893	745751781
chr2A_743673594	chr2A	743673594	748713374	745882141
chr2A_743673982	chr2A	743673982	748713588	747915048
chr2A_743893435	chr2A	743893435	749451846	748306380
chr2A_744018165	chr2A	744018165	749517573	748450415
chr2A_744476931	chr2A	744476931	750934148	748648912
chr2A_745266846	chr2A	745266846	750951582	748648987
chr2A_745751781	chr2A	745751781	751056192	748692893
chr2A_745882141	chr2A	745882141	752582764	748713374
chr2A_747915048	chr2A	747915048	752583323	748713588
chr2A_748306380	chr2A	748306380	754488510	749451846
chr2A_748450415	chr2A	748450415	754513715	749517573
chr2A_748648912	chr2A	748648912	754517291	750934148
chr2A_748648987	chr2A	748648987	754518804	750951582
chr2A_748692893	chr2A	748692893	754875670	751056192
chr2A_748713374	chr2A	748713374	755032715	752582764
chr2A_748713588	chr2A	748713588	755033949	752583323
chr2A_749451846	chr2A	749451846	755035657	754488510
chr2A_749517573	chr2A	749517573	755064450	754513715
chr2A_750934148	chr2A	750934148	755064814	754517291
chr2A_750951582	chr2A	750951582	755193052	754518804
chr2A_751056192	chr2A	751056192	755268174	754875670
chr2A_752582764	chr2A	752582764	755268775	755032715
chr2A_752583323	chr2A	752583323	755269027	755033949
chr2A_754488510	chr2A	754488510	755270001	755035657
chr2A_754513715	chr2A	754513715	755630690	755064450
chr2A_754517291	chr2A	754517291	755635194	755064814
chr2A_754518804	chr2A	754518804	756812605	755193052
chr2A_754875670	chr2A	754875670	757558418	755268174
chr2A_755032715	chr2A	755032715	757558568	755268775
chr2A_755033949	chr2A	755033949	757621502	755269027
chr2A_755035657	chr2A	755035657	757716101	755270001
chr2A_755064450	chr2A	755064450	757716462	755630690
chr2A_755064814	chr2A	755064814	757731523	755635194
chr2A_755193052	chr2A	755193052	758978663	756812605
chr2A_755268174	chr2A	755268174	759047804	757558418
chr2A_755268775	chr2A	755268775	759510498	757558568
chr2A_755269027	chr2A	755269027	759800800	757621502
chr2A_755270001	chr2A	755270001	760419962	757716101
chr2A_755630690	chr2A	755630690	761024394	757716462
chr2A_755635194	chr2A	755635194	761818215	757731523
chr2A_756812605	chr2A	756812605	761894150	758978663
chr2A_757558418	chr2A	757558418	762387074	759047804
chr2A_757558568	chr2A	757558568	762397596	759510498
chr2A_757621502	chr2A	757621502	762499529	759800800
chr2A_757716101	chr2A	757716101	762502873	760419962
chr2A_757716462	chr2A	757716462	762896834	761024394
chr2A_757731523	chr2A	757731523	766288939	761818215
chr2A_758978663	chr2A	758978663	766332591	761894150
chr2A_759047804	chr2A	759047804	766332672	762387074
chr2A_759510498	chr2A	759510498	767210763	762397596
chr2A_759800800	chr2A	759800800	768199925	762499529
chr2A_760419962	chr2A	760419962	768201813	762502873
chr2A_761024394	chr2A	761024394	768202307	762896834
chr2A_761818215	chr2A	761818215	768562536	766288939
chr2A_761894150	chr2A	761894150	768563674	766332591
chr2A_762387074	chr2A	762387074	768563743	766332672
chr2A_762397596	chr2A	762397596	768804948	767210763
chr2A_762499529	chr2A	762499529	769081429	768199925
chr2A_762502873	chr2A	762502873	769281401	768201813
chr2A_762896834	chr2A	762896834	769298445	768202307
chr2A_766288939	chr2A	766288939	769298595	768562536
chr2A_766332591	chr2A	766332591	769622484	768563674
chr2A_766332672	chr2A	766332672	770485712	768563743
chr2A_767210763	chr2A	767210763	770496662	768804948
chr2A_768199925	chr2A	768199925	770496904	769081429
chr2A_768201813	chr2A	768201813	770498241	769281401
chr2A_768202307	chr2A	768202307	770719907	769298445
chr2A_768562536	chr2A	768562536	771293770	769298595
chr2A_768563674	chr2A	768563674	771308796	769622484
chr2A_768563743	chr2A	768563743	772362277	770485712
chr2A_768804948	chr2A	768804948	772362408	770496662
chr2A_769081429	chr2A	769081429	772362477	770496904
chr2A_769281401	chr2A	769281401	773045061	770498241
chr2A_769298445	chr2A	769298445	773213917	770719907
chr2A_769298595	chr2A	769298595	773904017	771293770
chr2A_769622484	chr2A	769622484	773963558	771308796
chr2A_770485712	chr2A	770485712	774256858	772362277
chr2A_770496662	chr2A	770496662	774258194	772362408
chr2A_770496904	chr2A	770496904	774258266	772362477
chr2A_770498241	chr2A	770498241	774279062	773045061
chr2A_770719907	chr2A	770719907	774519840	773213917
chr2A_771293770	chr2A	771293770	774521198	773904017
chr2A_771308796	chr2A	771308796	774521269	773963558
chr2A_772362277	chr2A	772362277	774521882	774256858
chr2A_772362408	chr2A	772362408	774797124	774258194
chr2A_772362477	chr2A	772362477	774800004	774258266
chr2A_773045061	chr2A	773045061	774812515	774279062
chr2A_773213917	chr2A	773213917	774975899	774519840
chr2B_968436	chr2B	968436	6711188	5322187	0.0884556
chr2B_970362	chr2B	970362	6714019	5322310	0.088469
chr2B_1343035	chr2B	1343035	6714163	5322346	0.089952
chr2B_2317070	chr2B	2317070	7136029	5332482	0.089952
chr2B_2549468	chr2B	2549468	7384263	5376002	0.089952
chr2B_2559456	chr2B	2559456	7492031	5434398	0.089952
chr2B_2602178	chr2B	2602178	9533722	6710309	0.089952
chr2B_5322187	chr2B	5322187	9970795	6711188	0.089952
chr2B_5322310	chr2B	5322310	10002123	6714019	0.089952
chr2B_5322346	chr2B	5322346	10002226	6714163	0.089952
chr2B_5332482	chr2B	5332482	10002927	7136029	0.089952
chr2B_5376002	chr2B	5376002	10003215	7384263	0.089952
chr2B_5434398	chr2B	5434398	10250190	7492031	0.089952
chr2B_6710309	chr2B	6710309	10351246	9533722	0.089952	1.57271
chr2B_6711188	chr2B	6711188	10353390	9970795	0.089952	1.60995
chr2B_6714019	chr2B	6714019	10451025	10002123	0.091435	1.69134
chr2B_6714163	chr2B	6714163	10451351	10002226	0.098734	1.75873
chr2B_7136029	chr2B	7136029	10451636	10002927	0.108783	1.83838
chr2B_7384263	chr2B	7384263	12132227	10003215	0.121777	1.98074
chr2B_7492031	chr2B	7492031	13011332	10250190	0.120299	1.98026
chr2B_9533722	chr2B	9533722	13011758	10351246	0.118406	1.95232
chr2B_9970795	chr2B	9970795	13768114	10353390	0.108813	1.97183
chr2B_10002123	chr2B	10002123	15068093	10451025	0.102784	1.8853
chr2B_10002226	chr2B	10002226	15642744	10451351	0.102842	1.95339
chr2B_10002927	chr2B	10002927	15643691	10451636	0.0969921	1.88485
chr2B_10003215	chr2B	10003215	15686970	12132227	0.0965533	1.89051
chr2B_10250190	chr2B	10250190	15713309	13011332	0.0979663	1.82055
chr2B_10351246	chr2B	10351246	16183469	13011758	0.0902322	1.72293
chr2B_10353390	chr2B	10353390	16183811	13768114	0.0887961	1.6256
chr2B_10451025	chr2B	10451025	16184746	15068093	0.0887961	1.58155
chr2B_10451351	chr2B	10451351	16185159	15642744	0.0873601	1.55385
chr2B_10451636	chr2B	10451636	16185286	15643691	0.0915231	1.55385
chr2B_12132227	chr2B	12132227	16236236	15686970	0.092936	1.55385
chr2B_13011332	chr2B	13011332	16464631	15713309	0.0913181	1.55385
chr2B_13011758	chr2B	13011758	16952672	16183469	0.0897001	1.55385
chr2B_13768114	chr2B	13768114	16956623	16183811	0.094636	1.55385
chr2B_15068093	chr2B	15068093	17450392	16184746	0.0958843	1.55385
chr2B_15642744	chr2B	15642744	17451296	16185159	0.097368	1.55385
chr2B_15643691	chr2B	15643691	17718124	16185286	0.101856	1.55385
chr2B_15686970	chr2B	15686970	17825470	16236236	0.10901	1.55385
chr2B_15713309	chr2B	15713309	18059013	16464631	0.113994	1.55385
chr2B_16183469	chr2B	16183469	18698120	16952672	0.102157	1.55385
chr2B_16183811	chr2B	16183811	19023444	16956623	0.100889	1.52616
chr2B_16184746	chr2B	16184746	19241577	17450392	0.0912719	1.53132
chr2B_16185159	chr2B	16185159	20042897	17451296	0.0918992	1.53132
chr2B_16185286	chr2B	16185286	21589974	17718124		1.53132
chr2B_16236236	chr2B	16236236	21592117	17825470		1.53132
chr2B_16464631	chr2B	16464631	21617081	18059013		1.53649
chr2B_16952672	chr2B	16952672	21629323	18698120		1.62184
chr2B_16956623	chr2B	16956623	21629539	19023444		1.62095
chr2B_17450392	chr2B	17450392	22398197	19241577		1.62865
chr2B_17451296	chr2B	17451296	22715736	20042897
chr2B_17718124	chr2B	17718124	22726402	21589974
chr2B_17825470	chr2B	17825470	22726872	21592117
chr2B_18059013	chr2B	18059013	23313695	21617081
chr2B_18698120	chr2B	18698120	23322150	21629323
chr2B_19023444	chr2B	19023444	23873680	21629539
chr2B_19241577	chr2B	19241577	24308711	22398197
chr2B_20042897	chr2B	20042897	24678860	22715736
chr2B_21589974	chr2B	21589974	24748497	22726402
chr2B_21592117	chr2B	21592117	24755397	22726872
chr2B_21617081	chr2B	21617081	24867996	23313695
chr2B_21629323	chr2B	21629323	25049698	23322150
chr2B_21629539	chr2B	21629539	25099782	23873680
chr2B_22398197	chr2B	22398197	26412880	24308711
chr2B_22715736	chr2B	22715736	27924349	24678860
chr2B_22726402	chr2B	22726402	27924434	24748497
chr2B_22726872	chr2B	22726872	27926093	24755397
chr2B_23313695	chr2B	23313695	27930744	24867996						1.22074
chr2B_23322150	chr2B	23322150	27931221	25049698						1.2292
chr2B_23873680	chr2B	23873680	28545268	25099782						1.22944
chr2B_24308711	chr2B	24308711	28591320	26412880						1.23455
chr2B_24678860	chr2B	24678860	28593511	27924349						1.24502
chr2B_24748497	chr2B	24748497	28602110	27924434						1.24765
chr2B_24755397	chr2B	24755397	28602136	27926093						1.23006
chr2B_24867996	chr2B	24867996	28723300	27930744						1.22832
chr2B_25049698	chr2B	25049698	29328008	27931221				1.21471		1.25776
chr2B_25099782	chr2B	25099782	30117008	28545268				1.22052		1.23127
chr2B_26412880	chr2B	26412880	30118439	28591320				1.22557
chr2B_27924349	chr2B	27924349	30119414	28593511				1.21124
chr2B_27924434	chr2B	27924434	31228721	28602110
chr2B_27926093	chr2B	27926093	31661087	28602136
chr2B_27930744	chr2B	27930744	43011794	28723300
chr2B_27931221	chr2B	27931221	48100231	29328008
chr2B_28545268	chr2B	28545268	49108770	30117008
chr2B_28591320	chr2B	28591320	52362179	30118439
chr2B_28593511	chr2B	28593511	52565012	30119414
chr2B_28602110	chr2B	28602110	54189998	31228721
chr2B_28602136	chr2B	28602136	56659272	31661087
chr2B_28723300	chr2B	28723300	57179029	43011794
chr2B_29328008	chr2B	29328008	57179598	48100231
chr2B_30117008	chr2B	30117008	58435021	49108770
chr2B_30118439	chr2B	30118439	60239434	52362179
chr2B_30119414	chr2B	30119414	60357051	52565012
chr2B_31228721	chr2B	31228721	60522363	54189998
chr2B_31661087	chr2B	31661087	60537566	56659272
chr2B_43011794	chr2B	43011794	66715790	57179029
chr2B_48100231	chr2B	48100231	66732126	57179598
chr2B_49108770	chr2B	49108770	66732138	58435021
chr2B_52362179	chr2B	52362179	66943451	60239434
chr2B_52565012	chr2B	52565012	66998539	60357051
chr2B_54189998	chr2B	54189998	66998785	60522363
chr2B_56659272	chr2B	56659272	67893524	60537566
chr2B_57179029	chr2B	57179029	68319204	66715790
chr2B_57179598	chr2B	57179598	69871523	66732126
chr2B_58435021	chr2B	58435021	69891689	66732138
chr2B_60239434	chr2B	60239434	69894780	66943451
chr2B_60357051	chr2B	60357051	70046095	66998539
chr2B_60522363	chr2B	60522363	70255282	66998785
chr2B_60537566	chr2B	60537566	70603409	67893524
chr2B_66715790	chr2B	66715790	70746740	68319204
chr2B_66732126	chr2B	66732126	70924089	69871523
chr2B_66732138	chr2B	66732138	70988857	69891689
chr2B_66943451	chr2B	66943451	70992930	69894780
chr2B_66998539	chr2B	66998539	71228784	70046095
chr2B_66998785	chr2B	66998785	72717390	70255282
chr2B_67893524	chr2B	67893524	73944316	70603409
chr2B_68319204	chr2B	68319204	74518609	70746740
chr2B_69871523	chr2B	69871523	74519505	70924089
chr2B_69891689	chr2B	69891689	74998046	70988857
chr2B_69894780	chr2B	69894780	75590077	70992930
chr2B_70046095	chr2B	70046095	77297548	71228784
chr2B_70255282	chr2B	70255282	77386049	72717390
chr2B_70603409	chr2B	70603409	78566130	73944316
chr2B_70746740	chr2B	70746740	78566240	74518609
chr2B_70924089	chr2B	70924089	78566244	74519505
chr2B_70988857	chr2B	70988857	79053860	74998046
chr2B_70992930	chr2B	70992930	79530963	75590077
chr2B_71228784	chr2B	71228784	81969358	77297548
chr2B_72717390	chr2B	72717390	88021843	77386049
chr2B_73944316	chr2B	73944316	88023546	78566130
chr2B_74518609	chr2B	74518609	91076191	78566240
chr2B_74519505	chr2B	74519505	91643499	78566244
chr2B_74998046	chr2B	74998046	91866414	79053860
chr2B_75590077	chr2B	75590077	92155437	79530963
chr2B_77297548	chr2B	77297548	92155931	81969358
chr2B_77386049	chr2B	77386049	92155969	88021843
chr2B_78566130	chr2B	78566130	92439025	88023546
chr2B_78566240	chr2B	78566240	92440134	91076191
chr2B_78566244	chr2B	78566244	92440205	91643499
chr2B_79053860	chr2B	79053860	93597821	91866414							0.0262577
chr2B_79530963	chr2B	79530963	93727201	92155437							0.0258641
chr2B_81969358	chr2B	81969358	93743412	92155931							0.0286085
chr2B_88021843	chr2B	88021843	93743896	92155969							0.0306408
chr2B_88023546	chr2B	88023546	94304234	92439025							0.0314808
chr2B_91076191	chr2B	91076191	94304774	92440134							0.033602
chr2B_91643499	chr2B	91643499	94789277	92440205							0.0384943
chr2B_91866414	chr2B	91866414	94796141	93597821							0.0454167
chr2B_92155437	chr2B	92155437	95573712	93727201							0.0499537
chr2B_92155931	chr2B	92155931	97257899	93743412							0.0522038
chr2B_92155969	chr2B	92155969	97938305	93743896							0.0507282
chr2B_92439025	chr2B	92439025	98206827	94304234							0.0505788
chr2B_92440134	chr2B	92440134	98763279	94304774							0.0516651
chr2B_92440205	chr2B	92440205	99195686	94789277							0.058243
chr2B_93597821	chr2B	93597821	99226728	94796141							0.0651689
chr2B_93727201	chr2B	93727201	99776941	95573712							0.0675118
chr2B_93743412	chr2B	93743412	100536487	97257899							0.0755525
chr2B_93743896	chr2B	93743896	100543452	97938305							0.0783413
chr2B_94304234	chr2B	94304234	100760825	98206827							0.0762515
chr2B_94304774	chr2B	94304774	101946249	98763279							0.0836565
chr2B_94789277	chr2B	94789277	101946371	99195686							0.0869635
chr2B_94796141	chr2B	94796141	104153490	99226728							0.0888164
chr2B_95573712	chr2B	95573712	104335372	99776941							0.0825498
chr2B_97257899	chr2B	97257899	104335888	100536487	0.0983301						0.0780098
chr2B_97938305	chr2B	97938305	104336022	100543452	0.103811						0.0787979
chr2B_98206827	chr2B	98206827	105163058	100760825	0.107079						0.0827527
chr2B_98763279	chr2B	98763279	105446533	101946249	0.10994						0.081608
chr2B_99195686	chr2B	99195686	105446808	101946371	0.111694						0.0848296
chr2B_99226728	chr2B	99226728	105706705	104153490	0.108385						0.076901
chr2B_99776941	chr2B	99776941	105706975	104335372	0.102269						0.0760343
chr2B_100536487	chr2B	100536487	105765547	104335888	0.093828						0.0754804
chr2B_100543452	chr2B	100543452	105765646	104336022	0.0879746						0.0721398
chr2B_100760825	chr2B	100760825	107974371	105163058	0.0929209						0.0667226
chr2B_101946249	chr2B	101946249	109386560	105446533	0.0949716						0.0667207
chr2B_101946371	chr2B	101946371	110377728	105446808	0.0992167						0.0581664
chr2B_104153490	chr2B	104153490	114097473	105706705	0.0989188						0.052812
chr2B_104335372	chr2B	104335372	117172281	105706975	0.0943514						0.0445704
chr2B_104335888	chr2B	104335888	117512505	105765547	0.0954359						0.0444482
chr2B_104336022	chr2B	104336022	121779447	105765646							0.0415801
chr2B_105163058	chr2B	105163058	122153631	107974371							0.0360859
chr2B_105446533	chr2B	105446533	126073226	109386560							0.029888
chr2B_105446808	chr2B	105446808	130360251	110377728							0.0298244
chr2B_105706705	chr2B	105706705	130852667	114097473
chr2B_105706975	chr2B	105706975	130864536	117172281
chr2B_105765547	chr2B	105765547	131802077	117512505
chr2B_105765646	chr2B	105765646	132297014	121779447
chr2B_107974371	chr2B	107974371	132304210	122153631
chr2B_109386560	chr2B	109386560	132989046	126073226
chr2B_110377728	chr2B	110377728	133392005	130360251
chr2B_114097473	chr2B	114097473	133392334	130852667
chr2B_117172281	chr2B	117172281	134632326	130864536
chr2B_117512505	chr2B	117512505	134636732	131802077
chr2B_121779447	chr2B	121779447	134636839	132297014
chr2B_122153631	chr2B	122153631	134759035	132304210
chr2B_126073226	chr2B	126073226	134781721	132989046
chr2B_130360251	chr2B	130360251	135331750	133392005
chr2B_130852667	chr2B	130852667	135800562	133392334
chr2B_130864536	chr2B	130864536	135803230	134632326
chr2B_131802077	chr2B	131802077	135825083	134636732
chr2B_132297014	chr2B	132297014	135830179	134636839
chr2B_132304210	chr2B	132304210	136259040	134759035
chr2B_132989046	chr2B	132989046	136454572	134781721
chr2B_133392005	chr2B	133392005	136455973	135331750
chr2B_133392334	chr2B	133392334	137070317	135800562
chr2B_134632326	chr2B	134632326	137070332	135803230
chr2B_134636732	chr2B	134636732	139167812	135825083
chr2B_134636839	chr2B	134636839	139168873	135830179
chr2B_134759035	chr2B	134759035	139171337	136259040
chr2B_134781721	chr2B	134781721	139677262	136454572
chr2B_135331750	chr2B	135331750	139691568	136455973
chr2B_135800562	chr2B	135800562	139850104	137070317
chr2B_135803230	chr2B	135803230	140531473	137070332
chr2B_135825083	chr2B	135825083	142767918	139167812
chr2B_135830179	chr2B	135830179	143389886	139168873
chr2B_136259040	chr2B	136259040	143567984	139171337
chr2B_136454572	chr2B	136454572	145633412	139677262
chr2B_136455973	chr2B	136455973	146339548	139691568
chr2B_137070317	chr2B	137070317	146771742	139850104
chr2B_137070332	chr2B	137070332	147897356	140531473
chr2B_139167812	chr2B	139167812	147897936	142767918
chr2B_139168873	chr2B	139168873	148210147	143389886
chr2B_139171337	chr2B	139171337	149272785	143567984
chr2B_139677262	chr2B	139677262	149273740	145633412
chr2B_139691568	chr2B	139691568	149956333	146339548
chr2B_139850104	chr2B	139850104	151687791	146771742
chr2B_140531473	chr2B	140531473	152194168	147897356
chr2B_142767918	chr2B	142767918	152197671	147897936
chr2B_143389886	chr2B	143389886	152341963	148210147
chr2B_143567984	chr2B	143567984	153482466	149272785
chr2B_145633412	chr2B	145633412	154964762	149273740
chr2B_146339548	chr2B	146339548	155693057	149956333
chr2B_146771742	chr2B	146771742	156604295	151687791
chr2B_147897356	chr2B	147897356	156604342	152194168
chr2B_147897936	chr2B	147897936	156652240	152197671
chr2B_148210147	chr2B	148210147	156656987	152341963
chr2B_149272785	chr2B	149272785	156657344	153482466
chr2B_149273740	chr2B	149273740	157385360	154964762
chr2B_149956333	chr2B	149956333	157582443	155693057
chr2B_151687791	chr2B	151687791	157605483	156604295
chr2B_152194168	chr2B	152194168	157605562	156604342
chr2B_152197671	chr2B	152197671	157850144	156652240
chr2B_152341963	chr2B	152341963	158793914	156656987
chr2B_153482466	chr2B	153482466	158794239	156657344
chr2B_154964762	chr2B	154964762	162618766	157385360
chr2B_155693057	chr2B	155693057	162619094	157582443
chr2B_156604295	chr2B	156604295	163523080	157605483
chr2B_156604342	chr2B	156604342	163705342	157605562
chr2B_156652240	chr2B	156652240	174375361	157850144
chr2B_156656987	chr2B	156656987	177446019	158793914
chr2B_156657344	chr2B	156657344	178664774	158794239
chr2B_157385360	chr2B	157385360	178664964	162618766
chr2B_157582443	chr2B	157582443	179611676	162619094
chr2B_157605483	chr2B	157605483	180005688	163523080
chr2B_157605562	chr2B	157605562	197538326	163705342
chr2B_157850144	chr2B	157850144	198190181	174375361
chr2B_158793914	chr2B	158793914	200226086	177446019
chr2B_158794239	chr2B	158794239	200634078	178664774
chr2B_162618766	chr2B	162618766	203741898	178664964
chr2B_162619094	chr2B	162619094	204320468	179611676
chr2B_163523080	chr2B	163523080	205216334	180005688
chr2B_163705342	chr2B	163705342	205399193	197538326
chr2B_174375361	chr2B	174375361	205586414	198190181
chr2B_177446019	chr2B	177446019	205788993	200226086
chr2B_178664774	chr2B	178664774	205979550	200634078
chr2B_178664964	chr2B	178664964	207429308	203741898
chr2B_179611676	chr2B	179611676	210713564	204320468
chr2B_180005688	chr2B	180005688	211584975	205216334
chr2B_197538326	chr2B	197538326	211976470	205399193							0.0283814
chr2B_198190181	chr2B	198190181	212526795	205586414							0.0333382	1.37149
chr2B_200226086	chr2B	200226086	216021456	205788993							0.0338317	1.41119
chr2B_200634078	chr2B	200634078	217012847	205979550							0.033819	1.44501
chr2B_203741898	chr2B	203741898	222163531	207429308							0.0340246	1.48082
chr2B_204320468	chr2B	204320468	228514060	210713564	0.139698	2.07103					0.0361022	1.54567
chr2B_205216334	chr2B	205216334	228514751	211584975	0.132991	2.0104					0.0380976	1.5957
chr2B_205399193	chr2B	205399193	233841572	211976470	0.125025	1.95607					0.0396311	1.65304
chr2B_205586414	chr2B	205586414	234524229	212526795	0.124864	1.97497					0.0447669	1.71478
chr2B_205788993	chr2B	205788993	234725322	216021456	0.109026	1.85929					0.0505233	1.81125
chr2B_205979550	chr2B	205979550	234725810	217012847	0.0931875	1.74361					0.0552719	1.89034
chr2B_207429308	chr2B	207429308	238229658	222163531	0.0931875	1.74361					0.0552638	1.87001
chr2B_210713564	chr2B	210713564	244065439	228514060	0.0951804	1.69628					0.0519933	1.75344
chr2B_211584975	chr2B	211584975	245063369	228514751		1.61541					0.0470699	1.63002
chr2B_211976470	chr2B	211976470	314134282	233841572		1.53454					0.0427766	1.537
chr2B_212526795	chr2B	212526795	315431867	234524229							0.0362522	1.45286
chr2B_216021456	chr2B	216021456	349241839	234725322							0.0312746	1.36696
chr2B_217012847	chr2B	217012847	374738620	234725810							0.0314445	1.31985
chr2B_222163531	chr2B	222163531	376093270	238229658							0.0338015
chr2B_228514060	chr2B	228514060	377518727	244065439							0.0350206
chr2B_228514751	chr2B	228514751	377519595	245063369							0.0346392
chr2B_233841572	chr2B	233841572	383874734	314134282							0.0346913
chr2B_234524229	chr2B	234524229	386341930	315431867							0.0352053
chr2B_234725322	chr2B	234725322	388518456	349241839							0.031356
chr2B_234725810	chr2B	234725810	390872842	374738620							0.0279968
chr2B_238229658	chr2B	238229658	402338033	376093270							0.0279351
chr2B_244065439	chr2B	244065439	404187781	377518727							0.0278734
chr2B_245063369	chr2B	245063369	406957589	377519595							0.0270767
chr2B_314134282	chr2B	314134282	410232024	383874734							0.0280564
chr2B_315431867	chr2B	315431867	410818534	386341930							0.0289405
chr2B_349241839	chr2B	349241839	415846257	388518456							0.0315211
chr2B_374738620	chr2B	374738620	417050542	390872842							0.0335558
chr2B_376093270	chr2B	376093270	418507471	402338033							0.0357266
chr2B_377518727	chr2B	377518727	434119617	404187781							0.0362167
chr2B_377519595	chr2B	377519595	438472762	406957589							0.0371964
chr2B_383874734	chr2B	383874734	438942844	410232024							0.0376864
chr2B_386341930	chr2B	386341930	439382386	410818534							0.0381765
chr2B_388518456	chr2B	388518456	440446211	415846257							0.0386666
chr2B_390872842	chr2B	390872842	446141376	417050542							0.0369792
chr2B_402338033	chr2B	402338033	448095287	418507471							0.0343985
chr2B_404187781	chr2B	404187781	448269162	434119617							0.0331371
chr2B_406957589	chr2B	406957589	468493223	438472762							0.0305106
chr2B_410232024	chr2B	410232024	468656513	438942844							0.0291608
chr2B_410818534	chr2B	410818534	484287168	439382386							0.0293363
chr2B_415846257	chr2B	415846257	485986063	440446211							0.0281586
chr2B_417050542	chr2B	417050542	485987743	446141376							0.0258081
chr2B_418507471	chr2B	418507471	486373109	448095287							0.0276856
chr2B_434119617	chr2B	434119617	502370029	448269162							0.0254868
chr2B_438472762	chr2B	438472762	502370986	468493223
chr2B_438942844	chr2B	438942844	502753342	468656513
chr2B_439382386	chr2B	439382386	512068659	484287168
chr2B_440446211	chr2B	440446211	516035012	485986063
chr2B_446141376	chr2B	446141376	519703227	485987743								1.31622
chr2B_448095287	chr2B	448095287	520921492	486373109								1.30215
chr2B_448269162	chr2B	448269162	520921818	502370029								1.29584
chr2B_468493223	chr2B	468493223	520921934	502370986								1.32562
chr2B_468656513	chr2B	468656513	521125120	502753342								1.3224
chr2B_484287168	chr2B	484287168	521132277	512068659								1.30615
chr2B_485986063	chr2B	485986063	521399218	516035012
chr2B_485987743	chr2B	485987743	521901970	519703227
chr2B_486373109	chr2B	486373109	521954141	520921492
chr2B_502370029	chr2B	502370029	522571297	520921818
chr2B_502370986	chr2B	502370986	523912377	520921934
chr2B_502753342	chr2B	502753342	530955307	521125120
chr2B_512068659	chr2B	512068659	531192333	521132277
chr2B_516035012	chr2B	516035012	531297715	521399218
chr2B_519703227	chr2B	519703227	531460205	521901970		1.62956
chr2B_520921492	chr2B	520921492	531460507	521954141		1.64427
chr2B_520921818	chr2B	520921818	532559858	522571297		1.58805
chr2B_520921934	chr2B	520921934	532578730	523912377		1.53183
chr2B_521125120	chr2B	521125120	534855765	530955307
chr2B_521132277	chr2B	521132277	535623477	531192333
chr2B_521399218	chr2B	521399218	536990918	531297715
chr2B_521901970	chr2B	521901970	544739364	531460205
chr2B_521954141	chr2B	521954141	545767463	531460507
chr2B_522571297	chr2B	522571297	549127657	532559858
chr2B_523912377	chr2B	523912377	553730788	532578730
chr2B_530955307	chr2B	530955307	560833066	534855765
chr2B_531192333	chr2B	531192333	561456957	535623477							0.0260482
chr2B_531297715	chr2B	531297715	561892079	536990918							0.026926	1.2957
chr2B_531460205	chr2B	531460205	575115847	544739364							0.0267879
chr2B_531460507	chr2B	531460507	575115865	545767463							0.0273024
chr2B_532559858	chr2B	532559858	576348992	549127657	0.0901998	1.56456					0.0272922
chr2B_532578730	chr2B	532578730	576573995	553730788	0.0950381	1.66743					0.0272795
chr2B_534855765	chr2B	534855765	582387582	560833066	0.109676	1.79808					0.0271618
chr2B_535623477	chr2B	535623477	582511413	561456957	0.114514	1.90094					0.0271576
chr2B_536990918	chr2B	536990918	583864513	561892079	0.118	1.96058					0.0295303	1.30487
chr2B_544739364	chr2B	544739364	584138437	575115847	0.107665	1.86007					0.0314767	1.33292
chr2B_545767463	chr2B	545767463	584626835	575115865	0.110397	1.85732					0.028881	1.3244
chr2B_549127657	chr2B	549127657	584668744	576348992	0.112128	1.85926					0.0262381	1.31434
chr2B_553730788	chr2B	553730788	591886239	576573995	0.12663	1.99061						1.29225
chr2B_560833066	chr2B	560833066	592428260	582387582	0.123366	2.03985
chr2B_561456957	chr2B	561456957	594970764	582511413	0.124573	2.02933
chr2B_561892079	chr2B	561892079	594972084	583864513	0.124514	2.03036
chr2B_575115847	chr2B	575115847	596002114	584138437	0.12728	2.01345
chr2B_575115865	chr2B	575115865	598147574	584626835	0.106766	1.83248
chr2B_576348992	chr2B	576348992	598426660	584668744	0.101829	1.73054
chr2B_576573995	chr2B	576573995	601018578	591886239		1.55217
chr2B_582387582	chr2B	582387582	601516330	592428260		1.60508						1.29226
chr2B_582511413	chr2B	582511413	601518044	594970764		1.60508						1.30129
chr2B_583864513	chr2B	583864513	601518390	594972084		1.60508					0.0254772	1.31812
chr2B_584138437	chr2B	584138437	602075884	596002114		1.60508						1.29082
chr2B_584626835	chr2B	584626835	604226259	598147574	0.0925384	1.65798						1.28926
chr2B_584668744	chr2B	584668744	604684022	598426660	0.0927718	1.66149						1.29327
chr2B_591886239	chr2B	591886239	605192603	601018578	0.107684	1.82264						1.29327
chr2B_592428260	chr2B	592428260	605617441	601516330	0.090623	1.69552						1.29729
chr2B_594970764	chr2B	594970764	605619050	601518044	0.107353	1.81283						1.31352
chr2B_594972084	chr2B	594972084	605619360	601518390	0.107377	1.81543						1.30748
chr2B_596002114	chr2B	596002114	605645621	602075884	0.121078	1.98034						1.30147
chr2B_598147574	chr2B	598147574	605655132	604226259	0.121102	1.98294						1.29563
chr2B_598426660	chr2B	598426660	605840520	604684022	0.120405	2.01966						1.33208
chr2B_601018578	chr2B	601018578	606201416	605192603	0.134106	2.18458						1.32884
chr2B_601516330	chr2B	601516330	611281144	605617441	0.136455	2.18458						1.32955
chr2B_601518044	chr2B	601518044	617014015	605619050	0.137794	2.1951						1.34364
chr2B_601518390	chr2B	601518390	622205757	605619360	0.121425	2.07532						1.34762
chr2B_602075884	chr2B	602075884	622827590	605645621	0.121228	2.07628						1.33754
chr2B_604226259	chr2B	604226259	622831839	605655132	0.107631	1.91248						1.3252
chr2B_604684022	chr2B	604684022	623066102	605840520	0.093487	1.74154						1.30122
chr2B_605192603	chr2B	605192603	624379366	606201416	0.0920888	1.72928
chr2B_605617441	chr2B	605617441	624559419	611281144		1.55469
chr2B_605619050	chr2B	605619050	625413185	617014015		1.55335
chr2B_605619360	chr2B	605619360	625489128	622205757
chr2B_605645621	chr2B	605645621	625492401	622827590
chr2B_605655132	chr2B	605655132	626408466	622831839
chr2B_605840520	chr2B	605840520	626536520	623066102
chr2B_606201416	chr2B	606201416	626536920	624379366
chr2B_611281144	chr2B	611281144	626537053	624559419
[truncated: 4,974 more rows]
