# Supplementary material for: The Global Durum Wheat Panel (GDP): An International Platform to Identify and Exchange Beneficial Alleles
Source: Front Plant Sci. 2020 Dec 21;11:569905. doi: 10.3389/fpls.2020.569905 (PMC7779600; doi:10.3389/fpls.2020.569905)
Supplement: TABLE S1 — List of private companies, institutions, international organizations which contributed tetraploid wheat germplasm to the initial DWRC. [file Data_Sheet_2.ZIP › Supplementary Table S8_PSW Breeding groups.xlsx]

## Sheet: A.PSW Clusters_modern by breed 
Supplementary Table S8. PSWs for modern, between different breeding groups: A) list of clusters of PSWs between different breeding programs, with position on the Svevo reference genome, metrics detecting PSWs for each comparison, and the candidate gene; B) significant values for each metrics (Fst, DRI) for each SNP sliding window in each comparison.
Cluster name	Chr	Cluster Start	Cluster End	Cluster size	N° of comparisons	ITA-NAM	FRA-NAM	ICA-NAM	CYT-NAM	CYT-FRA	FRA-ICA	CYT-ICA	ICA-ITA	FRA-ITA	CYT-ITA	Candidate genes (np= not pertinent due to cluster size)	Cluster specificity
Cls-chr1A.1	chr1A	0	14660523	14660523	1							FST; DRI				Glu-A3	comparison specific
Cls-chr1A.2	chr1A	5862648	17056364	11193716	3						FST	FST	FST				ICA specific
Cls-chr1A.3	chr1A	15108082	52256054	37147972	6	FST	FST	FST	FST					FST; DRI	DRI
Cls-chr1A.4	chr1A	472593090	500491235	27898145	4	FST				DRI			DRI		DRI
Cls-chr1A.5	chr1A	518743849	531491048	12747199	2	FST		FST								T6P	NAM specific
Cls-chr1A.6	chr1A	530845269	545714873	14869604	2					DRI			DRI
Cls-chr1A.7	chr1A	539443676	564670156	25226480	2					DRI			DRI
Cls-chr1A.8	chr1A	567259902	585541041	18281139	4	FST		FST			FST; DRI			FST; DRI		ELF3-A1
Cls-chr1B.1	chr1B	2439995	19584293	17144298	3								DRI	FST; DRI	DRI
Cls-chr1B.2	chr1B	11183970	69519219	58335249	6			FST			FST; DRI	FST; DRI	FST	FST; DRI	FST; DRI
Cls-chr1B.3	chr1B	311051937	326383268	15331331	2									DRI	DRI		ITA specific
Cls-chr1B.4	chr1B	394558586	419592526	25033940	2				DRI			FST					CYT specific
Cls-chr1B.5	chr1B	444598414	478502328	33903914	2						FST; DRI		FST				ICA specific
Cls-chr1B.6	chr1B	487378001	526809658	39431657	1		FST; DRI										comparison specific
Cls-chr1B.7	chr1B	505687579	566368305	60680726	8	FST; DRI	FST; DRI	FST; DRI	FST	FST		FST	FST	FST
Cls-chr1B.8	chr1B	560493275	591172828	30679553	3	FST	FST	FST									NAM specific
Cls-chr1B.9	chr1B	572326329	591495780	19169451	2							DRI		DRI
Cls-chr1B.10	chr1B	632673750	658986212	26312462	8	FST		FST	FST	FST	FST; DRI	FST; DRI	FST	FST
Cls-chr1B.11	chr1B	648212681	671100774	22888093	6	DRI		DRI	FST; DRI	DRI		FST			FST
Cls-chr2A.1	chr2A	24510761	44882426	20371665	4				FST	FST				FST; DRI	FST	Ppd-A1
Cls-chr2A.2	chr2A	31864287	48636011	16771724	4	DRI		DRI		FST					FST	Ppd-A1
Cls-chr2A.3	chr2A	72411665	144757797	72346132	6	DRI			DRI	DRI		FST; DRI	FST		DRI	TaSus2-2A
Cls-chr2A.4	chr2A	121817238	211495422	89678184	2						DRI	DRI					ICA specific
Cls-chr2A.5	chr2A	135357797	314279879	178922082	3				FST		FST; DRI	DRI
Cls-chr2A.6	chr2A	212090728	680532863	468442135	9	FST	DRI	FST	FST; DRI	FST; DRI	FST; DRI	FST; DRI		DRI	FST; DRI	np
Cls-chr2A.7	chr2A	687838398	715067657	27229259	2			DRI					DRI				ICA specific
Cls-chr2A.8	chr2A	693522580	735253785	41731205	3	DRI	DRI	DRI									NAM specific
Cls-chr2A.9	chr2A	749817291	779675899	29858608	4	FST; DRI	FST; DRI	DRI	FST; DRI								NAM specific against all other groups
Cls-chr2B.1	chr2B	24023300	73019204	48995904	5	FST		FST			DRI	FST; DRI			DRI	Ppd-B1
Cls-chr2B.2	chr2B	66292930	96343499	30050569	2	FST		FST									NAM specific
Cls-chr2B.3	chr2B	72686049	97139025	24452976	2		FST	FST									NAM specific
Cls-chr2B.4	chr2B	101006975	135564536	34557561	2		FST	FST									NAM specific
Cls-chr2B.5	chr2B	105677728	144377262	38699534	6		FST; DRI		FST	FST	DRI			DRI	FST
Cls-chr2B.6	chr2B	138067918	179075361	41007443	5	FST	FST	FST	FST						FST	TaSus2-2B
Cls-chr2B.7	chr2B	199620468	239425810	39805342	2	DRI	FST; DRI										NAM specific
Cls-chr2B.8	chr2B	443569162	527271297	83702135	2	DRI		DRI									NAM specific
Cls-chr2B.9	chr2B	507368659	535892333	28523674	2			DRI					DRI				ICA specific
Cls-chr2B.10	chr2B	590270764	610355132	20084368	2							FST			FST		CYT specific
Cls-chr2B.11	chr2B	596318578	615981144	19662566	2		DRI							DRI			FRA specific
Cls-chr2B.12	chr2B	656829725	678806589	21976864	2							FST			FST		CYT specific
Cls-chr2B.13	chr2B	695441568	710151419	14709851	2	FST	FST										NAM specific
Cls-chr2B.14	chr2B	742102957	757415806	15312849	3				FST	FST	DRI
Cls-chr3A.1	chr3A	11281177	39140799	27859622	2					DRI		FST; DRI					CYT specific
Cls-chr3A.2	chr3A	27769904	61527945	33758041	3					DRI			DRI		DRI
Cls-chr3A.3	chr3A	512362404	562493565	50131161	3					FST		FST			FST		CYT specific
Cls-chr3A.4	chr3A	608760289	640729422	31969133	4					FST	FST			FST	FST
Cls-chr3A.5	chr3A	642222073	689681936	47459863	5	DRI				FST	FST; DRI		FST	FST
Cls-chr3A.6	chr3A	671705009	696261084	24556075	2								DRI	DRI			ITA specific
Cls-chr3A.7	chr3A	672906883	709503638	36596755	2								DRI		DRI		ITA specific
Cls-chr3A.8	chr3A	724805156	748309495	23504339	2		FST; DRI		DRI								NAM specific
Cls-chr3A.9	chr3A	728687955	751162554	22474599	2	DRI			DRI								NAM specific
Cls-chr3B.1	chr3B	0	26583690	26583690	5	FST				FST	FST		FST		FST
Cls-chr3B.2	chr3B	500659145	544096444	43437299	2								FST		FST		ITA specific
Cls-chr3B.3	chr3B	563930761	596900590	32969829	3						FST; DRI	FST; DRI			FST
Cls-chr3B.4	chr3B	588817050	664447529	75630479	5		DRI				DRI	FST; DRI	FST		FST
Cls-chr3B.5	chr3B	629354671	751647844	122293173	5				DRI	DRI		DRI		DRI	DRI
Cls-chr3B.6	chr3B	742217177	756356033	14138856	1								FST; DRI				comparison specific
Cls-chr3B.7	chr3B	781700362	807249891	25549529	5		DRI		DRI	DRI		DRI			DRI
Cls-chr3B.8	chr3B	784634194	822897157	38262963	6	DRI	DRI		DRI				DRI	DRI	DRI
Cls-chr3B.9	chr3B	822994938	839595718	16600780	3	DRI			DRI			FST
Cls-chr3B.10	chr3B	826290261	841143563	14853302	2	DRI								FST			ITA specific
Cls-chr4A.1	chr4A	100559723	496642323	396082600	2						DRI			FST; DRI		np	FRA specific
Cls-chr4A.2	chr4A	572420382	602505189	30084807	3								DRI	DRI	DRI	Rht-A1	ITA specific
Cls-chr4A.3	chr4A	604766118	625004464	20238346	2	DRI		DRI
Cls-chr4A.4	chr4A	631617818	689666183	58048365	4			FST			DRI	FST; DRI			DRI
Cls-chr4A.5	chr4A	687479506	708502311	21022805	1									FST; DRI			comparison specific
Cls-chr4A.6	chr4A	703325495	721761651	18436156	3							DRI		DRI	DRI
Cls-chr4B.1	chr4B	0	15775407	15775407	2									FST	FST		ITA specific
Cls-chr4B.2	chr4B	11760122	25710291	13950169	2							FST	FST				ICA specific
Cls-chr4B.3	chr4B	21692968	46270772	24577804	3	FST	FST						FST			Rht-B1
Cls-chr4B.4	chr4B	53098170	129406343	76308173	5	DRI		DRI	FST; DRI	FST; DRI					FST
Cls-chr4B.5	chr4B	555739452	572654960	16915508	2								DRI		DRI		ITA specific
Cls-chr4B.6	chr4B	578736264	612422454	33686190	3							FST		DRI	FST; DRI
Cls-chr4B.7	chr4B	633366741	647371901	14005160	2						DRI	DRI					ICA specific
Cls-chr4B.8	chr4B	649313478	673550746	24237268	5		DRI	FST; DRI	DRI				FST; DRI		FST; DRI
Cls-chr5A.1	chr5A	0	25451656	25451656	6	DRI		DRI	DRI	DRI			DRI		DRI
Cls-chr5A.2	chr5A	30007030	54101294	24094264	2					DRI					DRI		CYT specific
Cls-chr5A.3	chr5A	34831669	106109850	71278181	4	DRI	DRI						FST		FST
Cls-chr5A.4	chr5A	522344675	539804608	17459933	2							FST		FST
Cls-chr5A.5	chr5A	567827977	620403146	52575169	4			FST		FST	FST; DRI		FST
Cls-chr5A.6	chr5A	611003146	644474511	33471365	5	FST	FST	FST	FST					FST; DRI
Cls-chr5A.7	chr5A	652592904	671985432	19392528	3	DRI	FST; DRI	DRI									NAM specific
Cls-chr5B.1	chr5B	2539185	25450564	22911379	5					DRI	FST		FST; DRI	FST	DRI
Cls-chr5B.2	chr5B	287797647	397421137	109623490	2			DRI					DRI				ICA specific
Cls-chr5B.3	chr5B	411022770	460518188	49495418	2								DRI	DRI			ITA specific
Cls-chr5B.4	chr5B	496601254	529037512	32436258	2		DRI							FST; DRI			FRA specific
Cls-chr5B.5	chr5B	542697287	567376540	24679253	6	FST		FST	FST	FST	FST; DRI			FST; DRI		HMA3-B1	(FRA + NAM) vs (ICA + ITA + CYT)
Cls-chr5B.6	chr5B	593573541	609148870	15575329	2						FST		FST				ICA specific
Cls-chr5B.7	chr5B	609984229	637499664	27515435	4					DRI	FST		FST	FST
Cls-chr5B.8	chr5B	645650537	661989344	16338807	2								DRI	DRI			ITA specific
Cls-chr5B.9	chr5B	676552640	696390542	19837902	4	FST						FST	FST; DRI	FST; DRI
Cls-chr6A.1	chr6A	14361511	63701576	49340065	7	FST	FST	FST	FST	FST	FST; DRI			FST; DRI		Gli	(CYT + ITA + ICA) vs (NAM + FRA)
Cls-chr6A.2	chr6A	85059810	457346861	372287051	2							DRI			DRI	np
Cls-chr6A.3	chr6A	513742015	543201012	29458997	2						DRI		DRI				ICA specific
Cls-chr6A.4	chr6A	514903043	563308042	48404999	4			FST			FST; DRI	DRI		DRI
Cls-chr6A.5	chr6A	585246042	602994429	17748387	2	FST									DRI		ITA specific
Cls-chr6A.6	chr6A	596968836	607957826	10988990	2		DRI	DRI									NAM specific
Cls-chr6B.1	chr6B	11112715	27316678	16203963	1		FST; DRI										comparison specific
Cls-chr6B.2	chr6B	18852041	51856822	33004781	7	FST; DRI	DRI	DRI	FST; DRI	FST; DRI		FST		FST
Cls-chr6B.3	chr6B	144368623	162954212	18585589	2	FST								FST			ITA specific
Cls-chr6B.4	chr6B	161118851	200288125	39169274	2			DRI					DRI				ICA specific
Cls-chr6B.5	chr6B	206069627	300568513	94498886	2								DRI	DRI			ITA specific
Cls-chr6B.6	chr6B	533419607	627893581	94473974	5			FST	FST		FST; DRI	DRI	FST
Cls-chr6B.7	chr6B	651208730	686367417	35158687	6		FST; DRI	DRI	DRI				DRI	DRI	DRI		(NAM + ITA) vs (CYT + ICA + FRA)
Cls-chr7A.1	chr7A	12233911	25502307	13268396	2		DRI	DRI									NAM specific
Cls-chr7A.2	chr7A	16201013	29356281	13155268	4	DRI		DRI	DRI	DRI
Cls-chr7A.3	chr7A	25863270	54229009	28365739	4	DRI	DRI	DRI	DRI								NAM specific against all other groups
Cls-chr7A.4	chr7A	54919890	70788837	15868947	3		FST; DRI	DRI	DRI							VRN-A3
Cls-chr7A.5	chr7A	68882966	85563755	16680789	2							DRI			DRI	VRN-A3	CYT specific
Cls-chr7A.6	chr7A	152081700	193959747	41878047	2	DRI		DRI									NAM specific
Cls-chr7A.7	chr7A	264465008	433626431	169161423	2					DRI				FST			FRA specific
Cls-chr7A.8	chr7A	668353287	691047905	22694618	2	DRI		DRI
Cls-chr7A.9	chr7A	690998872	716552351	25553479	4				DRI	DRI		FST; DRI			FST; DRI		CYT specific against all other groups
Cls-chr7A.10	chr7A	707143410	731723042	24579632	4			DRI				FST	DRI		FST
Cls-chr7B.1	chr7B	248569	17868981	17620412	2					DRI					DRI	VRN-B3	CYT specific
Cls-chr7B.2	chr7B	41972878	108052881	66080003	3					DRI	FST			FST			FRA specific
Cls-chr7B.3	chr7B	104118492	142243824	38125332	3					FST	FST			FST			FRA specific
Cls-chr7B.4	chr7B	195006597	234047435	39040838	3					FST	FST			FST			FRA specific
Cls-chr7B.5	chr7B	200381519	360047618	159666099	3					FST	FST			FST			FRA specific
Cls-chr7B.6	chr7B	380944678	455853267	74908589	5			FST	FST	FST	FST			FST
Cls-chr7B.7	chr7B	467966616	519166518	51199902	3				FST	FST					FST		FRA specific
Cls-chr7B.8	chr7B	514890063	551766613	36876550	3				FST	FST				FST
Cls-chr7B.9	chr7B	564663282	598380629	33717347	6	FST; DRI	DRI	FST			FST; DRI	DRI	FST
Cls-chr7B.10	chr7B	581589301	602178687	20589386	2								FST		FST
Cls-chr7B.11	chr7B	677296959	701635661	24338702	7	DRI	FST; DRI	FST	FST		FST; DRI		FST		FST
Cls-chr7B.12	chr7B	713638746	726030286	12391540	2		DRI	DRI								Psy-B1	NAM specific

## Sheet: B. Indices by SNP windows
Supplementary Table S8. PSWs for modern, between different breeding groups: A) list of clusters of PSWs between different breeding programs, with position on the Svevo reference genome, metrics detecting PSWs for each comparison, and the candidate gene; B) significant values for each metrics (Fst, DRI) for each SNP sliding window in each comparison.
Index	Chr	win start pos	win end pos	win mid pos	FST CYT-FRA	DRI CYT-FRA	FST CYT-ICA	DRI CYT-ICA	FST CYT-ITA	DRI CYT-ITA	FST CYT-NAM	DRI CYT-NAM	FST FRA-ICA	DRI FRA-ICA	FST FRA-ITA	DRI FRA-ITA	FST FRA-NAM	DRI FRA-NAM	FST ICA-ITA	DRI ICA-ITA	FST ICA-NAM	DRI ICA-NAM	FST ITA-NAM	DRI ITA-NAM
chr1A_1097979	chr1A	1097979	3990547	1200810
chr1A_1101489	chr1A	1101489	4114852	3573426
chr1A_1104522	chr1A	1104522	4123895	3574024
chr1A_1104660	chr1A	1104660	4325032	3710660
chr1A_1158910	chr1A	1158910	4325856	3990018
chr1A_1161799	chr1A	1161799	4614159	3990174
chr1A_1176074	chr1A	1176074	4886172	3990250
chr1A_1200810	chr1A	1200810	4886378	3990547
chr1A_3573426	chr1A	3573426	6143508	4114852
chr1A_3574024	chr1A	3574024	7128035	4123895
chr1A_3710660	chr1A	3710660	7211241	4325032
chr1A_3990018	chr1A	3990018	7639755	4325856
chr1A_3990174	chr1A	3990174	7985865	4614159
chr1A_3990250	chr1A	3990250	8028056	4886172
chr1A_3990547	chr1A	3990547	8028132	4886378
chr1A_4114852	chr1A	4114852	8124870	6143508				1.72895
chr1A_4123895	chr1A	4123895	8141363	7128035				1.98488
chr1A_4325032	chr1A	4325032	8562714	7211241				2.12452
chr1A_4325856	chr1A	4325856	8823159	7639755			0.182688	2.13605
chr1A_4614159	chr1A	4614159	8966930	7985865			0.186012	2.10701
chr1A_4886172	chr1A	4886172	8967248	8028056			0.188444	2.13383
chr1A_4886378	chr1A	4886378	9219700	8028132			0.191689	2.16733
chr1A_6143508	chr1A	6143508	9220037	8124870			0.194406	2.19915
chr1A_7128035	chr1A	7128035	9222601	8141363			0.192074	2.19158
chr1A_7211241	chr1A	7211241	9225387	8562714			0.195118	2.23091
chr1A_7639755	chr1A	7639755	9251526	8823159			0.19682	2.24673
chr1A_7985865	chr1A	7985865	9258426	8966930			0.190704	2.01387
chr1A_8028056	chr1A	8028056	9931400	8967248			0.184587	2.07339
chr1A_8028132	chr1A	8028132	9960483	9219700			0.190136	1.82074
chr1A_8124870	chr1A	8124870	9960523	9220037			0.190136	1.82148
chr1A_8141363	chr1A	8141363	10111736	9222601			0.190136
chr1A_8562714	chr1A	8562714	10135834	9225387			0.190136
chr1A_8823159	chr1A	8823159	10204372	9251526			0.190136
chr1A_8966930	chr1A	8966930	10414335	9258426			0.190136
chr1A_8967248	chr1A	8967248	10468685	9931400			0.190136
chr1A_9219700	chr1A	9219700	10558570	9960483			0.190136
chr1A_9220037	chr1A	9220037	10562648	9960523			0.190136
chr1A_9222601	chr1A	9222601	10563240	10111736			0.190136
chr1A_9225387	chr1A	9225387	10563950	10135834			0.190136
chr1A_9251526	chr1A	9251526	10645812	10204372			0.190136
chr1A_9258426	chr1A	9258426	10695118	10414335			0.190136
chr1A_9931400	chr1A	9931400	10696533	10468685			0.190136
chr1A_9960483	chr1A	9960483	10862241	10558570			0.190136
chr1A_9960523	chr1A	9960523	11070379	10562648			0.190136
chr1A_10111736	chr1A	10111736	11093096	10563240			0.190136
chr1A_10135834	chr1A	10135834	11189212	10563950			0.190136
chr1A_10204372	chr1A	10204372	11331607	10645812			0.190136
chr1A_10414335	chr1A	10414335	11615664	10695118			0.190136
chr1A_10468685	chr1A	10468685	11692258	10696533			0.190136
chr1A_10558570	chr1A	10558570	11726928	10862241			0.195685
chr1A_10562648	chr1A	10562648	11901722	11070379			0.219882												0.187824
chr1A_10563240	chr1A	10563240	11906486	11093096			0.242251												0.213465
chr1A_10563950	chr1A	10563950	12004750	11189212			0.242074												0.224633
chr1A_10645812	chr1A	10645812	12101690	11331607			0.263999												0.231689
chr1A_10695118	chr1A	10695118	12216859	11615664			0.282999						0.349762						0.247615
chr1A_10696533	chr1A	10696533	12320041	11692258			0.258087						0.361029						0.234354
chr1A_10862241	chr1A	10862241	12320075	11726928			0.240413						0.361029						0.239696
chr1A_11070379	chr1A	11070379	12356364	11901722			0.223737						0.372296						0.250821
chr1A_11093096	chr1A	11093096	12893038	11906486															0.273892
chr1A_11189212	chr1A	11189212	12893659	12004750															0.273892
chr1A_11331607	chr1A	11331607	12894550	12101690															0.273892
chr1A_11615664	chr1A	11615664	12924378	12216859															0.273892
chr1A_11692258	chr1A	11692258	12997113	12320041															0.273892
chr1A_11726928	chr1A	11726928	13650800	12320075															0.273892
chr1A_11901722	chr1A	11901722	13650882	12356364															0.273892
chr1A_11906486	chr1A	11906486	13652625	12893038															0.273892
chr1A_12004750	chr1A	12004750	13654750	12893659															0.273892
chr1A_12101690	chr1A	12101690	13762651	12894550															0.273892
chr1A_12216859	chr1A	12216859	13762854	12924378															0.273892
chr1A_12320041	chr1A	12320041	13946568	12997113															0.273892
chr1A_12320075	chr1A	12320075	15505367	13650800															0.273892
chr1A_12356364	chr1A	12356364	15505625	13650882															0.273892
chr1A_12893038	chr1A	12893038	17213108	13652625															0.273892
chr1A_12893659	chr1A	12893659	17235972	13654750															0.296963
chr1A_12894550	chr1A	12894550	18352294	13762651
chr1A_12924378	chr1A	12924378	18555040	13762854
chr1A_12997113	chr1A	12997113	19635408	13946568
chr1A_13650800	chr1A	13650800	19808082	15505367
chr1A_13650882	chr1A	13650882	24538097	15505625
chr1A_13652625	chr1A	13652625	25515364	17213108
chr1A_13654750	chr1A	13654750	26057100	17235972
chr1A_13762651	chr1A	13762651	26062632	18352294
chr1A_13762854	chr1A	13762854	26587055	18555040
chr1A_13946568	chr1A	13946568	27591556	19635408
chr1A_15505367	chr1A	15505367	28850063	19808082
chr1A_15505625	chr1A	15505625	29659932	24538097
chr1A_17213108	chr1A	17213108	29770956	25515364
chr1A_17235972	chr1A	17235972	29771237	26057100
chr1A_18352294	chr1A	18352294	30230045	26062632
chr1A_18555040	chr1A	18555040	30230890	26587055
chr1A_19635408	chr1A	19635408	30233205	27591556
chr1A_19808082	chr1A	19808082	30233341	28850063											0.153754	1.88646					0.444099
chr1A_24538097	chr1A	24538097	31043566	29659932											0.164562	1.94908					0.470487
chr1A_25515364	chr1A	25515364	33804788	29770956											0.16698	1.9762					0.460121
chr1A_26057100	chr1A	26057100	34184482	29771237											0.162987	1.96925					0.434404
chr1A_26062632	chr1A	26062632	34195315	30230045											0.165405	1.99637					0.416084
chr1A_26587055	chr1A	26587055	34507172	30230890											0.167823	2.02349					0.432533
chr1A_27591556	chr1A	27591556	37414188	30233205											0.16383	2.01653					0.432533
chr1A_28850063	chr1A	28850063	39715027	30233341						1.49312					0.15898	1.97382					0.448983		0.457407
chr1A_29659932	chr1A	29659932	40280578	31043566						1.52145					0.158331	1.98606					0.475323		0.491345
chr1A_29770956	chr1A	29770956	40510816	33804788						1.4939						1.95772					0.49451		0.511
chr1A_29771237	chr1A	29771237	43724700	34184482						1.48927						1.94441					0.491944		0.510756
chr1A_30230045	chr1A	30230045	43727589	34195315						1.46779						1.94083	0.204255				0.508755		0.527668
chr1A_30230890	chr1A	30230890	43727927	34507172						1.44632						1.89897	0.231774				0.521049		0.539864
chr1A_30233205	chr1A	30233205	45805160	37414188						1.41398						1.86485	0.253821				0.535356		0.552095
chr1A_30233341	chr1A	30233341	45841298	39715027												1.81726	0.280155				0.548726		0.564532
chr1A_31043566	chr1A	31043566	47063965	40280578												1.78314	0.302203				0.531678		0.576763
chr1A_33804788	chr1A	33804788	47136247	40510816							0.478795					1.75811	0.323065				0.516513		0.591434
chr1A_34184482	chr1A	34184482	47136316	43724700												1.80498	0.319097				0.489159		0.563232
chr1A_34195315	chr1A	34195315	47555302	43727589												1.88593	0.315129				0.474826		0.541438
chr1A_34507172	chr1A	34507172	47556054	43727927												1.87371	0.312697
chr1A_37414188	chr1A	37414188	56061605	45805160
chr1A_39715027	chr1A	39715027	58238157	45841298
chr1A_40280578	chr1A	40280578	65541718	47063965
chr1A_40510816	chr1A	40510816	89022751	47136247
chr1A_43724700	chr1A	43724700	89022923	47136316
chr1A_43727589	chr1A	43727589	116122279	47555302
chr1A_43727927	chr1A	43727927	123808264	47556054
chr1A_45805160	chr1A	45805160	152822181	56061605
chr1A_45841298	chr1A	45841298	206031299	58238157
chr1A_47063965	chr1A	47063965	223203823	65541718
chr1A_47136247	chr1A	47136247	282307684	89022751
chr1A_47136316	chr1A	47136316	283733202	89022923
chr1A_47555302	chr1A	47555302	284858671	116122279
chr1A_47556054	chr1A	47556054	285709684	123808264
chr1A_56061605	chr1A	56061605	289205874	152822181
chr1A_58238157	chr1A	58238157	294875270	206031299
chr1A_65541718	chr1A	65541718	295481408	223203823
chr1A_89022751	chr1A	89022751	295565937	282307684
chr1A_89022923	chr1A	89022923	299936521	283733202
chr1A_116122279	chr1A	116122279	302671670	284858671
chr1A_123808264	chr1A	123808264	303270222	285709684
chr1A_152822181	chr1A	152822181	303581213	289205874
chr1A_206031299	chr1A	206031299	304107603	294875270
chr1A_223203823	chr1A	223203823	304114040	295481408
chr1A_282307684	chr1A	282307684	305704913	295565937
chr1A_283733202	chr1A	283733202	306989428	299936521
chr1A_284858671	chr1A	284858671	307583247	302671670
chr1A_285709684	chr1A	285709684	307583277	303270222
chr1A_289205874	chr1A	289205874	312708596	303581213
chr1A_294875270	chr1A	294875270	313881203	304107603
chr1A_295481408	chr1A	295481408	330644028	304114040
chr1A_295565937	chr1A	295565937	331275296	305704913
chr1A_299936521	chr1A	299936521	337030312	306989428
chr1A_302671670	chr1A	302671670	337297463	307583247
chr1A_303270222	chr1A	303270222	338797005	307583277
chr1A_303581213	chr1A	303581213	343662181	312708596
chr1A_304107603	chr1A	304107603	346948129	313881203
chr1A_304114040	chr1A	304114040	347929120	330644028
chr1A_305704913	chr1A	305704913	348563531	331275296
chr1A_306989428	chr1A	306989428	348965440	337030312
chr1A_307583247	chr1A	307583247	348966701	337297463
chr1A_307583277	chr1A	307583277	350131680	338797005
chr1A_312708596	chr1A	312708596	350132452	343662181
chr1A_313881203	chr1A	313881203	350738105	346948129
chr1A_330644028	chr1A	330644028	356123226	347929120
chr1A_331275296	chr1A	331275296	356346350	348563531
chr1A_337030312	chr1A	337030312	356347640	348965440
chr1A_337297463	chr1A	337297463	356349303	348966701
chr1A_338797005	chr1A	338797005	357694558	350131680
chr1A_343662181	chr1A	343662181	358935623	350132452
chr1A_346948129	chr1A	346948129	359689495	350738105
chr1A_347929120	chr1A	347929120	361343616	356123226
chr1A_348563531	chr1A	348563531	361892218	356346350
chr1A_348965440	chr1A	348965440	362287362	356347640
chr1A_348966701	chr1A	348966701	362547713	356349303
chr1A_350131680	chr1A	350131680	363578429	357694558
chr1A_350132452	chr1A	350132452	363580667	358935623
chr1A_350738105	chr1A	350738105	363589678	359689495
chr1A_356123226	chr1A	356123226	386915011	361343616
chr1A_356346350	chr1A	356346350	387016307	361892218
chr1A_356347640	chr1A	356347640	387456678	362287362
chr1A_356349303	chr1A	356349303	389088037	362547713
chr1A_357694558	chr1A	357694558	395697108	363578429
chr1A_358935623	chr1A	358935623	410899924	363580667
chr1A_359689495	chr1A	359689495	417340123	363589678
chr1A_361343616	chr1A	361343616	417341977	386915011
chr1A_361892218	chr1A	361892218	418986792	387016307
chr1A_362287362	chr1A	362287362	422575405	387456678
chr1A_362547713	chr1A	362547713	422575862	389088037
chr1A_363578429	chr1A	363578429	424600519	395697108																1.3975
chr1A_363580667	chr1A	363580667	424604535	410899924
chr1A_363589678	chr1A	363589678	424648387	417340123
chr1A_386915011	chr1A	386915011	426572156	417341977
chr1A_387016307	chr1A	387016307	439137732	418986792
chr1A_387456678	chr1A	387456678	448750932	422575405
chr1A_389088037	chr1A	389088037	453222978	422575862
chr1A_395697108	chr1A	395697108	454314352	424600519
chr1A_410899924	chr1A	410899924	463441827	424604535
chr1A_417340123	chr1A	417340123	463632558	424648387																1.40745
chr1A_417341977	chr1A	417341977	464100595	426572156
chr1A_418986792	chr1A	418986792	464908330	439137732
chr1A_422575405	chr1A	422575405	465611778	448750932
chr1A_422575862	chr1A	422575862	466124244	453222978
chr1A_424600519	chr1A	424600519	466124538	454314352
chr1A_424604535	chr1A	424604535	468956663	463441827
chr1A_424648387	chr1A	424648387	469583443	463632558
chr1A_426572156	chr1A	426572156	471729057	464100595
chr1A_439137732	chr1A	439137732	471745395	464908330
chr1A_448750932	chr1A	448750932	472637159	465611778
chr1A_453222978	chr1A	453222978	472637507	466124244
chr1A_454314352	chr1A	454314352	472637526	466124538
chr1A_463441827	chr1A	463441827	474024718	468956663
chr1A_463632558	chr1A	463632558	474025242	469583443
chr1A_464100595	chr1A	464100595	474028503	471729057
chr1A_464908330	chr1A	464908330	474133838	471745395
chr1A_465611778	chr1A	465611778	474649237	472637159
chr1A_466124244	chr1A	466124244	474655318	472637507
chr1A_466124538	chr1A	466124538	474655338	472637526
chr1A_468956663	chr1A	468956663	475115104	474024718
chr1A_469583443	chr1A	469583443	475115250	474025242
chr1A_471729057	chr1A	471729057	475129191	474028503
chr1A_471745395	chr1A	471745395	475337551	474133838
chr1A_472637159	chr1A	472637159	476628534	474649237
chr1A_472637507	chr1A	472637507	477293090	474655318
chr1A_472637526	chr1A	472637526	477511521	474655338
chr1A_474024718	chr1A	474024718	477602801	475115104
chr1A_474025242	chr1A	474025242	482490115	475115250
chr1A_474028503	chr1A	474028503	483578703	475129191
chr1A_474133838	chr1A	474133838	484585326	475337551
chr1A_474649237	chr1A	474649237	486862162	476628534
chr1A_474655318	chr1A	474655318	486863515	477293090
chr1A_474655338	chr1A	474655338	488745290	477511521
chr1A_475115104	chr1A	475115104	489967339	477602801
chr1A_475115250	chr1A	475115250	489979587	482490115
chr1A_475129191	chr1A	475129191	489981925	483578703
chr1A_475337551	chr1A	475337551	489984122	484585326
chr1A_476628534	chr1A	476628534	490597537	486862162
chr1A_477293090	chr1A	477293090	490905454	486863515																1.67242			0.366669
chr1A_477511521	chr1A	477511521	491265980	488745290						1.52165										1.78518			0.326367
chr1A_477602801	chr1A	477602801	492068742	489967339		1.99153				1.67537										1.9043
chr1A_482490115	chr1A	482490115	493427940	489979587		2.00294														1.91064
chr1A_483578703	chr1A	483578703	495789059	489981925		2.12596														2.03461
chr1A_484585326	chr1A	484585326	495791235	489984122		2.39066														2.17179
chr1A_486862162	chr1A	486862162	496619713	490597537		2.41225
chr1A_486863515	chr1A	486863515	496620409	490905454		2.42741
chr1A_488745290	chr1A	488745290	496620430	491265980		2.65431
chr1A_489967339	chr1A	489967339	496621597	492068742		2.6751
chr1A_489979587	chr1A	489979587	496623544	493427940		2.6959
chr1A_489981925	chr1A	489981925	497773538	495789059		2.91772
chr1A_489984122	chr1A	489984122	498168506	495791235
chr1A_490597537	chr1A	490597537	498573758	496619713
chr1A_490905454	chr1A	490905454	499103391	496620409
chr1A_491265980	chr1A	491265980	499104581	496620430
chr1A_492068742	chr1A	492068742	499297926	496621597
chr1A_493427940	chr1A	493427940	500673170	496623544
chr1A_495789059	chr1A	495789059	500783806	497773538
chr1A_495791235	chr1A	495791235	500859541	498168506
chr1A_496619713	chr1A	496619713	504980599	498573758
chr1A_496620409	chr1A	496620409	505711246	499103391
chr1A_496620430	chr1A	496620430	505745536	499104581
chr1A_496621597	chr1A	496621597	505963027	499297926
chr1A_496623544	chr1A	496623544	505968925	500673170
chr1A_497773538	chr1A	497773538	506211099	500783806
chr1A_498168506	chr1A	498168506	506211312	500859541
chr1A_498573758	chr1A	498573758	506212823	504980599
chr1A_499103391	chr1A	499103391	507073744	505711246
chr1A_499104581	chr1A	499104581	507876014	505745536
chr1A_499297926	chr1A	499297926	507881110	505963027
chr1A_500673170	chr1A	500673170	508067232	505968925
chr1A_500783806	chr1A	500783806	508069242	506211099
chr1A_500859541	chr1A	500859541	508253611	506211312
chr1A_504980599	chr1A	504980599	508851821	506212823
chr1A_505711246	chr1A	505711246	508963550	507073744
chr1A_505745536	chr1A	505745536	509420913	507876014
chr1A_505963027	chr1A	505963027	509421637	507881110
chr1A_505968925	chr1A	505968925	509524198	508067232
chr1A_506211099	chr1A	506211099	509613302	508069242
chr1A_506211312	chr1A	506211312	520098848	508253611
chr1A_506212823	chr1A	506212823	521128202	508851821
chr1A_507073744	chr1A	507073744	521587105	508963550
chr1A_507876014	chr1A	507876014	521587303	509420913
chr1A_507881110	chr1A	507881110	521587578	509421637
chr1A_508067232	chr1A	508067232	521590282	509524198
chr1A_508069242	chr1A	508069242	521616943	509613302
chr1A_508253611	chr1A	508253611	521617071	520098848
chr1A_508851821	chr1A	508851821	521626373	521128202
chr1A_508963550	chr1A	508963550	521944962	521587105
chr1A_509420913	chr1A	509420913	523103656	521587303
chr1A_509421637	chr1A	509421637	523443849	521587578
chr1A_509524198	chr1A	509524198	523445532	521590282
chr1A_509613302	chr1A	509613302	524265272	521616943																1.92842
chr1A_520098848	chr1A	520098848	524347577	521617071																1.91606
chr1A_521128202	chr1A	521128202	524509138	521626373																1.82
chr1A_521587105	chr1A	521587105	525166893	521944962																1.82687
chr1A_521587303	chr1A	521587303	525167903	523103656																1.69638
chr1A_521587578	chr1A	521587578	525217972	523443849																1.56335
chr1A_521590282	chr1A	521590282	525218095	523445532																1.46897
chr1A_521616943	chr1A	521616943	525359927	524265272
chr1A_521617071	chr1A	521617071	525526354	524347577
chr1A_521626373	chr1A	521626373	525677850	524509138
chr1A_521944962	chr1A	521944962	526410713	525166893
chr1A_523103656	chr1A	523103656	526475248	525167903																			0.319443
chr1A_523443849	chr1A	523443849	526791048	525217972																	0.425655		0.326118
chr1A_523445532	chr1A	523445532	527759980	525218095																			0.323868
chr1A_524265272	chr1A	524265272	527767905	525359927																			0.318943
chr1A_524347577	chr1A	524347577	527768057	525526354
chr1A_524509138	chr1A	524509138	530978640	525677850
chr1A_525166893	chr1A	525166893	530978696	526410713
chr1A_525167903	chr1A	525167903	531035093	526475248
chr1A_525217972	chr1A	525217972	531171871	526791048
chr1A_525218095	chr1A	525218095	531237022	527759980
chr1A_525359927	chr1A	525359927	531243254	527767905
chr1A_525526354	chr1A	525526354	531337761	527768057
chr1A_525677850	chr1A	525677850	531338714	530978640
chr1A_526410713	chr1A	526410713	531428995	530978696
chr1A_526475248	chr1A	526475248	531430346	531035093
chr1A_526791048	chr1A	526791048	531621362	531171871
chr1A_527759980	chr1A	527759980	532795232	531237022
chr1A_527767905	chr1A	527767905	532796630	531243254
chr1A_527768057	chr1A	527768057	532935836	531337761
chr1A_530978640	chr1A	530978640	533349613	531338714
chr1A_530978696	chr1A	530978696	533858295	531428995
chr1A_531035093	chr1A	531035093	533858912	531430346
chr1A_531171871	chr1A	531171871	534239774	531621362
chr1A_531237022	chr1A	531237022	535057347	532795232
chr1A_531243254	chr1A	531243254	535345616	532796630
chr1A_531337761	chr1A	531337761	535422815	532935836
chr1A_531338714	chr1A	531338714	535423465	533349613
chr1A_531428995	chr1A	531428995	535545269	533858295
chr1A_531430346	chr1A	531430346	535547570	533858912
chr1A_531621362	chr1A	531621362	535578079	534239774
chr1A_532795232	chr1A	532795232	535715460	535057347
chr1A_532796630	chr1A	532796630	535717878	535345616
chr1A_532935836	chr1A	532935836	535720591	535422815
chr1A_533349613	chr1A	533349613	536571735	535423465
chr1A_533858295	chr1A	533858295	536768265	535545269
chr1A_533858912	chr1A	533858912	536770064	535547570
chr1A_534239774	chr1A	534239774	537135779	535578079
chr1A_535057347	chr1A	535057347	537137625	535715460
chr1A_535345616	chr1A	535345616	537312718	535717878																1.42816
chr1A_535422815	chr1A	535422815	537312809	535720591																1.50374
chr1A_535423465	chr1A	535423465	537779207	536571735																1.52058
chr1A_535545269	chr1A	535545269	537779222	536768265		1.91679														1.53741
chr1A_535547570	chr1A	535547570	538615517	536770064		2.03663														1.5376
chr1A_535578079	chr1A	535578079	538748009	537135779		2.11866														1.54407
chr1A_535715460	chr1A	535715460	539132405	537137625		2.05769														1.56228
chr1A_535717878	chr1A	535717878	539604559	537312718		1.99672														1.58048
chr1A_535720591	chr1A	535720591	539606214	537312809		1.93575														1.59868
chr1A_536571735	chr1A	536571735	539881684	537779207		1.92664														1.63085
chr1A_536768265	chr1A	536768265	539881793	537779222		1.85463														1.64861
chr1A_536770064	chr1A	536770064	540182187	538615517		1.93353														1.63738
chr1A_537135779	chr1A	537135779	540413156	538748009		2.09188														1.63313
chr1A_537137625	chr1A	537137625	540965596	539132405		2.1322														1.64149
chr1A_537312718	chr1A	537312718	541014873	539604559		2.29454														1.56432
chr1A_537312809	chr1A	537312809	541846311	539606214		2.18913
chr1A_537779207	chr1A	537779207	541884302	539881684		2.18913
chr1A_537779222	chr1A	537779222	541969176	539881793		2.18913
chr1A_538615517	chr1A	538615517	541973656	540182187		2.18913
chr1A_538748009	chr1A	538748009	541975229	540413156		2.18913
chr1A_539132405	chr1A	539132405	542547723	540965596		2.18913
chr1A_539604559	chr1A	539604559	542848794	541014873		2.18913
chr1A_539606214	chr1A	539606214	542940466	541846311		2.18913
chr1A_539881684	chr1A	539881684	543798611	541884302		2.18913
chr1A_539881793	chr1A	539881793	544143537	541969176		2.18913
chr1A_540182187	chr1A	540182187	544143676	541973656		2.18913
chr1A_540413156	chr1A	540413156	544273090	541975229		2.18913
chr1A_540965596	chr1A	540965596	545579274	542547723		2.18913
chr1A_541014873	chr1A	541014873	546952178	542848794		2.18913
chr1A_541846311	chr1A	541846311	550424112	542940466		2.18913
chr1A_541884302	chr1A	541884302	551418518	543798611		2.18913
chr1A_541969176	chr1A	541969176	552720586	544143537		2.18913
chr1A_541973656	chr1A	541973656	553100912	544143676		2.18913
chr1A_541975229	chr1A	541975229	553150740	544273090		2.08372
chr1A_542547723	chr1A	542547723	553155039	545579274		2.04339
chr1A_542848794	chr1A	542848794	553184226	546952178		2.20499
chr1A_542940466	chr1A	542940466	553775639	550424112		2.36659
chr1A_543798611	chr1A	543798611	554001861	551418518		2.52819
chr1A_544143537	chr1A	544143537	554462858	552720586		2.64477
chr1A_544143676	chr1A	544143676	556241149	553100912		2.80637														1.4003
chr1A_544273090	chr1A	544273090	559844581	553150740		2.80374														1.40153
chr1A_545579274	chr1A	545579274	559929797	553155039		3.07583														1.40153
chr1A_546952178	chr1A	546952178	559969106	553184226		3.04649														1.40153
chr1A_550424112	chr1A	550424112	559969163	553775639		2.93769														1.40153
chr1A_551418518	chr1A	551418518	559970156	554001861		2.89983														1.40275
chr1A_552720586	chr1A	552720586	559972803	554462858		2.71245
chr1A_553100912	chr1A	553100912	559989522	556241149		2.52392
chr1A_553150740	chr1A	553150740	559990344	559844581		2.33654
chr1A_553155039	chr1A	553155039	560129516	559929797		2.14916
chr1A_553184226	chr1A	553184226	561011181	559969106		1.94493
chr1A_553775639	chr1A	553775639	561607372	559969163		1.90712
chr1A_554001861	chr1A	554001861	561654867	559970156		1.90038
chr1A_554462858	chr1A	554462858	561654980	559972803		1.90038
chr1A_556241149	chr1A	556241149	561726707	559989522		1.90038
chr1A_559844581	chr1A	559844581	561961940	559990344		1.90038
chr1A_559929797	chr1A	559929797	562255729	560129516		1.90038
chr1A_559969106	chr1A	559969106	562255732	561011181		1.90038
chr1A_559969163	chr1A	559969163	562256005	561607372		1.90038
chr1A_559970156	chr1A	559970156	563804625	561654867		1.90038
chr1A_559972803	chr1A	559972803	564561464	561654980		1.90038
chr1A_559989522	chr1A	559989522	564561542	561726707		1.89363
chr1A_559990344	chr1A	559990344	566640440	561961940		1.89478
chr1A_560129516	chr1A	560129516	569294750	562255729		1.92541
chr1A_561011181	chr1A	561011181	569294762	562255732		1.91568
chr1A_561607372	chr1A	561607372	569515476	562256005		1.91315
chr1A_561654867	chr1A	561654867	569677034	563804625											0.157333
chr1A_561654980	chr1A	561654980	570040140	564561464											0.157196
chr1A_561726707	chr1A	561726707	570040296	564561542											0.156859
chr1A_561961940	chr1A	561961940	570724084	566640440
chr1A_562255729	chr1A	562255729	571959902	569294750
chr1A_562255732	chr1A	562255732	572025686	569294762
chr1A_562256005	chr1A	562256005	572302344	569515476
chr1A_563804625	chr1A	563804625	572868597	569677034
chr1A_564561464	chr1A	564561464	572871043	570040140
chr1A_564561542	chr1A	564561542	572901440	570040296
chr1A_566640440	chr1A	566640440	572965976	570724084
chr1A_569294750	chr1A	569294750	573174521	571959902
chr1A_569294762	chr1A	569294762	574022985	572025686
chr1A_569515476	chr1A	569515476	575079036	572302344
chr1A_569677034	chr1A	569677034	575503425	572868597
chr1A_570040140	chr1A	570040140	577820643	572871043
chr1A_570040296	chr1A	570040296	578289767	572901440
chr1A_570724084	chr1A	570724084	578641334	572965976
chr1A_571959902	chr1A	571959902	578679854	573174521									0.415778	2.30528							0.536383
chr1A_572025686	chr1A	572025686	579085976	574022985									0.40354	2.2157							0.503262
chr1A_572302344	chr1A	572302344	579378391	575079036									0.394117								0.48928
chr1A_572868597	chr1A	572868597	579775085	575503425									0.375374								0.465571
chr1A_572871043	chr1A	572871043	580274853	577820643									0.369619								0.434926
chr1A_572901440	chr1A	572901440	580416863	578289767									0.391744		0.307176	1.77549					0.445732		0.370315
chr1A_572965976	chr1A	572965976	580574015	578641334									0.387919		0.318478	1.80655					0.416483		0.353686
chr1A_573174521	chr1A	573174521	580604962	578679854									0.367153		0.302888	1.72637							0.328754
chr1A_574022985	chr1A	574022985	580841021	579085976											0.288001	1.64419							0.304688
chr1A_575079036	chr1A	575079036	580841041	579378391											0.27241	1.56401
chr1A_575503425	chr1A	575503425	581428298	579775085											0.249749
chr1A_577820643	chr1A	577820643	581759353	580274853
chr1A_578289767	chr1A	578289767	582455012	580416863
chr1A_578641334	chr1A	578641334	582514174	580574015
chr1A_578679854	chr1A	578679854	583301246	580604962
chr1A_579085976	chr1A	579085976	583682931	580841021
chr1A_579378391	chr1A	579378391	584650342	580841041
chr1A_579775085	chr1A	579775085	584653274	581428298
chr1A_580274853	chr1A	580274853	584665179	581759353
chr1A_580416863	chr1A	580416863	584665838	582455012
chr1A_580574015	chr1A	580574015	584667758	582514174
chr1A_580604962	chr1A	580604962	584764122	583301246
chr1A_580841021	chr1A	580841021	585259124	583682931
chr1A_580841041	chr1A	580841041	585259355	584650342
chr1B_1548027	chr1B	1548027	9363505	7879869
chr1B_1578407	chr1B	1578407	9379970	8731998
chr1B_1841342	chr1B	1841342	9380236	8873777
chr1B_2044622	chr1B	2044622	9556736	9054478																1.39981
chr1B_5221321	chr1B	5221321	9566454	9362819																1.45591
chr1B_7139995	chr1B	7139995	9568025	9362910						1.41929										1.4796
chr1B_7189497	chr1B	7189497	9574140	9363231						1.46674										1.49333
chr1B_7879869	chr1B	7879869	10122113	9363505						1.5064										1.50978
chr1B_8731998	chr1B	8731998	10469736	9379970						1.52422					0.171662	1.57586				1.54443
chr1B_8873777	chr1B	8873777	10528966	9380236						1.53386					0.173628	1.643				1.52076
chr1B_9054478	chr1B	9054478	10529670	9556736						1.55698					0.173948	1.69234				1.50487
chr1B_9362819	chr1B	9362819	10778340	9566454						1.55216					0.171906	1.68408				1.49484
chr1B_9362910	chr1B	9362910	10778753	9568025						1.54459					0.169864	1.67583				1.48107
chr1B_9363231	chr1B	9363231	10778826	9574140						1.54459					0.169864	1.67583				1.47473
chr1B_9363505	chr1B	9363505	10778893	10122113						1.55236					0.171906	1.68408				1.47929
chr1B_9379970	chr1B	9379970	10794281	10469736						1.54478					0.169864	1.67583				1.4682
chr1B_9380236	chr1B	9380236	10799811	10528966						1.48293					0.157293	1.60393				1.4011
chr1B_9556736	chr1B	9556736	12638470	10529670						1.4855					0.161622	1.60625				1.41961
chr1B_9566454	chr1B	9566454	13558376	10778340						1.54844					0.175112	1.69352				1.43812
chr1B_9568025	chr1B	9568025	13558688	10778753						1.56562					0.183811	1.71425				1.43888
chr1B_9574140	chr1B	9574140	13559408	10778826						1.58279					0.192509	1.73499				1.43965
chr1B_10122113	chr1B	10122113	13559735	10778893						1.59219					0.199165	1.74746				1.43248
chr1B_10469736	chr1B	10469736	13845191	10794281						1.53406					0.189297	1.70995				1.39757
chr1B_10528966	chr1B	10528966	13845278	10799811						1.47112					0.180229	1.66419				1.39927
chr1B_10529670	chr1B	10529670	13845456	12638470						1.45662					0.181765	1.62318				1.40098
chr1B_10778340	chr1B	10778340	13971152	13558376						1.50881					0.204635	1.68649				1.46435
chr1B_10778753	chr1B	10778753	14326110	13558688											0.197642	1.70501				1.44803
chr1B_10778826	chr1B	10778826	14430018	13559408											0.208857	1.73823				1.43757
chr1B_10778893	chr1B	10778893	14884293	13559735											0.195568	1.65687				1.44977
chr1B_10794281	chr1B	10794281	15320052	13845191																1.43741
chr1B_10799811	chr1B	10799811	15394182	13845278
chr1B_12638470	chr1B	12638470	15394597	13845456
chr1B_13558376	chr1B	13558376	15529055	13971152
chr1B_13558688	chr1B	13558688	15705931	14326110
chr1B_13559408	chr1B	13559408	15883970	14430018
chr1B_13559735	chr1B	13559735	16549601	14884293
chr1B_13845191	chr1B	13845191	16549666	15320052
chr1B_13845278	chr1B	13845278	18245325	15394182
chr1B_13845456	chr1B	13845456	18245690	15394597
chr1B_13971152	chr1B	13971152	18245697	15529055
chr1B_14326110	chr1B	14326110	18246866	15705931
chr1B_14430018	chr1B	14430018	19270511	15883970					0.264823
chr1B_14884293	chr1B	14884293	19318503	16549601					0.261474
chr1B_15320052	chr1B	15320052	19461457	16549666					0.26122
chr1B_15394182	chr1B	15394182	19537743	18245325					0.260918
chr1B_15394597	chr1B	15394597	20859191	18245690					0.225527
chr1B_15529055	chr1B	15529055	21669206	18245697					0.221947
chr1B_15705931	chr1B	15705931	25471041	18246866					0.221947
chr1B_15883970	chr1B	15883970	25471606	19270511					0.218366										0.20706
chr1B_16549601	chr1B	16549601	25471774	19318503					0.239352										0.249095
chr1B_16549666	chr1B	16549666	25663531	19461457					0.212578										0.230717
chr1B_18245325	chr1B	18245325	25715188	19537743					0.200463										0.250323
chr1B_18245690	chr1B	18245690	25722495	20859191					0.200238										0.273424
chr1B_18245697	chr1B	18245697	26543024	21669206				1.67973	0.200238										0.255416
chr1B_18246866	chr1B	18246866	26680372	25471041					0.200238										0.237276
chr1B_19270511	chr1B	19270511	27187559	25471606					0.200238				0.360116						0.279467
chr1B_19318503	chr1B	19318503	27187745	25471774					0.200238				0.386502						0.30486
chr1B_19461457	chr1B	19461457	27263480	25663531					0.200238				0.42057						0.33819
chr1B_19537743	chr1B	19537743	28776255	25715188					0.200013				0.44848						0.376152
chr1B_20859191	chr1B	20859191	29333228	25722495					0.229317				0.478367						0.409841
chr1B_21669206	chr1B	21669206	30340073	26543024					0.231776				0.512006						0.416317
chr1B_25471041	chr1B	25471041	31225018	26680372					0.254891				0.537572						0.45451		0.428169
chr1B_25471606	chr1B	25471606	32308443	27187559					0.238682				0.527429	2.18051					0.417756		0.41811
chr1B_25471774	chr1B	25471774	32308516	27187745					0.23783				0.529431	2.24186					0.418129		0.425399
chr1B_25663531	chr1B	25663531	32308754	27263480					0.219858				0.525013	2.30322					0.380344		0.425399
chr1B_25715188	chr1B	25715188	33558595	28776255					0.223388				0.560229	2.44567					0.385521		0.432688
chr1B_25722495	chr1B	25722495	33642750	29333228					0.227254				0.560636	2.42193					0.388048		0.43019
chr1B_26543024	chr1B	26543024	33642837	30340073					0.243588				0.539026	2.46348					0.382346		0.436469
chr1B_26680372	chr1B	26680372	33643081	31225018					0.264183				0.583666	2.42949					0.423248		0.442748
chr1B_27187559	chr1B	27187559	34050278	32308443									0.583666	2.42949
chr1B_27187745	chr1B	27187745	34050349	32308516									0.579952	2.38466
chr1B_27263480	chr1B	27263480	34291637	32308754									0.571636	2.34185
chr1B_28776255	chr1B	28776255	34498356	33558595									0.579549	2.25357
chr1B_29333228	chr1B	29333228	34531102	33642750									0.538309	2.29524
chr1B_30340073	chr1B	30340073	35195538	33642837									0.555828	2.22801
chr1B_31225018	chr1B	31225018	35386868	33643081									0.568198	2.2509
chr1B_32308443	chr1B	32308443	36193808	34050278									0.566647	2.2509
chr1B_32308516	chr1B	32308516	38882700	34050349									0.564982	2.2509
chr1B_32308754	chr1B	32308754	39767906	34291637									0.551139	2.2509
chr1B_33558595	chr1B	33558595	41675020	34498356									0.543715	2.2509
chr1B_33642750	chr1B	33642750	41768530	34531102									0.543715	2.2509
chr1B_33642837	chr1B	33642837	41991767	35195538									0.529872	2.2738
chr1B_33643081	chr1B	33643081	41997715	35386868									0.54119	2.37926
chr1B_34050278	chr1B	34050278	43057562	36193808									0.531765	2.55571		1.6212
chr1B_34050349	chr1B	34050349	44651652	38882700									0.573005	2.51405		1.5341
chr1B_34291637	chr1B	34291637	44996913	39767906									0.569471	2.70904	0.155103	1.63391
chr1B_34498356	chr1B	34498356	44997575	41675020									0.566066	2.85928	0.169243	1.6983
chr1B_34531102	chr1B	34531102	45598668	41768530									0.554007	2.94755	0.175051	1.72795
chr1B_35195538	chr1B	35195538	45599289	41991767			0.221692	2.7438		1.60703
chr1B_35386868	chr1B	35386868	45599324	41997715			0.228046	2.78561		1.60937
chr1B_36193808	chr1B	36193808	45983277	43057562			0.237803	2.84499		1.62341
chr1B_38882700	chr1B	38882700	47629476	44651652			0.243379	2.8736		1.63746
chr1B_39767906	chr1B	39767906	47629870	44996913			0.244083	2.83606		1.61714
chr1B_41675020	chr1B	41675020	48770547	44997575			0.240035	2.75807		1.56128
chr1B_41768530	chr1B	41768530	49509763	45598668			0.238746	2.69844		1.5086
chr1B_41991767	chr1B	41991767	50952971	45599289			0.236035	2.62898		1.4797
chr1B_41997715	chr1B	41997715	51722411	45599324			0.232965	2.56588		1.42517
chr1B_43057562	chr1B	43057562	51726125	45983277			0.230254	2.49642		1.39627
chr1B_44651652	chr1B	44651652	53410760	47629476			0.212138	2.35733
chr1B_44996913	chr1B	44996913	56671601	47629870			0.206737	2.24221
chr1B_44997575	chr1B	44997575	62540864	48770547			0.193298	2.04301
chr1B_45598668	chr1B	45598668	64819219	49509763			0.180135	1.86031
chr1B_45599289	chr1B	45599289	65241426	50952971				1.72513
chr1B_45599324	chr1B	45599324	88695984	51722411				1.6744
chr1B_45983277	chr1B	45983277	98328348	51726125
chr1B_47629476	chr1B	47629476	100470856	53410760
chr1B_47629870	chr1B	47629870	216071680	56671601
chr1B_48770547	chr1B	48770547	230646780	62540864
chr1B_49509763	chr1B	49509763	246798904	64819219
chr1B_50952971	chr1B	50952971	271276872	65241426
chr1B_51722411	chr1B	51722411	275919280	88695984
chr1B_51726125	chr1B	51726125	281182180	98328348
chr1B_53410760	chr1B	53410760	285102324	100470856																1.41597
chr1B_56671601	chr1B	56671601	289621819	216071680
chr1B_62540864	chr1B	62540864	289621978	230646780
chr1B_64819219	chr1B	64819219	290975897	246798904
chr1B_65241426	chr1B	65241426	293176627	271276872
chr1B_88695984	chr1B	88695984	293857845	275919280
chr1B_98328348	chr1B	98328348	293857846	281182180																1.44331
chr1B_100470856	chr1B	100470856	295095363	285102324																1.40501
chr1B_216071680	chr1B	216071680	297763977	289621819																1.43064
chr1B_230646780	chr1B	230646780	301135339	289621978																1.40548
chr1B_246798904	chr1B	246798904	301935474	290975897
chr1B_271276872	chr1B	271276872	302647842	293176627
chr1B_275919280	chr1B	275919280	303478652	293857845
chr1B_281182180	chr1B	281182180	303951602	293857846
chr1B_285102324	chr1B	285102324	307086718	295095363
chr1B_289621819	chr1B	289621819	307087306	297763977
chr1B_289621978	chr1B	289621978	308050936	301135339
chr1B_290975897	chr1B	290975897	310902007	301935474
chr1B_293176627	chr1B	293176627	311499762	302647842
chr1B_293857845	chr1B	293857845	311945121	303478652
chr1B_293857846	chr1B	293857846	314320452	303951602
chr1B_295095363	chr1B	295095363	314323576	307086718
chr1B_297763977	chr1B	297763977	315072615	307087306
chr1B_301135339	chr1B	301135339	315477493	308050936
chr1B_301935474	chr1B	301935474	315744190	310902007
chr1B_302647842	chr1B	302647842	315751937	311499762
chr1B_303478652	chr1B	303478652	315939055	311945121
chr1B_303951602	chr1B	303951602	315939177	314320452
chr1B_307086718	chr1B	307086718	315978240	314323576
chr1B_307087306	chr1B	307087306	315995756	315072615
chr1B_308050936	chr1B	308050936	316214984	315477493
chr1B_310902007	chr1B	310902007	316215225	315744190
chr1B_311499762	chr1B	311499762	317189649	315751937
chr1B_311945121	chr1B	311945121	317189792	315939055
chr1B_314320452	chr1B	314320452	317460546	315939177												1.54321
chr1B_314323576	chr1B	314323576	318112591	315978240												1.60846
chr1B_315072615	chr1B	315072615	318232084	315995756												1.60846
chr1B_315477493	chr1B	315477493	318962574	316214984												1.60846
chr1B_315744190	chr1B	315744190	319160352	316215225												1.60846
chr1B_315751937	chr1B	315751937	319163040	317189649						1.65941						1.60846
chr1B_315939055	chr1B	315939055	319163062	317189792						1.70568						1.5821
chr1B_315939177	chr1B	315939177	319913247	317460546						1.7786						1.55573
chr1B_315978240	chr1B	315978240	320208520	318112591						1.77932						1.56325
chr1B_315995756	chr1B	315995756	321048113	318232084						1.86308						1.57077
chr1B_316214984	chr1B	316214984	321683268	318962574						1.94638						1.5444
chr1B_316215225	chr1B	316215225	322482800	319160352
chr1B_317189649	chr1B	317189649	322795113	319163040
chr1B_317189792	chr1B	317189792	323147729	319163062
chr1B_317460546	chr1B	317460546	323757830	319913247
chr1B_318112591	chr1B	318112591	323867399	320208520
chr1B_318232084	chr1B	318232084	324078796	321048113
chr1B_318962574	chr1B	318962574	325799197	321683268
chr1B_319160352	chr1B	319160352	325965214	322482800
chr1B_319163040	chr1B	319163040	326033686	322795113
chr1B_319163062	chr1B	319163062	326522668	323147729
chr1B_319913247	chr1B	319913247	330803006	323757830
chr1B_320208520	chr1B	320208520	331868728	323867399
chr1B_321048113	chr1B	321048113	332753123	324078796
chr1B_321683268	chr1B	321683268	333582740	325799197
chr1B_322482800	chr1B	322482800	335398582	325965214
chr1B_322795113	chr1B	322795113	340303093	326033686
chr1B_323147729	chr1B	323147729	341556322	326522668
chr1B_323757830	chr1B	323757830	342474572	330803006
chr1B_323867399	chr1B	323867399	345694313	331868728
chr1B_324078796	chr1B	324078796	346191277	332753123
chr1B_325799197	chr1B	325799197	348258140	333582740
chr1B_325965214	chr1B	325965214	348260183	335398582
chr1B_326033686	chr1B	326033686	348260248	340303093
chr1B_326522668	chr1B	326522668	348593655	341556322
chr1B_330803006	chr1B	330803006	349739604	342474572
chr1B_331868728	chr1B	331868728	350321054	345694313
chr1B_332753123	chr1B	332753123	350724891	346191277
chr1B_333582740	chr1B	333582740	350950815	348258140
chr1B_335398582	chr1B	335398582	352520445	348260183
chr1B_340303093	chr1B	340303093	353265548	348260248
chr1B_341556322	chr1B	341556322	353705978	348593655
chr1B_342474572	chr1B	342474572	354234923	349739604
chr1B_345694313	chr1B	345694313	356784270	350321054
chr1B_346191277	chr1B	346191277	356784271	350724891
chr1B_348258140	chr1B	348258140	357419178	350950815
chr1B_348260183	chr1B	348260183	357714478	352520445
chr1B_348260248	chr1B	348260248	360705605	353265548
chr1B_348593655	chr1B	348593655	361922992	353705978
chr1B_349739604	chr1B	349739604	362819641	354234923
chr1B_350321054	chr1B	350321054	366430932	356784270
chr1B_350724891	chr1B	350724891	366430947	356784271
chr1B_350950815	chr1B	350950815	367299734	357419178
chr1B_352520445	chr1B	352520445	367621890	357714478
chr1B_353265548	chr1B	353265548	367633706	360705605
chr1B_353705978	chr1B	353705978	371578856	361922992
chr1B_354234923	chr1B	354234923	374028879	362819641
chr1B_356784270	chr1B	356784270	374558738	366430932
chr1B_356784271	chr1B	356784271	375376342	366430947
chr1B_357419178	chr1B	357419178	375380468	367299734
chr1B_357714478	chr1B	357714478	375382068	367621890
chr1B_360705605	chr1B	360705605	376958950	367633706
chr1B_361922992	chr1B	361922992	378367274	371578856
chr1B_362819641	chr1B	362819641	378819408	374028879
chr1B_366430932	chr1B	366430932	379469519	374558738
chr1B_366430947	chr1B	366430947	379469657	375376342
chr1B_367299734	chr1B	367299734	381119193	375380468
chr1B_367621890	chr1B	367621890	381875226	375382068
chr1B_367633706	chr1B	367633706	383907615	376958950
chr1B_371578856	chr1B	371578856	387644641	378367274
chr1B_374028879	chr1B	374028879	390660035	378819408
chr1B_374558738	chr1B	374558738	390666999	379469519
chr1B_375376342	chr1B	375376342	390681445	379469657
chr1B_375380468	chr1B	375380468	399258586	381119193
chr1B_375382068	chr1B	375382068	399264347	381875226
chr1B_376958950	chr1B	376958950	399546839	383907615
chr1B_378367274	chr1B	378367274	401817303	387644641
chr1B_378819408	chr1B	378819408	403176320	390660035
chr1B_379469519	chr1B	379469519	403506704	390666999
chr1B_379469657	chr1B	379469657	403564038	390681445
chr1B_381119193	chr1B	381119193	406765833	399258586
chr1B_381875226	chr1B	381875226	407762800	399264347
chr1B_383907615	chr1B	383907615	412579790	399546839
chr1B_387644641	chr1B	387644641	413089532	401817303
chr1B_390660035	chr1B	390660035	413586005	403176320			0.192669
chr1B_390666999	chr1B	390666999	414086903	403506704			0.212515
chr1B_390681445	chr1B	390681445	414092002	403564038			0.21768
chr1B_399258586	chr1B	399258586	414892460	406765833			0.223333					2.38978
chr1B_399264347	chr1B	399264347	414892526	407762800			0.212448					2.41813
chr1B_399546839	chr1B	399546839	414892655	412579790			0.2116
chr1B_401817303	chr1B	401817303	414896137	413089532			0.228035
chr1B_403176320	chr1B	403176320	414896146	413586005			0.221678
chr1B_403506704	chr1B	403506704	416990286	414086903			0.23619
chr1B_403564038	chr1B	403564038	417744346	414092002			0.232926
chr1B_406765833	chr1B	406765833	417955983	414892460			0.22971
chr1B_407762800	chr1B	407762800	419926076	414892526			0.226133
chr1B_412579790	chr1B	412579790	421084071	414892655			0.221757
chr1B_413089532	chr1B	413089532	421739131	414896137			0.218262
chr1B_413586005	chr1B	413586005	422727063	414896146			0.216634
chr1B_414086903	chr1B	414086903	422818016	416990286			0.214793
chr1B_414092002	chr1B	414092002	423014475	417744346			0.195535
chr1B_414892460	chr1B	414892460	424495371	417955983			0.195829
chr1B_414892526	chr1B	414892526	425730235	419926076			0.176928
chr1B_414892655	chr1B	414892655	425732385	421084071			0.185696
chr1B_414896137	chr1B	414896137	430481332	421739131			0.194464
chr1B_414896146	chr1B	414896146	432107680	422727063			0.198535
chr1B_416990286	chr1B	416990286	434594261	422818016			0.207747
chr1B_417744346	chr1B	417744346	435159508	423014475			0.212232
chr1B_417955983	chr1B	417955983	435160552	424495371
chr1B_419926076	chr1B	419926076	438289598	425730235
chr1B_421084071	chr1B	421084071	440423688	425732385
chr1B_421739131	chr1B	421739131	441404447	430481332
chr1B_422727063	chr1B	422727063	442229043	432107680
chr1B_422818016	chr1B	422818016	446411419	434594261
chr1B_423014475	chr1B	423014475	449298414	435159508
chr1B_424495371	chr1B	424495371	449308315	435160552
chr1B_425730235	chr1B	425730235	449315774	438289598
chr1B_425732385	chr1B	425732385	449996237	440423688
chr1B_430481332	chr1B	430481332	449996672	441404447
chr1B_432107680	chr1B	432107680	450238540	442229043
chr1B_434594261	chr1B	434594261	450244694	446411419
chr1B_435159508	chr1B	435159508	450328712	449298414
chr1B_435160552	chr1B	435160552	450330747	449308315
chr1B_438289598	chr1B	438289598	458887733	449315774			0.229785
chr1B_440423688	chr1B	440423688	458890797	449996237			0.207089
chr1B_441404447	chr1B	441404447	460004343	449996672										2.27924
chr1B_442229043	chr1B	442229043	462001013	450238540										2.47146
chr1B_446411419	chr1B	446411419	462812789	450244694										2.64415
chr1B_449298414	chr1B	449298414	462815112	450328712									0.374421	2.7866
chr1B_449308315	chr1B	449308315	464254592	450330747									0.364782	2.8011
chr1B_449315774	chr1B	449315774	464254904	458887733									0.356133	2.68776
chr1B_449996237	chr1B	449996237	467150498	458890797									0.36434	2.73947
chr1B_449996672	chr1B	449996672	467478446	460004343									0.366303	2.79198
chr1B_450238540	chr1B	450238540	467479866	462001013									0.389246	2.96161
chr1B_450244694	chr1B	450244694	469040488	462812789									0.393672	3.00369
chr1B_450328712	chr1B	450328712	470414003	462815112									0.373631	2.91436
chr1B_450330747	chr1B	450330747	470414217	464254592									0.361707	2.77905
chr1B_458887733	chr1B	458887733	473362139	464254904									0.360881	2.80346
chr1B_458890797	chr1B	458890797	473802328	467150498									0.360701	2.81059					0.171864
chr1B_460004343	chr1B	460004343	473831303	467478446										2.68861
chr1B_462001013	chr1B	462001013	474657310	467479866										2.56664
chr1B_462812789	chr1B	462812789	476049285	469040488										2.44467
chr1B_462815112	chr1B	462815112	477250501	470414003										2.3227
chr1B_464254592	chr1B	464254592	477492539	470414217										2.20072
chr1B_464254904	chr1B	464254904	479376030	473362139
chr1B_467150498	chr1B	467150498	479377761	473802328
chr1B_467478446	chr1B	467478446	479689310	473831303
chr1B_467479866	chr1B	467479866	479824842	474657310
chr1B_469040488	chr1B	469040488	480260616	476049285
chr1B_470414003	chr1B	470414003	480260900	477250501
chr1B_470414217	chr1B	470414217	480261660	477492539
chr1B_473362139	chr1B	473362139	480262072	479376030
chr1B_473802328	chr1B	473802328	481034422	479377761
chr1B_473831303	chr1B	473831303	481035959	479689310
chr1B_474657310	chr1B	474657310	481043161	479824842
chr1B_476049285	chr1B	476049285	481653504	480260616
chr1B_477250501	chr1B	477250501	481963578	480260900
chr1B_477492539	chr1B	477492539	481963754	480261660
chr1B_479376030	chr1B	479376030	481963804	480262072
chr1B_479377761	chr1B	479377761	482044126	481034422
chr1B_479689310	chr1B	479689310	483276530	481035959
chr1B_479824842	chr1B	479824842	485676296	481043161
chr1B_480260616	chr1B	480260616	486755409	481653504
chr1B_480260900	chr1B	480260900	487044599	481963578
chr1B_480261660	chr1B	480261660	488975777	481963754
chr1B_480262072	chr1B	480262072	488975822	481963804
chr1B_481034422	chr1B	481034422	489440486	482044126
chr1B_481035959	chr1B	481035959	490656773	483276530
chr1B_481043161	chr1B	481043161	491506628	485676296
chr1B_481653504	chr1B	481653504	492078001	486755409
chr1B_481963578	chr1B	481963578	492929831	487044599
chr1B_481963754	chr1B	481963754	497751868	488975777
chr1B_481963804	chr1B	481963804	503832477	488975822
chr1B_482044126	chr1B	482044126	504063301	489440486
chr1B_483276530	chr1B	483276530	504065896	490656773
chr1B_485676296	chr1B	485676296	505493805	491506628
chr1B_486755409	chr1B	486755409	505494154	492078001
chr1B_487044599	chr1B	487044599	505497966	492929831														2.07469
chr1B_488975777	chr1B	488975777	506147235	497751868														2.10467
chr1B_488975822	chr1B	488975822	506202381	503832477														2.12929
chr1B_489440486	chr1B	489440486	510387579	504063301														2.1539
chr1B_490656773	chr1B	490656773	510663727	504065896														2.18533
chr1B_491506628	chr1B	491506628	510669012	505493805														2.21677
chr1B_492078001	chr1B	492078001	511415706	505494154													0.215727	2.236
chr1B_492929831	chr1B	492929831	511465103	505497966													0.229957	2.26386
chr1B_497751868	chr1B	497751868	513057888	506147235													0.231121	2.1276
chr1B_503832477	chr1B	503832477	513109614	506202381													0.244832	2.04106
chr1B_504063301	chr1B	504063301	513115375	510387579													0.248252	2.05174
chr1B_504065896	chr1B	504065896	513848364	510663727													0.251671	2.06241
chr1B_505493805	chr1B	505493805	522109658	510669012													0.274406	2.01014
chr1B_505494154	chr1B	505494154	522460171	511415706													0.300173
chr1B_505497966	chr1B	505497966	523065322	511465103													0.329759
chr1B_506147235	chr1B	506147235	523309959	513057888													0.33556
chr1B_506202381	chr1B	506202381	523590935	513109614													0.343804
chr1B_510387579	chr1B	510387579	524850303	513115375													0.348068						0.317797
chr1B_510663727	chr1B	510663727	524851108	513848364													0.340173						0.338859
chr1B_510669012	chr1B	510669012	524854441	522109658													0.34062						0.364201
chr1B_511415706	chr1B	511415706	524856602	522460171													0.33297						0.384803
chr1B_511465103	chr1B	511465103	526545117	523065322													0.321802						0.390182
chr1B_513057888	chr1B	513057888	528329153	523309959													0.303391						0.378714
chr1B_513109614	chr1B	513109614	528591524	523590935													0.311317						0.397723
chr1B_513115375	chr1B	513115375	529566738	524850303													0.294135						0.394747
chr1B_513848364	chr1B	513848364	531849251	524851108													0.293965						0.414359
chr1B_522109658	chr1B	522109658	532189394	524854441													0.274117						0.414764
chr1B_522460171	chr1B	522460171	532565453	524856602													0.234954						0.376559
chr1B_523065322	chr1B	523065322	533017052	526545117													0.20452						0.35852
chr1B_523309959	chr1B	523309959	534693062	528329153													0.208382						0.329867
chr1B_523590935	chr1B	523590935	535267823	528591524													0.208382						0.32414
chr1B_524850303	chr1B	524850303	535362801	529566738													0.208382						0.307087
chr1B_524851108	chr1B	524851108	535368650	531849251													0.208382						0.307558
chr1B_524854441	chr1B	524854441	535420651	532189394													0.208382	2.04082				2.21032	0.307558
chr1B_524856602	chr1B	524856602	535688660	532565453													0.208382	2.04282				2.22268	0.307558
chr1B_526545117	chr1B	526545117	535777897	533017052													0.208382	2.07765				2.27682	0.307558
chr1B_528329153	chr1B	528329153	535787211	534693062													0.208382	2.06659				2.24276	0.30803
chr1B_528591524	chr1B	528591524	536203667	535267823													0.208382	2.05554				2.2087	0.345426
chr1B_529566738	chr1B	529566738	537288375	535362801													0.208382	2.02059					0.359905
chr1B_531849251	chr1B	531849251	537728439	535368650													0.208382	2.05834					0.397034
chr1B_532189394	chr1B	532189394	539948743	535420651							0.476688						0.208382						0.411575
chr1B_532565453	chr1B	532565453	540282972	535688660							0.524328						0.212243						0.446223
chr1B_533017052	chr1B	533017052	540901227	535777897							0.571116						0.23209						0.482416
chr1B_534693062	chr1B	534693062	540901513	535787211							0.61784						0.250468						0.518
chr1B_535267823	chr1B	535267823	540902573	536203667							0.664564						0.261791						0.552282
chr1B_535362801	chr1B	535362801	540940734	537288375							0.692386						0.262334						0.56617
chr1B_535368650	chr1B	535368650	541156709	537728439							0.720208				0.160546		0.254782				0.422812		0.57403
chr1B_535420651	chr1B	535420651	541323248	539948743							0.750313				0.16464		0.259008				0.439234		0.584436
chr1B_535688660	chr1B	535688660	541394385	540282972							0.746703						0.258087				0.445453		0.574975
chr1B_535777897	chr1B	535777897	541395759	540901227							0.749052						0.261659				0.454253		0.571898
chr1B_535787211	chr1B	535787211	541395927	540901513							0.746496						0.266332				0.459958		0.571312
chr1B_536203667	chr1B	536203667	543529533	540902573							0.695684						0.254755				0.433229		0.538932
chr1B_537288375	chr1B	537288375	543552756	540940734							0.643498						0.243444						0.501275
chr1B_537728439	chr1B	537728439	543640086	541156709							0.594506						0.222786						0.464877
chr1B_539948743	chr1B	539948743	545490268	541323248							0.594506						0.222786						0.449196
chr1B_540282972	chr1B	540282972	545490975	541394385							0.594506						0.222786						0.453433
chr1B_540901227	chr1B	540901227	546472480	541395759							0.594506						0.222786						0.437534
chr1B_540901513	chr1B	540901513	547806592	541395927							0.594506						0.222786						0.403923
chr1B_540902573	chr1B	540902573	547810332	543529533							0.594506						0.222786						0.404869
chr1B_540940734	chr1B	540940734	548153694	543552756							0.594506						0.222786						0.389163
chr1B_541156709	chr1B	541156709	548282355	543640086							0.594506						0.222786						0.367746
chr1B_541323248	chr1B	541323248	548282413	545490268							0.594506						0.222786						0.373175
chr1B_541394385	chr1B	541394385	548284276	545490975							0.594506						0.222786						0.347378
chr1B_541395759	chr1B	541395759	548293242	546472480							0.594506						0.222786						0.328659
chr1B_541395927	chr1B	541395927	548294407	547806592							0.594506						0.222786						0.316029
chr1B_543529533	chr1B	543529533	548457120	547810332							0.594506						0.222786						0.316325
chr1B_543552756	chr1B	543552756	548457131	548153694							0.594506						0.222786						0.31662
chr1B_543640086	chr1B	543640086	548597831	548282355							0.594506						0.222786						0.353184
chr1B_545490268	chr1B	545490268	548632414	548282413	0.394752		0.335798				0.545515						0.222786	2.27761				2.23305	0.358299
chr1B_545490975	chr1B	545490975	549895488	548284276	0.390173		0.304317				0.545725						0.202127	2.2639				2.23783	0.366895
chr1B_546472480	chr1B	546472480	550507383	548293242	0.385594		0.305309				0.54714							2.2283				2.23783	0.351222
chr1B_547806592	chr1B	547806592	552127487	548294407	0.39636		0.312267				0.551217							2.24311				2.24262	0.350752
chr1B_547810332	chr1B	547810332	552586545	548457120	0.422528		0.325451				0.599089							2.15786				2.23142	0.367452	2.50493
chr1B_548153694	chr1B	548153694	553130299	548457131	0.447404		0.362929				0.59789							2.1704				2.38069	0.350136	2.80981
chr1B_548282355	chr1B	548282355	553130539	548597831	0.429909		0.362228				0.588758							2.1653				2.35562	0.348318	2.78143
chr1B_548282413	chr1B	548282413	553131869	548632414	0.433507		0.363361				0.589633							2.19831				2.49418	0.351822	3.05102
chr1B_548284276	chr1B	548284276	553131967	549895488	0.438855		0.399189				0.578905							2.17942				2.48375	0.332998	3.06769
chr1B_548293242	chr1B	548293242	554185518	550507383	0.439942		0.409809				0.619825											2.35062	0.340079	2.83643
chr1B_548294407	chr1B	548294407	554339088	552127487	0.4059		0.372452				0.572295											2.35062	0.321206	2.77028
chr1B_548457120	chr1B	548457120	554339653	552586545	0.384622		0.374886				0.565081											2.35062	0.317989	2.7248
chr1B_548457131	chr1B	548457131	554340700	553130299	0.413008		0.389541				0.615234											2.35062	0.333686	2.93534
chr1B_548597831	chr1B	548597831	554352538	553130539	0.419364		0.429414				0.611113								0.172509			2.35062	0.309904	2.96772
chr1B_548632414	chr1B	548632414	554352851	553131869	0.402276		0.428402				0.561509								0.172965			2.35062		2.93244
chr1B_549895488	chr1B	549895488	555076801	553131967	0.408678		0.437163				0.601965								0.174375			2.35062		2.83421
chr1B_550507383	chr1B	550507383	555077387	554185518	0.389262		0.436477				0.556018								0.173985			2.35062		2.79447
chr1B_552127487	chr1B	552127487	555384544	554339088	0.391871		0.470903				0.552114								0.176645			2.35062		2.7998
chr1B_552586545	chr1B	552586545	555404025	554339653	0.384991		0.466538				0.550526											2.35062		2.57974
chr1B_553130299	chr1B	553130299	555772957	554340700			0.445087				0.501101											2.35062		2.35104
chr1B_553130539	chr1B	553130539	555961869	554352538			0.372351															2.35062		2.34605
chr1B_553131869	chr1B	553131869	556243733	554352851			0.372351															2.35062		2.34605
chr1B_553131967	chr1B	553131967	556587625	555076801			0.372351															2.35062		2.34605
chr1B_554185518	chr1B	554185518	556588694	555077387			0.372351															2.35062		2.34605
chr1B_554339088	chr1B	554339088	557119809	555384544			0.372351															2.35062		2.34605
chr1B_554339653	chr1B	554339653	557635306	555404025			0.372351															2.35062		2.34605
chr1B_554340700	chr1B	554340700	557844205	555772957			0.372351															2.35062		2.34605
chr1B_554352538	chr1B	554352538	557844397	555961869			0.372351															2.35062		2.34605
chr1B_554352851	chr1B	554352851	558242268	556243733			0.372351															2.35062		2.34605
chr1B_555076801	chr1B	555076801	558560479	556587625			0.372351															2.35062		2.34605
chr1B_555077387	chr1B	555077387	558560978	556588694			0.372351															2.35062		2.34605
chr1B_555384544	chr1B	555384544	558563913	557119809			0.372351															2.35062		2.34605
chr1B_555404025	chr1B	555404025	559546366	557635306			0.372351															2.35062		2.34605
chr1B_555772957	chr1B	555772957	559629911	557844205			0.372351															2.35062		2.34605
chr1B_555961869	chr1B	555961869	559630201	557844397			0.372351															2.35062		2.34605
chr1B_556243733	chr1B	556243733	559687999	558242268			0.299616															2.35062		2.34605
chr1B_556587625	chr1B	556587625	559726102	558560479			0.267966															2.35062		2.34605
chr1B_556588694	chr1B	556588694	559827728	558560978			0.253181															2.35062		2.34605
chr1B_557119809	chr1B	557119809	559832161	558563913			0.253129															2.35062		2.34605
chr1B_557635306	chr1B	557635306	559833901	559546366			0.230589															2.35062		2.34605
chr1B_557844205	chr1B	557844205	559834922	559629911			0.212109															2.35062		2.34106
chr1B_557844397	chr1B	557844397	559835326	559630201			0.176653															2.35062		2.33889
chr1B_558242268	chr1B	558242268	559835360	559687999																		2.35062		2.39312
chr1B_558560479	chr1B	558560479	559836938	559726102																		2.35062		2.39312
chr1B_558560978	chr1B	558560978	560848277	559827728																		2.35062		2.39312
chr1B_558563913	chr1B	558563913	561668305	559832161																		2.2175		2.44735
chr1B_559546366	chr1B	559546366	562936982	559833901
chr1B_559629911	chr1B	559629911	563109361	559834922
chr1B_559630201	chr1B	559630201	563426827	559835326
chr1B_559687999	chr1B	559687999	563427835	559835360
chr1B_559726102	chr1B	559726102	563620824	559836938
chr1B_559827728	chr1B	559827728	563733143	560848277
chr1B_559832161	chr1B	559832161	564018638	561668305
chr1B_559833901	chr1B	559833901	564954894	562936982
chr1B_559834922	chr1B	559834922	565193275	563109361
chr1B_559835326	chr1B	559835326	566149722	563426827
chr1B_559835360	chr1B	559835360	566150051	563427835
chr1B_559836938	chr1B	559836938	566150990	563620824
chr1B_560848277	chr1B	560848277	567389343	563733143
chr1B_561668305	chr1B	561668305	567389620	564018638
chr1B_562936982	chr1B	562936982	569562814	564954894
chr1B_563109361	chr1B	563109361	574375445	565193275
chr1B_563426827	chr1B	563426827	575102184	566149722
chr1B_563427835	chr1B	563427835	576570489	566150051
chr1B_563620824	chr1B	563620824	576968936	566150990
chr1B_563733143	chr1B	563733143	577024191	567389343													0.20418
chr1B_564018638	chr1B	564018638	577026329	567389620													0.217269
chr1B_564954894	chr1B	564954894	577322139	569562814													0.230359
chr1B_565193275	chr1B	565193275	577998337	574375445													0.246402				0.420349
chr1B_566149722	chr1B	566149722	580641738	575102184													0.250432				0.418164
chr1B_566150051	chr1B	566150051	582392213	576570489													0.248678				0.427517
chr1B_566150990	chr1B	566150990	582666198	576968936													0.247788				0.427517
chr1B_567389343	chr1B	567389343	582833952	577024191													0.246035				0.427517
chr1B_567389620	chr1B	567389620	583139070	577026329													0.256175				0.43687		0.323589
chr1B_569562814	chr1B	569562814	583141206	577322139													0.244784				0.438082		0.30621
chr1B_574375445	chr1B	574375445	584136390	577998337													0.225546				0.438082		0.310368
chr1B_575102184	chr1B	575102184	585271979	580641738													0.221493				0.438082		0.310368
chr1B_576570489	chr1B	576570489	585367986	582392213													0.207098				0.439294		0.314527
chr1B_576968936	chr1B	576968936	586472828	582666198																	0.424837		0.309866
chr1B_577024191	chr1B	577024191	586590991	582833952
chr1B_577026329	chr1B	577026329	586795780	583139070				1.6594								1.53841
chr1B_577322139	chr1B	577322139	588103860	583141206				1.69532
chr1B_577998337	chr1B	577998337	588319627	584136390
chr1B_580641738	chr1B	580641738	588319738	585271979
chr1B_582392213	chr1B	582392213	591620940	585367986
chr1B_582666198	chr1B	582666198	591631385	586472828
chr1B_582833952	chr1B	582833952	591720112	586590991
chr1B_583139070	chr1B	583139070	592592522	586795780
chr1B_583141206	chr1B	583141206	592872576	588103860
chr1B_584136390	chr1B	584136390	593540707	588319627
chr1B_585271979	chr1B	585271979	594947892	588319738
chr1B_585367986	chr1B	585367986	594951349	591620940
chr1B_586472828	chr1B	586472828	595943995	591631385
chr1B_586590991	chr1B	586590991	595944849	591720112
chr1B_586795780	chr1B	586795780	595959989	592592522
chr1B_588103860	chr1B	588103860	596580277	592872576
chr1B_588319627	chr1B	588319627	596581304	593540707
chr1B_588319738	chr1B	588319738	596684181	594947892
chr1B_591620940	chr1B	591620940	596684408	594951349
chr1B_591631385	chr1B	591631385	597447925	595943995
chr1B_591720112	chr1B	591720112	597550858	595944849
chr1B_592592522	chr1B	592592522	598920219	595959989
chr1B_592872576	chr1B	592872576	601843648	596580277
chr1B_593540707	chr1B	593540707	606172284	596581304											0.152151
chr1B_594947892	chr1B	594947892	606173545	596684181											0.158557
chr1B_594951349	chr1B	594951349	607641211	596684408											0.160714
chr1B_595943995	chr1B	595943995	614083924	597447925											0.156039
chr1B_595944849	chr1B	595944849	614514699	597550858
chr1B_595959989	chr1B	595959989	614517643	598920219
chr1B_596580277	chr1B	596580277	614519028	601843648
chr1B_596581304	chr1B	596581304	614521259	606172284
chr1B_596684181	chr1B	596684181	614522695	606173545
chr1B_596684408	chr1B	596684408	614523040	607641211
chr1B_597447925	chr1B	597447925	616469115	614083924
chr1B_597550858	chr1B	597550858	616471073	614514699
chr1B_598920219	chr1B	598920219	617051086	614517643
chr1B_601843648	chr1B	601843648	617191243	614519028
chr1B_606172284	chr1B	606172284	617298131	614521259
chr1B_606173545	chr1B	606173545	617298821	614522695
chr1B_607641211	chr1B	607641211	617313791	614523040
chr1B_614083924	chr1B	614083924	617345558	616469115
chr1B_614514699	chr1B	614514699	617458009	616471073
chr1B_614517643	chr1B	614517643	618246004	617051086
chr1B_614519028	chr1B	614519028	618255642	617191243
chr1B_614521259	chr1B	614521259	618262873	617298131
chr1B_614522695	chr1B	614522695	618303896	617298821
chr1B_614523040	chr1B	614523040	618366408	617313791
chr1B_616469115	chr1B	616469115	618388569	617345558
chr1B_616471073	chr1B	616471073	619193939	617458009
chr1B_617051086	chr1B	617051086	620136958	618246004
chr1B_617191243	chr1B	617191243	620701912	618255642
chr1B_617298131	chr1B	617298131	620721363	618262873
chr1B_617298821	chr1B	617298821	620746130	618303896
chr1B_617313791	chr1B	617313791	621532951	618366408
chr1B_617345558	chr1B	617345558	621538032	618388569
chr1B_617458009	chr1B	617458009	622791465	619193939
chr1B_618246004	chr1B	618246004	622800234	620136958
chr1B_618255642	chr1B	618255642	622805926	620701912
chr1B_618262873	chr1B	618262873	622918957	620721363
chr1B_618303896	chr1B	618303896	622963196	620746130
chr1B_618366408	chr1B	618366408	623410585	621532951
chr1B_618388569	chr1B	618388569	624062052	621538032
chr1B_619193939	chr1B	619193939	624163023	622791465
chr1B_620136958	chr1B	620136958	624211720	622800234
chr1B_620701912	chr1B	620701912	624674724	622805926
chr1B_620721363	chr1B	620721363	624675093	622918957
chr1B_620746130	chr1B	620746130	624812087	622963196
chr1B_621532951	chr1B	621532951	625426144	623410585
chr1B_621538032	chr1B	621538032	625533425	624062052
chr1B_622791465	chr1B	622791465	625624074	624163023
chr1B_622800234	chr1B	622800234	625930137	624211720
chr1B_622805926	chr1B	622805926	626460482	624674724
chr1B_622918957	chr1B	622918957	626565205	624675093
chr1B_622963196	chr1B	622963196	626565506	624812087
chr1B_623410585	chr1B	623410585	626566066	625426144
chr1B_624062052	chr1B	624062052	626573231	625533425
chr1B_624163023	chr1B	624163023	626615053	625624074
chr1B_624211720	chr1B	624211720	626634107	625930137
chr1B_624674724	chr1B	624674724	626956312	626460482
chr1B_624675093	chr1B	624675093	627269455	626565205
chr1B_624812087	chr1B	624812087	627521858	626565506
chr1B_625426144	chr1B	625426144	628034095	626566066
chr1B_625533425	chr1B	625533425	628218198	626573231
chr1B_625624074	chr1B	625624074	628249174	626615053
chr1B_625930137	chr1B	625930137	628685953	626634107
chr1B_626460482	chr1B	626460482	629812342	626956312
chr1B_626565205	chr1B	626565205	630657255	627269455
chr1B_626565506	chr1B	626565506	631496806	627521858
chr1B_626566066	chr1B	626566066	631497078	628034095
chr1B_626573231	chr1B	626573231	632081178	628218198
chr1B_626615053	chr1B	626615053	632081584	628249174
chr1B_626634107	chr1B	626634107	632400389	628685953
chr1B_626956312	chr1B	626956312	632403753	629812342
chr1B_627269455	chr1B	627269455	632420162	630657255
chr1B_627521858	chr1B	627521858	632602710	631496806
chr1B_628034095	chr1B	628034095	633135707	631497078
chr1B_628218198	chr1B	628218198	634651022	632081178
chr1B_628249174	chr1B	628249174	634651073	632081584
chr1B_628685953	chr1B	628685953	634953941	632400389
chr1B_629812342	chr1B	629812342	634994951	632403753
chr1B_630657255	chr1B	630657255	635052460	632420162
chr1B_631496806	chr1B	631496806	635109010	632602710
chr1B_631497078	chr1B	631497078	635342239	633135707
chr1B_632081178	chr1B	632081178	635343068	634651022
chr1B_632081584	chr1B	632081584	635344952	634651073
chr1B_632400389	chr1B	632400389	635345825	634953941
chr1B_632403753	chr1B	632403753	636943315	634994951												1.6856
chr1B_632420162	chr1B	632420162	637353902	635052460
chr1B_632602710	chr1B	632602710	637373750	635109010
chr1B_633135707	chr1B	633135707	639752360	635342239
chr1B_634651022	chr1B	634651022	639808080	635343068
chr1B_634651073	chr1B	634651073	639944287	635344952
chr1B_634953941	chr1B	634953941	639946708	635345825
chr1B_634994951	chr1B	634994951	640409890	636943315
chr1B_635052460	chr1B	635052460	640414093	637353902
chr1B_635109010	chr1B	635109010	641382888	637373750
chr1B_635342239	chr1B	635342239	642857390	639752360
chr1B_635343068	chr1B	635343068	643044215	639808080
chr1B_635344952	chr1B	635344952	643302500	639944287
chr1B_635345825	chr1B	635345825	643303301	639946708
chr1B_636943315	chr1B	636943315	643304721	640409890
chr1B_637353902	chr1B	637353902	643698575	640414093
chr1B_637373750	chr1B	637373750	643920152	641382888											0.153424						0.43821
chr1B_639752360	chr1B	639752360	644195546	642857390							0.476082				0.158037						0.478905
chr1B_639808080	chr1B	639808080	645127807	643044215							0.515945		0.362449								0.521249
chr1B_639944287	chr1B	639944287	645130024	643302500							0.525643		0.374355								0.532816
chr1B_639946708	chr1B	639946708	645130383	643303301							0.535341		0.38626								0.544383
chr1B_640409890	chr1B	640409890	645141018	643304721	0.392865						0.576457		0.419835								0.587235
chr1B_640414093	chr1B	640414093	646104684	643698575	0.407414						0.573523		0.442993								0.592764
chr1B_641382888	chr1B	641382888	646104855	643920152	0.415648						0.578412		0.471541						0.173385		0.612065
chr1B_642857390	chr1B	642857390	646107804	644195546	0.426859						0.575732		0.501513	2.20878					0.195209		0.624042
chr1B_643044215	chr1B	643044215	646318791	645127807	0.406513						0.541055		0.514041	2.21784					0.205694		0.623338
chr1B_643302500	chr1B	643302500	646889984	645130024	0.404606						0.549555		0.563751	2.40813					0.230595		0.67674
chr1B_643303301	chr1B	643303301	647331983	645130383	0.40539						0.549558		0.592585	2.47107					0.244222		0.711764
chr1B_643304721	chr1B	643304721	647358904	645141018							0.506776		0.590808	2.53443					0.254562		0.688923
chr1B_643698575	chr1B	643698575	647863690	646104684				1.69072					0.603419	2.54512					0.265526		0.688354
chr1B_643920152	chr1B	643920152	647863934	646104855				1.76643					0.601322	2.55916					0.263126		0.685663
chr1B_644195546	chr1B	644195546	648758503	646107804			0.185199	1.9517					0.60731	2.69922					0.271643		0.693112
chr1B_645127807	chr1B	645127807	648759913	646318791			0.216948	2.14101					0.611871	2.83312					0.279026		0.699477
chr1B_645130024	chr1B	645130024	648767307	646889984			0.248996	2.36133					0.584869	2.88642					0.27845		0.681561
chr1B_645130383	chr1B	645130383	649594290	647331983			0.277768	2.57423					0.585056	3.04834					0.275368		0.689294
chr1B_645141018	chr1B	645141018	649749273	647358904			0.307887	2.7615					0.582236	3.17742					0.270501		0.69566
chr1B_646104684	chr1B	646104684	649749976	647863690			0.338007	2.94876					0.579417	3.30651					0.265634		0.702025
chr1B_646104855	chr1B	646104855	649844235	647863934			0.368124	3.13574					0.569574	3.26824					0.26385		0.714429
chr1B_646107804	chr1B	646107804	649860990	648758503			0.395857	3.25066					0.55434	3.24627					0.252268		0.713062
chr1B_646318791	chr1B	646318791	650843115	648759913			0.415135	3.19647					0.504366	3.00156					0.228544		0.659477
chr1B_646889984	chr1B	646889984	650844038	648767307			0.418686	3.15132					0.471836	2.90659					0.216158		0.618574
chr1B_647331983	chr1B	647331983	651418648	649594290			0.384551	2.98756					0.458611	2.91621					0.202654		0.617044
chr1B_647358904	chr1B	647358904	651456765	649749273			0.361398	2.93416					0.465562	3.02167					0.198843		0.63658
chr1B_647863690	chr1B	647863690	652138814	649749976			0.34851	2.83374					0.454366	2.94758					0.187482		0.651019
chr1B_647863934	chr1B	647863934	652138890	649844235			0.328126	2.80422					0.45507	3.06878					0.184895		0.659629		0.311189
chr1B_648758503	chr1B	648758503	652184809	649860990			0.328116	2.72619					0.428415	3.01212					0.173179		0.64189		0.310244
chr1B_648759913	chr1B	648759913	652912681	650843115			0.29602	2.56836					0.418244	2.98165							0.638945		0.319663
chr1B_648767307	chr1B	648767307	652914278	650844038			0.263925	2.41054					0.408074	2.95118							0.635999		0.329083
chr1B_649594290	chr1B	649594290	653023165	651418648			0.254913	2.20371					0.408093	2.864							0.639578		0.342355
chr1B_649749273	chr1B	649749273	653023432	651456765			0.226807	1.9632					0.374345	2.59227							0.588305		0.314645
chr1B_649749976	chr1B	649749976	653023642	652138814			0.209695	1.75955						2.40578							0.552888
chr1B_649844235	chr1B	649844235	653340114	652138890			0.178979							2.23703							0.527954
chr1B_649860990	chr1B	649860990	653906933	652184809			0.183387														0.477597
chr1B_650843115	chr1B	650843115	654103542	652912681			0.183387														0.430073
chr1B_650844038	chr1B	650844038	654103558	652914278			0.183387														0.435229
chr1B_651418648	chr1B	651418648	654286212	653023165			0.183387														0.440386
chr1B_651456765	chr1B	651456765	654495675	653023432			0.183387
chr1B_652138814	chr1B	652138814	654579783	653023642			0.183387
chr1B_652138890	chr1B	652138890	654579917	653340114			0.183387
chr1B_652184809	chr1B	652184809	654580847	653906933			0.183387
chr1B_652912681	chr1B	652912681	654811123	654103542			0.183387					2.46681
chr1B_652914278	chr1B	652914278	654828089	654103558		1.98411	0.187795					2.81533										2.21075
chr1B_653023165	chr1B	653023165	655356918	654286212		2.14714	0.207118					2.91943										2.2896
chr1B_653023432	chr1B	653023432	655567790	654495675		2.13969	0.211089					2.90095										2.28826
chr1B_653023642	chr1B	653023642	655584010	654579783		2.0409	0.229812					2.90548										2.21657
chr1B_653340114	chr1B	653340114	655584504	654579917		2.03318	0.215952					2.88467										2.26906
chr1B_653906933	chr1B	653906933	656159294	654580847		2.07241	0.236822					2.93799										2.26906		2.32403
chr1B_654103542	chr1B	654103542	657545119	654811123		1.9803	0.225649					2.83524										2.26906		2.3782
chr1B_654103558	chr1B	654103558	657577206	654828089		1.87043	0.225884					2.55898										2.26906		2.3782
chr1B_654286212	chr1B	654286212	657733442	655356918		1.86696	0.227556					2.40702										2.26906		2.3782
chr1B_654495675	chr1B	654495675	657952206	655567790		1.87116	0.210224					2.42803										2.26906		2.3782
chr1B_654579783	chr1B	654579783	657969047	655584010		1.87116	0.210179					2.42803										2.26906		2.3782
chr1B_654579917	chr1B	654579917	659057753	655584504		1.87116	0.22425					2.44905										2.26906		2.3782
chr1B_654580847	chr1B	654580847	659315177	656159294		1.87536	0.239077					2.78359										2.32154		2.43237
chr1B_654811123	chr1B	654811123	659316109	657545119		1.86779	0.233559				0.474188	3.0129										2.55984		2.61168
chr1B_654828089	chr1B	654828089	659400118	657577206		1.86022	0.228041				0.476927	2.8559										2.49388		2.51753
chr1B_655356918	chr1B	655356918	661200638	657733442			0.209544				0.476927	2.51821										2.29772		2.51768
chr1B_655567790	chr1B	655567790	661240261	657952206			0.198404				0.476927	2.77776										2.49091		2.51783
chr1B_655584010	chr1B	655584010	662173400	657969047			0.196009				0.479666	2.72058										2.49172		2.49579
chr1B_655584504	chr1B	655584504	663334719	659057753			0.200638		0.220107		0.489565	2.62103										2.46165		2.43964
chr1B_656159294	chr1B	656159294	664162532	659315177			0.224336		0.227304			2.57321										2.50199		2.41199
chr1B_657545119	chr1B	657545119	664308143	659316109			0.213338		0.224424			2.48045										2.48666		2.36237
chr1B_657577206	chr1B	657577206	664332172	659400118			0.228083		0.25337													2.47386		2.32898
chr1B_657733442	chr1B	657733442	664334227	661200638			0.218358		0.233459													2.68311
chr1B_657952206	chr1B	657952206	664397145	661240261			0.236058		0.233459													2.5758
chr1B_657969047	chr1B	657969047	664477335	662173400			0.256873		0.233459													2.40377
chr1B_659057753	chr1B	659057753	664540789	663334719			0.27205		0.233459													2.32176
chr1B_659315177	chr1B	659315177	665054875	664162532			0.281243		0.233459
chr1B_659316109	chr1B	659316109	665134301	664308143			0.279542		0.233459
chr1B_659400118	chr1B	659400118	665155356	664332172			0.277842		0.233459
chr1B_661200638	chr1B	661200638	665320706	664334227			0.264511		0.233459
chr1B_661240261	chr1B	661240261	665334282	664397145			0.26416		0.233459
chr1B_662173400	chr1B	662173400	665831561	664477335			0.257043		0.233459
chr1B_663334719	chr1B	663334719	666075913	664540789			0.25764		0.233459
chr1B_664162532	chr1B	664162532	666077417	665054875			0.257373		0.233459
chr1B_664308143	chr1B	664308143	666400397	665134301			0.233581		0.233459
chr1B_664332172	chr1B	664332172	666400774	665155356			0.230116		0.233459
chr1B_664334227	chr1B	664334227	666552286	665320706					0.233459
chr1B_664397145	chr1B	664397145	666554341	665334282					0.233459
chr1B_664477335	chr1B	664477335	666555186	665831561					0.233459
chr1B_664540789	chr1B	664540789	666556332	666075913					0.233459
chr1B_665054875	chr1B	665054875	666645587	666077417					0.233459
chr1B_665134301	chr1B	665134301	666694419	666400397					0.233459
chr1B_665155356	chr1B	665155356	666703525	666400774					0.233459
chr1B_665320706	chr1B	665320706	667245720	666552286					0.233459
chr1B_665334282	chr1B	665334282	667522607	666554341					0.233459
chr1B_665831561	chr1B	665831561	667522756	666555186					0.233459
chr1B_666075913	chr1B	666075913	667686214	666556332					0.233459
chr1B_666077417	chr1B	666077417	668584305	666645587					0.233459
chr1B_666400397	chr1B	666400397	668923068	666694419					0.233459
chr1B_666400774	chr1B	666400774	668923129	666703525					0.233459
chr1B_666552286	chr1B	666552286	668923184	667245720					0.233459
chr1B_666554341	chr1B	666554341	668923525	667522607					0.233459
chr1B_666555186	chr1B	666555186	668925826	667522756					0.233459
chr1B_666556332	chr1B	666556332	668928713	667686214					0.233459
chr1B_666645587	chr1B	666645587	668928749	668584305					0.233459
chr1B_666694419	chr1B	666694419	668928981	668923068					0.233459
chr1B_666703525	chr1B	666703525	668929571	668923129					0.233459
chr1B_667245720	chr1B	667245720	668929592	668923184					0.233459
chr1B_667522607	chr1B	667522607	668985506	668923525					0.233459
chr1B_667522756	chr1B	667522756	668991372	668925826					0.233459
chr1B_667686214	chr1B	667686214	669619682	668928713					0.213548
chr1B_668584305	chr1B	668584305	670102565	668928749					0.212406
chr1B_668923068	chr1B	668923068	670621782	668928981					0.203537
chr1B_668923129	chr1B	668923129	670826829	668929571					0.207344
chr1B_668923184	chr1B	668923184	671208443	668929592					0.204313
chr1B_668923525	chr1B	668923525	671209332	668985506					0.200383
chr1B_668925826	chr1B	668925826	671588716	668991372
chr1B_668928713	chr1B	668928713	672368724	669619682
chr1B_668928749	chr1B	668928749	672373993	670102565
chr1B_668928981	chr1B	668928981	673511268	670621782
chr1B_668929571	chr1B	668929571	674626663	670826829
chr1B_668929592	chr1B	668929592	674742333	671208443
chr1B_668985506	chr1B	668985506	674746362	671209332
chr1B_668991372	chr1B	668991372	674749079	671588716
chr1B_669619682	chr1B	669619682	675361064	672368724
chr1B_670102565	chr1B	670102565	676793323	672373993
chr1B_670621782	chr1B	670621782	676793400	673511268																1.39878
chr1B_670826829	chr1B	670826829	676794594	674626663
chr1B_671208443	chr1B	671208443	676794687	674742333
chr1B_671209332	chr1B	671209332	676843376	674746362
chr1B_671588716	chr1B	671588716	676899913	674749079
chr1B_672368724	chr1B	672368724	677169915	675361064
chr1B_672373993	chr1B	672373993	677403254	676793323
chr1B_673511268	chr1B	673511268	677403757	676793400
chr1B_674626663	chr1B	674626663	677463887	676794594
chr1B_674742333	chr1B	674742333	677563091	676794687
chr1B_674746362	chr1B	674746362	677945596	676843376
chr1B_674749079	chr1B	674749079	677945611	676899913
chr1B_675361064	chr1B	675361064	678275162	677169915
chr1B_676793323	chr1B	676793323	678431258	677403254
chr1B_676793400	chr1B	676793400	678519585	677403757
chr1B_676794594	chr1B	676794594	678523031	677463887
chr1B_676794687	chr1B	676794687	679248354	677563091
chr1B_676843376	chr1B	676843376	679368913	677945596
chr1B_676899913	chr1B	676899913	679781387	677945611
chr1B_677169915	chr1B	677169915	679787642	678275162
chr1B_677403254	chr1B	677403254	679863055	678431258
chr1B_677403757	chr1B	677403757	679863616	678519585
chr1B_677463887	chr1B	677463887	679864786	678523031
chr1B_677563091	chr1B	677563091	680776830	679248354
chr1B_677945596	chr1B	677945596	681099570	679368913
chr2A_25912	chr2A	25912	4822602	3383009
chr2A_1587363	chr2A	1587363	4973267	3508966
chr2A_2147134	chr2A	2147134	5755353	3924632
chr2A_2152619	chr2A	2152619	5981586	4101678
chr2A_2640811	chr2A	2640811	5981633	4104237
chr2A_3360038	chr2A	3360038	5982244	4338482
chr2A_3382457	chr2A	3382457	6331405	4341379
chr2A_3383009	chr2A	3383009	7225039	4822602
chr2A_3508966	chr2A	3508966	7248328	4973267
chr2A_3924632	chr2A	3924632	8227782	5755353
chr2A_4101678	chr2A	4101678	9310860	5981586
chr2A_4104237	chr2A	4104237	10204891	5981633
chr2A_4338482	chr2A	4338482	11295195	5982244
chr2A_4341379	chr2A	4341379	12098023	6331405
chr2A_4822602	chr2A	4822602	13062150	7225039
chr2A_4973267	chr2A	4973267	15704450	7248328
chr2A_5755353	chr2A	5755353	15943676	8227782
chr2A_5981586	chr2A	5981586	16384382	9310860
chr2A_5981633	chr2A	5981633	16488615	10204891
chr2A_5982244	chr2A	5982244	16494972	11295195
chr2A_6331405	chr2A	6331405	16692906	12098023
chr2A_7225039	chr2A	7225039	16693066	13062150
chr2A_7248328	chr2A	7248328	18401516	15704450
chr2A_8227782	chr2A	8227782	19697945	15943676
chr2A_9310860	chr2A	9310860	21231102	16384382
chr2A_10204891	chr2A	10204891	21254885	16488615
chr2A_11295195	chr2A	11295195	21500479	16494972
chr2A_12098023	chr2A	12098023	21502076	16692906
chr2A_13062150	chr2A	13062150	26934680	16693066
chr2A_15704450	chr2A	15704450	28171342	18401516
chr2A_15943676	chr2A	15943676	29210761	19697945
chr2A_16384382	chr2A	16384382	29222803	21231102
chr2A_16488615	chr2A	16488615	29525622	21254885
chr2A_16494972	chr2A	16494972	29530183	21500479
chr2A_16692906	chr2A	16692906	29530752	21502076
chr2A_16693066	chr2A	16693066	30197084	26934680
chr2A_18401516	chr2A	18401516	31677783	28171342
chr2A_19697945	chr2A	19697945	35700735	29210761
chr2A_21231102	chr2A	21231102	35796146	29222803
chr2A_21254885	chr2A	21254885	36290593	29525622
chr2A_21500479	chr2A	21500479	36292525	29530183											0.158044
chr2A_21502076	chr2A	21502076	36293040	29530752											0.160839
chr2A_26934680	chr2A	26934680	36564287	30197084											0.164427
chr2A_28171342	chr2A	28171342	37397799	31677783											0.166897
chr2A_29210761	chr2A	29210761	38336159	35700735					0.198614						0.171003
chr2A_29222803	chr2A	29222803	39787270	35796146	0.441271				0.199315						0.194736	1.55254
chr2A_29525622	chr2A	29525622	39909195	36290593	0.481744				0.22755		0.507037				0.180323
chr2A_29530183	chr2A	29530183	40178611	36292525	0.490933				0.253465		0.491392				0.160797
chr2A_29530752	chr2A	29530752	40182426	36293040	0.500123				0.279379		0.475748
chr2A_30197084	chr2A	30197084	40595856	36564287	0.513113				0.305294
chr2A_31677783	chr2A	31677783	40596122	37397799	0.526104				0.331208
chr2A_35700735	chr2A	35700735	40946484	38336159	0.554756				0.354966
chr2A_35796146	chr2A	35796146	41336782	39787270	0.527131				0.343066
chr2A_36290593	chr2A	36290593	41504355	39909195	0.545733				0.362513
chr2A_36292525	chr2A	36292525	41504504	40178611	0.527663				0.341436
chr2A_36293040	chr2A	36293040	41763127	40182426	0.520427				0.355316
chr2A_36564287	chr2A	36564287	41832438	40595856	0.533455				0.339208													2.27399		2.39029
chr2A_37397799	chr2A	37397799	43229923	40596122	0.526875				0.34755													2.28328		2.43208
chr2A_38336159	chr2A	38336159	43936011	40946484	0.4697				0.313728															2.36012
chr2A_39787270	chr2A	39787270	43936608	41336782	0.428438				0.296717
chr2A_39909195	chr2A	39909195	45139115	41504355	0.40863				0.303177
chr2A_40178611	chr2A	40178611	46873545	41504504					0.279571
chr2A_40182426	chr2A	40182426	46873848	41763127					0.262284
chr2A_40595856	chr2A	40595856	46938128	41832438					0.242566
chr2A_40596122	chr2A	40596122	47897582	43229923					0.243046
chr2A_40946484	chr2A	40946484	48207221	43936011					0.243527
chr2A_41336782	chr2A	41336782	48258406	43936608					0.242964
chr2A_41504355	chr2A	41504355	48258530	45139115					0.242401
chr2A_41504504	chr2A	41504504	57068442	46873545					0.223655
chr2A_41763127	chr2A	41763127	57410807	46873848					0.204908
chr2A_41832438	chr2A	41832438	57941378	46938128
chr2A_43229923	chr2A	43229923	58261275	47897582
chr2A_43936011	chr2A	43936011	58486368	48207221
chr2A_43936608	chr2A	43936608	58651481	48258406
chr2A_45139115	chr2A	45139115	60228141	48258530
chr2A_46873545	chr2A	46873545	60689184	57068442
chr2A_46873848	chr2A	46873848	61159123	57410807
chr2A_46938128	chr2A	46938128	61995181	57941378
chr2A_47897582	chr2A	47897582	70547798	58261275
chr2A_48207221	chr2A	48207221	71537524	58486368
chr2A_48258406	chr2A	48258406	71850026	58651481
chr2A_48258530	chr2A	48258530	73284484	60228141
chr2A_57068442	chr2A	57068442	73860300	60689184
chr2A_57410807	chr2A	57410807	74597987	61159123		1.84943
chr2A_57941378	chr2A	57941378	76347315	61995181
chr2A_58261275	chr2A	58261275	77111665	70547798
chr2A_58486368	chr2A	58486368	77467048	71537524
chr2A_58651481	chr2A	58651481	77995547	71850026
chr2A_60228141	chr2A	60228141	78458426	73284484
chr2A_60689184	chr2A	60689184	78907083	73860300
chr2A_61159123	chr2A	61159123	81197341	74597987
chr2A_61995181	chr2A	61995181	82940661	76347315
chr2A_70547798	chr2A	70547798	82941438	77111665
chr2A_71537524	chr2A	71537524	83047998	77467048
chr2A_71850026	chr2A	71850026	83703293	77995547
chr2A_73284484	chr2A	73284484	84319271	78458426
chr2A_73860300	chr2A	73860300	84633796	78907083
chr2A_74597987	chr2A	74597987	86685873	81197341
chr2A_76347315	chr2A	76347315	86703545	82940661
chr2A_77111665	chr2A	77111665	86711388	82941438		2.11931		2.01615											0.200466
chr2A_77467048	chr2A	77467048	87131994	83047998		2.24431		2.01499											0.195365
chr2A_77995547	chr2A	77995547	87132331	83703293		2.36932		2.01384											0.190264
chr2A_78458426	chr2A	78458426	87132698	84319271		2.44466		2.01193											0.175202
chr2A_78907083	chr2A	78907083	87155112	84633796		2.51018		2.12206											0.178366
chr2A_81197341	chr2A	81197341	87157898	86685873		2.7965		2.3042				2.44711
chr2A_82940661	chr2A	82940661	87188075	86703545		3.12348		2.32497		1.39794		2.47632
chr2A_82941438	chr2A	82941438	87191321	86711388		3.24946		2.29907		1.44957		2.4639
chr2A_83047998	chr2A	83047998	87897800	87131994		3.48385		2.37109		1.5376		2.62647
chr2A_83703293	chr2A	83703293	88276287	87132331		3.48385		2.37109		1.5376		2.62647
chr2A_84319271	chr2A	84319271	88642793	87132698		3.4996		2.20247		1.51704		2.4455
chr2A_84633796	chr2A	84633796	88921233	87155112		3.4996		2.01817		1.50137		2.4455
chr2A_86685873	chr2A	86685873	89571125	87157898		3.78689		2.03602		1.61114		2.71171
chr2A_86703545	chr2A	86703545	91359376	87188075		3.78689		1.85406		1.59547		2.71171
chr2A_86711388	chr2A	86711388	95045662	87191321		3.47088		1.83536		1.50295		2.6825
chr2A_87131994	chr2A	87131994	100336668	87897800		3.48664		1.88127		1.5102		2.69826
chr2A_87132331	chr2A	87132331	100768882	88276287		3.50741		1.93899		1.56692		3.00461
chr2A_87132698	chr2A	87132698	100855328	88642793		3.66872		1.98908		1.61338		3.28323
chr2A_87155112	chr2A	87155112	100855483	88921233		3.73916		2.0042		1.66768		3.55325
chr2A_87157898	chr2A	87157898	103999443	89571125		3.81941		2.09969		1.75069		3.74355
chr2A_87188075	chr2A	87188075	107264819	91359376		3.67888		2.12315		1.74638		3.77127
chr2A_87191321	chr2A	87191321	112098058	95045662		3.63918		2.26785		1.80023		3.88941
chr2A_87897800	chr2A	87897800	116248843	100336668		3.60809		2.51701		1.84641		4.19576
chr2A_88276287	chr2A	88276287	117552097	100768882		3.34117		2.37744		1.78007		4.00861
chr2A_88642793	chr2A	88642793	117784565	100855328		3.15292		2.30183		1.72391		3.76009
chr2A_88921233	chr2A	88921233	117789957	100855483		3.15292		2.48378		1.73606		3.95682
chr2A_89571125	chr2A	89571125	118273009	103999443		2.96052	0.176778	2.69154		1.72364		3.98455
chr2A_91359376	chr2A	91359376	120418376	107264819		2.76812	0.197573	2.85955		1.71121		4.01227												2.34266
chr2A_95045662	chr2A	95045662	122727254	112098058		2.50121	0.201214	2.90193		1.66055		3.82512
chr2A_100336668	chr2A	100336668	126515332	116248843		2.54619	0.218956	3.05953		1.74932		3.98953
chr2A_100768882	chr2A	100768882	126517238	117552097		2.31486	0.21809	3.01733		1.71265		3.88773
chr2A_100855328	chr2A	100855328	130385623	117784565		2.25338	0.232866	3.15193		1.70237		3.74113
chr2A_100855483	chr2A	100855483	137504107	117789957		2.01048	0.237275	3.15473		1.65284		3.50802
chr2A_103999443	chr2A	103999443	137717577	118273009		1.89214	0.235046	3.11358		1.57595		3.20896
chr2A_107264819	chr2A	107264819	138394702	120418376			0.211811	2.88004		1.47528		2.90989
chr2A_112098058	chr2A	112098058	139450826	122727254			0.191919	2.62994				2.59866
chr2A_116248843	chr2A	116248843	140057797	126515332			0.178258	2.43762				2.43402
chr2A_117552097	chr2A	117552097	144556138	126517238				2.21731
chr2A_117784565	chr2A	117784565	145172046	130385623				2.32255
chr2A_117789957	chr2A	117789957	149070817	137504107				2.36384
chr2A_118273009	chr2A	118273009	154339961	137717577				2.32951
chr2A_120418376	chr2A	120418376	154732761	138394702				2.27172
chr2A_122727254	chr2A	122727254	200705795	139450826				2.08039
chr2A_126515332	chr2A	126515332	202499429	140057797				2.01468
chr2A_126517238	chr2A	126517238	204196636	144556138				1.8516						2.28277
chr2A_130385623	chr2A	130385623	206795422	145172046				1.67982						2.20941
chr2A_137504107	chr2A	137504107	207940321	149070817										2.38701
chr2A_137717577	chr2A	137717577	209404120	154339961										2.54263
chr2A_138394702	chr2A	138394702	216790728	154732761										2.79328
chr2A_139450826	chr2A	139450826	231586275	200705795										3.04394
chr2A_140057797	chr2A	140057797	236723911	202499429									0.358278	3.07331
chr2A_144556138	chr2A	144556138	246904339	204196636									0.39586	3.32396
chr2A_145172046	chr2A	145172046	290556284	206795422				1.64943					0.430858	3.326
chr2A_149070817	chr2A	149070817	295899575	207940321							0.488224		0.464716	3.5036
chr2A_154339961	chr2A	154339961	309579879	209404120							0.485743		0.460249	3.41128
chr2A_154732761	chr2A	154732761	309580574	216790728							0.488677
chr2A_200705795	chr2A	200705795	310555067	231586275							0.517452
chr2A_202499429	chr2A	202499429	310636000	236723911							0.517452
chr2A_204196636	chr2A	204196636	311322441	246904339							0.517452
chr2A_206795422	chr2A	206795422	314342542	290556284							0.481117
chr2A_207940321	chr2A	207940321	320594402	295899575
chr2A_209404120	chr2A	209404120	325590263	309579879
chr2A_216790728	chr2A	216790728	362668782	309580574							0.515115										0.588332
chr2A_231586275	chr2A	231586275	368007148	310555067							0.505817										0.568244
chr2A_236723911	chr2A	236723911	374630413	310636000							0.505817										0.568244
chr2A_246904339	chr2A	246904339	380162411	311322441							0.496012										0.571655
chr2A_290556284	chr2A	290556284	380360884	314342542							0.506492										0.580328
chr2A_295899575	chr2A	295899575	382419233	320594402							0.520613										0.588164		0.304343
chr2A_309579879	chr2A	309579879	391137863	325590263							0.531092										0.596838		0.314786
chr2A_309580574	chr2A	309580574	392892423	362668782							0.572829										0.635016		0.335808
chr2A_310555067	chr2A	310555067	395666047	368007148							0.609149		0.53806	3.80695							0.668912		0.357223
chr2A_310636000	chr2A	310636000	402907279	374630413							0.619629		0.53806	3.80695							0.677585		0.369699
chr2A_311322441	chr2A	311322441	405131616	380162411							0.630109		0.53806	3.80695							0.686259		0.382176
chr2A_314342542	chr2A	314342542	413715195	380360884							0.631398		0.522345	3.55552							0.682573		0.376319
chr2A_320594402	chr2A	320594402	417848315	382419233	0.476721						0.678213		0.561829	3.83891							0.734509		0.408064
chr2A_325590263	chr2A	325590263	425514404	391137863	0.476721						0.688693		0.5582	3.79707							0.741539		0.42054
chr2A_362668782	chr2A	362668782	426224925	392892423	0.476721						0.699172		0.554571	3.75523							0.748569		0.433017
chr2A_368007148	chr2A	368007148	427135006	395666047	0.463323						0.687547		0.547392	3.91679		1.58127					0.745036		0.442099
chr2A_374630413	chr2A	374630413	431654546	402907279	0.480334						0.707325		0.568702	4.16182		1.65905					0.772154		0.463593
chr2A_380162411	chr2A	380162411	445666985	405131616	0.480334						0.717804		0.568702	4.16182		1.65905					0.780828		0.47607
chr2A_380360884	chr2A	380360884	455560240	413715195	0.480334						0.717804		0.568702	4.16182		1.65905					0.780828		0.47607
chr2A_382419233	chr2A	382419233	479629378	417848315	0.480334						0.717804		0.568702	4.16182		1.65905					0.780828		0.47607
chr2A_391137863	chr2A	391137863	480781432	425514404	0.466936						0.706179		0.565152	4.36521		1.7231					0.778938		0.485151
chr2A_392892423	chr2A	392892423	485218451	426224925	0.466936						0.706179		0.561523	4.32337		1.7231					0.777295		0.485151
chr2A_395666047	chr2A	395666047	489517684	427135006	0.466936						0.706179		0.561523	4.32337		1.7231					0.777295		0.485151
chr2A_402907279	chr2A	402907279	492195755	431654546	0.466936						0.706179		0.561523	4.32337		1.7135					0.777295		0.483229
chr2A_405131616	chr2A	405131616	492598399	445666985	0.465602						0.703314		0.565269	4.33588		1.71814					0.777295		0.483229
chr2A_413715195	chr2A	413715195	497048511	455560240	0.446772						0.66578		0.560964	4.31712		1.66425					0.751977		0.450983
chr2A_417848315	chr2A	417848315	497466360	479629378	0.471619						0.686597		0.591689	4.51043		1.66554					0.774808		0.462408
chr2A_425514404	chr2A	425514404	498592190	480781432	0.471619						0.686597		0.591689	4.51043		1.66554					0.774808		0.462408
chr2A_426224925	chr2A	426224925	498801071	485218451	0.471619						0.686597		0.595318	4.55227		1.66554					0.776452		0.462408
chr2A_427135006	chr2A	427135006	498802122	489517684	0.471619						0.686597		0.598946	4.5941		1.66554					0.778095		0.462408
chr2A_431654546	chr2A	431654546	498876466	492195755	0.471619						0.686597		0.602575	4.63594		1.66554					0.779739		0.462408
chr2A_445666985	chr2A	445666985	498879968	492598399	0.471619						0.686597		0.606204	4.67778		1.66554					0.781382		0.462408
chr2A_455560240	chr2A	455560240	498880073	497048511	0.471619						0.686597		0.606204	4.67778		1.66554					0.781382		0.462408
chr2A_479629378	chr2A	479629378	498881385	497466360	0.442967						0.660155		0.568484	4.47151		1.64912					0.756064		0.449725
chr2A_480781432	chr2A	480781432	499123374	498592190	0.424482						0.61448		0.530201	4.2652		1.60965					0.722349		0.425802
chr2A_485218451	chr2A	485218451	499480447	498801071	0.405998						0.568806		0.491917	4.05888		1.57017					0.688634		0.401878
chr2A_489517684	chr2A	489517684	501250619	498802122	0.387514						0.524777		0.457262	3.89441							0.653427		0.375522
chr2A_492195755	chr2A	492195755	507977496	498876466							0.49592		0.419542	3.68814							0.625142		0.360125
chr2A_492598399	chr2A	492598399	509941623	498879968				1.69521					0.381259	3.48183							0.585087		0.331465
chr2A_497048511	chr2A	497048511	509952863	498880073				1.87165						3.23712							0.532082
chr2A_497466360	chr2A	497466360	523560371	498881385			0.187405	1.91594						2.99335							0.506114
chr2A_498592190	chr2A	498592190	523878979	499123374			0.214033	1.97665		1.42756				2.78896							0.444356
chr2A_498801071	chr2A	498801071	524668088	499480447			0.241353	2.08972	0.21541	1.59082				2.52645
chr2A_498802122	chr2A	498802122	527774971	501250619			0.254504	2.1334	0.229808	1.70558		2.39606		2.24083
chr2A_498876466	chr2A	498876466	529468915	507977496		1.85122	0.268606	2.18012	0.246088	1.83286		2.78364
chr2A_498879968	chr2A	498879968	532836081	509941623		2.03971	0.295926	2.29319	0.26641	1.99611		3.17123
chr2A_498880073	chr2A	498880073	537342316	509952863		2.16641	0.3201	2.39557	0.283018	2.13885		3.25571
chr2A_498881385	chr2A	498881385	538022773	523560371		2.35458	0.344274	2.49795	0.301706	2.30181		3.64266
chr2A_499123374	chr2A	499123374	540471760	523878979		2.45445	0.377876	2.82579	0.319649	2.42775		3.74796
chr2A_499480447	chr2A	499480447	542397822	524668088		2.38569	0.34794	2.66048	0.298541	2.32413		3.729
chr2A_501250619	chr2A	501250619	547989427	527774971		2.44529	0.338272	2.58441	0.303564	2.40687		4.0457
chr2A_507977496	chr2A	507977496	548942482	529468915		2.50742	0.332076	2.51036	0.307288	2.42788		4.36277
chr2A_509941623	chr2A	509941623	549658976	532836081		2.674	0.35625	2.61274	0.331784	2.56078		4.74833
chr2A_509952863	chr2A	509952863	549661088	537342316		2.67575	0.351722	2.54053	0.33507	2.56285		4.75753
chr2A_523560371	chr2A	523560371	550478752	538022773		2.6168	0.345355	2.44248	0.336267	2.54493		4.46009
chr2A_523878979	chr2A	523878979	556826479	540471760		2.61649	0.342209	2.43179	0.334633	2.54464		4.45946
chr2A_524668088	chr2A	524668088	559995623	542397822		2.43302	0.316589	2.29442	0.329392	2.37678		4.076
chr2A_527774971	chr2A	527774971	560601920	547989427		2.31461	0.316846	2.28373	0.328971	2.35626		4.07537
chr2A_529468915	chr2A	529468915	560730994	548942482		2.1962	0.331273	2.34244	0.330625	2.35604		4.07474
chr2A_532836081	chr2A	532836081	562062591	549658976		2.03014	0.322659	2.38726	0.309256	2.321		3.82269						2.05891
chr2A_537342316	chr2A	537342316	562633972	549661088		1.86408	0.300829	2.36573	0.283846	2.24997		3.57064						2.21404
chr2A_538022773	chr2A	538022773	562635500	550478752			0.282144	2.35489	0.262149	2.19947		3.6217				1.60105		2.45567
chr2A_540471760	chr2A	540471760	566281070	556826479			0.264703	2.36181	0.237928	2.11902		3.41817				1.66858		2.56647
chr2A_542397822	chr2A	542397822	566282625	559995623			0.237835	2.14328	0.220259	2.04552		3.4957				1.7089		2.75123
chr2A_547989427	chr2A	547989427	566704393	560601920			0.244133	2.24145	0.220871	2.0897		3.63288		2.23471		1.78055		2.93858
chr2A_548942482	chr2A	548942482	568178684	560730994			0.230163	2.25038		1.9475		3.4344		2.38819		1.82645		3.04938
chr2A_549658976	chr2A	549658976	568233447	562062591			0.212721	2.2573		1.86705		3.23087		2.54167		1.89398		3.16018
chr2A_549661088	chr2A	549661088	569874560	562633972			0.19528	2.26422		1.78659		3.02734		2.69515		1.9615		3.27099
chr2A_550478752	chr2A	550478752	571684391	562635500			0.179982	2.2898		1.66408		2.97102		2.95015		1.95667		3.29728
chr2A_556826479	chr2A	556826479	571889007	566281070				2.31538		1.56035		2.91668		3.19264		1.98154		3.32424
chr2A_559995623	chr2A	559995623	573442275	566282625				2.31678		1.416		2.55391	0.370591	3.42766		1.9913		3.25689
chr2A_560601920	chr2A	560601920	574719566	566704393				2.42659		1.43922		2.57397	0.405019	3.55542		1.99765		3.25708
chr2A_560730994	chr2A	560730994	575064343	568178684				2.40972		1.4201		2.57415	0.444428	3.68123		1.93834		2.99767
chr2A_562062591	chr2A	562062591	575558052	568233447				2.39285		1.4201		2.57415	0.483837	3.80705		1.90198		2.73825
chr2A_562633972	chr2A	562633972	575558367	569874560				2.57483		1.4201		2.57415	0.455114	3.63144		1.74283		2.58313
chr2A_562635500	chr2A	562635500	576356483	571684391				2.57311		1.4201		2.57415	0.42587	3.3931		1.55527		2.428
chr2A_566281070	chr2A	566281070	577683191	571889007				2.57138		1.4201		2.57433	0.396625	3.15476				2.27288
chr2A_566282625	chr2A	566282625	578301317	573442275			0.181633	2.7356		1.4201		2.76841	0.380761	3.061				2.16208
chr2A_566704393	chr2A	566704393	578322137	574719566			0.177333	2.5964		1.4201			0.364303	2.88109
chr2A_568178684	chr2A	568178684	578825214	575064343			0.203532	2.76062		1.4201			0.348438	2.78733
chr2A_568233447	chr2A	568233447	578831361	575558052			0.229731	2.92484		1.40098				2.69357
chr2A_569874560	chr2A	569874560	597038635	575558367			0.244678	2.96032		1.3866				2.55815
chr2A_571684391	chr2A	571684391	598086551	576356483			0.265068	2.97598		1.38851				2.53296
chr2A_571889007	chr2A	571889007	603597766	577683191			0.291521	3.05214		1.39043				2.45665
chr2A_573442275	chr2A	573442275	605780942	578301317			0.282199	2.91678						2.18673
chr2A_574719566	chr2A	574719566	617294164	578322137			0.277715	2.78483
chr2A_575064343	chr2A	575064343	618210550	578825214			0.272697	2.69192
chr2A_575558052	chr2A	575558052	623830609	578831361			0.267679	2.59901
chr2A_575558367	chr2A	575558367	655433614	597038635			0.266946	2.47961
chr2A_576356483	chr2A	576356483	658462905	598086551			0.234953	2.18738
chr2A_577683191	chr2A	577683191	675832863	603597766			0.217521	2.08021
chr2A_578301317	chr2A	578301317	685560487	605780942
chr2A_578322137	chr2A	578322137	685562559	617294164
chr2A_578825214	chr2A	578825214	690225360	618210550
chr2A_578831361	chr2A	578831361	690386255	623830609
chr2A_597038635	chr2A	597038635	691749827	655433614
chr2A_598086551	chr2A	598086551	692538398	658462905
chr2A_603597766	chr2A	603597766	693878966	675832863
chr2A_605780942	chr2A	605780942	695410254	685560487
chr2A_617294164	chr2A	617294164	695677333	685562559
chr2A_618210550	chr2A	618210550	698222580	690225360
chr2A_623830609	chr2A	623830609	699012668	690386255
chr2A_655433614	chr2A	655433614	699992955	691749827
chr2A_658462905	chr2A	658462905	700038768	692538398
chr2A_675832863	chr2A	675832863	702529306	693878966
chr2A_685560487	chr2A	685560487	704104133	695410254
chr2A_685562559	chr2A	685562559	704404542	695677333																1.39993
chr2A_690225360	chr2A	690225360	705208966	698222580																1.40015
chr2A_690386255	chr2A	690386255	706486986	699012668																1.40036
chr2A_691749827	chr2A	691749827	709637694	699992955																1.40717
chr2A_692538398	chr2A	692538398	710040283	700038768																1.43886		2.25056
chr2A_693878966	chr2A	693878966	710362832	702529306																1.48131		2.43909
chr2A_695410254	chr2A	695410254	710367657	704104133																1.40811		2.59233
chr2A_695677333	chr2A	695677333	710553546	704404542																		2.7026
chr2A_698222580	chr2A	698222580	710632052	705208966														2.09399				2.78523
chr2A_699012668	chr2A	699012668	710734498	706486986														2.24519				2.95562
chr2A_699992955	chr2A	699992955	711161359	709637694														2.3373				3.1195		2.36665
chr2A_700038768	chr2A	700038768	711976986	710040283														2.36003				3.14561		2.35061
chr2A_702529306	chr2A	702529306	712120222	710362832														2.42963				3.2199		2.38326
chr2A_704104133	chr2A	704104133	714624739	710367657														2.48249				3.29176		2.4436
chr2A_704404542	chr2A	704404542	715768389	710553546																		3.22054		2.47831
chr2A_705208966	chr2A	705208966	716033134	710632052																		3.2883		2.53319
chr2A_706486986	chr2A	706486986	716039211	710734498																		3.35352		2.59354
chr2A_709637694	chr2A	709637694	716154304	711161359																		3.28434		2.62824
chr2A_710040283	chr2A	710040283	716162075	711976986																		3.37554		2.67133
chr2A_710362832	chr2A	710362832	716901025	712120222																		3.50575		2.66674
chr2A_710367657	chr2A	710367657	719476560	714624739																		3.35762		2.61044
chr2A_710553546	chr2A	710553546	719480687	715768389																		3.26338		2.63165
chr2A_710632052	chr2A	710632052	719483764	716033134																		3.23838		2.6492
chr2A_710734498	chr2A	710734498	720165641	716039211																		3.20798		2.61012
chr2A_711161359	chr2A	711161359	720826170	716154304																		3.11345		2.56371
chr2A_711976986	chr2A	711976986	721124710	716162075																		2.99875		2.51
chr2A_712120222	chr2A	712120222	724948072	716901025																		3.0135		2.49692
chr2A_714624739	chr2A	714624739	726064535	719476560																		3.00327		2.52578
chr2A_715768389	chr2A	715768389	726064808	719480687																		2.98876		2.5386
chr2A_716033134	chr2A	716033134	726517932	719483764																		3.1153		2.57086
chr2A_716039211	chr2A	716039211	726565337	720165641																		3.10286		2.57086
chr2A_716154304	chr2A	716154304	726695562	720826170																		2.95624		2.46562
chr2A_716162075	chr2A	716162075	730553785	721124710																		2.93699		2.37769
chr2A_716901025	chr2A	716901025	731295304	724948072
chr2A_719476560	chr2A	719476560	731615433	726064535
chr2A_719480687	chr2A	719480687	731807491	726064808
chr2A_719483764	chr2A	719483764	731957854	726517932
chr2A_720165641	chr2A	720165641	732313717	726565337
chr2A_720826170	chr2A	720826170	732411624	726695562
chr2A_721124710	chr2A	721124710	732438448	730553785
chr2A_724948072	chr2A	724948072	732446782	731295304
chr2A_726064535	chr2A	726064535	735379297	731615433
chr2A_726064808	chr2A	726064808	735935107	731807491
chr2A_726517932	chr2A	726517932	735935283	731957854
chr2A_726565337	chr2A	726565337	735938841	732313717
chr2A_726695562	chr2A	726695562	736353612	732411624
chr2A_730553785	chr2A	730553785	736628422	732438448
chr2A_731295304	chr2A	731295304	736759409	732446782
chr2A_731615433	chr2A	731615433	736892554	735379297
chr2A_731807491	chr2A	731807491	737201020	735935107
chr2A_731957854	chr2A	731957854	739924311	735935283
chr2A_732313717	chr2A	732313717	740321765	735938841
chr2A_732411624	chr2A	732411624	740510513	736353612
chr2A_732438448	chr2A	732438448	740511356	736628422
chr2A_732446782	chr2A	732446782	741233612	736759409
chr2A_735379297	chr2A	735379297	741353399	736892554
chr2A_735935107	chr2A	735935107	741437133	737201020
chr2A_735935283	chr2A	735935283	741540326	739924311
chr2A_735938841	chr2A	735938841	741722268	740321765
chr2A_736353612	chr2A	736353612	741950241	740510513
chr2A_736628422	chr2A	736628422	743504679	740511356
chr2A_736759409	chr2A	736759409	743587504	741233612
chr2A_736892554	chr2A	736892554	743671525	741353399
chr2A_737201020	chr2A	737201020	743673594	741437133
chr2A_739924311	chr2A	739924311	743673982	741540326
chr2A_740321765	chr2A	740321765	743893435	741722268
chr2A_740510513	chr2A	740510513	744018165	741950241
chr2A_740511356	chr2A	740511356	744476931	743504679
chr2A_741233612	chr2A	741233612	745266846	743587504
chr2A_741353399	chr2A	741353399	745751781	743671525
chr2A_741437133	chr2A	741437133	745882141	743673594
chr2A_741540326	chr2A	741540326	747915048	743673982
chr2A_741722268	chr2A	741722268	748306380	743893435
chr2A_741950241	chr2A	741950241	748450415	744018165
chr2A_743504679	chr2A	743504679	748648912	744476931
chr2A_743587504	chr2A	743587504	748648987	745266846
chr2A_743671525	chr2A	743671525	748692893	745751781
chr2A_743673594	chr2A	743673594	748713374	745882141
chr2A_743673982	chr2A	743673982	748713588	747915048
chr2A_743893435	chr2A	743893435	749451846	748306380
chr2A_744018165	chr2A	744018165	749517573	748450415
chr2A_744476931	chr2A	744476931	750934148	748648912
chr2A_745266846	chr2A	745266846	750951582	748648987
chr2A_745751781	chr2A	745751781	751056192	748692893
chr2A_745882141	chr2A	745882141	752582764	748713374
chr2A_747915048	chr2A	747915048	752583323	748713588
chr2A_748306380	chr2A	748306380	754488510	749451846
chr2A_748450415	chr2A	748450415	754513715	749517573
chr2A_748648912	chr2A	748648912	754517291	750934148
chr2A_748648987	chr2A	748648987	754518804	750951582
chr2A_748692893	chr2A	748692893	754875670	751056192
chr2A_748713374	chr2A	748713374	755032715	752582764
chr2A_748713588	chr2A	748713588	755033949	752583323
chr2A_749451846	chr2A	749451846	755035657	754488510
chr2A_749517573	chr2A	749517573	755064450	754513715
chr2A_750934148	chr2A	750934148	755064814	754517291
chr2A_750951582	chr2A	750951582	755193052	754518804
chr2A_751056192	chr2A	751056192	755268174	754875670
chr2A_752582764	chr2A	752582764	755268775	755032715
chr2A_752583323	chr2A	752583323	755269027	755033949													0.201976
chr2A_754488510	chr2A	754488510	755270001	755035657													0.202694
chr2A_754513715	chr2A	754513715	755630690	755064450													0.202694
chr2A_754517291	chr2A	754517291	755635194	755064814													0.224091						0.32319
chr2A_754518804	chr2A	754518804	756812605	755193052													0.24331						0.361697
chr2A_754875670	chr2A	754875670	757558418	755268174													0.265657						0.392593
chr2A_755032715	chr2A	755032715	757558568	755268775													0.258687						0.381635
chr2A_755033949	chr2A	755033949	757621502	755269027													0.240751						0.352936
chr2A_755035657	chr2A	755035657	757716101	755270001													0.231748						0.330934
chr2A_755064450	chr2A	755064450	757716462	755630690													0.240854						0.349299
chr2A_755064814	chr2A	755064814	757731523	755635194													0.240854						0.346383
chr2A_755193052	chr2A	755193052	758978663	756812605													0.254764						0.311458
chr2A_755268174	chr2A	755268174	759047804	757558418													0.254764						0.312124
chr2A_755268775	chr2A	755268775	759510498	757558568													0.254764						0.31279
chr2A_755269027	chr2A	755269027	759800800	757621502													0.254764						0.326268
chr2A_755270001	chr2A	755270001	760419962	757716101													0.254764						0.339747
chr2A_755630690	chr2A	755630690	761024394	757716462													0.254764						0.380011
chr2A_755635194	chr2A	755635194	761818215	757731523													0.254764						0.393951
chr2A_756812605	chr2A	756812605	761894150	758978663													0.254764						0.381977
chr2A_757558418	chr2A	757558418	762387074	759047804													0.254764						0.38389
chr2A_757558568	chr2A	757558568	762397596	759510498							0.485497						0.254764						0.38788
chr2A_757621502	chr2A	757621502	762499529	759800800							0.515561						0.254764						0.39842
chr2A_757716101	chr2A	757716101	762502873	760419962							0.562477						0.254764						0.435144
chr2A_757716462	chr2A	757716462	762896834	761024394							0.580956						0.254764						0.452295
chr2A_757731523	chr2A	757731523	766288939	761818215							0.568619						0.254764						0.45805
chr2A_758978663	chr2A	758978663	766332591	761894150							0.545473						0.254764						0.435348
chr2A_759047804	chr2A	759047804	766332672	762387074							0.534733						0.268673	2.01246					0.439538
chr2A_759510498	chr2A	759510498	767210763	762397596							0.495114						0.250245	2.01739					0.41894
chr2A_759800800	chr2A	759800800	768199925	762499529													0.230866	2.12635					0.375877
chr2A_760419962	chr2A	760419962	768201813	762502873													0.217527	2.12635					0.350656
chr2A_761024394	chr2A	761024394	768202307	762896834													0.209434	2.12635					0.309878
chr2A_761818215	chr2A	761818215	768562536	766288939													0.209434	2.12635
chr2A_761894150	chr2A	761894150	768563674	766332591													0.209434	2.12635
chr2A_762387074	chr2A	762387074	768563743	766332672													0.209434	2.12635
chr2A_762397596	chr2A	762397596	768804948	767210763													0.209434	2.12635
chr2A_762499529	chr2A	762499529	769081429	768199925													0.209434	2.12635
chr2A_762502873	chr2A	762502873	769281401	768201813													0.209434	2.12635
chr2A_762896834	chr2A	762896834	769298445	768202307													0.209434	2.12635
chr2A_766288939	chr2A	766288939	769298595	768562536													0.209434	2.12635
chr2A_766332591	chr2A	766332591	769622484	768563674													0.209434	2.12635
chr2A_766332672	chr2A	766332672	770485712	768563743													0.209434	2.12635
chr2A_767210763	chr2A	767210763	770496662	768804948													0.209434	2.12635
chr2A_768199925	chr2A	768199925	770496904	769081429													0.209434	2.12635
chr2A_768201813	chr2A	768201813	770498241	769281401													0.209434	2.12635
chr2A_768202307	chr2A	768202307	770719907	769298445													0.209434	2.12635						2.50085
chr2A_768562536	chr2A	768562536	771293770	769298595													0.209434	2.23532						2.76484
chr2A_768563674	chr2A	768563674	771308796	769622484								2.61991					0.209434	2.52586				2.31186		3.10119
chr2A_768563743	chr2A	768563743	772362277	770485712								2.8464					0.209434	2.7474				2.60324		3.37479
chr2A_768804948	chr2A	768804948	772362408	770496662								3.07021					0.209434	2.96895				2.88357		3.64733
chr2A_769081429	chr2A	769081429	772362477	770496904								3.2967					0.209434	3.19301				3.17495		3.92337
chr2A_769281401	chr2A	769281401	773045061	770498241								3.63174					0.209434	3.5053				3.47408		4.28606
chr2A_769298445	chr2A	769298445	773213917	770719907								3.65001					0.209434	3.60133				3.65993		4.30559
chr2A_769298595	chr2A	769298595	773904017	771293770								3.66829					0.209434	3.69736				3.82961		4.32512
chr2A_769622484	chr2A	769622484	773963558	771308796								3.70609					0.201341	3.79339				4.10029		4.37558
chr2A_770485712	chr2A	770485712	774256858	772362277								3.7439					0.205793	3.8451				4.37098		4.45077
chr2A_770496662	chr2A	770496662	774258194	772362408								3.89165					0.214917	3.99332				4.39653		4.65015
chr2A_770496904	chr2A	770496904	774258266	772362477								4.16983					0.236583	4.25233				4.68198		4.94099
chr2A_770498241	chr2A	770498241	774279062	773045061								4.48015					0.251733	4.50139				4.93368		5.25521
chr2A_770719907	chr2A	770719907	774519840	773213917								4.48015					0.251733	4.50139				4.92806		5.26465
chr2A_771293770	chr2A	771293770	774521198	773904017								4.30009					0.239463	4.28305				4.69448		5.03486
chr2A_771308796	chr2A	771308796	774521269	773963558								4.30009					0.239463	4.28305				4.68887		5.0443
chr2A_772362277	chr2A	772362277	774521882	774256858								4.02419					0.217033	3.97494				4.43125		4.72586
chr2A_772362408	chr2A	772362408	774797124	774258194								3.84413					0.204762	3.7566				4.19141		4.48663
chr2A_772362477	chr2A	772362477	774800004	774258266								3.66407						3.53827				3.95783		4.2474
chr2A_773045061	chr2A	773045061	774812515	774279062								3.66407						3.53827				3.95221		4.2474
chr2A_773213917	chr2A	773213917	774975899	774519840								3.37349						3.27854				3.6928		3.91626
chr2B_968436	chr2B	968436	6711188	5322187
chr2B_970362	chr2B	970362	6714019	5322310
chr2B_1343035	chr2B	1343035	6714163	5322346
chr2B_2317070	chr2B	2317070	7136029	5332482
chr2B_2549468	chr2B	2549468	7384263	5376002
chr2B_2559456	chr2B	2559456	7492031	5434398
chr2B_2602178	chr2B	2602178	9533722	6710309
chr2B_5322187	chr2B	5322187	9970795	6711188
chr2B_5322310	chr2B	5322310	10002123	6714019
chr2B_5322346	chr2B	5322346	10002226	6714163
chr2B_5332482	chr2B	5332482	10002927	7136029
chr2B_5376002	chr2B	5376002	10003215	7384263
chr2B_5434398	chr2B	5434398	10250190	7492031
chr2B_6710309	chr2B	6710309	10351246	9533722
chr2B_6711188	chr2B	6711188	10353390	9970795
chr2B_6714019	chr2B	6714019	10451025	10002123
chr2B_6714163	chr2B	6714163	10451351	10002226
chr2B_7136029	chr2B	7136029	10451636	10002927
chr2B_7384263	chr2B	7384263	12132227	10003215
chr2B_7492031	chr2B	7492031	13011332	10250190
chr2B_9533722	chr2B	9533722	13011758	10351246
chr2B_9970795	chr2B	9970795	13768114	10353390
chr2B_10002123	chr2B	10002123	15068093	10451025
chr2B_10002226	chr2B	10002226	15642744	10451351
chr2B_10002927	chr2B	10002927	15643691	10451636
chr2B_10003215	chr2B	10003215	15686970	12132227
chr2B_10250190	chr2B	10250190	15713309	13011332
chr2B_10351246	chr2B	10351246	16183469	13011758
chr2B_10353390	chr2B	10353390	16183811	13768114
chr2B_10451025	chr2B	10451025	16184746	15068093
chr2B_10451351	chr2B	10451351	16185159	15642744
chr2B_10451636	chr2B	10451636	16185286	15643691
chr2B_12132227	chr2B	12132227	16236236	15686970
chr2B_13011332	chr2B	13011332	16464631	15713309
chr2B_13011758	chr2B	13011758	16952672	16183469
chr2B_13768114	chr2B	13768114	16956623	16183811
chr2B_15068093	chr2B	15068093	17450392	16184746
chr2B_15642744	chr2B	15642744	17451296	16185159
chr2B_15643691	chr2B	15643691	17718124	16185286
chr2B_15686970	chr2B	15686970	17825470	16236236
chr2B_15713309	chr2B	15713309	18059013	16464631
chr2B_16183469	chr2B	16183469	18698120	16952672
chr2B_16183811	chr2B	16183811	19023444	16956623
chr2B_16184746	chr2B	16184746	19241577	17450392
chr2B_16185159	chr2B	16185159	20042897	17451296
chr2B_16185286	chr2B	16185286	21589974	17718124
chr2B_16236236	chr2B	16236236	21592117	17825470
chr2B_16464631	chr2B	16464631	21617081	18059013
chr2B_16952672	chr2B	16952672	21629323	18698120
chr2B_16956623	chr2B	16956623	21629539	19023444
chr2B_17450392	chr2B	17450392	22398197	19241577
chr2B_17451296	chr2B	17451296	22715736	20042897
chr2B_17718124	chr2B	17718124	22726402	21589974
chr2B_17825470	chr2B	17825470	22726872	21592117
chr2B_18059013	chr2B	18059013	23313695	21617081
chr2B_18698120	chr2B	18698120	23322150	21629323
chr2B_19023444	chr2B	19023444	23873680	21629539
chr2B_19241577	chr2B	19241577	24308711	22398197
chr2B_20042897	chr2B	20042897	24678860	22715736
chr2B_21589974	chr2B	21589974	24748497	22726402
chr2B_21592117	chr2B	21592117	24755397	22726872
chr2B_21617081	chr2B	21617081	24867996	23313695
chr2B_21629323	chr2B	21629323	25049698	23322150
chr2B_21629539	chr2B	21629539	25099782	23873680
chr2B_22398197	chr2B	22398197	26412880	24308711
chr2B_22715736	chr2B	22715736	27924349	24678860
chr2B_22726402	chr2B	22726402	27924434	24748497
chr2B_22726872	chr2B	22726872	27926093	24755397
chr2B_23313695	chr2B	23313695	27930744	24867996
chr2B_23322150	chr2B	23322150	27931221	25049698
chr2B_23873680	chr2B	23873680	28545268	25099782
chr2B_24308711	chr2B	24308711	28591320	26412880
chr2B_24678860	chr2B	24678860	28593511	27924349
chr2B_24748497	chr2B	24748497	28602110	27924434
chr2B_24755397	chr2B	24755397	28602136	27926093
chr2B_24867996	chr2B	24867996	28723300	27930744
chr2B_25049698	chr2B	25049698	29328008	27931221
chr2B_25099782	chr2B	25099782	30117008	28545268
chr2B_26412880	chr2B	26412880	30118439	28591320
chr2B_27924349	chr2B	27924349	30119414	28593511
chr2B_27924434	chr2B	27924434	31228721	28602110
chr2B_27926093	chr2B	27926093	31661087	28602136
chr2B_27930744	chr2B	27930744	43011794	28723300													0.214234
chr2B_27931221	chr2B	27931221	48100231	29328008													0.23752
chr2B_28545268	chr2B	28545268	49108770	30117008													0.246564
chr2B_28591320	chr2B	28591320	52362179	30118439													0.235212
chr2B_28593511	chr2B	28593511	52565012	30119414													0.219696
chr2B_28602110	chr2B	28602110	54189998	31228721													0.215588
chr2B_28602136	chr2B	28602136	56659272	31661087													0.204166
chr2B_28723300	chr2B	28723300	57179029	43011794				1.65108		1.41151
chr2B_29328008	chr2B	29328008	57179598	48100231				1.85908		1.43577
chr2B_30117008	chr2B	30117008	58435021	49108770				1.94805		1.44041
chr2B_30118439	chr2B	30118439	60239434	52362179			0.179879	2.00008		1.4408
chr2B_30119414	chr2B	30119414	60357051	52565012			0.183954	2.05434		1.44752
chr2B_31228721	chr2B	31228721	60522363	54189998			0.195889	2.12807		1.46308
chr2B_31661087	chr2B	31661087	60537566	56659272			0.201333	2.18276		1.44746
chr2B_43011794	chr2B	43011794	66715790	57179029			0.199102	2.17181		1.39686
chr2B_48100231	chr2B	48100231	66732126	57179598			0.194518	2.17856													0.448182
chr2B_49108770	chr2B	49108770	66732138	58435021			0.194491	2.18551													0.460148
chr2B_52362179	chr2B	52362179	66943451	60239434			0.185926	2.13899													0.489049
chr2B_52565012	chr2B	52565012	66998539	60357051				2.03651						2.16419							0.521526		0.303778
chr2B_54189998	chr2B	54189998	66998785	60522363				1.92036						2.16424							0.521087
chr2B_56659272	chr2B	56659272	67893524	60537566				1.82533													0.499861
chr2B_57179029	chr2B	57179029	68319204	66715790				1.71622													0.472083
chr2B_57179598	chr2B	57179598	69871523	66732126																	0.430925
chr2B_58435021	chr2B	58435021	69891689	66732138																	0.434943
chr2B_60239434	chr2B	60239434	69894780	66943451																	0.434943
chr2B_60357051	chr2B	60357051	70046095	66998539																	0.434943
chr2B_60522363	chr2B	60522363	70255282	66998785																	0.434943
chr2B_60537566	chr2B	60537566	70603409	67893524																	0.434943
chr2B_66715790	chr2B	66715790	70746740	68319204																	0.434943
chr2B_66732126	chr2B	66732126	70924089	69871523																	0.434943
chr2B_66732138	chr2B	66732138	70988857	69891689																	0.434943
chr2B_66943451	chr2B	66943451	70992930	69894780																	0.434943
chr2B_66998539	chr2B	66998539	71228784	70046095																	0.434943
chr2B_66998785	chr2B	66998785	72717390	70255282																	0.434943
chr2B_67893524	chr2B	67893524	73944316	70603409																	0.434943
chr2B_68319204	chr2B	68319204	74518609	70746740																	0.434943
chr2B_69871523	chr2B	69871523	74519505	70924089																	0.434943
chr2B_69891689	chr2B	69891689	74998046	70988857																	0.434943
chr2B_69894780	chr2B	69894780	75590077	70992930																	0.434943
chr2B_70046095	chr2B	70046095	77297548	71228784																	0.434943
chr2B_70255282	chr2B	70255282	77386049	72717390																	0.434943
chr2B_70603409	chr2B	70603409	78566130	73944316																	0.434943
chr2B_70746740	chr2B	70746740	78566240	74518609																	0.438961
chr2B_70924089	chr2B	70924089	78566244	74519505																	0.474218
chr2B_70988857	chr2B	70988857	79053860	74998046																	0.504682
chr2B_70992930	chr2B	70992930	79530963	75590077																	0.538968		0.305333
chr2B_71228784	chr2B	71228784	81969358	77297548																	0.566628		0.331064
chr2B_72717390	chr2B	72717390	88021843	77386049																	0.553082		0.320771
chr2B_73944316	chr2B	73944316	88023546	78566130																	0.54092		0.310479
chr2B_74518609	chr2B	74518609	91076191	78566240																	0.544274		0.32073
chr2B_74519505	chr2B	74519505	91643499	78566244																	0.52282		0.309538
chr2B_74998046	chr2B	74998046	91866414	79053860																	0.477267
chr2B_75590077	chr2B	75590077	92155437	79530963																	0.458333
chr2B_77297548	chr2B	77297548	92155931	81969358																	0.459536
chr2B_77386049	chr2B	77386049	92155969	88021843													0.204719				0.452605
chr2B_78566130	chr2B	78566130	92439025	88023546													0.212727				0.432672
chr2B_78566240	chr2B	78566240	92440134	91076191													0.202723
chr2B_78566244	chr2B	78566244	92440205	91643499													0.206003
chr2B_79053860	chr2B	79053860	93597821	91866414													0.206003
chr2B_79530963	chr2B	79530963	93727201	92155437													0.206003
chr2B_81969358	chr2B	81969358	93743412	92155931													0.206003
chr2B_88021843	chr2B	88021843	93743896	92155969													0.206003
chr2B_88023546	chr2B	88023546	94304234	92439025													0.206003
chr2B_91076191	chr2B	91076191	94304774	92440134													0.206003
chr2B_91643499	chr2B	91643499	94789277	92440205													0.206003
chr2B_91866414	chr2B	91866414	94796141	93597821													0.206003
chr2B_92155437	chr2B	92155437	95573712	93727201													0.206003
chr2B_92155931	chr2B	92155931	97257899	93743412													0.206003
chr2B_92155969	chr2B	92155969	97938305	93743896													0.206003
chr2B_92439025	chr2B	92439025	98206827	94304234													0.206003
chr2B_92440134	chr2B	92440134	98763279	94304774													0.206003
chr2B_92440205	chr2B	92440205	99195686	94789277													0.206003
chr2B_93597821	chr2B	93597821	99226728	94796141													0.206003
chr2B_93727201	chr2B	93727201	99776941	95573712													0.206003
chr2B_93743412	chr2B	93743412	100536487	97257899													0.206003
chr2B_93743896	chr2B	93743896	100543452	97938305													0.206003
chr2B_94304234	chr2B	94304234	100760825	98206827													0.206003
chr2B_94304774	chr2B	94304774	101946249	98763279													0.206003
chr2B_94789277	chr2B	94789277	101946371	99195686													0.209283
chr2B_94796141	chr2B	94796141	104153490	99226728													0.209012
chr2B_95573712	chr2B	95573712	104335372	99776941													0.208741
chr2B_97257899	chr2B	97257899	104335888	100536487													0.216924
chr2B_97938305	chr2B	97938305	104336022	100543452													0.207945
chr2B_98206827	chr2B	98206827	105163058	100760825													0.204936
chr2B_98763279	chr2B	98763279	105446533	101946249													0.204936
chr2B_99195686	chr2B	99195686	105446808	101946371													0.204936
chr2B_99226728	chr2B	99226728	105706705	104153490													0.204936
chr2B_99776941	chr2B	99776941	105706975	104335372													0.201928
chr2B_100536487	chr2B	100536487	105765547	104335888
chr2B_100543452	chr2B	100543452	105765646	104336022
chr2B_100760825	chr2B	100760825	107974371	105163058
chr2B_101946249	chr2B	101946249	109386560	105446533
chr2B_101946371	chr2B	101946371	110377728	105446808
chr2B_104153490	chr2B	104153490	114097473	105706705
chr2B_104335372	chr2B	104335372	117172281	105706975																	0.420508
chr2B_104335888	chr2B	104335888	117512505	105765547																	0.418041
chr2B_104336022	chr2B	104336022	121779447	105765646																	0.418041
chr2B_105163058	chr2B	105163058	122153631	107974371																	0.418041
chr2B_105446533	chr2B	105446533	126073226	109386560																	0.418041
chr2B_105446808	chr2B	105446808	130360251	110377728																	0.418041
chr2B_105706705	chr2B	105706705	130852667	114097473																	0.415574
chr2B_105706975	chr2B	105706975	130864536	117172281													0.204695				0.421159
chr2B_105765547	chr2B	105765547	131802077	117512505													0.205685
chr2B_105765646	chr2B	105765646	132297014	121779447													0.205685
chr2B_107974371	chr2B	107974371	132304210	122153631													0.205685
chr2B_109386560	chr2B	109386560	132989046	126073226													0.206676
chr2B_110377728	chr2B	110377728	133392005	130360251					0.206805		0.483125						0.201417
chr2B_114097473	chr2B	114097473	133392334	130852667					0.227965		0.514919						0.20333
chr2B_117172281	chr2B	117172281	134632326	130864536					0.227113		0.476013						0.217371
chr2B_117512505	chr2B	117512505	134636732	131802077					0.24393								0.220249
chr2B_121779447	chr2B	121779447	134636839	132297014					0.27217								0.220249
chr2B_122153631	chr2B	122153631	134759035	132304210					0.299759								0.220249
chr2B_126073226	chr2B	126073226	134781721	132989046					0.285642								0.220249
chr2B_130360251	chr2B	130360251	135331750	133392005					0.291568								0.220249
chr2B_130852667	chr2B	130852667	135800562	133392334					0.273208								0.220249
chr2B_130864536	chr2B	130864536	135803230	134632326					0.272661								0.220249	2.0243
chr2B_131802077	chr2B	131802077	135825083	134636732	0.386538				0.290474								0.220249	2.23553
chr2B_132297014	chr2B	132297014	135830179	134636839	0.391352				0.274139								0.220249	2.39761
chr2B_132304210	chr2B	132304210	136259040	134759035	0.396165				0.265137								0.220249	2.4925
chr2B_132989046	chr2B	132989046	136454572	134781721	0.408516				0.248971								0.220249	2.48877
chr2B_133392005	chr2B	133392005	136455973	135331750	0.393877				0.223409								0.220249	2.40213
chr2B_133392334	chr2B	133392334	137070317	135800562	0.403212				0.213982								0.223128	2.45858
chr2B_134632326	chr2B	134632326	137070332	135803230	0.420848				0.203556					2.18415			0.25234	2.58592
chr2B_134636732	chr2B	134636732	139167812	135825083	0.419373				0.199142								0.231466	2.43995
chr2B_134636839	chr2B	134636839	139168873	135830179	0.409906												0.229735	2.4837
chr2B_134759035	chr2B	134759035	139171337	136259040	0.390667											1.55913	0.238854	2.63888
chr2B_134781721	chr2B	134781721	139677262	136454572												1.7038	0.246777	2.81288
chr2B_135331750	chr2B	135331750	139691568	136455973
chr2B_135800562	chr2B	135800562	139850104	137070317
chr2B_135803230	chr2B	135803230	140531473	137070332
chr2B_135825083	chr2B	135825083	142767918	139167812
chr2B_135830179	chr2B	135830179	143389886	139168873
chr2B_136259040	chr2B	136259040	143567984	139171337
chr2B_136454572	chr2B	136454572	145633412	139677262
chr2B_136455973	chr2B	136455973	146339548	139691568
chr2B_137070317	chr2B	137070317	146771742	139850104
chr2B_137070332	chr2B	137070332	147897356	140531473
chr2B_139167812	chr2B	139167812	147897936	142767918
chr2B_139168873	chr2B	139168873	148210147	143389886
chr2B_139171337	chr2B	139171337	149272785	143567984
chr2B_139677262	chr2B	139677262	149273740	145633412
chr2B_139691568	chr2B	139691568	149956333	146339548
chr2B_139850104	chr2B	139850104	151687791	146771742																	0.423467
chr2B_140531473	chr2B	140531473	152194168	147897356																	0.434563
chr2B_142767918	chr2B	142767918	152197671	147897936					0.203491		0.59496										0.444659
chr2B_143389886	chr2B	143389886	152341963	148210147							0.595837										0.475475
chr2B_143567984	chr2B	143567984	153482466	149272785							0.564052										0.488138
chr2B_145633412	chr2B	145633412	154964762	149273740							0.525379										0.481526		0.303966
chr2B_146339548	chr2B	146339548	155693057	149956333							0.490824						0.234557				0.473558		0.32445
chr2B_146771742	chr2B	146771742	156604295	151687791							0.499239						0.271898				0.503302		0.355718
chr2B_147897356	chr2B	147897356	156604342	152194168							0.501216						0.297916				0.493371		0.359591
chr2B_147897936	chr2B	147897936	156652240	152197671							0.508115						0.320896				0.49952		0.376289
chr2B_148210147	chr2B	148210147	156656987	152341963							0.515013						0.343875				0.487232		0.378936
chr2B_149272785	chr2B	149272785	156657344	153482466							0.521911						0.366854				0.493381		0.394377
chr2B_149273740	chr2B	149273740	157385360	154964762							0.528809						0.389834				0.481093		0.395766
chr2B_149956333	chr2B	149956333	157582443	155693057							0.535708						0.412813				0.468806		0.397154
chr2B_151687791	chr2B	151687791	157605483	156604295							0.542606						0.435792				0.456518		0.398543
chr2B_152194168	chr2B	152194168	157605562	156604342							0.549504						0.458772				0.444231		0.399932
chr2B_152197671	chr2B	152197671	157850144	156652240							0.562839						0.493074				0.457546		0.415522
chr2B_152341963	chr2B	152341963	158793914	156656987							0.613388						0.52354				0.4777		0.437004
chr2B_153482466	chr2B	153482466	158794239	156657344							0.61997						0.549558				0.466853		0.443872
chr2B_154964762	chr2B	154964762	162618766	157385360							0.618147						0.532612				0.448758		0.411693
chr2B_155693057	chr2B	155693057	162619094	157582443							0.625865						0.511356				0.443463		0.386195
chr2B_156604295	chr2B	156604295	163523080	157605483													0.477157						0.358286
chr2B_156604342	chr2B	156604342	163705342	157605562													0.445523						0.319593
chr2B_156652240	chr2B	156652240	174375361	157850144													0.411887						0.305398
chr2B_156656987	chr2B	156656987	177446019	158793914													0.388908
chr2B_156657344	chr2B	156657344	178664774	158794239													0.365928
chr2B_157385360	chr2B	157385360	178664964	162618766													0.342949
chr2B_157582443	chr2B	157582443	179611676	162619094													0.308685
chr2B_157605483	chr2B	157605483	180005688	163523080													0.274422
chr2B_157605562	chr2B	157605562	197538326	163705342													0.241228
chr2B_157850144	chr2B	157850144	198190181	174375361													0.208033
chr2B_158793914	chr2B	158793914	200226086	177446019
chr2B_158794239	chr2B	158794239	200634078	178664774														2.03877
chr2B_162618766	chr2B	162618766	203741898	178664964
chr2B_162619094	chr2B	162619094	204320468	179611676
chr2B_163523080	chr2B	163523080	205216334	180005688
chr2B_163705342	chr2B	163705342	205399193	197538326
chr2B_174375361	chr2B	174375361	205586414	198190181
chr2B_177446019	chr2B	177446019	205788993	200226086
chr2B_178664774	chr2B	178664774	205979550	200634078
chr2B_178664964	chr2B	178664964	207429308	203741898
chr2B_179611676	chr2B	179611676	210713564	204320468
chr2B_180005688	chr2B	180005688	211584975	205216334
chr2B_197538326	chr2B	197538326	211976470	205399193
chr2B_198190181	chr2B	198190181	212526795	205586414
chr2B_200226086	chr2B	200226086	216021456	205788993
chr2B_200634078	chr2B	200634078	217012847	205979550
chr2B_203741898	chr2B	203741898	222163531	207429308
chr2B_204320468	chr2B	204320468	228514060	210713564														2.6296						2.83624
chr2B_205216334	chr2B	205216334	228514751	211584975														2.82165						2.97589
chr2B_205399193	chr2B	205399193	233841572	211976470														2.88075						3.00714
chr2B_205586414	chr2B	205586414	234524229	212526795														3.16321						3.22319
chr2B_205788993	chr2B	205788993	234725322	216021456													0.221447	3.42175						3.34331
chr2B_205979550	chr2B	205979550	234725810	217012847													0.250782	3.68029						3.46343
chr2B_207429308	chr2B	207429308	238229658	222163531
chr2B_210713564	chr2B	210713564	244065439	228514060
chr2B_211584975	chr2B	211584975	245063369	228514751
chr2B_211976470	chr2B	211976470	314134282	233841572
chr2B_212526795	chr2B	212526795	315431867	234524229
chr2B_216021456	chr2B	216021456	349241839	234725322
chr2B_217012847	chr2B	217012847	374738620	234725810
chr2B_222163531	chr2B	222163531	376093270	238229658
chr2B_228514060	chr2B	228514060	377518727	244065439
chr2B_228514751	chr2B	228514751	377519595	245063369
chr2B_233841572	chr2B	233841572	383874734	314134282
chr2B_234524229	chr2B	234524229	386341930	315431867
chr2B_234725322	chr2B	234725322	388518456	349241839
chr2B_234725810	chr2B	234725810	390872842	374738620
chr2B_238229658	chr2B	238229658	402338033	376093270
chr2B_244065439	chr2B	244065439	404187781	377518727
chr2B_245063369	chr2B	245063369	406957589	377519595
chr2B_314134282	chr2B	314134282	410232024	383874734
chr2B_315431867	chr2B	315431867	410818534	386341930
chr2B_349241839	chr2B	349241839	415846257	388518456
chr2B_374738620	chr2B	374738620	417050542	390872842
chr2B_376093270	chr2B	376093270	418507471	402338033
chr2B_377518727	chr2B	377518727	434119617	404187781
chr2B_377519595	chr2B	377519595	438472762	406957589
chr2B_383874734	chr2B	383874734	438942844	410232024
chr2B_386341930	chr2B	386341930	439382386	410818534
chr2B_388518456	chr2B	388518456	440446211	415846257
chr2B_390872842	chr2B	390872842	446141376	417050542
chr2B_402338033	chr2B	402338033	448095287	418507471
chr2B_404187781	chr2B	404187781	448269162	434119617
chr2B_406957589	chr2B	406957589	468493223	438472762
chr2B_410232024	chr2B	410232024	468656513	438942844
chr2B_410818534	chr2B	410818534	484287168	439382386
chr2B_415846257	chr2B	415846257	485986063	440446211
chr2B_417050542	chr2B	417050542	485987743	446141376
chr2B_418507471	chr2B	418507471	486373109	448095287
chr2B_434119617	chr2B	434119617	502370029	448269162
chr2B_438472762	chr2B	438472762	502370986	468493223
chr2B_438942844	chr2B	438942844	502753342	468656513
chr2B_439382386	chr2B	439382386	512068659	484287168
chr2B_440446211	chr2B	440446211	516035012	485986063
chr2B_446141376	chr2B	446141376	519703227	485987743																				2.80557
chr2B_448095287	chr2B	448095287	520921492	486373109																				2.85928
chr2B_448269162	chr2B	448269162	520921818	502370029																		2.23574		2.89444
chr2B_468493223	chr2B	468493223	520921934	502370986																		2.38725		2.9296
chr2B_468656513	chr2B	468656513	521125120	502753342																		2.46176		2.78279
chr2B_484287168	chr2B	484287168	521132277	512068659																		2.53628		2.63598
chr2B_485986063	chr2B	485986063	521399218	516035012																		2.61259		2.46671
chr2B_485987743	chr2B	485987743	521901970	519703227																		2.6157		2.48225
chr2B_486373109	chr2B	486373109	521954141	520921492																		2.6188		2.49779
chr2B_502370029	chr2B	502370029	522571297	520921818																		2.61049		2.35098
chr2B_502370986	chr2B	502370986	523912377	520921934																		2.5144
chr2B_502753342	chr2B	502753342	530955307	521125120																		2.64279
chr2B_512068659	chr2B	512068659	531192333	521132277																1.40484		2.7072
chr2B_516035012	chr2B	516035012	531297715	521399218																1.4055
chr2B_519703227	chr2B	519703227	531460205	521901970																1.4055
chr2B_520921492	chr2B	520921492	531460507	521954141																1.4055
chr2B_520921818	chr2B	520921818	532559858	522571297																1.40615
chr2B_520921934	chr2B	520921934	532578730	523912377																1.49511
chr2B_521125120	chr2B	521125120	534855765	530955307																1.58408
chr2B_521132277	chr2B	521132277	535623477	531192333																1.67304
chr2B_521399218	chr2B	521399218	536990918	531297715																1.64161
chr2B_521901970	chr2B	521901970	544739364	531460205																1.51663
chr2B_521954141	chr2B	521954141	545767463	531460507																1.52839
chr2B_522571297	chr2B	522571297	549127657	532559858																1.54466
chr2B_523912377	chr2B	523912377	553730788	532578730																1.51315
chr2B_530955307	chr2B	530955307	560833066	534855765																1.50839
chr2B_531192333	chr2B	531192333	561456957	535623477
chr2B_531297715	chr2B	531297715	561892079	536990918
chr2B_531460205	chr2B	531460205	575115847	544739364
chr2B_531460507	chr2B	531460507	575115865	545767463
chr2B_532559858	chr2B	532559858	576348992	549127657
chr2B_532578730	chr2B	532578730	576573995	553730788
chr2B_534855765	chr2B	534855765	582387582	560833066
chr2B_535623477	chr2B	535623477	582511413	561456957
chr2B_536990918	chr2B	536990918	583864513	561892079
chr2B_544739364	chr2B	544739364	584138437	575115847
chr2B_545767463	chr2B	545767463	584626835	575115865
chr2B_549127657	chr2B	549127657	584668744	576348992
chr2B_553730788	chr2B	553730788	591886239	576573995
chr2B_560833066	chr2B	560833066	592428260	582387582
chr2B_561456957	chr2B	561456957	594970764	582511413
chr2B_561892079	chr2B	561892079	594972084	583864513
chr2B_575115847	chr2B	575115847	596002114	584138437
chr2B_575115865	chr2B	575115865	598147574	584626835
chr2B_576348992	chr2B	576348992	598426660	584668744
chr2B_576573995	chr2B	576573995	601018578	591886239
chr2B_582387582	chr2B	582387582	601516330	592428260					0.222292
chr2B_582511413	chr2B	582511413	601518044	594970764					0.218367
chr2B_583864513	chr2B	583864513	601518390	594972084					0.236957
chr2B_584138437	chr2B	584138437	602075884	596002114					0.233013
chr2B_584626835	chr2B	584626835	604226259	598147574					0.209473
chr2B_584668744	chr2B	584668744	604684022	598426660					0.20845
chr2B_591886239	chr2B	591886239	605192603	601018578					0.206487
chr2B_592428260	chr2B	592428260	605617441	601516330					0.204524
chr2B_594970764	chr2B	594970764	605619050	601518044			0.218643		0.204314
chr2B_594972084	chr2B	594972084	605619360	601518390			0.219211		0.210359
chr2B_596002114	chr2B	596002114	605645621	602075884			0.198375		0.205147
chr2B_598147574	chr2B	598147574	605655132	604226259			0.198375		0.199934
chr2B_598426660	chr2B	598426660	605840520	604684022			0.182772
chr2B_601018578	chr2B	601018578	606201416	605192603												1.58557		2.03489
chr2B_601516330	chr2B	601516330	611281144	605617441												1.58375		2.03183
chr2B_601518044	chr2B	601518044	617014015	605619050												1.57554
chr2B_601518390	chr2B	601518390	622205757	605619360												1.60808
chr2B_602075884	chr2B	602075884	622827590	605645621												1.60503
chr2B_604226259	chr2B	604226259	622831839	605655132
chr2B_604684022	chr2B	604684022	623066102	605840520
chr2B_605192603	chr2B	605192603	624379366	606201416
chr2B_605617441	chr2B	605617441	624559419	611281144
chr2B_605619050	chr2B	605619050	625413185	617014015
chr2B_605619360	chr2B	605619360	625489128	622205757
chr2B_605645621	chr2B	605645621	625492401	622827590
[truncated: 4,979 more rows]

## Sheet: Legend
	Breeding groups	Acronym
	Australia	AUS
	Central Asia	CAS
	Central Europe	CEU
	CIMMYT	CYT
	Spain	ESP
	Ethiopia	ETH
	France	FRA
	ICARDA	ICA
	Italy	ITA
	North America	NAM
	South America	SAM
	South Mediterranean	SME
