# Supplementary material for: The Global Durum Wheat Panel (GDP): An International Platform to Identify and Exchange Beneficial Alleles
Source: Front Plant Sci. 2020 Dec 21;11:569905. doi: 10.3389/fpls.2020.569905 (PMC7779600; doi:10.3389/fpls.2020.569905)
Supplement: TABLE S1 — List of private companies, institutions, international organizations which contributed tetraploid wheat germplasm to the initial DWRC. [file Data_Sheet_2.ZIP › Supplementary Table S9_Stratification_analysis.xlsx]

## Sheet: A. ADMIXTURE and NJ tree order
Supplementary Table S9. Stratification analysis: A) grouping on the base of the main model based ancestry estimation and neigbour joining tree position. Accessions are sorted on the base of their position on the NJ tree of Fig. 5 and colors correspond to those of groups highlighted in the same Fig. 5; B) Ward's clustering of GDP from K2 to K20; C) membership value for each accession at K=13 based…
Taxa and NJ color		ADMIXTURE main ancestry groups at K=2:20
GDP code	DWRC code	K_2	K_3	K_4	K_5	K_6	K_7	K_8	K_9	K_10	K_11	K_12	K_13	K_14	K_15	K_16	K_17	K_18	K_19	K_20	Origin	Species	Name	Status	NJ tree position
GDPv2-1009	DWRC-2490	1	1	3	3	4	3	7	8	10	3	3	13	7	6	3	14	13	16	12	JOR	T. dicoccoides	IG46362	wild	1010
GDPv2-1008	DWRC-2486	1	1	3	3	4	3	7	8	10	3	3	13	7	6	3	14	13	16	12	JOR	T. dicoccoides	IG45676	wild	1009
GDPv2-838	DWRC-1474	1	1	3	3	4	3	7	8	10	3	3	13	7	6	3	14	13	16	12	ISR	T. dicoccoides	TRI18492	wild	1008
GDPv2-821	DWRC-1447	1	1	3	3	4	3	7	8	10	3	3	13	7	6	3	14	13	16	12	ISR	T. dicoccoides	PI428119	wild	1007
GDPv2-845	DWRC-1492	1	1	3	3	4	3	7	8	10	3	3	13	7	6	3	14	13	16	12	unk	T. dicoccoides	TRI4332	wild	1006
GDPv2-872	DWRC-2501	1	1	3	3	4	3	7	8	10	3	3	13	7	6	3	14	13	16	12	TUR	T. dicoccoides	IG46187	wild	1005
GDPv2-1003	DWRC-1469	1	1	3	3	4	3	7	8	10	3	3	13	7	6	3	14	13	16	12	ISR	T. dicoccoides	TRI18465	wild	1004
GDPv2-850	DWRC-1498	1	1	3	3	4	3	7	8	10	3	3	13	7	6	3	14	13	16	12	ISR	T. dicoccoides	TRI9803	wild	1003
GDPv2-1004	DWRC-1475	1	1	3	3	4	3	7	8	10	3	3	13	7	6	3	14	13	16	12	SYR	T. dicoccoides	TRI18505	wild	1002
GDPv2-834	DWRC-1466	1	1	3	3	4	3	7	8	10	3	3	13	7	6	3	14	13	16	12	ISR	T. dicoccoides	TRI16631	wild	1001
GDPv2-865	DWRC-2493	1	1	3	3	4	3	7	8	10	3	3	13	7	6	3	14	13	16	12	SYR	T. dicoccoides	IG46482	wild	1000
GDPv2-867	DWRC-2495	1	1	3	3	4	3	7	8	10	3	3	13	7	6	3	14	13	16	12	LBN	T. dicoccoides	IG46508	wild	999
GDPv2-866	DWRC-2494	1	1	3	3	4	3	7	8	10	3	3	13	7	6	3	14	13	16	12	JOR	T. dicoccoides	IG46484	wild	998
GDPv2-868	DWRC-2496	1	1	3	3	4	3	7	8	10	3	3	13	7	6	3	14	13	16	12	JOR	T. dicoccoides	IG110997	wild	997
GDPv2-829	DWRC-1457	1	1	3	3	4	3	7	8	10	3	3	13	7	6	3	14	13	16	12	TUR	T. dicoccoides	PI554584	wild	996
GDPv2-1005	DWRC-1482	1	1	3	3	4	3	7	8	10	3	3	13	7	6	3	14	13	16	12	LBN	T. dicoccoides	TRI18533	wild	995
GDPv2-828	DWRC-1456	1	1	3	3	4	3	7	8	10	3	3	13	7	6	3	14	13	16	12	LBN	T. dicoccoides	PI538717	wild	994
GDPv2-846	DWRC-1493	1	1	3	3	4	3	7	8	10	3	3	13	7	6	3	14	13	16	12	Unk	T. dicoccoides	TRI4347	wild	993
GDPv2-831	DWRC-1459	1	1	3	3	4	3	7	8	10	3	3	13	7	6	3	14	13	16	12	TUR	T. dicoccoides	PI560877	wild	992
GDPv2-1002	DWRC-1465	1	1	3	3	4	3	7	8	10	3	3	13	7	6	3	14	13	16	12	ISR	T. dicoccoides	TRI16630	wild	991
GDPv2-840	DWRC-1479	1	1	3	3	4	3	7	8	10	3	3	13	7	6	3	14	13	16	12	ISR	T. dicoccoides	TRI18523	wild	990
GDPv2-824	DWRC-1451	1	1	3	3	4	3	7	8	10	3	3	13	7	6	3	14	13	16	12	TUR	T. dicoccoides	PI470736	wild	989
GDPv2-854	DWRC-2012	1	1	3	3	4	3	7	8	10	3	3	13	7	6	3	14	13	16	12	HUN	T dicoccoides	PI346783	wild	988
GDPv2-823	DWRC-1449	1	1	3	3	4	3	7	8	10	3	3	13	7	6	3	14	13	16	12	ISR	T. dicoccoides	PI466971	wild	987
GDPv2-861	DWRC-2147	1	1	3	3	4	3	7	8	10	3	3	13	7	6	3	14	13	16	12	TUR	T. dicoccoides	PI428145	wild	986
GDPv2-871	DWRC-2500	1	1	3	3	4	3	7	8	10	3	3	13	7	6	3	14	13	16	12	TUR	T. dicoccoides	IG46150	wild	985
GDPv2-870	DWRC-2499	1	1	3	3	4	3	7	8	10	3	3	13	7	6	3	14	13	16	12	JOR	T. dicoccoides	IG45677	wild	984
GDPv2-820	DWRC-1446	1	1	3	3	4	3	7	8	10	3	3	13	7	6	3	14	13	16	12	TUR	T. dicoccoides	PI428054	wild	983
GDPv2-863	DWRC-2484	1	1	3	3	4	3	7	8	10	3	3	13	7	6	3	14	13	16	12	SYR	T. dicoccoides	IG44829	wild	982
GDPv2-862	DWRC-2149	1	1	3	3	4	3	7	8	10	3	3	13	7	6	3	14	13	16	12	ISR	T. dicoccoides	PI467029	wild	981
GDPv2-844	DWRC-1488	1	1	3	3	4	3	7	8	10	3	3	13	7	6	3	14	13	16	12	LBN	T. dicoccoides	TRI29352	wild	980
GDPv2-825	DWRC-1452	1	1	3	3	4	3	7	8	10	3	3	13	7	6	3	14	13	16	12	LBN	T. dicoccoides	PI470984	wild	979
GDPv2-826	DWRC-1453	1	1	3	3	4	3	7	8	10	3	3	13	7	6	3	14	13	16	12	ISR	T. dicoccoides	PI471012	wild	978
GDPv2-835	DWRC-1467	1	1	3	3	4	3	7	8	10	3	3	13	7	6	3	14	13	16	12	LBN	T. dicoccoides	TRI17116	wild	977
GDPv2-837	DWRC-1472	1	1	3	3	4	3	7	8	10	3	3	13	7	6	3	14	13	16	12	LBN	T. dicoccoides	TRI18488	wild	976
GDPv2-836	DWRC-1470	1	1	3	3	4	3	7	8	10	3	3	13	7	6	3	14	13	16	12	ISR	T. dicoccoides	TRI18480	wild	975
GDPv2-841	DWRC-1481	1	1	3	3	4	3	7	8	10	3	3	13	7	6	3	14	13	16	12	LBN	T. dicoccoides	TRI18532	wild	974
GDPv2-839	DWRC-1477	1	1	3	3	4	3	7	8	10	3	3	13	7	6	3	14	13	16	12	SYR	T. dicoccoides	TRI18508	wild	973
GDPv2-973	DWRC-2008	1	1	3	3	4	3	7	8	10	3	10	12	7	6	3	14	13	12	20	na	T. dicoccum	MG4328/61	domesticated	972
GDPv2-856	DWRC-2014	1	1	3	3	4	3	7	8	10	3	3	13	12	13	14	4	2	9	20	na	T. dicoccoides	PI352323	wild	971
GDPv2-857	DWRC-2015	1	1	3	4	2	6	2	3	7	10	10	12	3	10	10	6	10	16	20	ARM	T. dicoccum	PI355459	domesticated	970
GDPv2-933	DWRC-1667	1	1	3	4	2	6	2	3	7	10	10	12	3	10	10	6	10	3	20	HUN	T. dicoccum	MG5453/1	domesticated	969
GDPv2-842	DWRC-1483	1	1	3	4	2	6	2	3	7	10	10	12	3	10	10	6	10	3	13	TUR	T. dicoccoides	TRI18536	wild	968
GDPv2-886	DWRC-1546	1	1	3	4	2	6	2	3	7	10	10	12	3	10	10	6	10	3	20	UK	T. dicoccum	MG4358	domesticated	967
GDPv2-907	DWRC-1595	1	1	3	4	2	6	2	3	7	10	10	12	3	10	10	6	10	3	20	ESP	T. dicoccum	MG5335/1	domesticated	966
GDPv2-898	DWRC-1578	1	1	3	4	2	6	2	3	7	10	10	12	3	10	10	6	10	3	20	DEU	T. dicoccum	MG5303/1	domesticated	965
GDPv2-954	DWRC-1715	1	1	3	4	2	6	2	3	7	10	10	12	3	10	10	6	10	12	20	YEM	T. dicoccum	MG28057	domesticated	964
GDPv2-922	DWRC-1641	1	1	3	4	2	6	2	3	7	10	10	12	3	10	10	6	10	12	20	DEU	T. dicoccum	MG5398	domesticated	963
GDPv2-923	DWRC-1642	1	1	3	4	2	6	2	3	7	10	10	12	3	10	10	6	10	3	13	DEU	T. dicoccum	MG5399/3_A	domesticated	962
GDPv2-911	DWRC-1604	1	1	3	4	2	6	2	3	7	10	10	12	3	10	10	6	10	3	13	ETH	T. dicoccum	MG5345	domesticated	961
GDPv2-970	DWRC-2004	1	1	3	4	2	6	2	3	7	10	10	12	3	10	10	6	10	12	20	UK	T. dicoccum	ISC_FG161	domesticated	960
GDPv2-874	DWRC-1431	1	1	3	4	2	6	2	3	7	10	10	12	3	10	10	6	10	12	20	na	T. dicoccum	9.122/05	domesticated	959
GDPv2-937	DWRC-1680	1	1	3	4	2	6	2	3	7	10	10	12	3	10	10	6	10	12	20	ESP	T. dicoccum	MG5470	domesticated	958
GDPv2-935	DWRC-1677	1	1	3	4	2	6	2	3	7	10	10	12	3	10	10	6	10	12	20	ESP	T. dicoccum	MG5468/1	domesticated	957
GDPv2-880	DWRC-1537	1	1	3	4	2	6	2	3	7	10	10	12	3	10	10	6	10	12	20	ITA	T. dicoccum	IDG10391/4	domesticated	956
GDPv2-882	DWRC-1540	1	1	3	4	2	6	2	3	7	10	10	12	3	10	10	6	10	12	20	KEN	T. dicoccum	MG3429	domesticated	955
GDPv2-879	DWRC-1536	1	1	3	4	2	6	2	3	7	10	10	12	3	10	10	6	10	12	20	ITA	T. dicoccum	IDG10391/1	domesticated	954
GDPv2-876	DWRC-1530	1	1	3	4	2	6	2	3	7	10	10	12	3	10	10	6	10	12	20	ITA	T. dicoccum	IDG8634/1_A	domesticated	953
GDPv2-881	DWRC-1538	1	1	3	4	2	6	2	3	7	10	10	12	3	10	10	6	10	12	20	ITA	T. dicoccum	IDG10899	domesticated	952
GDPv2-878	DWRC-1534	1	1	3	4	2	6	2	3	7	10	10	12	3	10	10	6	10	12	20	ITA	T. dicoccum	IDG8784/1	domesticated	951
GDPv2-877	DWRC-1532	1	1	3	4	2	6	2	3	7	10	10	12	3	10	10	6	10	12	20	ITA	T. dicoccum	IDG8649	domesticated	950
GDPv2-908	DWRC-1597	1	1	3	4	2	6	2	3	7	10	10	12	3	10	10	6	10	12	20	ETH	T. dicoccum	MG5338/1	domesticated	949
GDPv2-956	DWRC-1717	1	1	3	4	2	6	2	3	7	10	10	12	3	10	10	6	10	12	20	IRN	T. dicoccum	MG5400/5	domesticated	948
GDPv2-968	DWRC-2001	1	1	3	4	2	6	2	3	7	10	10	12	3	10	10	6	10	12	20	ITA	T. dicoccum	Molise_Sel._Colli	landrace	947
GDPv2-969	DWRC-2003	1	1	3	4	2	6	2	3	7	10	10	12	3	10	10	6	10	12	20	MAR	T. dicoccum	ISC_FG159	domesticated	946
GDPv2-919	DWRC-1623	1	1	3	4	2	6	2	3	7	10	10	12	3	10	10	6	10	12	20	SRB	T. dicoccum	MG5380/1/1	domesticated	945
GDPv2-849	DWRC-1497	1	1	3	4	2	6	2	3	7	10	10	12	3	10	10	6	10	12	20	unk	T. dicoccoides	TRI9479	wild	944
GDPv2-848	DWRC-1495	1	1	3	4	2	6	2	3	7	10	10	12	3	10	10	6	10	12	20	unk	T. dicoccoides	TRI4467	wild	943
GDPv2-953	DWRC-1713	1	1	3	4	2	6	2	3	7	10	10	12	3	10	10	6	10	12	20	DEU	T. dicoccum	MG15529	domesticated	942
GDPv2-941	DWRC-1692	1	1	3	4	2	6	2	3	7	10	10	12	3	10	10	6	10	12	20	ROU	T. dicoccum	MG5513	domesticated	941
GDPv2-955	DWRC-1716	1	1	3	4	2	6	2	3	7	10	10	12	3	10	10	6	10	12	20	YUG	T. dicoccum	MG29292	domesticated	940
GDPv2-892	DWRC-1566	1	1	3	4	2	6	2	3	7	10	8	11	3	10	2	17	9	17	14	IRN	T. dicoccum	MG5276	domesticated	939
GDPv2-891	DWRC-1565	1	1	3	4	2	6	2	3	7	10	8	11	3	10	2	17	9	17	14	IRN	T. dicoccum	MG5275	domesticated	938
GDPv2-884	DWRC-1543	1	1	3	4	2	6	2	3	7	10	8	11	3	10	2	17	9	17	14	RUS	T. dicoccum	MG3521_UNIBO	domesticated	937
GDPv2-885	DWRC-1544	1	1	3	4	2	6	7	8	10	3	8	11	7	6	2	17	9	17	14	RUS	T. dicoccum	MG3521/1	domesticated	936
GDPv2-890	DWRC-1564	1	1	3	4	2	6	2	3	7	10	8	11	3	10	2	17	9	17	14	ARM	T. dicoccum	MG5274	domesticated	935
GDPv2-900	DWRC-1582	1	1	3	3	4	3	7	8	10	3	8	11	7	6	2	17	9	17	14	RUS	T. dicoccum	MG5310	domesticated	934
GDPv2-905	DWRC-1592	1	1	3	3	4	3	7	8	10	3	8	11	7	6	2	17	9	17	14	ESP	T. dicoccum	MG5331/1	domesticated	933
GDPv2-902	DWRC-1584	1	1	3	3	4	3	7	8	10	3	8	11	7	6	2	17	9	17	14	ARM	T. dicoccum	MG5313	domesticated	932
GDPv2-927	DWRC-1657	1	1	3	3	4	3	7	8	10	3	8	11	7	6	2	17	9	17	14	IRN	T. dicoccum	MG5431	domesticated	931
GDPv2-942	DWRC-1693	1	1	3	3	4	3	7	8	10	3	8	11	7	6	2	17	9	17	14	ROU	T. dicoccum	MG5516	domesticated	930
GDPv2-925	DWRC-1648	1	1	3	3	4	3	7	8	10	3	8	11	7	6	2	17	9	17	14	IRN	T. dicoccum	MG5407	domesticated	929
GDPv2-928	DWRC-1659	1	1	3	3	4	3	7	8	10	3	8	11	7	6	2	17	9	17	14	IRN	T. dicoccum	MG5433	domesticated	928
GDPv2-903	DWRC-1586	1	1	3	3	4	3	7	8	10	3	8	11	7	6	2	17	9	17	14	GEO	T. dicoccum	MG5315	domesticated	927
GDPv2-896	DWRC-1573	1	1	3	3	4	3	7	8	10	3	8	11	7	6	2	17	9	17	14	IRN	T. dicoccum	MG5290	domesticated	926
GDPv2-959	DWRC-1990	1	1	3	3	4	3	7	8	10	3	8	11	7	6	2	17	9	17	14	na	T. dicoccum	MG5323	domesticated	925
GDPv2-889	DWRC-1560	1	1	3	3	4	3	7	8	10	3	8	11	7	6	2	17	9	17	14	UKR	T. dicoccum	MG5268	domesticated	924
GDPv2-948	DWRC-1706	1	1	3	4	2	6	2	3	7	10	8	11	3	10	2	17	9	17	14	CHN	T. dicoccum	MG5563/1	domesticated	923
GDPv2-926	DWRC-1653	1	1	3	4	2	6	2	3	7	10	8	11	3	10	2	17	9	17	14	IRN	T. dicoccum	MG5421_B	domesticated	922
GDPv2-897	DWRC-1574	1	1	3	4	2	6	2	3	7	10	10	12	3	10	10	6	10	17	13	BGR	T. dicoccum	MG5297/1	domesticated	921
GDPv2-883	DWRC-1541	1	1	3	4	2	6	2	3	7	10	10	12	3	10	10	6	10	12	20	KEN	T. dicoccum	MG3430	domesticated	920
GDPv2-952	DWRC-1711	1	1	3	3	4	3	7	8	10	3	8	11	7	6	2	17	9	17	14	SYR	T. dicoccum	MG15518	domesticated	919
GDPv2-920	DWRC-1625	1	1	3	4	2	6	2	3	7	10	8	11	3	10	2	17	9	17	14	YUG	T. dicoccum	MG5381	domesticated	918
GDPv2-924	DWRC-1644	1	1	3	4	2	6	2	3	7	10	10	12	3	10	10	6	10	3	13	IRN	T. dicoccum	MG5401	domesticated	917
GDPv2-869	DWRC-2497	1	1	3	4	2	6	2	3	7	10	10	12	3	10	10	6	10	3	13	TUR	T. dicoccoides	IG116180	wild	916
GDPv2-887	DWRC-1547	1	1	3	4	2	6	2	3	7	10	10	12	3	10	10	6	10	3	13	UK	T. dicoccum	MG4360	domesticated	915
GDPv2-934	DWRC-1674	1	1	3	4	2	6	2	3	7	10	10	12	3	10	10	6	10	3	13	ESP	T. dicoccum	MG5465	domesticated	914
GDPv2-945	DWRC-1700	1	1	3	4	2	6	2	3	7	10	10	12	3	10	10	6	10	3	13	RUS	T. dicoccum	MG5545	domesticated	913
GDPv2-939	DWRC-1686	1	1	3	4	2	6	2	3	7	10	10	12	3	10	10	6	10	3	13	ESP	T. dicoccum	MG5481	domesticated	912
GDPv2-929	DWRC-1663	1	1	3	4	2	6	2	3	7	10	10	12	3	10	10	6	10	3	13	HUN	T. dicoccum	MG5447	domesticated	911
GDPv2-931	DWRC-1665	1	1	3	4	2	6	2	3	7	10	10	12	3	10	10	6	10	3	13	HUN	T. dicoccum	MG5450	domesticated	910
GDPv2-930	DWRC-1664	1	1	3	4	2	6	2	3	7	10	10	12	3	10	10	6	10	3	13	HUN	T. dicoccum	MG5449	domesticated	909
GDPv2-964	DWRC-1996	1	1	3	4	2	6	2	3	7	10	10	12	3	10	10	6	10	3	13	ESP	T. dicoccum	MG5471/1	domesticated	908
GDPv2-938	DWRC-1682	1	1	3	4	2	6	2	3	7	10	10	12	3	10	10	6	10	3	13	ESP	T. dicoccum	MG5474	domesticated	907
GDPv2-853	DWRC-2009	1	1	3	4	2	6	2	3	7	10	10	12	3	10	10	6	10	3	13	na	T. dicoccum	MG5444/235	domesticated	906
GDPv2-932	DWRC-1666	1	1	3	4	2	6	2	3	7	10	10	12	3	10	10	6	10	3	13	HUN	T. dicoccum	MG5451	domesticated	905
GDPv2-946	DWRC-1701	1	1	3	4	2	6	2	3	7	10	10	12	3	10	10	6	10	3	13	RUS	T. dicoccum	MG5546	domesticated	904
GDPv2-972	DWRC-2006	1	1	3	4	2	6	2	3	7	10	10	12	3	10	10	6	10	3	13	HUN	T. dicoccum	ISC_FG175	domesticated	903
GDPv2-1006	DWRC-1484	1	1	3	4	2	6	2	3	7	10	10	12	3	10	10	6	10	3	13	TUR	T. dicoccoides	TRI18539	wild	902
GDPv2-967	DWRC-2000	1	1	3	4	2	6	2	3	7	10	10	12	3	10	10	6	10	3	13	ITA	T. dicoccum	MG5293/1	domesticated	901
GDPv2-910	DWRC-1603	1	1	3	4	2	6	2	3	7	10	10	12	3	10	10	6	10	3	13	ETH	T. dicoccum	MG5344/3	domesticated	900
GDPv2-966	DWRC-1998	1	1	3	4	2	6	2	3	7	10	10	12	3	10	10	6	10	3	13	ETH	T. dicoccum	MG5344/1	domesticated	899
GDPv2-909	DWRC-1602	1	1	3	4	2	6	2	3	7	10	10	12	3	10	10	6	10	3	13	ETH	T. dicoccum	MG5344/2	domesticated	898
GDPv2-976	DWRC-2148	1	1	3	4	2	6	2	3	7	10	10	12	3	10	10	6	10	3	13	na	T. dicoccum	PI352332	domesticated	897
GDPv2-960	DWRC-1991	1	1	3	4	2	6	2	3	7	10	10	12	3	10	10	6	10	3	13	ESP	T. dicoccum	MG5473	domesticated	896
GDPv2-949	DWRC-1707	1	1	3	4	2	6	2	3	7	10	10	12	3	10	10	6	10	3	13	CHN	T. dicoccum	MG5563/2	domesticated	895
GDPv2-963	DWRC-1995	1	1	3	4	2	6	2	3	7	10	10	12	3	10	10	6	10	3	13	IRN	T. dicoccum	MG5416/1	domesticated	894
GDPv2-906	DWRC-1593	1	1	3	4	2	6	2	3	7	10	10	12	3	10	10	6	10	3	13	ESP	T. dicoccum	MG5333/1-FARVENTO	domesticated	893
GDPv2-962	DWRC-1993	1	1	3	4	2	6	2	3	7	10	10	12	3	10	10	6	10	3	13	ITA	T. dicoccum	Lucanica	landrace	892
GDPv2-961	DWRC-1992	1	1	3	4	2	6	2	3	7	10	10	12	3	10	10	6	10	3	13	ITA	T. dicoccum	Farvento	landrace	891
GDPv2-830	DWRC-1458	1	1	3	4	2	6	2	3	7	10	10	12	3	10	10	6	10	3	13	TUR	T. dicoccoides	PI560873	wild	890
GDPv2-899	DWRC-1581	1	1	3	4	2	6	2	3	7	10	10	12	3	10	10	6	10	3	13	RUS	T. dicoccum	MG5307	domesticated	889
GDPv2-971	DWRC-2005	1	1	3	3	4	3	7	8	10	3	3	13	7	6	3	14	13	16	12	ETH	T. dicoccum	ISC_FG171	domesticated	888
GDPv2-904	DWRC-1590	1	1	3	4	2	6	2	3	7	10	10	12	3	10	10	6	10	12	20	IND	T. dicoccum	MG5329/1	domesticated	887
GDPv2-917	DWRC-1619	2	1	3	3	4	3	4	7	2	2	12	8	13	8	7	1	16	13	4	ETH	T. dicoccum	MG5363	domesticated	886
GDPv2-918	DWRC-1621	1	1	3	3	4	3	2	3	7	10	10	12	3	8	7	1	16	13	4	ETH	T. dicoccum	MG5368	domesticated	885
GDPv2-915	DWRC-1615	1	1	3	3	4	3	8	5	4	6	12	8	9	8	7	1	16	13	4	ETH	T. dicoccum	MG5357/4	domesticated	884
GDPv2-921	DWRC-1633	1	1	3	4	2	6	2	3	7	10	10	12	3	8	7	1	16	13	4	IND	T. dicoccum	MG5390	domesticated	883
GDPv2-888	DWRC-1549	1	1	3	3	4	3	7	8	10	3	12	8	7	8	7	1	16	13	4	UK	T. dicoccum	MG4366/2	domesticated	882
GDPv2-912	DWRC-1610	1	1	3	3	4	3	7	8	10	3	8	11	7	8	7	1	16	13	4	ETH	T. dicoccum	MG5350/2/2	domesticated	881
GDPv2-950	DWRC-1709	1	1	3	3	4	3	7	8	10	3	12	8	9	8	7	1	16	13	4	SYR	T. dicoccum	MG15516	domesticated	880
GDPv2-951	DWRC-1710	1	1	3	3	4	3	7	8	10	3	12	8	9	8	7	1	16	13	4	CND	T. dicoccum	MG15517	domesticated	879
GDPv2-944	DWRC-1698	1	1	3	3	4	3	7	8	10	3	12	8	9	8	7	1	16	13	4	IND	T. dicoccum	MG5536	domesticated	878
GDPv2-916	DWRC-1618	1	1	3	3	4	3	8	5	4	6	12	8	9	8	7	1	16	13	4	ETH	T. dicoccum	MG5362	domesticated	877
GDPv2-914	DWRC-1613	1	1	3	3	4	3	7	8	10	6	12	8	9	8	7	1	16	13	4	ETH	T. dicoccum	MG5354/1	domesticated	876
GDPv2-913	DWRC-1611	1	1	3	3	4	3	8	5	4	6	12	8	9	8	7	1	16	13	4	ETH	T. dicoccum	MG5351	domesticated	875
GDPv2-893	DWRC-1569	1	1	3	3	4	3	8	5	4	6	12	8	9	8	7	1	16	13	4	ETH	T. dicoccum	MG5282	domesticated	874
GDPv2-947	DWRC-1705	1	1	3	3	4	3	8	5	4	6	12	8	9	8	7	1	16	13	4	ETH	T. dicoccum	MG5557	domesticated	873
GDPv2-940	DWRC-1690	1	1	3	3	4	3	8	5	4	6	12	8	9	8	7	1	16	13	4	ETH	T. dicoccum	MG5504	domesticated	872
GDPv2-943	DWRC-1697	1	1	3	3	4	3	8	5	4	6	12	8	9	8	7	1	16	13	4	ETH	T. dicoccum	MG5530	domesticated	871
GDPv2-901	DWRC-1583	1	1	3	3	4	3	8	5	4	6	12	8	9	8	7	1	16	13	4	AFG	T. dicoccum	MG5312	domesticated	870
GDPv2-875	DWRC-1524	1	1	3	3	4	3	8	5	4	6	12	8	9	8	7	1	16	13	4	ETH	T. dicoccum	IDG114	domesticated	869
GDPv2-958	DWRC-1989	1	3	4	5	5	1	3	6	8	7	2	5	12	9	9	15	12	19	6	na	T. carthlicum	MG4413	landrace	868
GDPv2-957	DWRC-1987	1	1	3	3	4	3	8	5	4	6	12	8	9	3	9	15	3	1	17	na	T. carthlicum	MG4411	landrace	867
GDPv2-807	DWRC-1984	1	1	3	3	4	3	8	5	4	6	12	8	9	3	9	15	3	1	17	TUR	T. carthlicum	PI573182	landrace	866
GDPv2-808	DWRC-1985	1	1	3	3	4	3	8	5	4	6	12	8	9	3	9	15	3	1	17	GEO	T. carthlicum	PI585017	landrace	865
GDPv2-806	DWRC-1983	1	1	3	3	4	3	8	5	4	6	12	8	9	3	9	15	3	1	17	RUS	T. carthlicum	PI532501	landrace	864
GDPv2-804	DWRC-1981	1	1	3	3	4	3	8	5	4	6	12	8	9	3	9	15	3	1	17	RUS	T. carthlicum	PI341800	landrace	863
GDPv2-805	DWRC-1982	1	1	3	3	4	3	8	5	4	6	12	8	9	3	9	15	3	1	17	GEO	T. carthlicum	PI499972	landrace	862
GDPv2-795	DWRC-1968	1	1	3	3	4	3	8	5	4	6	12	8	9	3	9	15	3	1	17	PRT	T. turgidum	PI221423	landrace	861
GDPv2-818	DWRC-2138	1	1	3	3	4	3	8	5	4	6	12	8	9	3	9	15	3	1	17	na	T. carthlicum	PI115816	landrace	860
GDPv2-819	DWRC-2139	1	1	3	3	4	3	8	5	4	6	12	8	9	3	9	15	3	1	17	na	T. carthlicum	PI572849	landrace	859
GDPv2-809	DWRC-1986	1	1	3	3	4	3	8	5	4	6	12	8	9	3	9	15	3	1	17	GEO	T. carthlicum	PI585018	landrace	858
GDPv2-318	DWRC-1133	1	1	3	3	4	3	7	8	10	3	3	13	7	6	3	14	13	16	17	SRB	T. durum	NS_Jastreb	cv	857
GDPv2-732	DWRC-1411	1	3	4	5	5	1	3	6	8	7	2	5	12	3	14	15	3	1	6	ITA	T. durum	PAOLA	landrace	856
GDPv2-395	DWRC-2218	1	1	3	3	4	3	7	8	10	3	12	8	7	6	3	15	3	1	17	GRC	T. durum	G-13181	landrace	855
GDPv2-727	DWRC-1404	1	1	3	3	4	3	7	8	10	3	3	5	12	6	3	14	13	16	17	ITA	T. durum	CURCITTA	landrace	854
GDPv2-726	DWRC-1403	1	1	3	3	4	3	8	5	4	6	12	8	12	3	14	15	3	1	17	ITA	T. turgidum	CICIREDDA	landrace	853
GDPv2-791	DWRC-1962	1	1	3	3	4	3	7	8	10	3	12	8	7	6	3	15	3	1	17	TUR	T. turgidum	PI173503	landrace	852
GDPv2-802	DWRC-1979	1	1	3	3	4	3	8	5	4	6	12	8	7	3	9	15	3	1	17	GEO	T. carthlicum o aestivum	PI94755	landrace	851
GDPv2-587	DWRC-1160	1	1	3	3	4	3	8	5	4	6	12	8	7	3	9	15	3	1	17	AFG	T. durum	DW-SR-FIGS089	landrace	850
GDPv2-586	DWRC-1159	1	1	3	3	4	3	8	5	4	6	12	8	7	3	9	15	3	1	17	GRC	T. durum	DW-SR-FIGS082	landrace	849
GDPv2-833	DWRC-1463	1	3	4	3	5	3	3	8	10	3	3	13	7	6	3	14	13	16	12	unk	T. dicoccoides	TRI14265	wild	848
GDPv2-858	DWRC-2016	1	1	3	3	4	3	7	8	10	3	3	13	7	6	3	14	13	16	12	SYR	T. dicoccoides	PI470944	wild	847
GDPv2-855	DWRC-2013	1	1	3	3	4	3	7	8	10	3	3	13	7	6	3	14	13	16	12	ISR	T. dicoccoides	PI481539	wild	846
GDPv2-860	DWRC-2146	1	1	3	3	4	3	7	8	10	3	3	13	7	6	3	14	13	16	12	LBN	T. dicoccoides	PI352324	wild	845
GDPv2-859	DWRC-2017	1	1	3	3	4	3	7	8	10	3	3	13	7	6	3	14	13	16	12	SYR	T. dicoccoides	PI470945	wild	844
GDPv2-843	DWRC-1485	2	1	2	1	3	4	1	2	3	1	5	4	11	4	16	16	5	15	10	LBN	T. dicoccoides	TRI18809	wild	843
GDPv2-365	DWRC-2086	2	3	4	5	4	2	3	6	8	7	2	5	7	6	5	10	7	8	7	ITA	T. durum	Lambro	cv	842
GDPv2-354	DWRC-2045	2	3	4	5	4	2	3	6	8	7	2	5	7	6	5	10	13	19	6	ITA	T. durum	Belfuggito	cv	841
GDPv2-1038	DWRC-2_029	2	3	4	5	5	1	3	6	8	5	7	5	1	15	1	13	11	4	11	FRA	T. durum	MIRADOUX	cv	840
GDPv2-319	DWRC-1135	2	3	4	5	5	1	3	6	8	5	7	5	1	15	1	13	11	4	11	SRB	T. durum	Dolap	cv	839
GDPv2-333	DWRC-1505	1	1	3	5	5	1	3	6	8	5	7	11	1	15	1	13	11	4	11	UKR	T. dicoccum	Holikovs`ka	cv	838
GDPv2-332	DWRC-1502	2	3	4	5	5	1	3	6	8	5	7	5	1	15	1	13	11	4	11	UKR	T. durum	Naschadok	cv	837
GDPv2-331	DWRC-1500	2	3	4	5	5	4	3	6	8	5	7	5	1	15	1	13	11	4	11	UKR	T. durum	Kuchumovka	cv	836
GDPv2-576	DWRC-1127	2	3	4	5	5	4	3	6	8	5	7	4	1	15	1	13	11	4	11	KAZ	T. durum	ordeiforme_254	landrace	835
GDPv2-400	DWRC-2228	2	3	4	5	5	1	3	6	8	5	7	5	1	15	1	13	11	4	11	POL	T. durum	Apulicum	landrace	834
GDPv2-640	DWRC-1243	2	3	4	5	5	4	3	6	8	5	7	4	1	15	1	13	11	4	11	DZA	T. durum	SSD_003	landrace	833
GDPv2-757	DWRC-2213	2	3	2	1	3	4	1	2	3	5	7	4	1	15	1	13	11	4	11	RUS	T. durum	Hordeiforme_27	landrace_cv	832
GDPv2-394	DWRC-2215	2	3	2	1	3	4	1	2	3	5	7	4	1	15	1	13	11	4	11	KAZ	T. durum	Akmolinka_5	landrace_cv	831
GDPv2-651	DWRC-1260	2	3	2	1	3	4	1	2	3	5	7	4	1	15	1	13	11	4	11	UKR	T. durum	SSD_047	landrace	830
GDPv2-571	DWRC-1117	2	3	4	5	5	4	3	6	8	5	7	5	1	15	1	13	11	4	11	KAZ	T. durum	Kostanayskaya_12	landrace	829
GDPv2-605	DWRC-1193	2	3	4	5	5	1	3	6	8	5	7	5	1	15	1	13	11	4	11	KAZ	T. durum	FIGSDRYWET107	landrace	828
GDPv2-574	DWRC-1122	2	3	4	5	5	4	3	6	8	5	7	5	1	15	1	13	11	4	11	KAZ	T. durum	Saratovskaya_31	landrace	827
GDPv2-578	DWRC-1130	2	3	4	5	5	1	3	6	8	5	7	5	1	15	1	13	11	4	11	KAZ	T. durum	Omski_rubin	landrace	826
GDPv2-577	DWRC-1129	2	3	4	5	5	1	3	6	8	5	7	5	1	15	1	13	11	4	11	KAZ	T. durum	Karabalykskaya_chernokolosaya_20	landrace	825
GDPv2-573	DWRC-1121	2	3	4	5	5	1	3	6	8	5	7	5	1	15	1	13	11	4	11	KAZ	T. durum	Kharkovskaya_46	landrace	824
GDPv2-572	DWRC-1120	2	3	2	1	5	4	3	6	8	5	7	4	1	15	1	13	11	4	11	KAZ	T. durum	Kostanayskaya_52	landrace	823
GDPv2-102	DWRC-0301	2	3	4	5	1	2	6	4	1	4	4	7	4	2	8	9	18	7	9	ITA	T. durum	PLATANI	cv	822
GDPv2-363	DWRC-2078	2	3	4	5	1	2	3	6	8	7	2	5	2	1	4	10	4	18	6	ITA	T. durum	ISA	cv	821
GDPv2-269	DWRC-0931	2	3	4	5	1	2	5	4	1	4	4	6	4	5	8	9	7	8	7	ITA	T. durum	Appulo	cv	820
GDPv2-090	DWRC-0284	2	3	4	5	1	2	5	9	5	11	4	9	10	1	4	2	4	18	3	ITA	T. durum	CAPEITI8	landrace_cv	819
GDPv2-281	DWRC-0988	2	3	4	5	1	2	5	9	5	11	4	9	10	1	4	2	4	18	3	ICARDA	T. durum	Haj_Mouline	cv	818
GDPv2-715	DWRC-1376	2	3	4	5	1	2	5	9	5	11	4	9	10	1	4	2	4	18	3	ITA	T. durum	SSD_477	landrace	817
GDPv2-579	DWRC-1149	2	3	4	5	1	2	5	9	5	11	4	9	10	1	4	2	4	18	3	ITA	T. durum	DWGIGSSALATFINA035	landrace	816
GDPv2-556	DWRC-1007	2	3	4	5	1	2	6	4	1	4	4	6	4	5	8	9	7	8	7	JOR	T. durum	Jordan_Coll._86_N¬∫_172	landrace	815
GDPv2-564	DWRC-1024	2	3	4	5	1	2	6	4	1	4	4	6	4	5	8	9	7	8	7	ESP	T. durum	Lebrija	landrace_cv	814
GDPv2-629	DWRC-1227	2	3	4	5	1	2	6	4	1	4	4	6	4	5	8	9	7	8	7	GRC	T. durum	FIGSDWHOTCLD166	landrace	813
GDPv2-713	DWRC-1374	2	3	4	5	1	2	6	4	1	4	4	6	4	5	8	9	7	8	7	GRC	T. durum	SSD_467	landrace	812
GDPv2-718	DWRC-1380	2	3	4	5	1	2	6	4	1	4	4	6	4	5	8	9	7	8	7	GRC	T. durum	SSD_486	landrace	811
GDPv2-285	DWRC-0999	2	3	4	5	1	2	3	4	1	4	4	6	4	5	8	9	7	8	7	na	T. durum	G-58128	landrace	810
GDPv2-628	DWRC-1225	2	3	4	5	1	2	6	4	1	4	4	6	4	5	8	9	7	8	7	ITA	T. durum	FIGSDWHOTCLD149	landrace	809
GDPv2-598	DWRC-1179	2	3	4	5	1	2	6	4	1	4	4	6	4	5	8	9	7	8	7	ESP	T. durum	FIGSDRYWET038	landrace	808
GDPv2-728	DWRC-1405	2	3	4	5	1	2	6	4	1	4	4	6	4	5	8	9	7	8	7	ITA	T. durum	FARRO_LUNGO	landrace	807
GDPv2-091	DWRC-0285	2	3	4	5	1	2	6	4	1	4	4	6	4	5	8	9	7	8	7	ITA	T. durum	CAPPELLI	landrace_cv	806
GDPv2-032	DWRC-0131	2	3	4	5	1	2	6	4	1	4	4	6	4	5	8	9	7	8	7	ARG	T. durum	DURUMBUCK	landrace_cv	805
GDPv2-630	DWRC-1228	2	3	4	5	1	2	6	4	1	4	4	6	4	5	8	9	7	8	7	ETH	T. durum	FIGSDWHOTCLD168	landrace	804
GDPv2-749	DWRC-2120	2	3	4	5	1	2	6	4	1	4	4	6	4	5	8	9	7	8	7	ITA	T. durum	Taganrog	landrace	803
GDPv2-060	DWRC-0230	2	3	4	5	1	2	6	4	1	4	4	6	4	5	8	9	7	8	7	ARG	T. durum	Taganrog_Vilela_Fideos	landrace_cv	802
GDPv2-033	DWRC-0132	2	3	4	5	1	2	6	4	1	4	4	6	4	5	8	9	7	8	7	ARG	T. durum	BUCK_BALCARCE	landrace_cv	801
GDPv2-602	DWRC-1185	2	3	4	5	1	2	6	4	1	4	4	6	4	5	8	9	7	8	7	ETH	T. durum	FIGSDRYWET060	landrace	800
GDPv2-720	DWRC-1386	2	3	4	5	1	2	6	4	1	4	4	6	4	5	8	9	7	8	7	ITA	T. durum	SSD_500	landrace	799
GDPv2-626	DWRC-1223	2	3	4	5	1	2	6	4	1	4	4	6	4	5	8	9	7	8	7	ITA	T. durum	FIGSDWHOTCLD144	landrace	798
GDPv2-762	DWRC-2285	2	3	4	5	1	2	6	4	1	4	4	6	4	5	8	9	7	8	7	TUN	T. durum	Mamhoudi	landrace	797
GDPv2-569	DWRC-1040	2	3	4	5	1	2	6	4	1	4	4	6	4	5	8	9	7	8	7	TUN	T. durum	Bidi17	landrace_cv	796
GDPv2-563	DWRC-1015	2	3	4	5	1	2	6	4	1	4	4	6	4	5	8	9	7	8	7	TUR	T. durum	Kishk	landrace	795
GDPv2-624	DWRC-1220	2	3	4	5	1	2	6	4	1	4	4	6	4	5	8	9	7	8	7	ETH	T. durum	FIGSDWHOTCLD133	landrace	794
GDPv2-680	DWRC-1314	2	3	4	5	1	2	6	4	1	4	4	6	4	5	8	9	7	8	7	SAU	T. durum	SSD_195	landrace	793
GDPv2-752	DWRC-2164	2	3	4	5	1	2	6	4	1	4	4	6	4	5	8	9	7	8	7	ETH	T. durum	377b	landrace	792
GDPv2-603	DWRC-1186	2	3	4	5	1	2	6	4	1	4	4	6	4	5	8	9	7	8	7	AFG	T. durum	FIGSDRYWET078	landrace	791
GDPv2-258	DWRC-0881	2	3	4	5	5	1	5	1	9	9	6	10	5	7	11	7	8	6	16	ICARDA	T. durum	Haurani	landrace_cv	790
GDPv2-671	DWRC-1303	2	3	4	5	5	1	3	1	9	9	6	10	5	7	11	7	8	6	16	IND	T. durum	SSD_155	landrace	789
GDPv2-1001	DWRC-1271	2	3	4	5	5	1	3	1	9	9	6	10	5	7	11	7	8	6	16	MAR	T. durum	SSD_070	landrace	788
GDPv2-583	DWRC-1155	2	3	4	5	5	1	5	1	9	9	6	10	5	7	11	7	8	6	16	ETH	T. durum	DW-SR-FIGS027	landrace	787
GDPv2-634	DWRC-1234	2	3	4	5	5	1	5	1	9	9	6	10	5	7	11	7	8	6	16	SYR	T. durum	Biadi	landrace	786
GDPv2-580	DWRC-1150	2	3	4	5	5	1	5	1	9	9	6	10	5	7	11	7	8	6	16	SYR	T. durum	DWGIGSSALATFINA036	landrace	785
GDPv2-633	DWRC-1231	2	3	4	5	5	1	5	1	9	9	6	10	5	7	11	7	8	6	16	SYR	T. durum	Baladi	landrace	784
GDPv2-604	DWRC-1190	2	3	4	5	5	1	5	1	9	9	6	10	5	7	11	7	8	6	16	JOR	T. durum	FIGSDRYWET098	landrace	783
GDPv2-747	DWRC-2043	2	3	4	5	5	1	3	1	9	9	6	10	5	7	11	7	8	6	16	ITA	T. durum	Aziziah	landrace	782
GDPv2-754	DWRC-2184	2	3	4	5	5	1	3	1	9	9	6	10	5	7	11	7	8	6	16	TUR	T. durum	Akbasak	landrace	781
GDPv2-710	DWRC-1368	2	3	4	5	5	1	3	1	9	9	6	10	5	7	11	7	8	6	16	GRC	T. durum	SSD_443	landrace	780
GDPv2-610	DWRC-1199	2	3	4	5	5	1	3	1	9	9	6	10	5	7	11	7	8	6	16	SYR	T. durum	FIGSDRYWET130	landrace	779
GDPv2-722	DWRC-1398	2	3	4	5	1	2	3	6	8	7	2	5	2	9	5	10	12	19	6	ITA	T. durum	BIANCUCCIA	landrace	778
GDPv2-729	DWRC-1407	2	3	4	5	1	2	6	6	8	7	2	5	2	5	5	10	7	8	6	ITA	T. durum	GIOIA	landrace	777
GDPv2-730	DWRC-1408	2	3	4	5	5	1	3	6	8	7	2	5	2	9	5	10	12	19	6	ITA	T. durum	INGLESA	landrace	776
GDPv2-724	DWRC-1401	2	3	4	5	5	1	3	6	8	7	2	5	2	9	5	10	12	19	6	ITA	T. turgidum	BUFALA_Rossa_Lunga	landrace	775
GDPv2-562	DWRC-1014	2	3	4	5	5	1	3	6	8	7	2	5	2	9	5	10	12	19	6	TUR	T. durum	Kirmizi_54-C	landrace	774
GDPv2-635	DWRC-1235	2	3	4	5	1	2	6	4	1	7	2	6	2	9	5	10	12	19	6	Tun	T. durum	Al_Kaf	landrace	773
GDPv2-701	DWRC-1343	2	3	4	5	5	1	3	6	8	7	2	5	2	9	5	10	12	19	6	IRQ	T. durum	SSD_336	landrace	772
GDPv2-758	DWRC-2243	2	3	4	5	5	1	3	6	8	7	2	5	2	9	5	10	12	19	6	UK	T. durum	Abyssinicum	landrace	771
GDPv2-748	DWRC-2082	2	3	4	5	5	1	3	6	8	7	2	5	2	9	5	10	12	19	6	MAR	T. durum	Kyperounda	landrace	770
GDPv2-590	DWRC-1164	2	3	4	5	5	1	3	6	8	7	2	5	2	9	5	10	12	19	6	MAR	T. durum	DW-SR-FIGS119	landrace	769
GDPv2-283	DWRC-0991	2	3	4	5	5	1	3	6	8	7	2	5	2	9	5	10	12	19	6	TUN	T. durum	Biskri/Bouteille	landrace	768
GDPv2-401	DWRC-2235	2	3	4	5	5	1	3	6	8	7	2	5	2	9	5	10	12	19	6	ISR	T. durum	Nursit_163	landrace_cv	767
GDPv2-683	DWRC-1318	2	3	4	5	1	2	6	6	8	7	2	6	2	9	5	10	12	19	6	ETH	T. durum	SSD_244	landrace	766
GDPv2-618	DWRC-1211	2	3	4	5	5	1	3	6	8	7	2	5	2	9	5	10	12	19	6	AZE	T. durum	FIGSDWHOTCLD021	landrace	765
GDPv2-658	DWRC-1268	2	3	4	5	5	2	3	6	8	7	2	5	2	9	5	10	12	19	6	MAR	T. durum	SSD_067	landrace	764
GDPv2-656	DWRC-1266	2	3	4	5	5	2	3	6	8	7	2	5	2	9	5	10	12	19	6	MAR	T. durum	SSD_065	landrace	763
GDPv2-659	DWRC-1270	2	3	4	5	1	2	6	6	8	7	2	5	2	9	5	10	12	19	6	MAR	T. durum	SSD_069	landrace	762
GDPv2-657	DWRC-1267	2	3	4	5	5	2	3	6	8	7	2	5	2	9	5	10	12	19	6	MAR	T. durum	SSD_066	landrace	761
GDPv2-655	DWRC-1265	2	3	4	5	5	2	3	6	8	7	2	5	2	9	5	10	12	19	6	MAR	T. durum	SSD_064	landrace	760
GDPv2-654	DWRC-1263	2	3	4	5	1	2	6	6	8	7	2	5	2	9	5	10	12	19	6	EGY	T. durum	SSD_052	landrace	759
GDPv2-764	DWRC-1919	2	3	4	5	1	2	6	6	8	7	2	5	2	9	5	10	12	19	6	EGY	T. turanicum	K_cer	landrace	758
GDPv2-023	DWRC-0100	2	3	4	5	1	2	6	6	8	7	2	5	2	9	5	10	12	19	6	EGY	T. durum	ESDCB-2015/2016-100-yousef_(Pharoan)	landrace	757
GDPv2-642	DWRC-1245	2	3	4	5	5	1	3	6	8	7	2	5	2	9	5	10	12	19	6	DZA	T. durum	SSD_006	landrace	756
GDPv2-695	DWRC-1333	2	3	4	5	5	2	3	6	8	7	2	5	2	9	5	10	12	19	6	TUN	T. durum	SSD_302	landrace	755
GDPv2-641	DWRC-1244	2	3	4	5	5	1	3	6	8	7	2	5	2	9	5	10	12	19	6	ESP	T. durum	SSD_004	landrace	754
GDPv2-649	DWRC-1258	2	3	4	5	5	1	3	6	8	7	2	5	2	9	5	10	12	19	6	TUN	T. durum	SSD_043	landrace	753
GDPv2-697	DWRC-1336	2	3	4	5	5	1	3	6	8	7	2	5	2	9	5	10	12	19	6	LBY	T. durum	SSD_315	landrace	752
GDPv2-589	DWRC-1163	2	3	4	5	5	1	3	6	8	7	2	5	2	9	5	10	12	19	6	DZA	T. durum	DW-SR-FIGS103	landrace	751
GDPv2-736	DWRC-1425	2	3	4	5	5	1	3	6	8	7	2	5	2	9	5	10	12	19	6	ITA	T. durum	CANU_ARDESU	landrace	750
GDPv2-581	DWRC-1153	2	3	4	5	1	2	6	6	8	7	2	5	2	9	5	10	12	19	6	JOR	T. durum	DWGIGSSALATFINA053	landrace	749
GDPv2-638	DWRC-1241	2	3	4	5	5	2	6	6	8	7	2	5	2	9	5	10	12	19	6	DZA	T. durum	Chelf	landrace	748
GDPv2-405	DWRC-2278	2	3	4	5	1	2	6	6	8	7	2	5	2	9	5	10	12	19	6	TUN	T. durum	Hedba_3	landrace	747
GDPv2-637	DWRC-1239	2	3	4	5	5	2	3	6	8	7	2	5	2	9	5	10	12	19	6	Tun	T. durum	Susah	landrace	746
GDPv2-714	DWRC-1375	2	3	4	5	1	2	6	6	8	7	2	5	2	9	5	10	12	19	6	ESP	T. durum	SSD_470	landrace	745
GDPv2-782	DWRC-1949	2	3	4	5	1	2	6	6	8	7	2	5	2	9	5	10	12	19	6	na	T. polonicum	PI330555_Martinari	landrace	744
GDPv2-780	DWRC-1946	2	3	4	5	1	2	6	4	1	7	2	6	2	9	5	10	12	19	6	PRT	T. polonicum	PI290512	landrace	743
GDPv2-787	DWRC-1957	2	3	4	5	1	2	6	4	1	7	2	6	2	9	5	10	12	19	6	IRQ	T. polonicum	PI208911	landrace	742
GDPv2-777	DWRC-1940	2	3	4	5	1	2	6	4	1	7	2	6	2	9	5	10	12	19	6	JOR	T. polonicum	PI223171_Tafeelih Riti	landrace	741
GDPv2-737	DWRC-1426	2	3	4	5	1	2	6	4	1	7	2	6	2	9	5	10	12	19	6	ITA	T. durum	CANU_BASCIU	landrace	740
GDPv2-696	DWRC-1334	2	3	4	5	1	2	6	4	1	7	2	6	2	9	5	10	12	19	6	TUN	T. durum	SSD_303	landrace	739
GDPv2-606	DWRC-1195	2	3	4	5	5	1	3	6	8	7	2	5	2	9	5	10	12	19	6	TUR	T. durum	FIGSDRYWET109	landrace	738
GDPv2-632	DWRC-1230	2	3	4	5	1	2	6	4	1	7	2	6	2	9	5	10	12	19	6	PAK	T. durum	FIGSDWHOTCLD188	landrace	737
GDPv2-106	DWRC-0306	2	3	4	5	1	2	6	4	1	4	4	6	4	5	8	9	7	8	7	ITA	T. durum	TRINAKRIA	cv	736
GDPv2-568	DWRC-1038	2	3	4	5	5	1	3	6	8	7	2	6	2	9	5	10	12	19	6	ISR	T. durum	JM-3989	landrace	735
GDPv2-759	DWRC-2248	2	3	4	5	1	2	6	4	1	4	4	6	4	5	8	9	7	8	7	ISR	T. durum	Abu_Fashit_NPGS	landrace	734
GDPv2-288	DWRC-1036	2	3	4	5	5	1	3	1	9	9	6	10	5	7	11	7	8	6	16	ISR	T. durum	JM-3987	landrace	733
GDPv2-566	DWRC-1034	2	3	4	5	5	1	3	1	9	9	6	10	5	7	11	7	8	6	16	ISR	T. durum	Abu_Fashit_Conx	landrace	732
GDPv2-685	DWRC-1321	2	3	4	5	5	1	3	6	8	7	2	5	2	9	5	10	12	19	6	CYP	T. durum	SSD_253	landrace	731
GDPv2-636	DWRC-1238	2	3	4	5	5	2	3	6	8	7	2	6	2	9	5	10	12	19	6	Tun	T. durum	Safaqis[Sfax]	landrace	730
GDPv2-648	DWRC-1257	2	3	4	5	5	1	3	6	8	5	7	5	1	15	1	13	11	4	11	TUN	T. durum	SSD_041	landrace	729
GDPv2-599	DWRC-1182	2	3	4	5	5	1	3	6	8	5	7	5	1	15	1	13	11	4	11	AFG	T. durum	FIGSDRYWET051	landrace	728
GDPv2-706	DWRC-1358	2	3	4	5	5	1	3	6	8	7	2	5	2	9	5	10	12	19	6	GRC	T. durum	SSD_412	landrace	727
GDPv2-704	DWRC-1355	2	3	4	5	5	1	3	6	8	7	2	5	2	9	5	10	12	19	6	GRC	T. durum	SSD_407	landrace	726
GDPv2-561	DWRC-1012	2	3	4	5	5	1	3	6	8	5	7	5	1	15	1	13	11	4	11	TUR	T. durum	Kirmize_173-b	landrace	725
GDPv2-783	DWRC-1950	2	3	4	5	5	1	3	6	8	5	7	5	1	15	1	13	11	4	11	GEO	T. polonicum	PI349051	landrace	724
GDPv2-975	DWRC-2140	1	3	4	5	5	1	3	8	10	3	8	11	1	15	2	17	9	17	14	na	T. dicoccum	MG3521_CREACI	domesticated	723
GDPv2-559	DWRC-1010	2	3	4	5	5	1	3	6	8	7	2	5	2	9	5	10	12	19	6	TUR	T. durum	Karakilcik_113-b	landrace	722
GDPv2-558	DWRC-1009	2	3	4	5	5	1	3	6	8	5	7	5	1	15	1	13	11	4	11	TUR	T. durum	Karabilcik_23-a	landrace	721
GDPv2-738	DWRC-1510	2	3	4	5	5	1	3	6	8	9	7	5	5	7	11	13	8	6	16	UZB	T. durum	LEUCURUM-3	landrace	720
GDPv2-290	DWRC-1039	2	3	4	5	5	1	3	6	8	9	7	5	1	15	1	7	11	4	16	BGR	T. durum	Tchirpan	landrace	719
GDPv2-289	DWRC-1037	2	3	4	5	5	1	3	6	8	9	6	5	5	7	11	7	8	6	16	BGR	T. durum	Zagorka	cv	718
GDPv2-739	DWRC-1512	2	3	4	5	5	1	3	1	9	9	6	10	5	7	11	7	8	6	16	UZB	T. durum	MARVARID	cv	717
GDPv2-600	DWRC-1183	2	3	4	5	5	1	3	6	8	5	7	5	1	15	1	13	11	4	11	AFG	T. durum	FIGSDRYWET053	landrace	716
GDPv2-686	DWRC-1322	2	3	4	5	5	1	3	6	8	5	7	5	1	15	1	13	11	4	11	AFG	T. durum	SSD_255	landrace	715
GDPv2-613	DWRC-1203	2	3	4	5	5	1	3	6	8	5	7	5	1	15	1	13	11	4	11	ARM	T. durum	FIGSDRYWET147	landrace	714
GDPv2-652	DWRC-1261	2	3	4	5	5	1	3	6	8	5	7	5	1	15	1	13	11	4	11	UKR	T. durum	SSD_048	landrace	713
GDPv2-650	DWRC-1259	2	3	4	5	5	1	3	6	8	5	7	5	1	15	1	13	11	4	11	TUN	T. durum	SSD_044	landrace	712
GDPv2-666	DWRC-1287	2	3	4	5	5	4	3	2	3	5	7	4	1	15	1	13	11	4	11	IRQ	T. durum	SSD_115	landrace	711
GDPv2-668	DWRC-1294	2	3	4	5	5	1	3	1	9	5	7	10	1	15	1	13	11	4	11	USA	T. durum	SSD_128	landrace	710
GDPv2-597	DWRC-1177	2	3	4	5	5	1	3	1	9	5	7	10	1	15	1	13	11	4	11	TUR	T. durum	FIGSDRYWET033	landrace	709
GDPv2-615	DWRC-1206	2	3	4	5	5	1	3	6	8	5	7	5	1	15	1	13	11	4	11	ARM	T. durum	FIGSDRYWET174	landrace	708
GDPv2-688	DWRC-1324	2	3	4	5	5	1	3	6	8	5	7	5	1	15	1	13	11	4	11	IRN	T. durum	SSD_262	landrace	707
GDPv2-767	DWRC-1923	2	3	4	5	5	1	3	6	8	5	7	5	1	15	1	13	11	4	11	TUR	T. turanicum	PI167481	landrace	706
GDPv2-300	DWRC-1063	2	3	4	5	5	1	3	6	8	5	7	5	1	15	1	13	11	4	11	ICARDA	T. durum	Quadalete_CONX	cv	705
GDPv2-775	DWRC-1937	2	3	4	5	5	1	3	6	8	7	2	5	2	9	5	10	12	19	6	AZE	T. turanicum	PI352514_Zogal Bugda	landrace	704
GDPv2-774	DWRC-1934	2	3	4	5	5	1	3	1	9	9	6	10	5	7	11	5	8	6	16	AUS	T. turanicum	PI67343	landrace	703
GDPv2-711	DWRC-1370	2	3	4	5	5	1	3	1	9	9	6	10	5	7	11	5	8	6	16	IRQ	T. durum	SSD_451	landrace	702
GDPv2-801	DWRC-1978	2	3	4	5	5	1	3	1	9	9	6	10	5	7	11	5	8	6	16	IRQ	T. turanicum	PI70738	landrace	701
GDPv2-1051	DWRC-2_042	2	3	4	5	5	1	3	1	9	9	6	10	5	7	11	5	8	6	16	IRN	T. turanicum	Iran_249	landrace	700
GDPv2-773	DWRC-1933	2	3	4	5	5	1	3	1	9	9	6	10	5	7	11	5	8	6	16	AFG	T. turanicum	PI127106	landrace	699
GDPv2-772	DWRC-1932	2	3	4	5	5	1	3	1	9	9	6	10	5	7	11	5	8	6	16	IRN	T. turanicum	PI624429	landrace	698
GDPv2-766	DWRC-1922	2	3	4	5	5	1	3	1	9	9	6	10	5	7	11	5	8	6	16	IRQ	T. turanicum	PI113393	landrace	697
GDPv2-769	DWRC-1928	2	3	4	5	5	1	3	1	9	9	6	10	5	7	11	5	8	6	16	HUN	T. turanicum	PI290530	landrace	696
GDPv2-768	DWRC-1926	2	3	4	5	5	1	3	1	9	9	6	10	5	7	11	5	8	6	16	IRN	T. turanicum	PI254206	landrace	695
GDPv2-712	DWRC-1371	2	3	4	5	5	1	3	1	9	9	6	10	5	7	11	5	8	6	16	IRQ	T. durum	SSD_453	landrace	694
GDPv2-771	DWRC-1930	2	3	4	5	5	1	3	1	9	9	6	10	5	7	11	5	8	6	16	TUR	T. turanicum	PI576854	landrace	693
GDPv2-765	DWRC-1921	2	3	4	5	5	1	3	1	9	9	6	10	5	7	11	5	8	6	16	AZE	T. turanicum	PI68287	landrace	692
GDPv2-681	DWRC-1315	2	3	4	5	5	1	5	5	4	6	6	8	9	3	15	7	3	1	17	ETH	T. durum	SSD_239	landrace	691
GDPv2-592	DWRC-1166	2	3	4	5	5	1	8	6	8	7	2	5	2	9	5	10	12	19	6	ETH	T. durum	FIGSDRYWET003	landrace	690
GDPv2-607	DWRC-1196	1	3	4	5	5	1	8	5	4	6	12	8	9	3	15	15	3	1	17	YEM	T. durum	FIGSDRYWET110	landrace	689
GDPv2-672	DWRC-1304	1	3	4	5	4	3	8	5	4	6	12	8	9	3	15	15	3	1	17	TUN	T. durum	SSD_157	landrace	688
GDPv2-389	DWRC-2167	1	1	3	3	4	3	8	5	4	6	12	8	9	3	15	15	3	1	17	ERI	T. durum	ELS_6404-127	landrace_cv	687
GDPv2-594	DWRC-1174	1	1	3	3	4	3	8	5	4	6	12	8	9	3	15	15	3	1	17	ETH	T. durum	FIGSDRYWET028	landrace	686
GDPv2-596	DWRC-1176	1	1	3	3	4	3	8	5	4	6	12	8	9	3	15	15	3	1	17	ETH	T. durum	FIGSDRYWET030	landrace	685
GDPv2-595	DWRC-1175	1	1	3	3	4	3	8	5	4	6	12	8	9	3	15	15	3	1	17	ETH	T. durum	FIGSDRYWET029	landrace	684
GDPv2-786	DWRC-1955	1	1	3	3	4	3	8	5	4	6	12	8	9	3	15	15	3	1	17	ETH	T. polonicum	PI387479	landrace	683
GDPv2-785	DWRC-1954	1	1	3	3	4	3	8	5	4	6	12	8	9	3	15	15	3	1	17	EGY	T. polonicum	PI366117	landrace	682
GDPv2-673	DWRC-1305	1	1	3	3	4	3	8	5	4	6	12	8	9	3	15	15	3	1	17	ETH	T. durum	SSD_158	landrace	681
GDPv2-623	DWRC-1218	1	1	3	3	4	3	8	5	4	6	12	8	9	3	15	15	3	1	17	ETH	T. durum	FIGSDWHOTCLD107	landrace	680
GDPv2-617	DWRC-1209	1	1	3	3	4	3	8	5	4	6	12	8	9	3	15	15	3	1	17	ETH	T. durum	FIGSDWHOTCLD009	landrace	679
GDPv2-622	DWRC-1217	1	1	3	3	4	3	8	5	4	6	12	8	9	3	15	15	3	1	17	ETH	T. durum	FIGSDWHOTCLD093	landrace	678
GDPv2-810	DWRC-2018	1	1	3	3	4	3	8	5	4	6	12	8	9	3	15	15	3	1	17	ETH	T. turgidum	CItr7809_TR98ID_SD	landrace	677
GDPv2-817	DWRC-2027	1	1	3	3	4	3	8	5	4	6	12	8	9	3	15	15	3	1	17	ETH	T. durum	CItr14629_ELS 6404-75-3	landrace	676
GDPv2-811	DWRC-2019	1	1	3	3	4	3	8	5	4	6	12	8	9	3	15	15	3	1	17	ETH	T. durum	CItr14629_TR02ID_SD	landrace	675
GDPv2-682	DWRC-1316	1	1	3	3	4	3	8	5	4	6	12	8	9	3	15	15	3	1	17	ETH	T. durum	SSD_240	landrace	674
GDPv2-388	DWRC-2166	1	1	3	3	4	3	8	5	4	6	12	8	9	3	15	15	3	1	17	ETH	T. durum	ELS_6404-94-5	landrace_cv	673
GDPv2-745	DWRC-2025	1	1	3	3	4	3	8	5	4	6	12	8	9	3	15	15	3	1	17	ETH	T. durum	PI480352	landrace	672
GDPv2-625	DWRC-1222	1	1	3	3	4	3	8	5	4	6	12	8	9	3	15	15	3	1	17	ETH	T. durum	FIGSDWHOTCLD139	landrace	671
GDPv2-582	DWRC-1154	1	1	3	3	4	3	8	5	4	6	12	8	9	3	15	15	3	1	17	ESP	T. durum	DWGIGSSALATFINA057	landrace	670
GDPv2-402	DWRC-2236	1	1	3	3	4	3	8	5	4	6	12	8	9	3	15	15	3	1	17	ETH	T. durum	ELS_6304-38	landrace_cv	669
GDPv2-812	DWRC-2020	1	1	3	3	4	3	8	5	4	6	12	8	9	3	15	15	3	1	17	na	T. aethiopicum	BYAL288007	landrace	668
GDPv2-398	DWRC-2226	1	1	3	3	4	3	8	5	4	6	12	8	9	3	15	15	3	1	17	ARG	T. durum	Granos_Blancos	cv	667
GDPv2-694	DWRC-1332	2	3	4	5	5	1	8	5	4	6	12	8	9	3	15	15	3	1	17	TUN	T. durum	SSD_294	landrace	666
GDPv2-601	DWRC-1184	2	3	4	5	5	1	3	6	8	7	2	5	2	3	15	15	3	1	6	ETH	T. durum	FIGSDRYWET058	landrace	665
GDPv2-551	DWRC-0113	2	3	4	5	5	1	3	6	8	7	2	5	2	9	5	10	12	19	6	EGY	T. durum	ENGB-USDA-13	landrace	664
GDPv2-609	DWRC-1198	1	3	4	5	5	1	3	5	4	6	12	8	9	8	7	1	16	13	4	YEM	T. durum	FIGSDRYWET120	landrace	663
GDPv2-608	DWRC-1197	1	3	4	3	5	1	3	5	4	6	12	8	9	8	7	1	16	13	4	YEM	T. durum	FIGSDRYWET115	landrace	662
GDPv2-550	DWRC-0112	2	3	4	5	5	1	3	1	9	9	6	10	5	7	11	7	8	6	16	EGY	T. durum	ENGB-Sohag-12	landrace	661
GDPv2-548	DWRC-0107	2	3	4	5	5	1	3	1	9	9	6	10	5	7	11	7	8	6	16	EGY	T. durum	ENGB-Sohag-7	landrace	660
GDPv2-674	DWRC-1306	2	3	4	5	5	1	3	1	9	9	6	10	5	7	11	7	8	6	16	SAU	T. durum	SSD_162	landrace	659
GDPv2-549	DWRC-0110	2	3	4	5	5	1	3	1	9	9	6	10	5	7	11	7	8	6	16	EGY	T. durum	ENGB-Qena-10	landrace	658
GDPv2-675	DWRC-1308	2	3	4	5	5	1	3	1	9	9	6	10	5	7	11	7	8	6	16	EGY	T. durum	SSD_173	landrace	657
GDPv2-676	DWRC-1310	2	3	4	5	5	1	3	1	9	9	7	10	5	7	11	13	8	6	16	IND	T. durum	SSD_180	landrace	656
GDPv2-670	DWRC-1298	2	3	4	5	5	1	3	1	9	9	6	10	5	7	11	7	8	6	16	PRT	T. durum	SSD_142	landrace	655
GDPv2-698	DWRC-1337	2	3	4	5	5	1	3	1	9	9	6	10	5	7	11	7	8	6	16	TUR	T. durum	SSD_322	landrace	654
GDPv2-1000	DWRC-1147	2	3	4	5	5	1	3	1	9	9	6	10	5	7	11	7	8	6	16	IND	T. durum	DWGIGSSALATFINA020	landrace	653
GDPv2-643	DWRC-1246	2	3	4	5	5	1	3	6	8	7	2	5	2	9	5	10	12	19	6	PRT	T. durum	SSD_007	landrace	652
GDPv2-753	DWRC-2171	2	3	4	5	5	1	3	6	8	7	2	5	2	9	5	10	12	19	6	TUN	T. durum	Ajili	landrace	651
GDPv2-703	DWRC-1354	2	3	4	5	5	1	3	6	8	9	6	5	5	7	11	7	8	6	16	CRETA	T. durum	SSD_400	landrace	650
GDPv2-393	DWRC-2204	2	3	4	5	5	1	3	6	8	7	2	5	5	7	11	7	8	6	6	SWE	T. durum	Ostpreuss	landrace_cv	649
GDPv2-707	DWRC-1360	2	3	4	5	5	1	3	6	8	7	2	5	5	7	11	7	8	6	6	CRETA	T. durum	SSD_415	landrace	648
GDPv2-721	DWRC-1393	2	3	4	5	5	1	3	6	8	7	2	5	2	9	5	10	12	19	6	ITA	T. durum	SSD_531	landrace	647
GDPv2-627	DWRC-1224	2	3	4	5	5	1	3	6	8	7	2	5	2	9	5	10	12	19	6	ITA	T. durum	FIGSDWHOTCLD147	landrace	646
GDPv2-750	DWRC-2121	2	3	4	5	5	1	3	6	8	7	2	5	2	9	5	10	12	19	6	ITA	T. durum	Timilia	landrace	645
GDPv2-689	DWRC-1325	2	3	4	5	5	1	3	6	8	7	2	5	2	9	5	10	12	19	6	ITA	T. durum	SSD_264	landrace	644
GDPv2-692	DWRC-1329	2	3	4	5	5	1	3	6	8	5	7	5	1	15	1	13	11	4	11	BGR	T. durum	SSD_278	landrace	643
GDPv2-653	DWRC-1262	2	3	4	5	5	1	3	6	8	7	2	5	2	9	5	10	12	19	6	RUS	T. durum	SSD_049	landrace	642
GDPv2-803	DWRC-1980	2	3	4	5	5	1	3	6	8	9	7	5	5	7	11	13	8	6	16	IRN	T. carthlicum	PI283888	landrace	641
GDPv2-387	DWRC-2160	2	3	4	5	5	1	3	6	8	5	7	5	1	15	1	13	11	4	11	USA	T. durum	Kubanka_75-3-15	landrace	640
GDPv2-614	DWRC-1205	2	3	4	5	5	1	3	6	8	9	6	5	5	7	11	7	8	6	16	RUS	T. durum	FIGSDRYWET163	landrace	639
GDPv2-705	DWRC-1357	2	3	4	5	5	1	3	6	8	7	2	5	2	9	5	10	12	19	6	GRC	T. durum	SSD_411	landrace	638
GDPv2-708	DWRC-1361	2	3	4	5	5	1	3	6	8	7	2	5	5	7	11	7	8	6	6	GRC	T. durum	SSD_416	landrace	637
GDPv2-585	DWRC-1158	2	3	4	5	5	1	3	6	8	7	2	5	2	9	5	10	12	19	6	IRQ	T. durum	DW-SR-FIGS063	landrace	636
GDPv2-936	DWRC-1678	2	2	3	3	4	3	8	5	4	6	12	8	9	3	15	15	3	1	17	ESP	T. dicoccum	MG5468/2	domesticated	635
GDPv2-719	DWRC-1383	2	3	4	5	5	1	3	6	8	7	2	5	2	9	5	10	12	19	6	GRC	T. durum	SSD_491	landrace	634
GDPv2-709	DWRC-1366	2	3	4	5	5	1	3	6	8	7	2	5	2	7	11	4	8	6	6	GRC	T. durum	SSD_431	landrace	633
GDPv2-664	DWRC-1284	2	3	4	5	5	1	3	1	9	9	6	10	5	7	11	7	8	6	16	IRQ	T. durum	SSD_112	landrace	632
GDPv2-661	DWRC-1281	2	3	4	5	5	1	3	6	8	7	2	5	2	9	5	10	12	19	6	IRQ	T. durum	SSD_107	landrace	631
GDPv2-760	DWRC-2251	2	3	4	5	5	1	3	1	9	9	6	10	5	7	11	7	8	6	16	PAK	T. durum	T-2	landrace	630
GDPv2-584	DWRC-1157	2	3	4	5	5	1	3	1	9	9	6	10	5	7	11	7	8	6	16	AFG	T. durum	DW-SR-FIGS049	landrace	629
GDPv2-619	DWRC-1212	1	3	4	5	5	1	3	1	9	9	12	10	5	7	11	15	8	6	16	SAU	T. durum	FIGSDWHOTCLD051	landrace	628
GDPv2-407	DWRC-2284	1	3	4	5	5	1	3	5	4	6	12	8	5	7	11	15	8	1	17	OMN	T. durum	Musane_and_Byaza	landrace	627
GDPv2-616	DWRC-1208	1	3	4	5	5	1	3	1	9	9	6	10	5	7	11	7	8	6	16	OMN	T. durum	FIGSDWHOTCLD005	landrace	626
GDPv2-591	DWRC-1165	1	3	4	5	5	1	3	5	9	6	12	8	5	7	11	15	8	6	16	OMN	T. durum	FIGSDRYWET001	landrace	625
GDPv2-662	DWRC-1282	2	3	4	5	5	1	3	1	9	9	6	10	5	7	11	7	8	6	16	IRQ	T. durum	SSD_109	landrace	624
GDPv2-702	DWRC-1346	2	3	4	5	5	1	3	1	9	9	6	10	5	7	11	7	8	6	16	IRN	T. durum	SSD_348	landrace	623
GDPv2-690	DWRC-1327	2	3	4	5	5	1	3	1	9	9	6	10	5	7	11	7	8	6	16	IRN	T. durum	SSD_269	landrace	622
GDPv2-678	DWRC-1312	2	3	4	5	5	1	3	1	9	9	6	10	5	7	11	7	8	6	16	SYR	T. durum	SSD_188	landrace	621
GDPv2-691	DWRC-1328	2	3	4	5	5	1	3	1	9	9	6	10	5	7	11	7	8	6	16	IRN	T. durum	SSD_271	landrace	620
GDPv2-763	DWRC-2288	2	3	4	5	5	1	3	1	9	9	6	10	5	7	11	7	8	6	16	IRN	T. turanicum	IWA8609000	landrace	619
GDPv2-330	DWRC-1443	2	3	4	5	5	1	3	1	9	9	6	10	5	7	11	7	8	6	16	IRN	T. durum	Zardak	landrace	618
GDPv2-687	DWRC-1323	2	3	4	5	5	1	3	1	9	9	6	10	5	7	11	7	8	6	16	IRN	T. durum	SSD_256	landrace	617
GDPv2-612	DWRC-1202	2	3	4	5	5	1	3	1	9	9	6	10	5	7	11	7	8	6	16	IRN	T. durum	FIGSDRYWET144	landrace	616
GDPv2-665	DWRC-1285	2	3	4	5	5	1	3	1	9	9	6	10	5	7	11	7	8	6	16	IRQ	T. durum	SSD_113	landrace	615
GDPv2-611	DWRC-1201	2	3	4	5	5	1	3	1	9	9	6	10	5	7	11	7	8	6	16	IRN	T. durum	FIGSDRYWET143	landrace	614
GDPv2-663	DWRC-1283	2	3	4	5	5	1	3	1	9	9	6	10	5	7	11	7	8	6	16	IRQ	T. durum	SSD_111	landrace	613
GDPv2-761	DWRC-2261	2	3	4	5	5	1	3	1	9	9	6	10	5	7	11	7	8	6	16	IRQ	T. durum	IQ_118	landrace	612
GDPv2-660	DWRC-1277	2	3	4	5	5	1	3	1	9	9	6	10	5	7	11	7	8	6	16	USA	T. durum	SSD_092	landrace	611
GDPv2-700	DWRC-1339	2	3	4	5	5	1	3	1	9	9	6	10	5	7	11	7	8	6	16	BIH	T. durum	SSD_326	landrace	610
GDPv2-679	DWRC-1313	2	3	4	5	5	1	3	1	9	9	6	10	5	7	11	7	8	6	16	SYR	T. durum	SSD_191	landrace	609
GDPv2-699	DWRC-1338	2	3	4	5	5	1	3	1	9	9	6	10	5	7	11	7	8	6	16	SYR	T. durum	SSD_325	landrace	608
GDPv2-567	DWRC-1035	2	3	4	5	5	1	3	1	9	9	6	10	5	7	11	7	8	6	16	ISR	T. durum	Juljulith	landrace	607
GDPv2-396	DWRC-2224	2	3	4	5	5	1	3	1	9	9	6	10	5	7	11	7	8	6	16	MLT	T. durum	Malta_Yellow	landrace_cv	606
GDPv2-404	DWRC-2276	2	3	4	5	5	1	3	6	8	7	2	5	2	9	5	10	12	19	6	LBN	T. durum	Trigo_48	cv	605
GDPv2-669	DWRC-1297	2	3	4	5	5	1	3	6	8	7	2	5	2	9	5	10	12	19	6	TUR	T. durum	SSD_137	landrace	604
GDPv2-620	DWRC-1213	2	3	4	5	5	1	3	6	8	7	2	5	2	9	5	10	12	19	6	ESP	T. durum	FIGSDWHOTCLD063	landrace	603
GDPv2-677	DWRC-1311	2	3	4	5	5	1	3	1	9	9	6	10	5	7	11	7	8	6	16	IND	T. durum	SSD_182	landrace	602
GDPv2-784	DWRC-1952	2	3	4	5	5	1	3	6	8	7	2	5	1	15	1	13	11	4	6	ITA	T. polonicum	PI352488	landrace	601
GDPv2-778	DWRC-1941	2	3	4	5	5	1	3	6	8	7	2	5	1	15	1	13	11	4	6	UK	T. polonicum	PI266846	landrace	600
GDPv2-776	DWRC-1939	2	3	4	5	5	1	3	6	8	7	2	5	1	15	1	13	11	4	6	IRN	T. polonicum	PI210845	landrace	599
GDPv2-781	DWRC-1947	1	3	4	5	5	1	3	6	8	7	2	5	12	13	14	4	2	9	6	ROU	T. polonicum	PI306549	landrace	598
GDPv2-847	DWRC-1494	1	3	4	5	5	1	3	6	8	7	2	5	12	13	14	4	2	9	6	unk	T. dicoccoides	TRI4348	wild	597
GDPv2-779	DWRC-1945	1	3	4	5	5	1	3	6	8	7	2	5	12	13	14	4	2	9	6	UK	T. polonicum	PI289606	landrace	596
GDPv2-621	DWRC-1216	1	3	4	5	5	1	3	6	8	7	2	5	12	13	14	4	2	9	6	YUG	T. durum	FIGSDWHOTCLD090	landrace	595
GDPv2-800	DWRC-1977	1	1	4	5	5	1	3	6	8	7	2	5	12	13	14	4	2	9	20	RUS	T. carthlicum	CItr7665	landrace	594
GDPv2-798	DWRC-1973	1	3	4	5	5	1	3	6	8	7	2	5	12	13	14	4	2	9	20	UK	T. turgidum	PI352538	landrace	593
GDPv2-797	DWRC-1972	1	1	3	5	5	1	2	6	8	7	2	5	12	13	14	4	2	9	20	TUR	T. turgidum	PI341391	landrace	592
GDPv2-796	DWRC-1970	1	1	4	5	5	1	3	6	8	7	2	5	12	13	14	4	2	9	20	DEU	T. turgidum	PI290522	landrace	591
GDPv2-788	DWRC-1958	1	1	4	5	5	1	3	6	8	7	2	5	12	13	14	4	2	9	20	PRT	T. turgidum	PI56263	landrace	590
GDPv2-746	DWRC-2026	1	3	4	5	5	1	3	6	8	7	2	5	12	13	14	4	2	9	6	PRT	T. durum	PI204020_ Vermelho de Barba Preta	landrace	589
GDPv2-799	DWRC-1974	1	3	4	5	5	1	3	6	8	7	2	5	12	13	14	4	2	9	6	DEU	T. turgidum	PI352541	landrace	588
GDPv2-816	DWRC-2024	1	3	4	5	5	1	3	6	8	7	2	5	12	13	14	4	2	9	6	PRT	T. turgidum	PI221423_Novo	landrace	587
GDPv2-792	DWRC-1963	1	3	4	5	5	1	3	6	8	7	2	5	12	13	14	4	2	9	6	PRT	T. turgidum	PI185723	landrace	586
GDPv2-560	DWRC-1011	1	3	4	5	5	1	3	6	8	7	2	5	12	13	14	4	2	9	20	TUR	T. durum	Karisik_242/2	landrace	585
GDPv2-717	DWRC-1379	1	3	4	5	5	1	3	6	8	7	2	5	12	13	14	4	2	9	6	GRC	T. durum	SSD_483	landrace	584
GDPv2-790	DWRC-1961	1	3	4	5	5	1	3	6	8	7	2	5	12	13	14	4	2	9	6	ITA	T. turgidum	PI157985	landrace	583
GDPv2-789	DWRC-1960	1	3	4	5	5	1	3	6	8	7	2	5	12	13	14	4	2	9	6	ITA	T. turgidum	PI157983	landrace	582
GDPv2-827	DWRC-1454	1	1	3	4	2	6	2	3	7	10	10	12	3	10	10	6	10	3	13	TUR	T. dicoccoides	PI538667	wild	581
GDPv2-965	DWRC-1997	1	1	3	4	2	6	2	3	7	10	10	12	3	10	10	6	10	3	13	SYR	T. dicoccum	MG15516/1	domesticated	580
GDPv2-895	DWRC-1572	1	1	3	4	5	1	3	6	8	5	7	5	1	15	1	13	11	4	11	IRN	T. dicoccum	MG5287/2	domesticated	579
GDPv2-894	DWRC-1570	1	1	3	4	2	6	3	6	8	10	7	5	1	15	1	13	11	4	11	MAR	T. dicoccum	MG5285	domesticated	578
GDPv2-392	DWRC-2186	2	3	4	5	5	1	3	6	8	7	2	5	1	15	1	13	11	4	6	AUS	T. durum	Huguenot	landrace_cv	577
GDPv2-756	DWRC-2206	2	3	4	5	5	1	3	6	8	7	2	5	2	9	5	10	12	19	6	PRT	T. durum	Amarelo_de_Barba_Preta	landrace	576
GDPv2-755	DWRC-2194	2	3	4	5	5	1	3	6	8	7	2	5	2	9	5	10	12	19	6	ESP	T. durum	Azulejo	landrace	575
GDPv2-1007	DWRC-2232	2	3	4	5	5	1	3	6	8	7	2	5	2	9	5	10	12	19	6	HUN	T. durum	Behaarter_Taganrog	landrace	574
GDPv2-725	DWRC-1402	2	3	4	5	5	1	3	6	8	7	2	5	2	9	5	10	12	19	6	ITA	T. durum	CASTIGLIONE	landrace	573
GDPv2-735	DWRC-1417	2	3	4	5	5	1	3	6	8	7	2	5	2	9	5	10	12	19	6	ITA	T. durum	SCORSONERA	landrace	572
GDPv2-734	DWRC-1416	2	3	4	5	5	1	3	6	8	7	2	5	2	9	5	10	12	19	6	ITA	T. durum	SAMMARTINARA	landrace	571
GDPv2-647	DWRC-1251	2	3	4	5	5	1	3	6	8	7	2	5	2	9	5	10	12	19	6	TUN	T. durum	SSD_028	landrace	570
GDPv2-593	DWRC-1168	2	3	4	5	5	1	3	6	8	7	2	5	2	9	5	10	12	19	6	RUS	T. durum	FIGSDRYWET007	landrace	569
GDPv2-639	DWRC-1242	2	3	4	5	5	1	3	6	8	7	2	5	2	9	5	10	12	19	6	DZA	T. durum	SSD_002	landrace	568
GDPv2-644	DWRC-1247	2	3	4	5	5	1	3	6	8	7	2	5	2	9	5	10	12	19	6	TUN	T. durum	SSD_011	landrace	567
GDPv2-631	DWRC-1229	2	3	4	5	5	1	3	6	8	7	2	5	2	9	5	10	12	19	6	ITA	T. durum	FIGSDWHOTCLD182	landrace	566
GDPv2-723	DWRC-1399	2	3	4	5	5	1	3	6	8	7	2	5	2	9	5	10	12	19	6	ITA	T. turgidum	BIVONA	landrace	565
GDPv2-733	DWRC-1414	2	3	4	5	5	1	3	6	8	7	2	5	2	9	5	10	12	19	6	ITA	T. durum	RUSCIA	landrace	564
GDPv2-731	DWRC-1409	2	3	4	5	5	1	3	6	8	7	2	5	2	9	5	10	12	19	6	ITA	T. durum	LINA	landrace	563
GDPv2-716	DWRC-1378	2	3	4	5	5	1	3	6	8	7	2	5	2	9	5	10	12	19	6	ITA	T. durum	SSD_482	landrace	562
GDPv2-646	DWRC-1250	2	3	4	5	5	1	3	6	8	7	2	5	2	9	5	10	12	19	6	TUN	T. durum	SSD_027	landrace	561
GDPv2-693	DWRC-1331	2	3	4	5	5	1	3	6	8	7	2	5	2	9	5	10	12	19	6	TUN	T. durum	SSD_292	landrace	560
GDPv2-645	DWRC-1248	2	3	4	5	5	1	3	6	8	7	2	5	2	9	5	10	12	19	6	TUN	T. durum	SSD_017	landrace	559
GDPv2-299	DWRC-1061	2	3	4	5	5	1	3	6	8	7	2	5	2	9	5	10	12	19	6	ESP	T. durum	Paramo	landrace	558
GDPv2-794	DWRC-1965	2	3	4	5	5	1	3	6	8	7	2	5	2	9	5	10	12	19	6	ESP	T. turgidum	PI191145	landrace	557
GDPv2-397	DWRC-2225	2	3	4	5	5	1	3	6	8	7	2	5	2	9	5	10	12	19	6	ESP	T. durum	Barcelona5	landrace_cv	556
GDPv2-793	DWRC-1964	2	3	4	5	5	1	3	6	8	7	2	5	2	9	5	10	12	19	6	ESP	T. turgidum	PI191104	landrace	555
GDPv2-050	DWRC-0192	2	2	1	2	1	2	6	4	1	4	4	6	2	9	5	12	14	19	5	ARG	T. durum	CBW_0111	cv	554
GDPv2-036	DWRC-0145	2	2	1	2	1	2	6	4	1	4	4	6	4	5	8	9	7	8	7	ARG	T. durum	vccccccccccccccccccccccccccccccccccccccccccccccccccccccccccccccccccccccccccccccccccccccccccccccccccccccccccccccccccccccccccccccccccccccccccccccccccccccccccccccccccccccccccccccccccccccccccccccccccccccccb	cv	553
GDPv2-373	DWRC-2100	2	2	2	1	3	4	1	2	3	1	5	4	11	4	16	16	5	15	10	ESP	T. durum	Pedroso	cv	552
GDPv2-294	DWRC-1049	2	3	4	5	1	2	6	4	1	4	4	6	4	5	8	9	7	8	7	ESP	T. durum	Jiloca	cv	551
GDPv2-353	DWRC-2041	2	2	2	1	3	2	1	2	3	4	9	7	4	12	8	12	18	2	2	ITA	T. durum	Arnacoris	cv	550
GDPv2-239	DWRC-0810	2	3	4	5	1	2	6	4	1	4	4	6	4	5	8	9	7	8	7	FRA	T. durum	Ardente	cv	549
GDPv2-053	DWRC-0199	2	2	1	2	6	7	4	7	3	2	5	3	11	4	16	16	14	15	2	ARG	T. durum	CBW_09034	cv	548
GDPv2-058	DWRC-0218	2	2	2	1	1	2	6	4	1	4	4	6	4	5	8	9	7	8	7	ARG	T. durum	CBW_09024	cv	547
GDPv2-057	DWRC-0216	2	3	2	1	1	2	6	4	1	4	4	6	4	5	8	9	7	8	7	ARG	T. durum	CBW_09000	cv	546
GDPv2-364	DWRC-2081	2	2	2	1	3	5	1	2	3	8	11	1	14	14	13	8	6	5	2	ITA	T. durum	Karel	cv	545
GDPv2-312	DWRC-1104	2	2	2	1	3	4	1	2	3	1	5	4	11	4	16	16	5	15	2	ESP	T. durum	Mundial	cv	544
GDPv2-1036	DWRC-2_027	2	2	2	1	3	7	1	2	3	2	1	2	11	11	12	16	14	15	2	ITA	T. durum	MARCO_AURELIO	cv	543
GDPv2-1044	DWRC-2_035	2	2	2	1	3	5	1	2	3	1	5	4	11	4	16	16	5	15	2	FRA	T. durum	RELIEF	cv	542
GDPv2-1041	DWRC-2_032	2	2	2	1	3	5	1	2	3	1	5	4	11	4	16	16	5	15	2	ITA	T. durum	OBELIX	cv	541
GDPv2-1028	DWRC-2_019	2	2	1	2	6	7	4	7	6	2	1	2	6	11	12	11	1	11	19	ITA	T. durum	CESARE	cv	540
GDPv2-1039	DWRC-2_030	2	2	2	1	3	7	1	7	3	2	1	2	6	11	12	11	1	11	2	ITA	T. durum	NADIF	cv	539
GDPv2-371	DWRC-2098	2	2	2	1	3	5	1	2	3	1	5	1	11	4	16	16	5	15	2	ITA	T. durum	Orobel	cv	538
GDPv2-358	DWRC-2063	2	2	2	1	3	5	1	2	3	1	5	1	11	4	16	16	5	15	2	ITA	T. durum	Duetto	cv	537
GDPv2-349	DWRC-1917	2	2	2	1	3	5	1	2	3	1	5	4	11	4	16	16	5	15	2	FRA	T. durum	Isildur	cv	536
GDPv2-065	DWRC-0241	2	2	2	1	3	5	1	2	3	4	4	7	4	2	8	12	18	2	5	FRA	T. durum	NOBILIS	cv	535
GDPv2-064	DWRC-0240	2	2	2	1	3	4	1	2	3	1	5	4	11	4	16	16	5	15	2	FRA	T. durum	LG_BORIS	cv	534
GDPv2-063	DWRC-0238	2	2	2	1	3	5	1	2	3	8	11	1	11	4	16	16	5	15	2	FRA	T. durum	FABULIS	cv	533
GDPv2-1037	DWRC-2_028	2	2	2	1	3	5	1	2	3	8	11	1	14	14	13	16	6	15	2	ITA	T. durum	MARIO	cv	532
GDPv2-062	DWRC-0237	2	2	2	1	3	5	1	2	3	1	11	1	11	4	16	16	6	5	2	FRA	T. durum	DAKTER	cv	531
GDPv2-061	DWRC-0236	2	2	2	1	3	5	1	2	3	8	11	1	14	14	13	8	6	5	2	FRA	T. durum	CLOVIS	cv	530
GDPv2-464	DWRC-1738	2	2	2	1	3	5	1	2	3	8	11	1	14	14	13	8	6	5	8	FRA	T. durum	EL4X_68	Evolutionary_Pre_breeding_population_EPO	529
GDPv2-1029	DWRC-2_020	2	2	2	1	3	5	1	2	3	1	5	4	11	4	16	12	14	2	5	ITA	T. durum	COLOMBO	cv	528
GDPv2-328	DWRC-1441	2	2	2	1	3	4	1	2	3	1	5	4	11	4	16	12	14	2	5	FRA	T. durum	Sachem	cv	527
GDPv2-217	DWRC-0722	2	3	2	1	3	4	1	2	3	1	5	4	11	4	16	16	5	15	7	AUT	T. durum	Extradur	cv	526
GDPv2-112	DWRC-0317	2	2	2	1	3	4	1	2	3	1	5	4	11	4	16	16	5	15	2	FRA	T. durum	ORJAUNE	cv	525
GDPv2-314	DWRC-1108	2	3	2	1	1	2	6	4	1	4	4	6	4	5	8	9	7	8	7	FRA	T. durum	Aronde	cv	524
GDPv2-234	DWRC-0800	2	2	2	1	1	2	6	4	1	4	4	7	4	5	8	9	7	8	7	ITA	T. durum	LIRA_B_45	cv	523
GDPv2-352	DWRC-2040	2	2	2	1	3	5	1	2	3	1	5	1	11	4	16	16	5	15	2	ITA	T. durum	Ares=Ionio	cv	522
GDPv2-238	DWRC-0809	2	2	2	1	3	2	1	2	3	1	5	6	11	4	16	16	5	15	2	ITA	T. durum	Levante	cv	521
GDPv2-541	DWRC-1880	2	2	2	1	3	5	1	2	3	1	5	1	11	14	16	16	5	15	2	FRA	T. durum	EL4X_459	Evolutionary_Pre_breeding_population_EPO	520
GDPv2-465	DWRC-1739	2	2	2	1	3	5	1	2	3	8	11	1	14	14	13	8	6	5	18	FRA	T. durum	EL4X_69	Evolutionary_Pre_breeding_population_EPO	519
GDPv2-215	DWRC-0719	2	2	2	1	3	4	1	2	3	1	5	4	11	4	16	16	5	15	2	AUS	T. durum	Yallaroi	cv	518
GDPv2-483	DWRC-1768	2	2	2	1	3	5	1	2	3	8	11	1	14	14	13	8	6	5	8	FRA	T. durum	EL4X_124	Evolutionary_Pre_breeding_population_EPO	517
GDPv2-360	DWRC-2067	2	2	2	1	3	5	1	2	3	1	5	1	11	4	16	16	5	15	2	FRA	T. durum	Exeldur	cv	516
GDPv2-303	DWRC-1072	2	2	2	1	3	5	1	2	3	1	5	1	11	4	16	16	5	15	2	FRA	T. durum	Epidur	cv	515
GDPv2-111	DWRC-0313	2	2	2	1	3	5	1	2	3	2	11	1	13	4	16	16	5	15	2	FRA	T. durum	AGRIDUR	cv	514
GDPv2-309	DWRC-1097	2	2	2	1	3	5	1	2	3	4	5	7	4	2	8	16	18	7	2	FRA	T. durum	Arstar	cv	513
GDPv2-231	DWRC-0776	2	2	2	1	3	5	1	2	3	1	5	1	11	4	16	16	5	15	2	FRA	T. durum	Galadur	cv	512
GDPv2-311	DWRC-1103	2	2	2	1	3	4	1	2	3	1	5	4	11	4	16	16	5	15	2	FRA	T. durum	Tetradur	cv	511
GDPv2-306	DWRC-1083	2	2	2	1	3	4	1	2	3	1	5	4	11	4	16	16	5	15	2	FRA	T. durum	Auroch	cv	510
GDPv2-406	DWRC-2283	2	2	2	1	3	5	1	2	3	1	5	4	11	4	16	16	5	15	2	USA	T. durum	D8269	cv	509
GDPv2-245	DWRC-0846	2	2	2	1	3	4	1	2	3	1	5	4	11	4	16	16	5	15	2	USA	T. durum	Munich	cv	508
GDPv2-367	DWRC-2088	2	2	2	1	3	5	1	2	3	1	5	1	11	4	16	16	5	15	2	USA	T. durum	Lloyd	cv	507
GDPv2-229	DWRC-0737	2	2	2	1	3	4	1	2	3	1	5	4	11	4	16	16	5	15	10	CND	T. durum	AC_Napoleon	cv	506
GDPv2-046	DWRC-0178	2	2	2	1	3	4	1	2	3	1	5	4	11	4	16	16	5	15	10	ARG	T. durum	BONAERENSE-INTA-CARILO	cv	505
GDPv2-1027	DWRC-2_018	2	2	2	1	3	4	1	2	3	1	5	4	11	4	16	16	5	15	2	FRA	T. durum	CASTELDOUX	cv	504
GDPv2-1024	DWRC-2_015	2	2	2	1	3	4	1	2	3	1	5	4	11	4	16	16	5	15	2	FRA	T. durum	ANVERGUR	cv	503
GDPv2-308	DWRC-1091	2	2	2	1	3	4	1	2	3	1	5	4	11	4	16	16	5	15	2	FRA	T. durum	Capdur	cv	502
GDPv2-194	DWRC-0686	2	3	2	1	3	4	1	2	3	1	5	4	11	4	16	16	5	15	10	ICARDA	T. durum	TELSET5	cv	501
GDPv2-193	DWRC-0685	2	3	2	1	3	4	1	2	3	1	5	4	11	4	16	16	5	15	10	ICARDA	T. durum	SHABHA	cv	500
GDPv2-226	DWRC-0734	2	2	2	1	3	4	1	2	3	1	5	4	11	4	16	16	5	15	10	CND	T. durum	CDC_Fortitude (DT570)	cv	499
GDPv2-225	DWRC-0733	2	2	2	1	3	4	1	2	3	1	5	4	11	4	16	16	5	15	10	CND	T. durum	CDC_Vivid	cv	498
GDPv2-228	DWRC-0736	2	2	2	1	3	4	1	2	3	1	5	4	11	4	16	16	5	15	10	CND	T. durum	AAC_Raymore	cv	497
GDPv2-386	DWRC-2155	2	2	2	1	3	4	1	2	3	1	5	4	11	4	16	16	5	15	10	CND	T. durum	AAC_Current	cv	496
GDPv2-224	DWRC-0732	2	2	2	1	3	4	1	2	3	1	5	4	11	4	16	16	5	15	10	CND	T. durum	CDC Desire	cv	495
GDPv2-348	DWRC-1916	2	2	2	1	3	4	1	2	3	1	5	4	11	4	16	16	5	15	10	CND	T. durum	Avonlea	cv	494
GDPv2-384	DWRC-2153	2	2	2	1	3	4	1	2	3	1	5	4	11	4	16	16	5	15	10	CND	T. durum	StrongField	cv	493
GDPv2-383	DWRC-2151	2	2	2	1	3	4	1	2	3	1	5	4	11	4	16	16	5	15	10	CND	T. durum	Enterprise	cv	492
GDPv2-385	DWRC-2154	2	2	2	1	3	4	1	2	3	1	5	4	11	4	16	16	5	15	10	CND	T. durum	Eurostar	cv	491
GDPv2-219	DWRC-0726	2	2	2	1	3	4	1	2	3	1	5	4	11	4	16	16	5	15	10	CND	T. durum	AC_Morse	cv	490
GDPv2-223	DWRC-0731	2	2	2	1	3	4	1	2	3	1	5	4	11	4	16	16	5	15	10	CND	T. durum	Medora	cv	489
GDPv2-222	DWRC-0730	2	2	2	1	3	4	1	2	3	1	5	4	11	4	16	16	5	15	10	CND	T. durum	Kyle	cv	488
GDPv2-740	DWRC-1513	2	2	2	1	3	4	1	2	3	1	5	4	11	4	16	16	5	15	10	UZB	T. durum	YOQUT-2014	cv	487
GDPv2-588	DWRC-1161	2	2	2	1	3	4	1	2	3	1	5	4	11	4	16	16	5	15	10	DZA	T. durum	DW-SR-FIGS096	landrace	486
GDPv2-221	DWRC-0729	2	2	2	1	3	4	1	2	3	1	5	4	11	4	16	16	5	15	10	CND	T. durum	Hercules	landrace_cv	485
GDPv2-667	DWRC-1288	2	3	2	1	3	4	1	2	3	1	5	4	11	4	16	16	5	15	10	SRB	T. durum	SSD_118	landrace	484
GDPv2-366	DWRC-2087	2	2	2	1	3	4	1	2	3	1	5	4	11	4	16	16	5	15	10	USA	T. durum	Langdon	landrace_cv	483
GDPv2-570	DWRC-1116	2	3	2	1	3	4	1	2	3	5	7	4	1	15	1	13	11	4	11	KAZ	T. durum	Almaz	landrace	482
GDPv2-403	DWRC-2267	2	2	2	1	3	4	1	2	3	1	5	4	11	4	16	16	5	15	11	USA	T. durum	D6821	cv	481
GDPv2-315	DWRC-1111	2	2	2	1	3	4	1	2	3	1	5	4	11	4	16	16	5	15	2	AUT	T. durum	Floradur	cv	480
GDPv2-049	DWRC-0188	2	3	2	1	3	5	1	2	3	1	5	1	11	4	16	16	5	15	2	ARG	T. durum	CBW_0230	cv	479
GDPv2-1016	DWRC-2_007	2	2	2	1	3	4	1	2	3	1	5	4	11	4	16	16	5	15	2	AUT	T. durum	R13.18.1	Resistance to FHB	478
GDPv2-1015	DWRC-2_006	2	2	2	1	3	4	1	2	3	1	5	4	11	4	16	16	5	15	2	AUT	T. durum	P49.57	Introgression of Fhb1 from T aestivum	477
GDPv2-1019	DWRC-2_010	2	2	2	1	3	4	1	2	3	1	5	4	11	4	16	16	5	15	2	AUT	T. durum	R3.7.3	Resistance to FHB	476
GDPv2-1010	DWRC-2_001	2	2	2	1	3	4	1	2	3	1	5	4	11	4	16	16	5	15	2	AUT	T. durum	DBC-480-1	Introgression of Fhb1 from T aestivum	475
GDPv2-1014	DWRC-2_005	2	2	2	1	3	4	1	2	3	1	5	4	11	4	16	16	5	15	2	AUT	T. durum	P33.51	Introgression of Fhb1 from T aestivum	474
GDPv2-1013	DWRC-2_004	2	2	2	1	3	4	1	2	3	1	5	4	11	4	16	16	5	15	2	AUT	T. durum	P33.34	Introgression of Fhb1 from T aestivum	473
GDPv2-1021	DWRC-2_012	2	2	2	1	3	4	1	2	3	1	5	4	11	4	16	16	5	15	2	AUT	T. durum	P18.75	Susceptible parent for FHB	472
GDPv2-1020	DWRC-2_011	2	2	2	1	3	4	1	2	3	1	5	4	11	4	16	16	5	15	2	AUT	T. durum	P17.22	Introgression of Fhb1 from T aestivum	471
GDPv2-1034	DWRC-2_025	2	2	2	1	3	4	1	2	3	1	5	4	11	4	16	16	5	15	2	FRA	T. durum	KARUR	cv	470
GDPv2-1012	DWRC-2_003	2	2	2	1	3	4	1	2	3	1	5	4	11	4	16	16	5	15	2	AUT	T. durum	P17.54	Introgression of Fhb1 from T aestivum	469
GDPv2-1011	DWRC-2_002	2	2	2	1	3	4	1	2	3	1	5	4	11	4	16	16	5	15	2	AUT	T. durum	P17.29	Introgression of Fhb1 from T aestivum	468
GDPv2-1018	DWRC-2_009	2	2	2	1	3	4	1	2	3	1	5	4	11	4	16	16	5	15	2	AUT	T. durum	R7.56.1	Resistance to FHB	467
GDPv2-1017	DWRC-2_008	2	2	2	1	3	5	1	2	3	1	5	7	11	2	16	16	18	7	2	AUT	T. durum	R7.3.1	Resistance to FHB	466
GDPv2-317	DWRC-1115	2	3	2	1	3	4	1	2	3	1	5	4	11	4	16	16	5	15	2	AUT	T. durum	Troubadur	cv	465
GDPv2-320	DWRC-1138	2	3	2	1	3	4	1	2	3	1	5	4	11	4	16	16	5	15	2	AUT	T. durum	Superdur	cv	464
GDPv2-316	DWRC-1113	2	3	2	1	3	4	1	2	3	1	5	4	11	4	16	16	5	15	2	AUT	T. durum	Auradur	cv	463
GDPv2-307	DWRC-1085	2	2	2	1	3	5	1	2	3	1	5	7	11	2	16	16	18	7	9	FRA	T. durum	Duriac	cv	462
GDPv2-218	DWRC-0723	2	2	2	1	3	4	1	2	3	1	5	4	11	4	16	16	5	15	2	AUT	T. durum	Goldur	cv	461
GDPv2-523	DWRC-1840	2	2	2	1	3	5	1	2	3	8	11	1	14	14	13	8	6	5	8	FRA	T. durum	EL4X_346	Evolutionary_Pre_breeding_population_EPO	460
GDPv2-453	DWRC-1721	2	2	2	1	3	5	1	2	3	4	11	1	4	14	8	9	6	5	7	FRA	T. durum	EL4X_6	Evolutionary_Pre_breeding_population_EPO	459
GDPv2-489	DWRC-1778	2	2	2	1	3	5	1	2	3	8	11	1	14	14	13	8	6	5	18	FRA	T. durum	EL4X_148	Evolutionary_Pre_breeding_population_EPO	458
GDPv2-478	DWRC-1758	2	2	2	1	3	5	1	2	3	8	11	1	14	14	13	8	6	5	8	FRA	T. durum	EL4X_101	Evolutionary_Pre_breeding_population_EPO	457
GDPv2-493	DWRC-1784	2	2	2	1	3	5	1	2	3	8	11	1	14	14	13	8	6	5	8	FRA	T. durum	EL4X_176	Evolutionary_Pre_breeding_population_EPO	456
GDPv2-479	DWRC-1759	2	3	2	1	3	5	1	2	3	8	11	1	14	14	13	8	6	5	8	FRA	T. durum	EL4X_104	Evolutionary_Pre_breeding_population_EPO	455
GDPv2-524	DWRC-1847	2	2	2	1	3	5	1	2	3	8	11	1	14	14	13	8	6	5	8	FRA	T. durum	EL4X_367	Evolutionary_Pre_breeding_population_EPO	454
GDPv2-534	DWRC-1867	2	3	2	1	3	5	1	2	3	8	11	1	14	14	13	8	6	5	8	FRA	T. durum	EL4X_415	Evolutionary_Pre_breeding_population_EPO	453
GDPv2-472	DWRC-1748	2	2	2	1	3	5	1	2	3	8	11	1	14	14	13	8	6	5	8	FRA	T. durum	GQ4X_83	Evolutionary_Pre_breeding_population_EPO	452
GDPv2-530	DWRC-1862	2	3	2	1	3	5	1	2	3	8	11	1	14	14	13	8	6	5	8	FRA	T. durum	EL4X_401	Evolutionary_Pre_breeding_population_EPO	451
GDPv2-522	DWRC-1839	2	3	2	1	3	5	1	2	3	8	11	1	14	14	13	8	6	5	8	FRA	T. durum	EL4X_345	Evolutionary_Pre_breeding_population_EPO	450
GDPv2-543	DWRC-1886	2	2	2	1	3	5	1	2	3	8	11	1	14	14	13	8	6	5	8	FRA	T. durum	EL4X_469	Evolutionary_Pre_breeding_population_EPO	449
GDPv2-455	DWRC-1724	2	3	2	1	3	5	1	2	3	8	11	1	14	14	13	8	6	5	18	FRA	T. durum	EL4X_13	Evolutionary_Pre_breeding_population_EPO	448
GDPv2-506	DWRC-1807	2	3	2	1	3	5	1	2	3	8	11	1	14	14	13	8	6	5	18	FRA	T. durum	EL4X_235	Evolutionary_Pre_breeding_population_EPO	447
GDPv2-497	DWRC-1791	2	3	2	1	3	5	1	2	3	8	11	1	14	14	13	8	6	5	18	FRA	T. durum	GQ4X_189	Evolutionary_Pre_breeding_population_EPO	446
GDPv2-526	DWRC-1850	2	3	2	1	3	5	1	2	3	8	11	1	14	14	13	8	6	5	18	FRA	T. durum	EL4X_371	Evolutionary_Pre_breeding_population_EPO	445
GDPv2-486	DWRC-1775	2	3	2	1	3	5	1	2	3	8	11	1	14	14	13	8	6	5	18	FRA	T. durum	EL4X_143	Evolutionary_Pre_breeding_population_EPO	444
GDPv2-473	DWRC-1750	2	3	2	1	3	5	1	2	3	8	11	1	14	14	13	8	6	5	18	FRA	T. durum	EL4X_89	Evolutionary_Pre_breeding_population_EPO	443
GDPv2-515	DWRC-1830	2	3	2	1	3	5	1	2	3	8	11	1	14	14	13	8	6	5	18	FRA	T. durum	EL4X_311	Evolutionary_Pre_breeding_population_EPO	442
GDPv2-477	DWRC-1757	2	3	2	1	3	5	1	2	3	8	11	1	14	14	13	8	6	5	18	FRA	T. durum	EL4X_100	Evolutionary_Pre_breeding_population_EPO	441
GDPv2-510	DWRC-1812	2	3	2	1	3	5	1	2	3	8	11	1	14	14	13	8	6	5	18	FRA	T. durum	EL4X_243	Evolutionary_Pre_breeding_population_EPO	440
GDPv2-547	DWRC-1896	2	3	2	1	3	5	1	2	3	8	11	1	14	14	13	8	6	5	8	FRA	T. durum	EL4X_489	Evolutionary_Pre_breeding_population_EPO	439
GDPv2-545	DWRC-1889	2	3	2	1	3	5	1	2	3	8	11	1	14	14	13	8	6	5	18	FRA	T. durum	EL4X_476	Evolutionary_Pre_breeding_population_EPO	438
GDPv2-537	DWRC-1872	2	3	2	1	3	5	1	2	3	8	11	1	14	14	13	8	6	5	8	FRA	T. durum	EL4X_428	Evolutionary_Pre_breeding_population_EPO	437
GDPv2-531	DWRC-1863	2	3	2	1	3	5	1	2	3	8	11	1	14	14	13	8	6	5	18	FRA	T. durum	EL4X_402	Evolutionary_Pre_breeding_population_EPO	436
GDPv2-517	DWRC-1832	2	3	2	1	3	5	1	2	3	8	11	1	14	14	13	8	6	5	8	FRA	T. durum	EL4X_316	Evolutionary_Pre_breeding_population_EPO	435
GDPv2-484	DWRC-1771	2	3	2	1	3	5	1	2	3	8	11	1	14	14	13	8	6	5	8	FRA	T. durum	EL4X_131	Evolutionary_Pre_breeding_population_EPO	434
GDPv2-502	DWRC-1800	2	3	2	1	3	5	1	2	3	8	11	1	14	14	13	8	6	5	8	FRA	T. durum	EL4X_207	Evolutionary_Pre_breeding_population_EPO	433
GDPv2-518	DWRC-1834	2	2	2	1	3	5	1	2	3	8	11	1	14	14	13	8	6	5	8	FRA	T. durum	EL4X_331	Evolutionary_Pre_breeding_population_EPO	432
GDPv2-496	DWRC-1789	2	2	2	1	3	5	1	2	3	8	11	1	14	14	13	8	6	5	8	FRA	T. durum	EL4X_187	Evolutionary_Pre_breeding_population_EPO	431
GDPv2-498	DWRC-1792	2	3	2	1	3	5	1	2	3	8	11	1	14	14	13	8	6	5	8	FRA	T. durum	EL4X_192	Evolutionary_Pre_breeding_population_EPO	430
GDPv2-538	DWRC-1873	2	3	2	1	3	5	1	2	3	8	11	1	14	14	13	8	6	5	8	FRA	T. durum	EL4X_435	Evolutionary_Pre_breeding_population_EPO	429
GDPv2-507	DWRC-1808	2	2	2	1	3	5	1	2	3	8	11	1	14	14	13	8	6	5	8	FRA	T. durum	EL4X_237	Evolutionary_Pre_breeding_population_EPO	428
GDPv2-514	DWRC-1828	2	3	2	1	3	5	1	2	3	8	11	1	14	14	13	8	6	5	8	FRA	T. durum	EL4X_305	Evolutionary_Pre_breeding_population_EPO	427
GDPv2-508	DWRC-1810	2	3	2	1	3	5	1	2	3	8	11	1	14	14	13	8	6	5	8	FRA	T. durum	EL4X_240	Evolutionary_Pre_breeding_population_EPO	426
GDPv2-501	DWRC-1798	2	2	2	1	3	5	1	2	3	8	11	1	14	14	13	8	6	5	8	FRA	T. durum	EL4X_201	Evolutionary_Pre_breeding_population_EPO	425
GDPv2-459	DWRC-1730	2	2	2	1	3	5	1	2	3	8	11	1	14	14	13	8	6	5	8	FRA	T. durum	EL4X_35	Evolutionary_Pre_breeding_population_EPO	424
GDPv2-509	DWRC-1811	2	3	2	1	3	5	1	2	3	8	11	1	14	14	13	8	6	5	8	FRA	T. durum	EL4X_241	Evolutionary_Pre_breeding_population_EPO	423
GDPv2-540	DWRC-1879	2	2	2	1	3	5	1	2	3	8	11	1	14	14	13	8	6	5	8	FRA	T. durum	EL4X_453	Evolutionary_Pre_breeding_population_EPO	422
GDPv2-532	DWRC-1864	2	2	2	1	3	5	1	2	3	8	11	1	14	14	13	8	6	5	2	FRA	T. durum	EL4X_407	Evolutionary_Pre_breeding_population_EPO	421
GDPv2-1032	DWRC-2_023	2	2	2	1	3	5	1	2	3	8	11	1	14	14	13	8	6	5	2	FRA	T. durum	JOYAU	cv	420
GDPv2-1026	DWRC-2_017	2	2	2	1	3	5	1	2	3	8	11	1	14	14	13	8	6	5	2	FRA	T. durum	BABYLONE	cv	419
GDPv2-525	DWRC-1848	2	2	2	1	3	5	1	2	3	8	11	1	14	14	13	8	6	5	8	FRA	T. durum	EL4X_368	Evolutionary_Pre_breeding_population_EPO	418
GDPv2-457	DWRC-1727	2	2	2	1	3	5	1	2	3	8	11	1	14	14	13	8	6	5	8	FRA	T. durum	EL4X_28	Evolutionary_Pre_breeding_population_EPO	417
GDPv2-490	DWRC-1780	2	2	2	1	3	5	1	2	3	8	11	1	14	14	13	8	6	5	8	FRA	T. durum	EL4X_153	Evolutionary_Pre_breeding_population_EPO	416
GDPv2-474	DWRC-1751	2	2	2	1	3	5	1	2	3	8	11	1	14	14	13	8	6	5	8	FRA	T. durum	GQ4X_91	Evolutionary_Pre_breeding_population_EPO	415
GDPv2-381	DWRC-2132	2	2	2	1	3	5	1	2	3	8	11	1	14	14	13	16	6	15	2	FRA	T. durum	VIRGILIO	cv	414
GDPv2-368	DWRC-2094	2	2	2	1	3	5	1	2	3	8	11	1	14	14	13	8	6	5	2	FRA	T. durum	Neodur	cv	413
GDPv2-462	DWRC-1735	2	2	2	1	3	5	1	2	3	8	11	1	14	14	13	8	6	5	8	FRA	T. durum	EL4X_59	Evolutionary_Pre_breeding_population_EPO	412
GDPv2-461	DWRC-1734	2	2	2	1	3	5	1	2	3	8	11	1	14	14	13	8	6	5	8	FRA	T. durum	EL4X_49	Evolutionary_Pre_breeding_population_EPO	411
GDPv2-499	DWRC-1794	2	2	2	1	3	5	1	2	3	8	11	1	14	14	13	8	6	5	8	FRA	T. durum	EL4X_195	Evolutionary_Pre_breeding_population_EPO	410
GDPv2-544	DWRC-1888	2	2	2	1	3	5	1	2	3	8	11	1	14	14	13	8	6	5	8	FRA	T. durum	EL4X_474	Evolutionary_Pre_breeding_population_EPO	409
GDPv2-535	DWRC-1869	2	2	2	1	3	5	1	2	3	8	11	1	14	14	13	8	6	5	8	FRA	T. durum	EL4X_423	Evolutionary_Pre_breeding_population_EPO	408
GDPv2-504	DWRC-1802	2	3	2	1	3	5	1	2	3	8	11	1	14	14	13	8	6	5	8	FRA	T. durum	EL4X_222	Evolutionary_Pre_breeding_population_EPO	407
GDPv2-481	DWRC-1766	2	2	2	1	3	5	1	2	3	8	11	1	14	14	13	8	6	5	8	FRA	T. durum	EL4X_120	Evolutionary_Pre_breeding_population_EPO	406
GDPv2-475	DWRC-1754	2	2	2	1	3	5	1	2	3	8	11	1	14	14	13	8	6	5	8	FRA	T. durum	GQ4X_95	Evolutionary_Pre_breeding_population_EPO	405
GDPv2-512	DWRC-1818	2	2	2	1	3	5	1	2	3	8	11	1	14	14	13	8	6	5	8	FRA	T. durum	EL4X_262	Evolutionary_Pre_breeding_population_EPO	404
GDPv2-511	DWRC-1813	2	3	2	1	3	5	1	2	3	8	11	1	14	14	13	8	6	5	8	FRA	T. durum	EL4X_244	Evolutionary_Pre_breeding_population_EPO	403
GDPv2-458	DWRC-1729	2	3	2	1	3	5	1	2	3	8	11	1	14	14	13	8	6	5	8	FRA	T. durum	EL4X_31	Evolutionary_Pre_breeding_population_EPO	402
GDPv2-519	DWRC-1836	2	3	2	1	3	5	1	2	3	8	11	1	14	14	13	8	6	5	8	FRA	T. durum	EL4X_336	Evolutionary_Pre_breeding_population_EPO	401
GDPv2-503	DWRC-1801	2	3	2	1	1	5	6	4	1	8	11	1	14	14	13	8	6	5	8	FRA	T. durum	EL4X_212	Evolutionary_Pre_breeding_population_EPO	400
GDPv2-452	DWRC-1719	2	3	2	1	1	5	6	4	1	8	11	1	14	14	13	8	6	5	8	FRA	T. durum	GQ4X_4	Evolutionary_Pre_breeding_population_EPO	399
GDPv2-487	DWRC-1776	2	3	2	1	3	5	1	2	3	8	11	1	14	14	13	8	6	5	8	FRA	T. durum	EL4X_145	Evolutionary_Pre_breeding_population_EPO	398
GDPv2-500	DWRC-1796	2	3	2	1	1	5	6	4	1	8	11	1	14	14	13	8	6	5	8	FRA	T. durum	EL4X_198	Evolutionary_Pre_breeding_population_EPO	397
GDPv2-466	DWRC-1740	2	3	2	1	3	5	1	2	3	8	11	1	14	14	13	8	6	5	8	FRA	T. durum	EL4X_70	Evolutionary_Pre_breeding_population_EPO	396
GDPv2-520	DWRC-1837	2	3	2	1	3	5	1	2	3	8	11	1	14	14	13	8	6	5	8	FRA	T. durum	EL4X_341	Evolutionary_Pre_breeding_population_EPO	395
GDPv2-485	DWRC-1774	2	2	2	1	3	5	1	2	3	8	11	1	14	14	13	8	6	5	8	FRA	T. durum	GQ4X_140	Evolutionary_Pre_breeding_population_EPO	394
GDPv2-460	DWRC-1733	2	3	2	1	3	5	1	2	3	8	11	1	14	14	13	8	6	5	8	FRA	T. durum	EL4X_41	Evolutionary_Pre_breeding_population_EPO	393
GDPv2-471	DWRC-1747	2	3	2	1	3	5	1	2	3	8	11	1	14	14	13	8	6	5	8	FRA	T. durum	GQ4X_82	Evolutionary_Pre_breeding_population_EPO	392
GDPv2-516	DWRC-1831	2	3	2	1	3	5	1	2	3	8	11	1	14	14	13	8	6	5	8	FRA	T. durum	EL4X_315	Evolutionary_Pre_breeding_population_EPO	391
GDPv2-467	DWRC-1741	2	3	2	1	3	5	1	2	3	8	11	1	14	14	13	8	6	5	8	FRA	T. durum	EL4X_72	Evolutionary_Pre_breeding_population_EPO	390
GDPv2-533	DWRC-1866	2	2	2	1	3	5	1	2	3	8	11	1	14	14	13	8	6	5	8	FRA	T. durum	EL4X_412	Evolutionary_Pre_breeding_population_EPO	389
GDPv2-492	DWRC-1783	2	3	2	1	3	5	1	2	3	8	11	1	14	14	13	8	6	5	8	FRA	T. durum	GQ4X_175	Evolutionary_Pre_breeding_population_EPO	388
GDPv2-536	DWRC-1870	2	2	2	1	3	5	1	2	3	8	11	1	14	14	13	8	6	5	8	FRA	T. durum	EL4X_426	Evolutionary_Pre_breeding_population_EPO	387
GDPv2-488	DWRC-1777	2	2	2	1	3	5	1	2	3	8	11	1	14	14	13	8	6	5	8	FRA	T. durum	EL4X_146	Evolutionary_Pre_breeding_population_EPO	386
GDPv2-480	DWRC-1764	2	3	2	1	3	5	1	2	3	8	11	1	14	14	13	8	6	5	8	FRA	T. durum	EL4X_118	Evolutionary_Pre_breeding_population_EPO	385
GDPv2-482	DWRC-1767	2	3	2	1	3	5	1	2	3	8	11	1	14	14	13	8	6	5	8	FRA	T. durum	EL4X_122	Evolutionary_Pre_breeding_population_EPO	384
GDPv2-463	DWRC-1736	2	3	2	1	3	5	1	2	3	8	11	1	14	14	13	8	6	5	8	FRA	T. durum	EL4X_65	Evolutionary_Pre_breeding_population_EPO	383
GDPv2-546	DWRC-1894	2	3	2	1	3	5	1	2	3	8	11	1	14	14	13	8	6	5	8	FRA	T. durum	EL4X_486	Evolutionary_Pre_breeding_population_EPO	382
GDPv2-521	DWRC-1838	2	2	2	1	3	5	1	2	3	8	11	1	14	14	13	8	6	5	8	FRA	T. durum	EL4X_344	Evolutionary_Pre_breeding_population_EPO	381
GDPv2-542	DWRC-1885	2	3	2	1	3	5	1	2	3	8	11	1	14	14	13	8	6	5	8	FRA	T. durum	EL4X_465	Evolutionary_Pre_breeding_population_EPO	380
GDPv2-527	DWRC-1857	2	2	2	1	3	5	1	2	3	8	11	1	14	14	13	8	6	5	8	FRA	T. durum	EL4X_387	Evolutionary_Pre_breeding_population_EPO	379
GDPv2-468	DWRC-1743	2	3	2	1	3	5	1	2	3	8	11	1	14	14	13	8	6	5	8	FRA	T. durum	EL4X_74	Evolutionary_Pre_breeding_population_EPO	378
GDPv2-529	DWRC-1859	2	2	2	1	3	5	1	2	3	8	11	1	14	14	13	8	6	5	8	FRA	T. durum	EL4X_394	Evolutionary_Pre_breeding_population_EPO	377
GDPv2-470	DWRC-1746	2	3	2	1	1	5	6	4	1	8	11	1	14	14	13	8	6	5	8	FRA	T. durum	EL4X_77	Evolutionary_Pre_breeding_population_EPO	376
GDPv2-513	DWRC-1822	2	3	2	1	3	5	1	2	3	8	11	1	14	14	13	8	6	5	8	FRA	T. durum	EL4X_279	Evolutionary_Pre_breeding_population_EPO	375
GDPv2-495	DWRC-1788	2	2	2	1	1	5	6	4	1	8	11	1	14	14	13	8	6	5	8	FRA	T. durum	EL4X_185	Evolutionary_Pre_breeding_population_EPO	374
GDPv2-539	DWRC-1877	2	2	2	1	3	5	1	2	3	8	11	1	14	14	13	8	6	5	8	FRA	T. durum	EL4X_447	Evolutionary_Pre_breeding_population_EPO	373
GDPv2-469	DWRC-1744	2	2	2	1	1	5	6	4	1	8	11	1	14	14	13	8	6	5	8	FRA	T. durum	GQ4X_75	Evolutionary_Pre_breeding_population_EPO	372
GDPv2-494	DWRC-1787	2	2	2	1	3	5	1	2	3	8	11	1	14	14	13	8	6	5	8	FRA	T. durum	EL4X_184	Evolutionary_Pre_breeding_population_EPO	371
GDPv2-456	DWRC-1726	2	2	2	1	3	5	1	2	3	8	11	1	14	14	13	8	6	5	8	FRA	T. durum	EL4X_27	Evolutionary_Pre_breeding_population_EPO	370
GDPv2-528	DWRC-1858	2	2	2	1	3	5	1	2	3	8	11	1	14	14	13	8	6	5	8	FRA	T. durum	EL4X_388	Evolutionary_Pre_breeding_population_EPO	369
GDPv2-491	DWRC-1781	2	3	2	1	3	5	1	2	3	8	11	1	14	14	13	8	6	5	8	FRA	T. durum	EL4X_165	Evolutionary_Pre_breeding_population_EPO	368
GDPv2-505	DWRC-1806	2	3	2	1	3	5	1	2	3	8	11	1	14	14	13	8	6	5	2	FRA	T. durum	EL4X_233	Evolutionary_Pre_breeding_population_EPO	367
GDPv2-454	DWRC-1722	2	2	2	1	3	5	1	2	3	1	5	1	11	4	16	16	5	15	2	FRA	T. durum	EL4X_9	Evolutionary_Pre_breeding_population_EPO	366
GDPv2-343	DWRC-1910	2	2	2	1	3	4	1	2	3	1	5	4	11	4	16	16	5	15	2	FRA	T. durum	Primadur	cv	365
GDPv2-322	DWRC-1141	2	3	4	5	5	1	3	2	3	4	4	7	4	2	8	9	18	7	9	SRB	T. durum	Olimpik	cv	364
GDPv2-313	DWRC-1105	2	3	2	1	3	5	1	2	3	4	4	1	4	14	8	16	18	15	2	FRA	T. durum	Excalibur	cv	363
GDPv2-359	DWRC-2065	2	2	2	1	3	5	1	2	3	4	11	1	14	4	8	16	5	15	2	ITA	T. durum	DYLAN	cv	362
GDPv2-345	DWRC-1913	2	2	2	1	3	5	1	7	2	2	9	3	13	12	6	3	6	10	1	ITA	T. durum	Tiziana	cv	361
GDPv2-270	DWRC-0932	2	2	1	5	1	2	6	4	1	4	4	7	4	2	8	9	18	7	9	ITA	T. durum	Lesina	cv	360
GDPv2-107	DWRC-0308	2	2	1	2	1	2	6	4	1	4	4	7	4	2	8	9	18	7	9	ITA	T. durum	VARANO	cv	359
GDPv2-237	DWRC-0807	2	2	2	1	1	5	6	4	1	4	4	7	4	2	8	9	18	7	9	ITA	T. durum	VALNOVA	cv	358
GDPv2-086	DWRC-0279	2	2	2	1	3	5	6	4	1	4	4	7	4	2	8	9	18	7	9	ESP	T. durum	ANTON	cv	357
GDPv2-369	DWRC-2095	2	3	2	5	1	2	6	4	1	4	4	7	4	2	8	9	18	7	9	ITA	T. durum	Ofanto	cv	356
GDPv2-067	DWRC-0243	2	2	2	1	1	2	6	4	1	4	4	7	4	2	8	9	18	7	9	ITA	T. durum	BRADANO	cv	355
GDPv2-068	DWRC-0244	2	3	4	5	1	2	6	4	1	4	4	7	4	2	8	9	18	7	9	ITA	T. durum	CANNIZZO	cv	354
GDPv2-282	DWRC-0989	2	3	4	5	1	2	6	4	1	4	4	7	4	2	8	9	18	7	9	ITA	T. durum	Simeto	cv	353
GDPv2-093	DWRC-0286	2	3	4	5	1	2	6	4	1	4	4	7	4	2	8	9	18	7	9	ITA	T. durum	CICCIO	cv	352
GDPv2-096	DWRC-0289	2	2	1	2	6	7	4	7	2	2	9	3	13	12	6	12	15	8	5	ITA	T. durum	CRESO	cv	351
GDPv2-095	DWRC-0288	2	3	4	5	6	7	3	6	8	7	2	5	2	9	6	12	12	19	6	ITA	T. durum	COLOSSEO	cv	350
GDPv2-374	DWRC-2102	2	2	1	2	1	2	6	4	1	4	4	7	4	2	8	9	18	7	9	ITA	T. durum	Plinio	cv	349
GDPv2-088	DWRC-0281	2	2	1	5	1	2	6	4	1	4	4	6	4	5	8	9	7	8	7	ITA	T. durum	ARCANGELO	cv	348
GDPv2-339	DWRC-1905	2	2	2	1	3	7	1	2	3	1	5	4	11	4	16	12	14	2	5	FRA	T. durum	Latinur	cv	347
GDPv2-337	DWRC-1902	2	2	2	1	3	5	1	2	3	4	5	7	4	2	8	9	18	7	9	ITA	T. durum	Grecale	cv	346
GDPv2-321	DWRC-1139	2	2	2	1	3	4	1	2	3	1	5	4	11	15	16	16	11	15	11	HUN	T. durum	GK_Betadur	cv	345
GDPv2-1047	DWRC-2_038	2	2	2	1	6	7	4	7	6	2	1	2	6	11	12	11	1	11	19	ITA	T. durum	SY_LIDO	cv	344
GDPv2-047	DWRC-0182	2	2	2	1	5	1	4	7	6	2	1	2	6	11	12	11	1	11	19	ARG	T. durum	CBW_0120	cv	343
GDPv2-476	DWRC-1755	2	2	1	2	6	7	4	7	6	2	1	2	6	11	12	11	1	11	19	FRA	T. durum	EL4X_96	Evolutionary_Pre_breeding_population_EPO	342
GDPv2-1030	DWRC-2_021	2	2	1	2	6	7	4	7	6	2	1	2	6	11	12	11	1	11	19	ITA	T. durum	FURIO_CAMILLO	cv	341
GDPv2-056	DWRC-0215	2	2	1	2	6	7	4	7	2	2	5	4	11	4	16	16	5	15	1	ARG	T. durum	CBW_08133	cv	340
GDPv2-052	DWRC-0198	2	2	1	2	6	7	4	7	3	2	5	4	13	4	16	16	5	15	1	ARG	T. durum	CBW_08131	cv	339
GDPv2-305	DWRC-1081	2	2	2	1	3	4	1	2	2	1	5	4	11	4	16	12	14	2	5	ESP	T. durum	Aldeano	cv	338
GDPv2-029	DWRC-0127	2	2	1	2	6	7	4	7	6	2	1	2	6	11	12	11	14	11	19	ESP	T. durum	Carpio	cv	337
GDPv2-066	DWRC-0242	2	2	1	2	6	7	4	7	6	2	1	2	6	11	12	12	14	2	5	ESP	T. durum	SERAFO_NICK	cv	336
GDPv2-329	DWRC-1442	2	2	1	2	6	7	4	7	6	2	1	3	13	12	12	12	14	2	5	ITA	T. durum	Tirex	cv	335
GDPv2-362	DWRC-2077	2	2	2	1	3	4	1	2	3	1	5	4	11	4	16	16	5	15	2	ITA	T. durum	Imhotep	cv	334
GDPv2-232	DWRC-0779	2	2	2	1	3	7	1	2	3	2	5	7	11	2	16	12	18	2	5	FRA	T. durum	Nefer	cv	333
GDPv2-277	DWRC-0970	2	2	1	2	6	7	4	7	2	2	9	3	13	12	6	12	14	2	5	DesertDurum	T. durum	Cortez	cv	332
GDPv2-101	DWRC-0299	2	2	2	1	3	5	1	2	3	1	9	3	11	12	6	16	14	7	9	DesertDurum	T. durum	MOHAWK	cv	331
GDPv2-347	DWRC-1915	2	2	2	1	3	4	1	2	3	1	5	4	11	4	16	16	14	2	5	ITA	T. durum	Aureo	cv	330
GDPv2-044	DWRC-0175	2	2	2	1	3	7	1	7	3	1	5	4	11	4	16	16	5	15	10	ARG	T. durum	3571.13	cv	329
GDPv2-100	DWRC-0296	2	2	2	1	3	7	1	2	3	1	5	7	11	2	16	16	18	7	9	DesertDurum	T. durum	KRONOS	cv	328
GDPv2-342	DWRC-1909	2	2	2	1	3	5	1	2	3	1	5	4	11	4	16	16	5	15	10	ITA	T. durum	Preco	cv	327
GDPv2-098	DWRC-0291	2	2	2	1	3	4	1	2	3	1	5	4	11	4	16	16	5	15	10	DesertDurum	T. durum	DUREX	cv	326
GDPv2-094	DWRC-0287	2	2	2	1	3	5	1	2	3	1	5	4	11	4	16	16	5	15	2	DesertDurum	T. durum	COLORADO	cv	325
GDPv2-110	DWRC-0312	2	2	2	1	3	4	1	2	3	1	5	7	11	2	16	16	18	7	9	DesertDurum	T. durum	KOFA	cv	324
GDPv2-108	DWRC-0309	2	2	2	1	3	4	1	2	3	1	5	4	11	4	16	16	5	15	10	DesertDurum	T. durum	WESTBRED_881	cv	323
GDPv2-227	DWRC-0735	2	2	2	1	3	4	1	2	3	1	5	4	11	4	16	16	5	15	10	CND	T. durum	Commander	cv	322
GDPv2-220	DWRC-0728	2	2	2	1	3	4	1	2	3	1	5	4	11	4	16	16	5	15	10	CND	T. durum	AC_Pathfinder	cv	321
GDPv2-557	DWRC-1008	2	2	2	1	3	4	1	2	3	1	5	4	11	4	16	16	5	15	10	JOR	T. durum	Jordan_Coll._Landrace_n¬∫_164	landrace	320
GDPv2-391	DWRC-2172	2	2	2	1	3	4	1	2	3	1	5	4	11	4	16	16	5	15	10	CND	T. durum	Wakooma	cv	319
GDPv2-350	DWRC-2029	2	2	2	1	3	4	1	2	3	1	5	4	11	4	16	16	5	15	10	CND	T. durum	AC_Navigator	cv	318
GDPv2-076	DWRC-0257	2	2	2	1	3	4	1	2	3	1	5	4	11	4	16	16	5	15	10	ESP	T. durum	BOLENGA	cv	317
GDPv2-089	DWRC-0282	2	2	1	2	6	7	4	7	3	2	5	7	11	2	16	16	18	7	9	DesertDurum	T. durum	BRAVADUR	cv	316
GDPv2-158	DWRC-0580	2	2	1	2	6	7	4	7	3	2	5	3	11	12	16	16	14	15	5	SYR	T. durum	Po_ICARDA2	cv	315
GDPv2-103	DWRC-0303	2	2	1	2	6	7	4	7	3	2	5	4	11	4	16	16	5	15	9	DesertDurum	T. durum	REVA	cv	314
GDPv2-184	DWRC-0673	2	2	1	2	6	7	4	7	6	2	1	7	6	2	12	12	18	7	9	ICARDA	T. durum	Korifla=Cham_3	cv	313
GDPv2-413	DWRC-2319	2	2	1	2	6	7	4	7	6	2	1	7	4	2	12	12	18	2	5	ICARDA	T. durum	Po_ICARDA1	cv	312
GDPv2-087	DWRC-0280	2	2	1	2	6	7	4	7	6	2	1	7	6	2	12	12	18	2	5	ITA	T. durum	APPIO	cv	311
GDPv2-379	DWRC-2129	2	2	1	2	1	5	6	4	1	4	4	7	4	2	8	9	18	7	9	ITA	T. durum	Vendetta	cv	310
GDPv2-071	DWRC-0249	2	2	2	1	1	5	6	4	1	4	4	7	4	2	8	9	18	7	9	ITA	T. durum	QUADRATO	cv	309
GDPv2-1035	DWRC-2_026	2	2	1	2	6	7	4	7	6	2	4	7	6	2	12	11	18	7	9	FRA	T. durum	KIKO_NICK	cv	308
GDPv2-079	DWRC-0265	2	2	1	2	6	7	4	7	3	1	5	7	11	2	16	12	18	7	9	ESP	T. durum	SENADUR	cv	307
GDPv2-742	DWRC-1518	2	2	1	2	6	7	4	7	6	2	1	7	11	2	12	11	18	7	9	UZB	T. durum	ISTIQBOLLI	cv	306
GDPv2-334	DWRC-1507	2	2	1	2	6	7	4	7	6	1	1	7	6	2	12	11	18	7	9	GRC	T. durum	Selas	cv	305
GDPv2-336	DWRC-1509	2	2	2	1	3	7	1	2	6	1	1	7	6	2	12	11	18	7	9	GRC	T. durum	Sifnos	cv	304
GDPv2-335	DWRC-1508	2	2	2	1	6	7	4	7	6	1	1	7	6	2	12	11	18	7	9	GRC	T. durum	Anna	cv	303
GDPv2-575	DWRC-1126	2	2	1	2	6	7	4	7	3	2	5	4	11	4	16	16	5	15	10	KAZ	T. durum	Altaiski_yanvar	cv	302
GDPv2-211	DWRC-0715	2	2	2	1	3	4	1	2	3	1	5	4	11	4	16	16	5	15	5	AUS	T. durum	Hyperno	cv	301
GDPv2-209	DWRC-0713	2	2	1	2	6	7	4	7	2	2	9	3	11	12	6	3	5	15	10	AUS	T. durum	Bellaroi	cv	300
GDPv2-210	DWRC-0714	2	2	1	2	6	7	4	7	6	2	1	2	6	11	12	11	1	11	19	AUS	T. durum	Jandaroi	cv	299
GDPv2-205	DWRC-0709	2	2	1	2	6	7	4	7	6	2	1	2	6	11	12	11	1	11	19	AUS	T. durum	Yawa	cv	298
GDPv2-212	DWRC-0716	2	2	2	1	6	4	4	7	3	1	5	4	11	4	16	16	5	15	10	AUS	T. durum	Saintly	cv	297
GDPv2-208	DWRC-0712	2	2	1	2	6	7	4	7	6	2	1	2	6	11	12	11	1	11	19	AUS	T. durum	Caparoi	cv	296
GDPv2-206	DWRC-0710	2	2	1	2	6	7	4	7	6	2	1	2	6	11	12	11	1	11	19	AUS	T. durum	WID_802	cv	295
GDPv2-207	DWRC-0711	2	2	1	2	6	7	4	7	6	2	1	2	6	11	12	11	1	11	19	AUS	T. durum	Tjilkuri	cv	294
GDPv2-214	DWRC-0718	2	2	1	2	6	4	4	7	6	2	1	2	6	11	12	11	1	11	19	AUS	T. durum	DBA-Aurora_(ex:UAD0951096)	cv	293
GDPv2-213	DWRC-0717	2	2	1	2	6	4	4	7	6	2	5	2	11	11	12	11	5	15	19	AUS	T. durum	Tamaroi	cv	292
GDPv2-553	DWRC-0119	2	2	2	1	1	2	6	4	1	4	4	7	4	2	8	12	18	2	9	ETH	T. durum	Ginchi	cv	291
GDPv2-552	DWRC-0117	2	2	1	2	6	7	4	7	2	2	9	3	8	12	6	12	17	2	5	ETH	T. durum	Kilinto	cv	290
GDPv2-390	DWRC-2168	2	2	2	1	3	4	1	2	3	1	5	4	11	4	16	12	5	2	10	USA	T. durum	CI-14954	landrace_cv	289
GDPv2-259	DWRC-0885	2	2	1	2	6	7	4	7	2	2	9	3	13	12	6	3	14	10	1	ICARDA	T. durum	BLK2	cv	288
GDPv2-287	DWRC-1032	2	2	2	1	3	4	1	2	3	1	5	4	11	4	16	16	5	15	10	ESP	T. durum	Ariesol	cv	287
GDPv2-024	DWRC-0118	2	2	1	2	6	7	4	7	2	2	9	3	8	12	6	12	5	2	5	CYMMIT	T. durum	Cocorit-71	cv	286
GDPv2-099	DWRC-0295	2	2	2	1	3	4	1	2	3	1	5	4	11	4	16	16	5	15	10	ITA	T. durum	ITALO	cv	285
GDPv2-565	DWRC-1029	2	2	2	1	3	4	1	2	3	1	5	4	11	4	16	12	5	2	10	ESP	T. durum	Bonzo	landrace	284
GDPv2-378	DWRC-2122	2	2	2	1	3	4	1	2	3	1	5	4	11	4	16	16	5	15	10	ITA	T. durum	Tito	cv	283
GDPv2-284	DWRC-0997	2	2	1	1	6	4	4	7	3	1	5	4	11	4	16	12	14	2	5	FRA	T. durum	Digital	cv	282
GDPv2-251	DWRC-0867	2	2	1	2	6	7	4	7	2	2	9	4	11	4	16	12	14	2	5	ICARDA	T. durum	Omgenil3	cv	281
GDPv2-293	DWRC-1048	2	2	1	2	3	4	1	2	3	1	5	4	11	4	16	12	14	2	5	ESP	T. durum	Artena	cv	280
GDPv2-104	DWRC-0304	2	2	1	2	6	7	4	7	2	2	9	3	13	12	6	12	14	2	5	ESP	T. durum	ROQUENO	cv	279
GDPv2-372	DWRC-2099	2	2	1	2	6	7	4	7	3	2	5	4	11	4	16	12	14	2	5	FRA	T. durum	Parsifal	cv	278
GDPv2-051	DWRC-0195	2	2	1	2	6	7	4	7	2	2	9	3	11	12	6	12	14	2	5	ARG	T. durum	Bonaerense_Quilaco	cv	277
GDPv2-041	DWRC-0163	2	2	1	2	6	7	4	7	6	2	1	2	6	11	12	12	14	2	5	ARG	T. durum	BUCK_43_(NO_COMERCIAL)	cv	276
GDPv2-744	DWRC-1522	2	2	1	2	6	7	4	7	6	2	1	2	6	11	12	11	1	11	19	UZB	T. durum	QARSHI-16	cv	275
GDPv2-327	DWRC-1439	2	2	1	2	6	7	4	7	2	2	9	3	13	12	6	3	14	10	1	ITA	T. durum	Odisseo	cv	274
GDPv2-105	DWRC-0305	2	2	1	2	6	7	4	7	2	2	9	3	13	12	6	12	14	2	5	ITA	T. durum	SVEVO	cv	273
GDPv2-077	DWRC-0258	2	2	1	2	6	7	4	7	6	2	1	3	13	12	12	12	14	2	5	ESP	T. durum	BOLIDO	cv	272
GDPv2-027	DWRC-0125	2	2	1	2	6	7	4	7	6	2	1	2	6	11	12	12	14	2	5	ESP	T. durum	Don_Sebastian	cv	271
GDPv2-243	DWRC-0839	2	2	1	2	6	7	4	7	6	2	9	3	13	11	12	12	14	2	5	ESP	T. durum	DURCAL	cv	270
GDPv2-074	DWRC-0255	2	2	1	2	6	7	4	7	6	2	1	2	6	11	12	11	1	11	19	ESP	T. durum	ASTIGI	cv	269
GDPv2-048	DWRC-0186	2	2	1	2	6	7	4	7	2	2	9	3	13	12	6	12	14	2	5	ARG	T. durum	CBW_0210	cv	268
GDPv2-055	DWRC-0213	2	2	1	2	6	7	4	7	2	2	9	3	13	12	6	12	14	2	5	ARG	T. durum	CBW_08112	cv	267
GDPv2-054	DWRC-0212	2	2	1	2	6	7	4	7	2	2	9	3	13	12	6	12	14	2	5	ARG	T. durum	CBW_08071	cv	266
GDPv2-045	DWRC-0177	2	2	1	2	6	7	4	7	2	2	9	3	13	12	6	12	14	2	5	ARG	T. durum	BONAERENSE-INTA-FACON	cv	265
GDPv2-035	DWRC-0139	2	2	1	2	6	7	4	7	2	2	9	3	13	12	6	12	14	2	5	ARG	T. durum	BUCK_PLATINO	cv	264
GDPv2-042	DWRC-0167	2	2	1	2	6	7	4	7	2	2	9	3	13	12	6	12	14	2	5	ARG	T. durum	BUCK_47_(NO_COMERCIAL)	cv	263
GDPv2-034	DWRC-0135	2	2	1	2	6	7	4	7	2	2	9	3	13	12	6	12	14	2	5	ARG	T. durum	BUCK_CANDISUR	cv	262
GDPv2-040	DWRC-0156	2	2	1	2	6	7	4	7	2	2	9	3	13	12	6	12	14	2	5	ARG	T. durum	BUCK_(NO_COMERCIAL)	cv	261
GDPv2-039	DWRC-0152	2	2	2	1	3	7	1	2	3	1	5	4	11	4	16	12	5	2	5	ARG	T. durum	BUCK_(NO_COMERCIAL)	cv	260
GDPv2-038	DWRC-0150	2	2	2	1	3	2	1	4	1	4	4	4	4	2	8	12	5	2	5	ARG	T. durum	BUCK_(NO_COMERCIAL)	cv	259
GDPv2-554	DWRC-0120	2	2	1	2	6	7	4	7	2	2	1	3	6	12	6	12	5	2	5	ETH	T. durum	Robe	cv	258
GDPv2-026	DWRC-0124	2	2	1	2	6	7	4	7	6	2	9	3	13	12	12	12	14	2	5	ETH	T. durum	Asassa	cv	257
GDPv2-555	DWRC-0121	2	2	1	2	6	7	4	7	2	2	9	3	13	12	6	12	14	2	5	ETH	T. durum	Boohai	cv	256
GDPv2-421	DWRC-2381	2	2	1	2	6	7	4	7	2	2	9	3	8	12	6	3	17	10	1	ICARDA	T. durum	Omgenil2	cv	255
GDPv2-741	DWRC-1516	2	3	2	1	3	5	1	2	3	1	5	1	11	4	16	16	5	5	2	UZB	T. durum	MINGCHINOR	cv	254
GDPv2-203	DWRC-0703	2	2	1	2	6	7	4	7	2	2	9	3	8	12	6	12	15	2	5	ICARDA	T. durum	MCHCB-0169	cv	253
GDPv2-409	DWRC-2292	2	2	1	2	6	7	4	7	2	2	9	3	11	12	6	12	5	2	5	ICARDA	T. durum	Waha=Cham1	cv	252
GDPv2-298	DWRC-1059	2	2	1	2	6	7	4	7	2	2	9	3	11	12	6	12	5	2	5	ICARDA/SYR	T. durum	Cham-1	cv	251
GDPv2-295	DWRC-1053	2	2	1	2	6	7	4	7	2	2	9	3	11	12	6	12	5	2	5	ESP	T. durum	Jabato	cv	250
GDPv2-1023	DWRC-2_014	2	2	1	2	6	7	4	7	2	2	9	3	13	12	6	12	14	2	5	ITA	T. durum	ACHILLE	cv	249
GDPv2-081	DWRC-0269	2	2	1	2	6	7	4	7	2	2	9	3	13	12	6	12	14	2	5	MAR	T. durum	MAROUANE	cv	248
GDPv2-037	DWRC-0146	2	2	1	2	6	7	4	7	2	2	9	3	13	12	6	12	14	2	5	ARG	T. durum	BUCK_(NO_COMERCIAL)	cv	247
GDPv2-241	DWRC-0814	2	2	1	2	6	7	4	7	2	2	9	3	8	12	6	12	14	2	5	MAR	T. durum	AMRIA	cv	246
GDPv2-340	DWRC-1906	2	2	1	2	6	7	4	7	2	2	9	3	8	12	6	12	14	2	5	ITA	T. durum	Messapia	cv	245
GDPv2-252	DWRC-0868	2	2	1	2	6	7	4	7	2	2	9	3	8	12	6	12	17	2	5	MAR	T. durum	Irden=Morocco_1804	cv	244
GDPv2-240	DWRC-0813	2	2	1	2	6	7	4	7	2	2	9	3	8	12	6	12	17	2	5	MAR	T. durum	CHAOUI	cv	243
GDPv2-411	DWRC-2298	2	2	1	2	6	7	4	7	2	2	9	3	13	12	6	12	15	2	5	ICARDA	T. durum	Hermel	cv	242
GDPv2-249	DWRC-0858	2	2	1	2	6	7	4	7	2	2	9	3	8	12	6	12	15	2	5	ICARDA	T. durum	Furat-1	cv	241
GDPv2-415	DWRC-2328	2	2	1	2	6	7	4	7	2	2	9	3	6	12	6	12	1	2	5	ICARDA	T. durum	Syrica1	cv	240
GDPv2-412	DWRC-2310	2	2	1	2	6	7	4	7	2	2	9	3	6	12	6	12	1	2	5	ICARDA	T. durum	Belikh1	cv	239
GDPv2-414	DWRC-2327	2	2	1	2	6	7	4	7	6	2	1	7	6	2	12	12	18	2	5	ICARDA	T. durum	Deraa	cv	238
GDPv2-286	DWRC-1022	2	2	1	2	1	2	6	4	1	4	4	6	4	5	8	9	7	8	7	ESP	T. durum	Borgia	cv	237
GDPv2-078	DWRC-0259	2	2	1	2	6	7	4	7	6	2	1	2	6	11	12	11	1	11	19	ESP	T. durum	BOLO	cv	236
GDPv2-043	DWRC-0169	2	2	1	2	6	7	4	7	2	2	9	3	13	12	6	12	14	2	5	ARG	T. durum	BONAERENSE_202	landrace_cv	235
GDPv2-370	DWRC-2097	2	3	4	5	1	2	6	4	1	4	4	6	4	5	8	9	7	8	7	ITA	T. durum	Martino	cv	234
GDPv2-236	DWRC-0805	2	2	1	2	6	7	4	7	2	2	9	3	8	12	6	12	14	2	5	DesertDurum	T. durum	PRODURA	cv	233
GDPv2-266	DWRC-0914	2	2	1	2	6	7	4	7	2	2	9	3	8	12	6	12	14	2	5	ICARDA	T. durum	Heider	cv	232
GDPv2-192	DWRC-0684	2	2	1	2	6	7	4	7	2	2	9	3	8	12	6	3	17	14	15	ICARDA	T. durum	SEBATEL1	cv	231
GDPv2-181	DWRC-0652	2	2	1	2	6	7	4	7	2	2	9	3	8	12	6	12	17	2	5	ICARDA	T. durum	SEBAH	cv	230
GDPv2-250	DWRC-0863	2	2	1	2	1	2	6	4	1	4	4	6	4	5	8	9	7	8	7	ICARDA	T. durum	Jordan	cv	229
GDPv2-003	DWRC-0007	2	2	1	2	6	7	4	7	2	2	9	3	13	12	6	12	14	2	5	EGY	T. durum	Sohag3	cv	228
GDPv2-002	DWRC-0005	2	2	1	2	6	7	4	7	2	2	9	3	13	12	6	12	14	2	5	EGY	T. durum	Bani_Suef6	cv	227
GDPv2-129	DWRC-0381	2	2	1	2	6	7	4	7	6	2	1	2	6	11	12	11	1	11	19	CIMMYT	T. durum	IDSN46-7039	cv	226
GDPv2-005	DWRC-0009	2	2	1	2	6	7	4	7	6	2	1	2	6	11	12	11	1	11	19	EGY	T. durum	ESDCB-2015/2016-9	cv	225
GDPv2-138	DWRC-0446	2	2	1	2	6	7	4	7	6	2	1	2	6	11	12	11	1	11	19	CIMMYT	T. durum	IDSN46-7104	cv	224
GDPv2-130	DWRC-0394	2	2	1	2	6	7	4	7	6	2	1	2	6	11	12	11	14	11	19	CIMMYT	T. durum	IDSN46-7052	cv	223
GDPv2-113	DWRC-0324	2	2	1	2	6	7	4	7	6	2	1	2	6	11	12	11	1	11	19	CIMMYT	T. durum	1A.1D_5+10-6/3*MOJO//RCOL	cv	222
GDPv2-134	DWRC-0417	2	2	1	2	6	7	4	7	6	2	1	2	6	11	12	11	1	11	19	CIMMYT	T. durum	IDSN46-7075	cv	221
GDPv2-146	DWRC-0512	2	2	1	2	6	7	4	7	6	2	1	2	6	11	12	11	1	11	19	CIMMYT	T. durum	IDSN46-7170	cv	220
GDPv2-116	DWRC-0340	2	2	1	2	6	7	4	7	6	2	1	2	6	11	12	11	14	11	19	CIMMYT	T. durum	ARMENT//SRN_3/NIGRIS_4/3/CANELO_9.1	cv	219
GDPv2-148	DWRC-0517	2	2	1	2	6	7	4	7	6	2	1	2	6	11	12	11	1	11	19	CIMMYT	T. durum	IDSN46-7175	cv	218
GDPv2-126	DWRC-0367	2	2	1	2	6	7	4	7	6	2	1	2	6	11	12	11	1	11	19	CIMMYT	T. durum	IDSN46-7025	cv	217
GDPv2-125	DWRC-0366	2	2	1	2	6	7	4	7	6	2	1	2	6	11	12	11	1	11	19	CIMMYT	T. durum	IDSN46-7024	cv	216
GDPv2-150	DWRC-0535	2	2	1	2	6	7	4	7	6	2	1	2	6	11	12	11	1	11	19	CIMMYT	T. durum	IDSN46-7193	cv	215
GDPv2-124	DWRC-0356	2	2	1	2	6	7	4	7	6	2	1	2	6	11	12	11	1	11	19	CIMMYT	T. durum	IDSN46-7014	cv	214
GDPv2-141	DWRC-0499	2	2	1	2	6	7	4	7	6	2	1	2	6	11	12	11	1	11	19	CIMMYT	T. durum	IDSN46-7157	cv	213
GDPv2-137	DWRC-0435	2	2	1	2	6	7	4	7	6	2	1	2	6	11	12	11	1	11	19	CIMMYT	T. durum	IDSN46-7093	cv	212
GDPv2-122	DWRC-0352	2	2	1	2	6	7	4	7	6	2	1	2	6	11	12	11	1	11	19	CIMMYT	T. durum	IDSN46-7010	cv	211
GDPv2-006	DWRC-0011	2	2	1	2	6	7	4	7	6	2	1	2	6	11	12	11	1	11	19	EGY	T. durum	ESDCB-2015/2016-11	cv	210
GDPv2-028	DWRC-0126	2	2	1	2	6	7	4	7	6	2	1	2	6	11	12	11	1	11	19	ESP	T. durum	Don_Ricardo	cv	209
GDPv2-008	DWRC-0025	2	2	1	2	6	7	4	7	6	2	1	2	6	11	12	11	1	11	19	EGY	T. durum	ESDCB-2015/2016-25	cv	208
GDPv2-123	DWRC-0355	2	2	1	2	6	7	4	7	6	2	1	2	6	11	12	11	1	11	19	CIMMYT	T. durum	IDSN46-7013	cv	207
GDPv2-011	DWRC-0029	2	2	1	2	6	7	4	7	6	2	1	2	6	11	12	11	1	11	19	EGY	T. durum	ESDCB-2015/2016-29	cv	206
GDPv2-030	DWRC-0128	2	2	1	2	6	7	4	7	6	2	1	2	6	11	12	11	1	11	19	ESP	T. durum	Don_Valent√≠n	cv	205
GDPv2-004	DWRC-0008	2	2	1	2	6	7	4	7	6	2	1	2	6	11	12	11	1	11	19	EGY	T. durum	Sohag4	cv	204
GDPv2-012	DWRC-0031	2	2	1	2	6	7	4	7	6	2	1	2	6	11	12	11	1	11	19	EGY	T. durum	ESDCB-2015/2016-31	cv	203
GDPv2-1031	DWRC-2_022	2	2	1	2	6	7	4	7	6	2	1	2	6	11	12	11	1	11	19	ITA	T. durum	GINSENG	cv	202
GDPv2-1033	DWRC-2_024	2	2	1	2	6	7	4	7	6	2	1	2	6	11	12	11	1	11	19	FRA	T. durum	KANAKIS	cv	201
GDPv2-121	DWRC-0347	2	2	1	2	6	7	4	7	6	2	1	2	6	11	12	11	1	11	19	CIMMYT	T. durum	JUPARE_C2001	cv	200
GDPv2-131	DWRC-0400	2	2	1	2	6	7	4	7	6	2	1	2	6	11	12	11	1	11	19	CIMMYT	T. durum	IDSN46-7058	cv	199
GDPv2-151	DWRC-0551	2	2	1	2	6	7	4	7	6	2	1	2	6	11	12	11	1	11	19	CIMMYT	T. durum	IDSN46-7209	cv	198
GDPv2-128	DWRC-0379	2	2	1	2	6	7	4	7	6	2	1	2	6	11	12	11	1	11	19	CIMMYT	T. durum	IDSN46-7037	cv	197
GDPv2-020	DWRC-0082	2	2	1	2	6	7	4	7	6	2	1	2	6	11	12	11	1	11	19	EGY	T. durum	ESDCB-2015/2016-82	cv	196
GDPv2-132	DWRC-0405	2	2	1	2	6	7	4	7	6	2	1	2	6	11	12	11	1	11	19	CIMMYT	T. durum	IDSN46-7063	cv	195
GDPv2-010	DWRC-0027	2	2	1	2	6	7	4	7	6	2	1	2	6	11	12	11	1	11	19	EGY	T. durum	ESDCB-2015/2016-27	cv	194
GDPv2-118	DWRC-0344	2	2	1	2	6	7	4	7	6	2	1	2	6	11	12	11	1	11	19	CIMMYT	T. durum	MEXICALI_75	cv	193
GDPv2-136	DWRC-0433	2	2	1	2	6	7	4	7	6	2	1	2	6	11	12	11	1	11	19	CIMMYT	T. durum	IDSN46-7091	cv	192
GDPv2-139	DWRC-0451	2	2	1	2	6	7	4	7	6	2	1	2	6	11	12	11	1	11	19	CIMMYT	T. durum	IDSN46-7109	cv	191
GDPv2-114	DWRC-0325	2	2	1	2	6	7	4	7	6	2	1	2	6	11	12	11	1	11	19	CIMMYT	T. durum	ATILC_2000	cv	190
GDPv2-133	DWRC-0406	2	2	1	2	6	7	4	7	6	2	1	2	6	11	12	11	1	11	19	CIMMYT	T. durum	IDSN46-7064	cv	189
GDPv2-019	DWRC-0054	2	2	1	2	6	7	4	7	6	2	1	2	6	11	12	11	1	11	19	EGY	T. durum	ESDCB-2015/2016-54	cv	188
GDPv2-017	DWRC-0052	2	2	1	2	6	7	4	7	6	2	1	2	6	11	12	11	1	11	19	EGY	T. durum	ESDCB-2015/2016-52	cv	187
GDPv2-018	DWRC-0053	2	2	1	2	6	7	4	7	6	2	1	2	6	11	12	11	14	11	19	EGY	T. durum	ESDCB-2015/2016-53	cv	186
GDPv2-075	DWRC-0256	2	2	1	2	6	7	4	7	6	2	1	2	6	11	12	11	14	2	5	ESP	T. durum	BOABDIL	cv	185
GDPv2-014	DWRC-0036	2	2	1	2	6	7	4	7	6	2	1	2	6	11	12	11	14	11	19	EGY	T. durum	ESDCB-2015/2016-36	cv	184
GDPv2-408	DWRC-2291	2	2	1	2	6	7	4	7	6	2	1	3	13	12	6	12	14	2	5	CYMMIT	T. durum	Canelo	cv	183
GDPv2-1043	DWRC-2_034	2	2	1	2	6	7	4	7	6	2	1	2	6	11	12	12	14	2	5	FRA	T. durum	RAMIREZ	cv	182
GDPv2-1022	DWRC-2_013	2	2	1	2	6	7	4	7	6	2	1	2	6	11	12	11	1	11	19	ITA	T. durum	ACADUR	cv	181
GDPv2-326	DWRC-1437	2	2	1	2	6	7	4	7	6	2	1	2	6	11	12	11	14	11	19	ITA	T. durum	Monastir	cv	180
GDPv2-147	DWRC-0516	2	2	1	2	6	7	4	7	6	2	1	2	6	11	12	11	1	11	19	CIMMYT	T. durum	IDSN46-7174	cv	179
GDPv2-140	DWRC-0474	2	2	1	2	6	7	4	7	2	2	9	3	8	12	6	3	17	14	15	CIMMYT	T. durum	IDSN46-7132	cv	178
GDPv2-013	DWRC-0032	2	2	1	2	6	7	4	7	2	2	9	3	13	12	6	3	14	10	1	EGY	T. durum	ESDCB-2015/2016-32	cv	177
GDPv2-127	DWRC-0374	2	2	1	2	6	7	4	7	6	2	1	2	6	11	12	11	1	11	19	CIMMYT	T. durum	IDSN46-7032	cv	176
GDPv2-135	DWRC-0427	2	2	1	2	6	7	4	7	6	2	1	2	6	11	12	11	14	11	19	CIMMYT	T. durum	IDSN46-7085	cv	175
GDPv2-149	DWRC-0526	2	2	1	2	6	7	4	7	6	2	1	2	6	11	12	11	14	11	19	CIMMYT	T. durum	IDSN46-7184	cv	174
GDPv2-016	DWRC-0047	2	2	1	2	6	7	4	7	6	2	1	2	6	11	12	11	14	11	19	EGY	T. durum	ESDCB-2015/2016-47	cv	173
GDPv2-361	DWRC-2072	2	2	1	2	6	7	4	7	6	2	1	3	6	12	12	11	1	11	19	ITA	T. durum	Giotto	cv	172
GDPv2-344	DWRC-1911	2	2	1	2	6	7	4	7	6	2	1	2	6	11	12	11	1	11	19	ITA	T. durum	Saragolla	cv	171
GDPv2-341	DWRC-1908	2	2	1	2	6	7	4	7	6	2	1	2	6	11	12	11	1	11	19	ITA	T. durum	Normanno	cv	170
GDPv2-248	DWRC-0854	2	2	1	2	6	7	4	7	6	2	1	2	6	11	12	11	1	11	19	ICARDA	T. durum	Loukos1	cv	169
GDPv2-152	DWRC-0558	2	2	1	2	6	7	4	7	6	2	1	2	6	11	12	11	1	11	19	CIMMYT	T. durum	IDSN46-7216	cv	168
GDPv2-376	DWRC-2110	2	2	1	2	6	7	4	7	2	2	1	3	13	12	6	3	1	10	1	ITA	T. durum	Rusticano	cv	167
GDPv2-292	DWRC-1045	2	2	1	2	6	7	4	7	2	2	9	3	13	12	6	3	1	10	1	ESP	T. durum	Borl√≠	cv	166
GDPv2-083	DWRC-0273	2	2	1	2	6	7	4	7	6	2	1	2	6	11	12	11	1	11	19	MAR	T. durum	MARJANA	cv	165
GDPv2-073	DWRC-0252	2	2	1	2	6	7	4	7	6	2	1	2	6	11	12	11	1	11	19	CIMMYT	T. durum	PORTO_5	cv	164
GDPv2-072	DWRC-0251	2	2	1	2	6	7	4	7	6	2	1	2	6	11	12	11	1	11	19	CIMMYT	T. durum	PLATA_16	cv	163
GDPv2-296	DWRC-1054	2	2	1	2	6	7	4	7	6	2	1	2	6	11	12	11	1	11	19	ITA/SPAIN	T. durum	Arcobaleno	cv	162
GDPv2-271	DWRC-0934	2	2	1	2	6	7	4	7	6	2	1	2	6	11	12	11	1	11	19	ITA	T. durum	IRIDE	cv	161
GDPv2-230	DWRC-0759	2	2	1	2	6	7	4	7	6	2	1	2	6	11	12	11	1	11	19	CIMMYT	T. durum	1A.1D5+106/2*WB881//1A.1D5+106/3*MOJO/3/BISU1/PATKA3	cv	160
GDPv2-015	DWRC-0039	2	2	1	2	6	7	4	7	6	2	1	2	6	11	12	11	1	11	19	EGY	T. durum	ESDCB-2015/2016-39	cv	159
GDPv2-009	DWRC-0026	2	2	1	2	6	7	4	7	6	2	1	2	6	11	12	11	1	11	19	EGY	T. durum	ESDCB-2015/2016-26	cv	158
GDPv2-256	DWRC-0878	2	2	1	2	6	7	4	7	6	2	1	2	6	11	12	11	1	11	19	CIMMYT	T. durum	RASCON_37/2*TARRO_2	cv	157
GDPv2-244	DWRC-0842	2	2	1	2	6	7	4	7	6	2	1	2	6	11	12	11	1	11	19	ESP/MEX	T. durum	GALLARETA	cv	156
GDPv2-120	DWRC-0346	2	2	1	2	6	7	4	7	6	2	1	2	6	11	12	11	1	11	19	CIMMYT	T. durum	ALTAR_84	cv	155
GDPv2-1040	DWRC-2_031	2	2	1	2	6	7	4	7	2	2	1	3	13	12	6	3	14	10	1	ITA	T. durum	NATAL	cv	154
GDPv2-1025	DWRC-2_016	2	2	1	2	6	7	4	7	2	2	9	3	13	12	6	3	14	10	1	ITA	T. durum	AUGUSTO	cv	153
GDPv2-382	DWRC-2150	2	2	1	2	6	7	4	7	2	2	9	3	13	12	6	3	14	10	1	ITA	T. durum	Ariosto	cv	152
GDPv2-1048	DWRC-2_039	2	2	1	2	6	7	4	7	2	2	9	3	13	12	6	3	14	10	1	ITA	T. durum	TEODORICO	cv	151
GDPv2-325	DWRC-1435	2	2	1	2	6	7	4	7	2	2	9	3	13	12	6	3	14	10	1	ITA	T. durum	CORE	cv	150
GDPv2-1042	DWRC-2_033	2	2	2	1	1	5	6	4	1	4	4	7	4	2	8	9	18	7	9	ITA	T. durum	PR22D84	cv	149
GDPv2-375	DWRC-2104	2	2	2	1	1	5	6	4	1	4	4	7	4	2	8	9	18	7	9	ITA	T. durum	PR22D89	cv	148
GDPv2-356	DWRC-2047	2	2	2	1	3	5	1	2	3	1	5	7	11	2	16	16	18	7	2	ITA	T. durum	Brindur	cv	147
GDPv2-1046	DWRC-2_037	2	2	2	1	3	5	1	2	3	8	11	1	14	2	13	8	18	7	2	ITA	T. durum	SY_CISCO	cv	146
GDPv2-323	DWRC-1145	2	2	2	1	3	5	1	2	3	4	11	7	4	2	8	16	18	7	9	FRA	T. durum	Biensur	cv	145
GDPv2-070	DWRC-0248	2	2	1	2	6	7	4	7	1	2	4	7	4	2	8	9	18	7	9	ITA	T. durum	PIETRAFITTA	cv	144
GDPv2-377	DWRC-2114	2	2	1	2	6	7	4	7	2	2	9	3	13	12	6	3	14	10	1	ITA	T. durum	San_Carlo	cv	143
GDPv2-260	DWRC-0890	2	2	2	1	3	5	1	2	3	1	5	7	11	2	16	16	18	7	9	ITA	T. durum	Grazia	cv	142
GDPv2-1049	DWRC-2_040	2	2	2	1	3	5	1	2	3	1	11	1	11	14	16	16	6	15	2	FRA	T. durum	TEXUR	cv	141
GDPv2-1050	DWRC-2_041	2	2	1	2	6	5	4	7	3	2	11	1	14	14	13	8	14	10	1	ITA	T. durum	TITO_FLAVIO	cv	140
GDPv2-1045	DWRC-2_036	2	2	1	2	6	7	4	7	2	2	1	3	13	12	6	3	14	10	1	ITA	T. durum	SECOLO	cv	139
GDPv2-069	DWRC-0246	2	2	1	2	6	7	4	7	2	2	1	3	13	12	6	3	14	10	1	ITA	T. durum	MERIDIANO	cv	138
GDPv2-324	DWRC-1434	2	2	1	2	6	7	4	7	2	2	4	3	4	12	6	9	18	7	7	ITA	T. durum	Adone	cv	137
GDPv2-380	DWRC-2131	2	2	1	2	6	7	4	7	2	2	9	3	13	12	6	3	14	10	1	ITA	T. durum	Bronte	cv	136
GDPv2-355	DWRC-2046	2	2	1	2	1	2	6	4	1	4	4	6	4	5	8	9	7	8	7	ITA	T. durum	Berillo	cv	135
GDPv2-202	DWRC-0702	2	2	1	2	6	7	4	7	2	2	9	3	8	12	6	3	17	14	15	ICARDA	T. durum	MCHCB-0161	cv	134
GDPv2-195	DWRC-0687	2	2	1	2	6	7	4	7	2	2	9	3	8	12	6	3	17	14	15	ICARDA	T. durum	TUNSYR1_ICARDA	cv	133
GDPv2-310	DWRC-1100	2	2	1	2	6	7	4	7	2	2	9	3	8	12	6	3	17	14	15	ICARDA	T. durum	Zeina1	cv	132
GDPv2-419	DWRC-2361	2	2	1	2	6	7	4	7	2	2	9	3	8	12	6	3	17	14	15	ICARDA	T. durum	Balloran	cv	131
GDPv2-272	DWRC-0936	2	2	1	2	6	7	4	7	2	2	9	3	8	12	6	3	17	14	15	ICARDA	T. durum	ATLAST1_CONX	cv	130
GDPv2-418	DWRC-2358	2	2	1	2	6	7	4	7	2	2	9	3	8	12	6	3	17	14	15	ICARDA	T. durum	Massara1_ICARDA	cv	129
GDPv2-279	DWRC-0979	2	2	1	2	6	7	4	7	2	2	9	3	8	12	6	3	17	14	15	ICARDA	T. durum	Lagonil2_CONX	cv	128
GDPv2-185	DWRC-0674	2	2	1	2	6	7	4	7	2	2	9	3	8	12	6	3	17	14	15	ICARDA	T. durum	LAGONIL2_ICARDA	cv	127
GDPv2-142	DWRC-0507	2	2	1	2	6	7	4	7	2	2	9	3	6	12	6	11	1	11	19	CIMMYT	T. durum	IDSN46-7165	cv	126
GDPv2-145	DWRC-0511	2	2	1	2	6	7	4	7	2	2	1	2	6	12	12	11	1	11	19	CIMMYT	T. durum	IDSN46-7169	cv	125
GDPv2-144	DWRC-0509	2	2	1	2	6	7	4	7	6	2	1	2	6	11	12	11	1	11	19	CIMMYT	T. durum	IDSN46-7167	cv	124
GDPv2-143	DWRC-0508	2	2	1	2	6	7	4	7	6	2	1	2	6	11	12	11	1	11	19	CIMMYT	T. durum	IDSN46-7166	cv	123
GDPv2-253	DWRC-0870	2	2	1	2	6	7	4	7	2	2	9	3	13	12	6	3	15	10	1	ICARDA	T. durum	Kabir1	cv	122
GDPv2-410	DWRC-2296	2	2	1	2	6	7	4	7	2	2	9	3	13	12	6	3	14	18	3	ICARDA	T. durum	Nile_ICARDA1	cv	121
GDPv2-188	DWRC-0679	2	2	1	2	6	7	4	7	2	2	9	3	13	12	6	3	14	10	1	ICARDA	T. durum	NILE_ICARDA2	cv	120
GDPv2-025	DWRC-0123	2	2	1	2	6	7	4	7	2	2	9	3	13	12	6	3	14	10	1	ETH	T. durum	Yerer	cv	119
GDPv2-233	DWRC-0794	2	2	1	2	6	7	4	7	2	2	9	3	13	12	6	3	14	10	1	ESP	T. durum	DON_PEDRO	cv	118
GDPv2-031	DWRC-0129	2	2	1	2	6	7	4	7	2	2	9	3	13	12	6	12	14	2	5	ESP	T. durum	Calero	cv	117
GDPv2-346	DWRC-1914	2	2	1	2	6	7	4	7	2	2	9	3	13	12	6	3	14	10	1	DesertDurum	T. durum	UC1113	cv	116
GDPv2-263	DWRC-0897	2	2	1	2	6	7	4	7	2	2	9	3	13	12	6	3	14	10	1	ICARDA	T. durum	TENSIFT1	cv	115
GDPv2-216	DWRC-0721	2	2	1	2	6	7	4	7	2	2	9	3	13	12	6	3	14	10	1	AUS	T. durum	Wollaroi	cv	114
GDPv2-109	DWRC-0311	2	2	1	2	6	7	4	7	2	2	9	3	13	12	6	3	14	10	1	TUN	T. durum	RAZZAK	cv	113
GDPv2-429	DWRC-2404	2	2	1	2	6	7	4	7	2	2	9	3	13	12	6	3	14	10	1	ICARDA	T. durum	Ammar10	cv	112
GDPv2-297	DWRC-1057	2	2	1	2	6	7	4	7	2	2	9	3	13	12	6	3	14	10	1	ICARDA	T. durum	Bigost1	cv	111
GDPv2-351	DWRC-2032	2	2	1	2	6	7	4	7	2	2	9	3	13	12	6	3	14	10	1	ITA	T. durum	Alemanno	cv	110
GDPv2-080	DWRC-0266	2	2	1	2	6	7	4	7	2	2	9	3	13	12	6	3	14	10	1	MAR	T. durum	NASSIRA	cv	109
GDPv2-059	DWRC-0219	2	2	1	2	6	7	4	7	2	2	9	3	13	12	6	3	14	10	1	ARG	T. durum	CBW_09210	cv	108
GDPv2-119	DWRC-0345	2	2	1	2	6	7	4	7	2	2	9	3	13	12	6	3	14	10	1	CIMMYT	T. durum	YAVAROS_79	cv	107
GDPv2-338	DWRC-1904	2	2	1	2	6	7	4	7	2	2	9	3	13	12	6	3	14	10	1	ITA	T. durum	Latino	cv	106
GDPv2-264	DWRC-0899	2	2	1	2	6	7	4	7	2	2	9	3	13	12	6	3	14	10	1	CIMMYT/TUN	T. durum	Karim	cv	105
GDPv2-097	DWRC-0290	2	2	1	2	6	7	4	7	2	2	9	3	13	12	6	3	14	10	1	ITA	T. durum	DUILIO	cv	104
GDPv2-156	DWRC-0578	2	2	1	2	6	7	4	7	2	2	9	3	8	12	6	3	17	14	15	ICARDA	T. durum	DWAyT-0306	cv	103
GDPv2-155	DWRC-0568	2	2	1	2	6	7	4	7	2	2	9	3	8	12	6	3	17	14	15	ICARDA	T. durum	DAWRyT-0308	cv	102
GDPv2-448	DWRC-2476	2	2	1	2	6	7	4	7	2	2	9	3	8	12	6	3	17	14	15	ICARDA	T. durum	Margherita	cv	101
GDPv2-159	DWRC-0587	2	2	1	2	6	7	4	7	2	2	9	3	8	12	6	3	17	14	15	ICARDA	T. durum	ADYT_097	cv	100
GDPv2-443	DWRC-2458	2	2	1	2	6	7	4	7	2	2	9	3	8	12	6	3	17	14	15	ICARDA	T. durum	Lahnmiki	cv	99
GDPv2-175	DWRC-0632	2	2	1	2	6	7	4	7	2	2	9	3	8	12	6	3	17	14	15	ICARDA	T. durum	Icakassem2	cv	98
GDPv2-173	DWRC-0629	2	2	1	2	6	7	4	7	2	2	9	3	8	12	6	3	17	14	15	ICARDA	T. durum	Icakassem1	cv	97
GDPv2-447	DWRC-2471	2	2	1	2	6	7	4	7	2	2	9	3	8	12	6	3	17	14	15	ICARDA	T. durum	Zagharin2	cv	96
GDPv2-157	DWRC-0579	2	2	1	2	6	7	4	7	2	2	9	3	8	12	6	3	17	14	15	ICARDA	T. durum	DWAyT-0322	cv	95
GDPv2-254	DWRC-0872	2	2	1	2	6	7	4	7	2	2	9	3	8	12	6	3	17	14	15	ICARDA	T. durum	Tunsyr1_CONX	cv	94
GDPv2-162	DWRC-0594	2	2	1	2	6	7	4	7	2	2	9	3	8	12	6	3	17	14	15	ICARDA	T. durum	IDON37-010	cv	93
GDPv2-153	DWRC-0564	2	2	1	2	6	7	4	7	2	2	9	3	8	12	6	3	17	14	15	ICARDA	T. durum	Trouve'	cv	92
GDPv2-247	DWRC-0849	2	2	1	2	6	7	4	7	2	2	9	3	8	12	6	3	17	14	15	ICARDA	T. durum	Azeghar2_ICA	cv	91
GDPv2-200	DWRC-0697	2	2	1	2	6	7	4	7	2	2	9	3	8	12	6	3	17	14	15	ICARDA	T. durum	Icasyr2	cv	90
GDPv2-420	DWRC-2377	2	2	1	2	6	7	4	7	2	2	9	3	13	12	6	3	14	10	1	ICARDA	T. durum	Outrob5	cv	89
GDPv2-291	DWRC-1041	2	2	1	2	6	7	4	7	2	2	9	3	8	12	6	3	17	14	15	ICARDA	T. durum	Lahn	cv	88
GDPv2-115	DWRC-0327	2	2	1	2	6	7	4	7	2	2	9	3	13	12	6	3	14	10	1	CIMMYT	T. durum	SAMAYOA-C-2004	cv	87
GDPv2-082	DWRC-0272	2	2	1	2	6	7	4	7	2	2	9	3	13	12	6	3	14	10	1	MAR	T. durum	JAWHAR	cv	86
GDPv2-262	DWRC-0896	2	2	1	2	6	7	4	9	5	11	9	9	10	1	4	2	4	18	3	ICARDA	T. durum	GIDARA2_CONX	cv	85
GDPv2-743	DWRC-1520	2	2	1	2	6	7	5	9	5	11	9	9	10	1	4	2	4	18	3	UZB	T. durum	MAK-Uz-3	cv	84
GDPv2-199	DWRC-0696	2	2	1	2	6	7	5	9	5	11	9	9	10	1	4	2	4	18	3	ICARDA	T. durum	Serene1	cv	83
GDPv2-257	DWRC-0880	2	2	1	2	1	2	5	9	5	11	9	9	10	1	4	2	4	18	3	ICARDA	T. durum	Blk2//134xS-69-186/368-1/3/Mrb5/4/Albit3	cv	82
GDPv2-280	DWRC-0981	2	2	1	2	6	2	5	9	5	11	9	9	10	1	4	2	4	18	3	ICARDA	T. durum	Younes 1_CONX	cv	81
GDPv2-180	DWRC-0643	2	3	4	5	1	2	5	9	5	11	9	9	10	1	4	2	4	18	3	SYR	T. durum	Awalbit=Fadda98	cv	80
GDPv2-425	DWRC-2386	2	2	1	2	1	2	5	9	5	11	9	9	10	1	4	2	4	18	3	ICARDA	T. durum	Terbol_975	cv	79
GDPv2-189	DWRC-0680	2	2	1	2	1	2	5	9	5	11	9	9	10	1	4	2	4	18	3	ICARDA	T. durum	OMBIT1	cv	78
GDPv2-242	DWRC-0824	2	2	1	2	1	2	5	9	5	11	9	9	10	1	4	2	4	18	3	MAR	T. durum	MARZAK	cv	77
GDPv2-085	DWRC-0277	2	2	1	2	1	2	5	9	5	11	9	9	10	1	4	2	4	18	3	MAR	T. durum	TOMOUH	cv	76
GDPv2-301	DWRC-1067	2	2	1	2	1	2	5	9	5	11	9	9	10	1	4	2	4	18	3	ICARDA	T. durum	Omrabi3	cv	75
GDPv2-304	DWRC-1077	2	2	1	2	1	2	5	9	5	11	9	9	10	1	4	2	4	18	3	ICARDA	T. durum	Massara1_CONX	cv	74
GDPv2-246	DWRC-0848	2	2	1	2	1	2	5	9	5	11	9	9	10	1	4	2	4	18	3	ICARDA	T. durum	Omrabi5	cv	73
GDPv2-274	DWRC-0951	2	2	1	2	6	7	5	9	5	11	9	9	10	1	4	2	4	18	3	ICARDA	T. durum	OMSNIMA-1	cv	72
GDPv2-423	DWRC-2384	2	2	1	2	6	7	5	9	5	11	9	9	10	1	4	2	4	18	3	ICARDA	T. durum	Syrian1	cv	71
GDPv2-422	DWRC-2382	2	2	1	2	6	7	5	9	5	11	9	9	10	1	4	2	4	18	3	ICARDA	T. durum	Chahra2	cv	70
GDPv2-172	DWRC-0625	2	2	1	2	6	7	4	7	2	2	9	3	13	12	6	3	15	10	1	ICARDA	T. durum	Kunmiki	cv	69
GDPv2-198	DWRC-0695	2	2	1	2	6	7	4	7	2	2	9	3	13	12	6	3	15	2	5	ICARDA	T. durum	MCHCB-0110	cv	68
GDPv2-278	DWRC-0976	2	2	1	2	6	7	4	7	2	2	9	3	13	12	6	12	15	2	5	ICARDA	T. durum	Azeghar2_CONX	cv	67
GDPv2-021	DWRC-0091	2	2	1	2	6	7	4	7	2	2	9	3	8	12	6	12	15	2	5	EGY	T. durum	ESDCB-2015/2016-91	cv	66
GDPv2-276	DWRC-0968	2	2	1	2	6	7	4	7	2	2	9	3	13	12	6	3	15	10	1	ICARDA	T. durum	Miki1	cv	65
GDPv2-446	DWRC-2469	2	2	1	2	6	7	4	7	2	2	9	3	13	12	6	3	15	10	1	ICARDA	T. durum	Bezater	cv	64
GDPv2-178	DWRC-0639	2	2	1	2	6	7	4	7	2	2	9	3	13	12	6	3	15	10	1	ICARDA	T. durum	Miki3	cv	63
GDPv2-204	DWRC-0707	2	2	1	2	6	7	4	7	2	2	9	3	13	12	6	3	15	10	1	ICARDA	T. durum	MCHCB-0213	cv	62
GDPv2-174	DWRC-0631	2	2	1	2	6	7	4	7	2	2	9	3	13	12	6	12	15	2	5	ICARDA	T. durum	Icarhani	cv	61
GDPv2-265	DWRC-0901	2	2	1	2	6	7	4	7	2	2	9	3	13	12	6	12	15	2	5	ICARDA	T. durum	Stojocri3	cv	60
GDPv2-449	DWRC-2477	2	2	1	2	6	7	4	7	2	2	9	3	13	12	6	12	15	2	5	ICARDA	T. durum	Derazejihan	cv	59
GDPv2-167	DWRC-0609	2	2	1	2	6	7	4	7	2	2	9	3	13	12	6	3	15	10	1	ICARDA	T. durum	IDON37-062	cv	58
GDPv2-437	DWRC-2435	2	2	1	2	6	7	4	7	2	2	9	3	13	12	6	12	15	2	5	ICARDA	T. durum	Mangudo=Icajihan22	cv	57
GDPv2-168	DWRC-0610	2	2	1	2	6	7	4	7	2	2	9	3	13	12	6	3	15	10	1	ICARDA	T. durum	IDON37-063	cv	56
GDPv2-417	DWRC-2346	2	2	1	2	6	7	4	7	2	2	9	3	8	12	6	3	17	14	15	ICARDA	T. durum	Rusomar2	cv	55
GDPv2-084	DWRC-0276	2	2	1	2	6	7	4	7	2	2	9	3	8	12	6	3	17	14	15	MAR	T. durum	TAREK	cv	54
GDPv2-191	DWRC-0682	2	2	1	2	6	7	4	7	2	2	9	3	13	12	6	3	15	10	1	ICARDA	T. durum	OUASERL1	cv	53
GDPv2-196	DWRC-0693	2	2	1	2	6	7	4	7	2	2	9	3	8	12	6	3	17	14	15	ICARDA	T. durum	MCHCB-0102	cv	52
GDPv2-190	DWRC-0681	2	2	1	2	6	7	4	7	2	2	9	3	8	12	6	3	17	14	15	ICARDA	T. durum	Outrob6	cv	51
GDPv2-438	DWRC-2439	2	2	1	2	6	7	4	7	2	2	9	3	13	12	6	3	15	10	1	ICARDA	T. durum	Beltagy3=A√ØnLehma	cv	50
GDPv2-416	DWRC-2333	2	2	1	2	6	7	4	7	2	2	9	3	13	12	6	3	14	10	1	ICARDA	T. durum	Loukos2	cv	49
GDPv2-201	DWRC-0698	2	2	1	2	6	7	4	7	2	2	9	3	8	12	6	3	17	14	15	ICARDA	T. durum	Geromtel_3	cv	48
GDPv2-433	DWRC-2421	2	2	1	2	6	7	4	7	2	2	9	3	8	12	6	3	17	14	15	ICARDA	T. durum	Faraj=Icamor_ICARDA	cv	47
GDPv2-432	DWRC-2420	2	2	1	2	6	7	4	7	2	2	9	3	8	12	6	3	17	14	15	ICARDA	T. durum	Quadalete_ICA	cv	46
GDPv2-428	DWRC-2400	2	2	1	2	6	7	4	7	2	2	9	3	13	12	6	3	15	10	1	ICARDA	T. durum	Atlast1_ICA	cv	45
GDPv2-427	DWRC-2399	2	2	1	2	6	7	4	7	2	2	9	3	13	12	6	3	15	10	1	ICARDA	T. durum	Younes 1_ICARDA	cv	44
GDPv2-273	DWRC-0944	2	2	1	2	6	7	4	7	2	2	9	3	13	12	6	3	15	10	1	ICARDA	T. durum	Bicrederaa1	cv	43
GDPv2-166	DWRC-0604	2	2	1	2	6	7	4	7	2	2	9	3	13	12	6	3	15	10	1	ICARDA	T. durum	Atlast1_ICA2	cv	42
GDPv2-186	DWRC-0675	2	2	1	2	6	7	4	7	2	2	9	3	13	12	6	3	15	10	1	ICARDA	T. durum	Maamouri1	cv	41
GDPv2-444	DWRC-2462	2	2	1	2	6	7	4	7	2	2	9	3	13	12	6	3	15	10	1	ICARDA	T. durum	Maci115	cv	40
GDPv2-161	DWRC-0592	2	2	1	2	6	7	4	7	2	2	9	3	13	12	6	3	15	10	1	ICARDA	T. durum	Icamator	cv	39
GDPv2-451	DWRC-2482	2	2	1	2	6	7	4	7	2	2	9	3	13	12	6	3	15	10	1	ICARDA	T. durum	Icaverve	cv	38
GDPv2-177	DWRC-0638	2	2	1	2	6	7	4	7	2	2	9	3	13	12	6	3	15	10	1	ICARDA	T. durum	Icarukus2012	cv	37
GDPv2-267	DWRC-0919	2	2	1	2	6	7	4	7	2	2	9	3	13	12	6	3	15	10	1	ICARDA	T. durum	Bicre	cv	36
GDPv2-183	DWRC-0656	2	2	1	2	6	7	4	7	2	2	9	3	13	12	6	3	15	10	1	ICARDA	T. durum	AMEDAKUL1	cv	35
GDPv2-261	DWRC-0894	2	2	1	2	6	7	4	7	2	2	9	3	13	12	6	3	15	10	1	ICARDA	T. durum	OUASLOUKOS-1	cv	34
GDPv2-001	DWRC-0003	2	2	1	2	6	7	4	7	2	2	9	3	13	12	6	3	15	10	1	EGY	T. durum	Bani_Suef4	cv	33
GDPv2-441	DWRC-2453	2	2	1	2	6	7	4	7	2	2	9	3	13	12	6	3	15	10	1	ICARDA	T. durum	Icarasha 2	cv	32
GDPv2-165	DWRC-0601	2	2	1	2	6	7	4	7	2	2	9	3	13	12	6	3	15	10	1	ICARDA	T. durum	IDON37-033	cv	31
GDPv2-182	DWRC-0654	2	2	1	2	6	7	4	7	2	2	9	3	13	12	6	3	15	10	1	ICARDA	T. durum	AGHRASS_1	cv	30
GDPv2-424	DWRC-2385	2	2	1	2	6	7	4	7	2	2	9	3	13	12	6	3	15	10	1	ICARDA	T. durum	Gidara2_ICARDA	cv	29
GDPv2-268	DWRC-0929	2	2	1	2	6	7	4	7	2	2	9	3	13	12	6	3	15	10	1	ICARDA	T. durum	TERBOL_97-3	cv	28
GDPv2-439	DWRC-2444	2	2	1	2	6	7	4	7	2	2	9	3	13	12	6	3	15	10	1	ICARDA	T. durum	Icajihan40=Ude	cv	27
GDPv2-302	DWRC-1070	2	2	1	2	6	7	4	7	2	2	9	3	13	12	6	3	15	10	1	ICARDA	T. durum	Omruf2	cv	26
GDPv2-176	DWRC-0637	2	2	1	2	6	7	4	7	2	2	9	3	13	12	6	3	15	10	1	ICARDA	T. durum	Icarnada	cv	25
GDPv2-179	DWRC-0641	2	2	1	2	6	7	4	7	2	2	9	3	13	12	6	3	15	10	1	ICARDA	T. durum	Secondroue	cv	24
GDPv2-435	DWRC-2425	2	2	1	2	6	7	4	7	2	2	9	3	13	12	6	3	15	10	1	ICARDA	T. durum	Geruftel_1	cv	23
GDPv2-434	DWRC-2424	2	2	1	2	6	7	4	7	2	2	9	3	13	12	6	3	15	10	1	ICARDA	T. durum	Serene2	cv	22
GDPv2-445	DWRC-2464	2	2	1	2	6	7	4	7	2	2	9	3	13	12	6	3	15	10	1	ICARDA	T. durum	Icambel_ICARDA1	cv	21
GDPv2-171	DWRC-0623	2	2	1	2	6	7	4	7	2	2	9	3	13	12	6	3	15	10	1	ICARDA	T. durum	Icambel_ICARDA2	cv	20
GDPv2-450	DWRC-2478	2	2	1	2	6	7	4	7	2	2	9	3	13	12	6	3	15	10	1	ICARDA	T. durum	Icavert	cv	19
GDPv2-255	DWRC-0875	2	2	1	2	6	7	4	7	2	2	9	3	13	12	6	3	15	10	1	ICARDA	T. durum	Ammar-1	cv	18
GDPv2-436	DWRC-2426	2	2	1	2	6	7	4	7	2	2	9	3	13	12	6	3	15	10	1	ICARDA	T. durum	Zahle=Jamile1	cv	17
GDPv2-022	DWRC-0092	2	2	1	2	6	7	4	7	2	2	9	3	13	12	6	3	15	10	1	EGY	T. durum	ESDCB-2015/2016-92	cv	16
GDPv2-197	DWRC-0694	2	2	1	2	6	7	4	7	2	2	9	3	13	12	6	3	15	10	1	ICARDA	T. durum	MCHCB-0103	cv	15
GDPv2-170	DWRC-0622	2	2	1	2	6	7	4	7	2	2	9	3	13	12	6	3	15	10	1	ICARDA	T. durum	IDON37-141	cv	14
GDPv2-442	DWRC-2457	2	2	1	2	6	7	4	7	2	2	9	3	13	12	6	3	15	10	1	ICARDA	T. durum	Icamoram 7	cv	13
GDPv2-117	DWRC-0343	2	2	1	2	6	7	4	7	2	2	9	3	10	12	6	3	15	18	3	MAR	T. durum	Faraj_CYMMIT	cv	12
GDPv2-426	DWRC-2395	2	2	1	2	6	7	4	7	2	2	9	3	13	12	6	3	15	10	1	ICARDA	T. durum	Lagonil3	cv	11
GDPv2-431	DWRC-2414	2	2	1	2	6	7	4	7	2	2	9	3	13	12	6	3	15	10	1	ICARDA	T. durum	Sebatel2	cv	10
GDPv2-275	DWRC-0962	2	2	1	2	6	7	4	7	2	2	9	3	13	12	6	3	15	10	1	ICARDA	T. durum	Quabrach-1	cv	9
GDPv2-007	DWRC-0020	2	2	1	2	6	7	4	7	2	2	9	3	8	12	6	3	17	14	15	EGY	T. durum	ESDCB-2015/2016-20	cv	8
GDPv2-440	DWRC-2450	2	2	1	2	6	7	4	7	2	2	9	3	8	12	6	12	17	14	15	ICARDA	T. durum	IcaKader2	cv	7
GDPv2-169	DWRC-0611	2	2	1	2	6	7	4	7	2	2	9	3	8	12	6	12	17	14	15	ICARDA	T. durum	IDON37-071	cv	6
GDPv2-160	DWRC-0590	2	2	1	2	6	7	4	7	2	2	9	3	8	12	6	12	17	14	15	ICARDA	T. durum	F11_00257=Ouassara	cv	5
GDPv2-164	DWRC-0598	2	2	1	2	6	7	4	7	2	2	9	3	8	12	6	12	17	14	15	ICARDA	T. durum	Icacube	cv	4
GDPv2-163	DWRC-0596	2	2	1	2	6	7	4	7	2	2	9	3	8	12	6	12	17	14	15	ICARDA	T. durum	Ouassara1	cv	3
GDPv2-154	DWRC-0567	2	2	1	2	6	7	4	7	2	2	9	3	13	12	6	3	14	10	1	ICARDA	T. durum	DAWRyT-0304	cv	2
GDPv2-430	DWRC-2405	2	2	1	2	6	7	4	7	2	2	9	3	8	12	6	3	17	10	1	ICARDA	T. durum	Maamouri2	cv	1
GDPv2-187	DWRC-0676	2	2	1	2	6	7	4	7	2	2	9	3	8	12	6	3	15	10	1	ICARDA	T. durum	MARSYR1	cv	0

## Sheet: B. Ward's clusters
Supplementary Table S9. Stratification analysis: A) grouping on the base of the main model based ancestry estimation and neigbour joining tree position. Accessions are sorted on the base of their position on the NJ tree of Fig. 5 and colors correspond to those of groups highlighted in the same Fig. 5; B) Ward's clustering of GDP from K2 to K20; C) membership value for each accession at K=13 based…
GDP code	DWRC code	K_2	K_3	K_4	K_5	K_6	K_7	K_8	K_9	K_10	K_11	K_12	K_13	K_14	K_15	K_16	K_17	K_18	K_19	K_20	Origin	Species	Name	Status
GDPv2-001	DWRC-0003	1	1	1	1	1	1	1	1	1	1	1	1	1	1	1	1	1	1	1	EGY	T. durum	Bani_Suef4	cv
GDPv2-002	DWRC-0005	1	1	1	1	1	1	1	1	1	1	1	1	1	1	1	1	1	1	1	EGY	T. durum	Bani_Suef6	cv
GDPv2-003	DWRC-0007	1	1	1	1	1	1	1	1	1	1	1	1	1	1	1	1	1	1	1	EGY	T. durum	Sohag3	cv
GDPv2-004	DWRC-0008	1	1	1	1	1	1	1	1	1	1	1	1	1	1	1	1	1	1	1	EGY	T. durum	Sohag4	cv
GDPv2-005	DWRC-0009	1	1	1	1	1	1	1	1	1	1	1	1	1	1	1	1	1	1	1	EGY	T. durum	ESDCB-2015/2016-9	cv
GDPv2-006	DWRC-0011	1	1	1	1	1	1	1	1	1	1	1	1	1	1	1	1	1	1	1	EGY	T. durum	ESDCB-2015/2016-11	cv
GDPv2-007	DWRC-0020	1	1	1	1	1	1	1	1	1	1	1	1	1	1	1	1	1	1	1	EGY	T. durum	ESDCB-2015/2016-20	cv
GDPv2-008	DWRC-0025	1	1	1	1	1	1	1	1	1	1	1	1	1	1	1	1	1	1	1	EGY	T. durum	ESDCB-2015/2016-25	cv
GDPv2-009	DWRC-0026	1	1	1	1	1	1	1	1	1	1	1	1	1	1	1	1	1	1	1	EGY	T. durum	ESDCB-2015/2016-26	cv
GDPv2-010	DWRC-0027	1	1	1	1	1	1	1	1	1	1	1	1	1	1	1	1	1	1	1	EGY	T. durum	ESDCB-2015/2016-27	cv
GDPv2-011	DWRC-0029	1	1	1	1	1	1	1	1	1	1	1	1	1	1	1	1	1	1	1	EGY	T. durum	ESDCB-2015/2016-29	cv
GDPv2-012	DWRC-0031	1	1	1	1	1	1	1	1	1	1	1	1	1	1	1	1	1	1	1	EGY	T. durum	ESDCB-2015/2016-31	cv
GDPv2-013	DWRC-0032	1	1	1	1	1	1	1	1	1	1	1	1	1	1	1	1	1	1	1	EGY	T. durum	ESDCB-2015/2016-32	cv
GDPv2-014	DWRC-0036	1	1	1	1	1	1	1	1	1	1	1	1	1	1	1	1	1	1	1	EGY	T. durum	ESDCB-2015/2016-36	cv
GDPv2-015	DWRC-0039	1	1	1	1	1	1	1	1	1	1	1	1	1	1	1	1	1	1	1	EGY	T. durum	ESDCB-2015/2016-39	cv
GDPv2-016	DWRC-0047	1	1	1	1	1	1	1	1	1	1	1	1	1	1	1	1	1	1	1	EGY	T. durum	ESDCB-2015/2016-47	cv
GDPv2-017	DWRC-0052	1	1	1	1	1	1	1	1	1	1	1	1	1	1	1	1	1	1	1	EGY	T. durum	ESDCB-2015/2016-52	cv
GDPv2-018	DWRC-0053	1	1	1	1	1	1	1	1	1	1	1	1	1	1	1	1	1	1	1	EGY	T. durum	ESDCB-2015/2016-53	cv
GDPv2-019	DWRC-0054	1	1	1	1	1	1	1	1	1	1	1	1	1	1	1	1	1	1	1	EGY	T. durum	ESDCB-2015/2016-54	cv
GDPv2-020	DWRC-0082	1	1	1	1	1	1	1	1	1	1	1	1	1	1	1	1	1	1	1	EGY	T. durum	ESDCB-2015/2016-82	cv
GDPv2-021	DWRC-0091	1	1	1	1	1	1	1	1	1	1	1	1	1	1	1	1	1	1	1	EGY	T. durum	ESDCB-2015/2016-91	cv
GDPv2-022	DWRC-0092	1	1	1	1	1	1	1	1	1	1	1	1	1	1	1	1	1	1	1	EGY	T. durum	ESDCB-2015/2016-92	cv
GDPv2-552	DWRC-0117	1	1	1	1	1	1	1	1	1	1	1	1	1	1	1	1	1	1	1	ETH	T. durum	Kilinto	cv
GDPv2-024	DWRC-0118	1	1	1	1	1	1	1	1	1	1	1	1	1	1	1	1	1	1	1	CIMMYT	T. durum	Cocorit-71	cv
GDPv2-553	DWRC-0119	1	1	1	1	1	1	1	1	1	1	1	1	1	1	1	1	1	1	1	ETH	T. durum	Ginchi	cv
GDPv2-554	DWRC-0120	1	1	1	1	1	1	1	1	1	1	1	1	1	1	1	1	1	1	1	ETH	T. durum	Robe	cv
GDPv2-555	DWRC-0121	1	1	1	1	1	1	1	1	1	1	1	1	1	1	1	1	1	1	1	ETH	T. durum	Boohai	cv
GDPv2-025	DWRC-0123	1	1	1	1	1	1	1	1	1	1	1	1	1	1	1	1	1	1	1	ETH	T. durum	Yerer	cv
GDPv2-026	DWRC-0124	1	1	1	1	1	1	1	1	1	1	1	1	1	1	1	1	1	1	1	ETH	T. durum	Asassa	cv
GDPv2-027	DWRC-0125	1	1	1	1	1	1	1	1	1	1	1	1	1	1	1	1	1	1	1	ESP	T. durum	Don_Sebastian	cv
GDPv2-028	DWRC-0126	1	1	1	1	1	1	1	1	1	1	1	1	1	1	1	1	1	1	1	ESP	T. durum	Don_Ricardo	cv
GDPv2-029	DWRC-0127	1	1	1	1	1	1	1	1	1	1	1	1	1	1	1	1	1	1	1	ESP	T. durum	Carpio	cv
GDPv2-030	DWRC-0128	1	1	1	1	1	1	1	1	1	1	1	1	1	1	1	1	1	1	1	ESP	T. durum	Don_ValentÃ­n	cv
GDPv2-031	DWRC-0129	1	1	1	1	1	1	1	1	1	1	1	1	1	1	1	1	1	1	1	ESP	T. durum	Calero	cv
GDPv2-032	DWRC-0131	1	1	1	1	1	1	1	1	1	1	1	1	1	1	1	1	1	1	1	ARG	T. durum	DURUMBUCK	landrace_cv
GDPv2-033	DWRC-0132	1	1	1	1	1	1	1	1	1	1	1	1	1	1	1	1	1	1	1	ARG	T. durum	BUCK_BALCARCE	landrace_cv
GDPv2-034	DWRC-0135	1	1	1	1	1	1	1	1	1	1	1	1	1	1	1	1	1	1	1	ARG	T. durum	BUCK_CANDISUR	cv
GDPv2-035	DWRC-0139	1	1	1	1	1	1	1	1	1	1	1	1	1	1	1	1	1	1	1	ARG	T. durum	BUCK_PLATINO	cv
GDPv2-036	DWRC-0145	1	1	1	1	1	1	1	1	1	1	1	1	1	1	1	1	1	1	1	ARG	T. durum	BUCK_(NO_COMERCIAL)	cv
GDPv2-037	DWRC-0146	1	1	1	1	1	1	1	1	1	1	1	1	1	1	1	1	1	1	1	ARG	T. durum	BUCK_(NO_COMERCIAL)	cv
GDPv2-038	DWRC-0150	1	1	1	1	1	1	1	1	1	1	1	1	1	1	1	1	1	1	1	ARG	T. durum	BUCK_(NO_COMERCIAL)	cv
GDPv2-039	DWRC-0152	1	1	1	1	1	1	1	1	1	1	1	1	1	1	1	1	1	1	1	ARG	T. durum	BUCK_(NO_COMERCIAL)	cv
GDPv2-040	DWRC-0156	1	1	1	1	1	1	1	1	1	1	1	1	1	1	1	1	1	1	1	ARG	T. durum	BUCK_(NO_COMERCIAL)	cv
GDPv2-041	DWRC-0163	1	1	1	1	1	1	1	1	1	1	1	1	1	1	1	1	1	1	1	ARG	T. durum	BUCK_43_(NO_COMERCIAL)	cv
GDPv2-042	DWRC-0167	1	1	1	1	1	1	1	1	1	1	1	1	1	1	1	1	1	1	1	ARG	T. durum	BUCK_47_(NO_COMERCIAL)	cv
GDPv2-043	DWRC-0169	1	1	1	1	1	1	1	1	1	1	1	1	1	1	1	1	1	1	1	ARG	T. durum	BONAERENSE_202	landrace_cv
GDPv2-044	DWRC-0175	1	1	1	1	1	1	1	1	1	1	1	1	1	1	1	1	1	1	1	ARG	T. durum	3571.13	cv
GDPv2-045	DWRC-0177	1	1	1	1	1	1	1	1	1	1	1	1	1	1	1	1	1	1	1	ARG	T. durum	BONAERENSE-INTA-FACON	cv
GDPv2-046	DWRC-0178	1	1	1	1	1	1	1	1	1	1	1	1	1	1	1	1	1	1	1	ARG	T. durum	BONAERENSE-INTA-CARILO	cv
GDPv2-047	DWRC-0182	1	1	1	1	1	1	1	1	1	1	1	1	1	1	1	1	1	1	1	ARG	T. durum	CBW_0120	cv
GDPv2-048	DWRC-0186	1	1	1	1	1	1	1	1	1	1	1	1	1	1	1	1	1	1	1	ARG	T. durum	CBW_0210	cv
GDPv2-049	DWRC-0188	1	1	1	1	1	1	1	1	1	1	1	1	1	1	1	1	1	1	1	ARG	T. durum	CBW_0230	cv
GDPv2-050	DWRC-0192	1	1	1	1	1	1	1	1	1	1	1	1	1	1	1	1	1	1	1	ARG	T. durum	CBW_0111	cv
GDPv2-051	DWRC-0195	1	1	1	1	1	1	1	1	1	1	1	1	1	1	1	1	1	1	1	ARG	T. durum	Bonaerense_Quilaco	cv
GDPv2-052	DWRC-0198	1	1	1	1	1	1	1	1	1	1	1	1	1	1	1	1	1	1	1	ARG	T. durum	CBW_08131	cv
GDPv2-053	DWRC-0199	1	1	1	1	1	1	1	1	1	1	1	1	1	1	1	1	1	1	1	ARG	T. durum	CBW_09034	cv
GDPv2-054	DWRC-0212	1	1	1	1	1	1	1	1	1	1	1	1	1	1	1	1	1	1	1	ARG	T. durum	CBW_08071	cv
GDPv2-055	DWRC-0213	1	1	1	1	1	1	1	1	1	1	1	1	1	1	1	1	1	1	1	ARG	T. durum	CBW_08112	cv
GDPv2-056	DWRC-0215	1	1	1	1	1	1	1	1	1	1	1	1	1	1	1	1	1	1	1	ARG	T. durum	CBW_08133	cv
GDPv2-057	DWRC-0216	1	1	1	1	1	1	1	1	1	1	1	1	1	1	1	1	1	1	1	ARG	T. durum	CBW_09000	cv
GDPv2-058	DWRC-0218	1	1	1	1	1	1	1	1	1	1	1	1	1	1	1	1	1	1	1	ARG	T. durum	CBW_09024	cv
GDPv2-059	DWRC-0219	1	1	1	1	1	1	1	1	1	1	1	1	1	1	1	1	1	1	1	ARG	T. durum	CBW_09210	cv
GDPv2-060	DWRC-0230	1	1	1	1	1	1	1	1	1	1	1	1	1	1	1	1	1	1	1	ARG	T. durum	Taganrog_Vilela_Fideos	landrace_cv
GDPv2-061	DWRC-0236	1	1	1	1	1	1	1	1	1	1	1	1	1	1	1	1	1	1	1	FRA	T. durum	CLOVIS	cv
GDPv2-062	DWRC-0237	1	1	1	1	1	1	1	1	1	1	1	1	1	1	1	1	1	1	1	FRA	T. durum	DAKTER	cv
GDPv2-063	DWRC-0238	1	1	1	1	1	1	1	1	1	1	1	1	1	1	1	1	1	1	1	FRA	T. durum	FABULIS	cv
GDPv2-064	DWRC-0240	1	1	1	1	1	1	1	1	1	1	1	1	1	1	1	1	1	1	1	FRA	T. durum	LG_BORIS	cv
GDPv2-065	DWRC-0241	1	1	1	1	1	1	1	1	1	1	1	1	1	1	1	1	1	1	1	FRA	T. durum	NOBILIS	cv
GDPv2-066	DWRC-0242	1	1	1	1	1	1	1	1	1	1	1	1	1	1	1	1	1	1	1	ESP	T. durum	SERAFO_NICK	cv
GDPv2-067	DWRC-0243	1	1	1	1	1	1	1	1	1	1	1	1	1	1	1	1	1	1	1	ITA	T. durum	BRADANO	cv
GDPv2-068	DWRC-0244	1	1	1	1	1	1	1	1	1	1	1	1	1	1	1	1	1	1	1	ITA	T. durum	CANNIZZO	cv
GDPv2-069	DWRC-0246	1	1	1	1	1	1	1	1	1	1	1	1	1	1	1	1	1	1	1	ITA	T. durum	MERIDIANO	cv
GDPv2-070	DWRC-0248	1	1	1	1	1	1	1	1	1	1	1	1	1	1	1	1	1	1	1	ITA	T. durum	PIETRAFITTA	cv
GDPv2-071	DWRC-0249	1	1	1	1	1	1	1	1	1	1	1	1	1	1	1	1	1	1	1	ITA	T. durum	QUADRATO	cv
GDPv2-072	DWRC-0251	1	1	1	1	1	1	1	1	1	1	1	1	1	1	1	1	1	1	1	CIMMYT	T. durum	PLATA_16	cv
GDPv2-073	DWRC-0252	1	1	1	1	1	1	1	1	1	1	1	1	1	1	1	1	1	1	1	CIMMYT	T. durum	PORTO_5	cv
GDPv2-074	DWRC-0255	1	1	1	1	1	1	1	1	1	1	1	1	1	1	1	1	1	1	1	ESP	T. durum	ASTIGI	cv
GDPv2-075	DWRC-0256	1	1	1	1	1	1	1	1	1	1	1	1	1	1	1	1	1	1	1	ESP	T. durum	BOABDIL	cv
GDPv2-076	DWRC-0257	1	1	1	1	1	1	1	1	1	1	1	1	1	1	1	1	1	1	1	ESP	T. durum	BOLENGA	cv
GDPv2-077	DWRC-0258	1	1	1	1	1	1	1	1	1	1	1	1	1	1	1	1	1	1	1	ESP	T. durum	BOLIDO	cv
GDPv2-078	DWRC-0259	1	1	1	1	1	1	1	1	1	1	1	1	1	1	1	1	1	1	1	ESP	T. durum	BOLO	cv
GDPv2-079	DWRC-0265	1	1	1	1	1	1	1	1	1	1	1	1	1	1	1	1	1	1	1	ESP	T. durum	SENADUR	cv
GDPv2-080	DWRC-0266	1	1	1	1	1	1	1	1	1	1	1	1	1	1	1	1	1	1	1	MAR	T. durum	NASSIRA	cv
GDPv2-081	DWRC-0269	1	1	1	1	1	1	1	1	1	1	1	1	1	1	1	1	1	1	1	MAR	T. durum	MAROUANE	cv
GDPv2-082	DWRC-0272	1	1	1	1	1	1	1	1	1	1	1	1	1	1	1	1	1	1	1	MAR	T. durum	JAWHAR	cv
GDPv2-083	DWRC-0273	1	1	1	1	1	1	1	1	1	1	1	1	1	1	1	1	1	1	1	MAR	T. durum	MARJANA	cv
GDPv2-084	DWRC-0276	1	1	1	1	1	1	1	1	1	1	1	1	1	1	1	1	1	1	1	MAR	T. durum	TAREK	cv
GDPv2-085	DWRC-0277	1	1	1	1	1	1	1	1	1	1	1	1	1	1	1	1	1	1	1	MAR	T. durum	TOMOUH	cv
GDPv2-086	DWRC-0279	1	1	1	1	1	1	1	1	1	1	1	1	1	1	1	1	1	1	1	ESP	T. durum	ANTON	cv
GDPv2-087	DWRC-0280	1	1	1	1	1	1	1	1	1	1	1	1	1	1	1	1	1	1	1	ITA	T. durum	APPIO	cv
GDPv2-088	DWRC-0281	1	1	1	1	1	1	1	1	1	1	1	1	1	1	1	1	1	1	1	ITA	T. durum	ARCANGELO	cv
GDPv2-089	DWRC-0282	1	1	1	1	1	1	1	1	1	1	1	1	1	1	1	1	1	1	1	DesertDurum	T. durum	BRAVADUR	cv
GDPv2-090	DWRC-0284	1	1	1	1	1	1	1	1	1	1	1	1	1	1	1	1	1	1	1	ITA	T. durum	CAPEITI8	landrace_cv
GDPv2-093	DWRC-0286	1	1	1	1	1	1	1	1	1	1	1	1	1	1	1	1	1	1	1	ITA	T. durum	CICCIO	cv
GDPv2-094	DWRC-0287	1	1	1	1	1	1	1	1	1	1	1	1	1	1	1	1	1	1	1	DesertDurum	T. durum	COLORADO	cv
GDPv2-095	DWRC-0288	1	1	1	1	1	1	1	1	1	1	1	1	1	1	1	1	1	1	1	ITA	T. durum	COLOSSEO	cv
GDPv2-096	DWRC-0289	1	1	1	1	1	1	1	1	1	1	1	1	1	1	1	1	1	1	1	ITA	T. durum	CRESO	cv
GDPv2-097	DWRC-0290	1	1	1	1	1	1	1	1	1	1	1	1	1	1	1	1	1	1	1	ITA	T. durum	DUILIO	cv
GDPv2-098	DWRC-0291	1	1	1	1	1	1	1	1	1	1	1	1	1	1	1	1	1	1	1	DesertDurum	T. durum	DUREX	cv
GDPv2-099	DWRC-0295	1	1	1	1	1	1	1	1	1	1	1	1	1	1	1	1	1	1	1	ITA	T. durum	ITALO	cv
GDPv2-100	DWRC-0296	1	1	1	1	1	1	1	1	1	1	1	1	1	1	1	1	1	1	1	DesertDurum	T. durum	KRONOS	cv
GDPv2-101	DWRC-0299	1	1	1	1	1	1	1	1	1	1	1	1	1	1	1	1	1	1	1	DesertDurum	T. durum	MOHAWK	cv
GDPv2-102	DWRC-0301	1	1	1	1	1	1	1	1	1	1	1	1	1	1	1	1	1	1	1	ITA	T. durum	PLATANI	cv
GDPv2-103	DWRC-0303	1	1	1	1	1	1	1	1	1	1	1	1	1	1	1	1	1	1	1	DesertDurum	T. durum	REVA	cv
GDPv2-104	DWRC-0304	1	1	1	1	1	1	1	1	1	1	1	1	1	1	1	1	1	1	1	ESP	T. durum	ROQUENO	cv
GDPv2-105	DWRC-0305	1	1	1	1	1	1	1	1	1	1	1	1	1	1	1	1	1	1	1	ITA	T. durum	SVEVO	cv
GDPv2-106	DWRC-0306	1	1	1	1	1	1	1	1	1	1	1	1	1	1	1	1	1	1	1	ITA	T. durum	TRINAKRIA	cv
GDPv2-107	DWRC-0308	1	1	1	1	1	1	1	1	1	1	1	1	1	1	1	1	1	1	1	ITA	T. durum	VARANO	cv
GDPv2-108	DWRC-0309	1	1	1	1	1	1	1	1	1	1	1	1	1	1	1	1	1	1	1	DesertDurum	T. durum	WESTBRED_881	cv
GDPv2-109	DWRC-0311	1	1	1	1	1	1	1	1	1	1	1	1	1	1	1	1	1	1	1	TUN	T. durum	RAZZAK	cv
GDPv2-110	DWRC-0312	1	1	1	1	1	1	1	1	1	1	1	1	1	1	1	1	1	1	1	DesertDurum	T. durum	KOFA	cv
GDPv2-111	DWRC-0313	1	1	1	1	1	1	1	1	1	1	1	1	1	1	1	1	1	1	1	FRA	T. durum	AGRIDUR	cv
GDPv2-112	DWRC-0317	1	1	1	1	1	1	1	1	1	1	1	1	1	1	1	1	1	1	1	FRA	T. durum	ORJAUNE	cv
GDPv2-113	DWRC-0324	1	1	1	1	1	1	1	1	1	1	1	1	1	1	1	1	1	1	1	CIMMYT	T. durum	1A.1D_5+10-6/3*MOJO//RCOL	cv
GDPv2-114	DWRC-0325	1	1	1	1	1	1	1	1	1	1	1	1	1	1	1	1	1	1	1	CIMMYT	T. durum	ATILC_2000	cv
GDPv2-115	DWRC-0327	1	1	1	1	1	1	1	1	1	1	1	1	1	1	1	1	1	1	1	CIMMYT	T. durum	SAMAYOA-C-2004	cv
GDPv2-116	DWRC-0340	1	1	1	1	1	1	1	1	1	1	1	1	1	1	1	1	1	1	1	CIMMYT	T. durum	ARMENT//SRN_3/NIGRIS_4/3/CANELO_9.1	cv
GDPv2-117	DWRC-0343	1	1	1	1	1	1	1	1	1	1	1	1	1	1	1	1	1	1	1	MAR	T. durum	Faraj_CYMMIT	cv
GDPv2-118	DWRC-0344	1	1	1	1	1	1	1	1	1	1	1	1	1	1	1	1	1	1	1	CIMMYT	T. durum	MEXICALI_75	cv
GDPv2-119	DWRC-0345	1	1	1	1	1	1	1	1	1	1	1	1	1	1	1	1	1	1	1	CIMMYT	T. durum	YAVAROS_79	cv
GDPv2-120	DWRC-0346	1	1	1	1	1	1	1	1	1	1	1	1	1	1	1	1	1	1	1	CIMMYT	T. durum	ALTAR_84	cv
GDPv2-121	DWRC-0347	1	1	1	1	1	1	1	1	1	1	1	1	1	1	1	1	1	1	1	CIMMYT	T. durum	JUPARE_C2001	cv
GDPv2-122	DWRC-0352	1	1	1	1	1	1	1	1	1	1	1	1	1	1	1	1	1	1	1	CIMMYT	T. durum	IDSN46-7010	cv
GDPv2-123	DWRC-0355	1	1	1	1	1	1	1	1	1	1	1	1	1	1	1	1	1	1	1	CIMMYT	T. durum	IDSN46-7013	cv
GDPv2-124	DWRC-0356	1	1	1	1	1	1	1	1	1	1	1	1	1	1	1	1	1	1	1	CIMMYT	T. durum	IDSN46-7014	cv
GDPv2-125	DWRC-0366	1	1	1	1	1	1	1	1	1	1	1	1	1	1	1	1	1	1	1	CIMMYT	T. durum	IDSN46-7024	cv
GDPv2-126	DWRC-0367	1	1	1	1	1	1	1	1	1	1	1	1	1	1	1	1	1	1	1	CIMMYT	T. durum	IDSN46-7025	cv
GDPv2-127	DWRC-0374	1	1	1	1	1	1	1	1	1	1	1	1	1	1	1	1	1	1	1	CIMMYT	T. durum	IDSN46-7032	cv
GDPv2-128	DWRC-0379	1	1	1	1	1	1	1	1	1	1	1	1	1	1	1	1	1	1	1	CIMMYT	T. durum	IDSN46-7037	cv
GDPv2-129	DWRC-0381	1	1	1	1	1	1	1	1	1	1	1	1	1	1	1	1	1	1	1	CIMMYT	T. durum	IDSN46-7039	cv
GDPv2-130	DWRC-0394	1	1	1	1	1	1	1	1	1	1	1	1	1	1	1	1	1	1	1	CIMMYT	T. durum	IDSN46-7052	cv
GDPv2-131	DWRC-0400	1	1	1	1	1	1	1	1	1	1	1	1	1	1	1	1	1	1	1	CIMMYT	T. durum	IDSN46-7058	cv
GDPv2-132	DWRC-0405	1	1	1	1	1	1	1	1	1	1	1	1	1	1	1	1	1	1	1	CIMMYT	T. durum	IDSN46-7063	cv
GDPv2-133	DWRC-0406	1	1	1	1	1	1	1	1	1	1	1	1	1	1	1	1	1	1	1	CIMMYT	T. durum	IDSN46-7064	cv
GDPv2-134	DWRC-0417	1	1	1	1	1	1	1	1	1	1	1	1	1	1	1	1	1	1	1	CIMMYT	T. durum	IDSN46-7075	cv
GDPv2-135	DWRC-0427	1	1	1	1	1	1	1	1	1	1	1	1	1	1	1	1	1	1	1	CIMMYT	T. durum	IDSN46-7085	cv
GDPv2-136	DWRC-0433	1	1	1	1	1	1	1	1	1	1	1	1	1	1	1	1	1	1	1	CIMMYT	T. durum	IDSN46-7091	cv
GDPv2-137	DWRC-0435	1	1	1	1	1	1	1	1	1	1	1	1	1	1	1	1	1	1	1	CIMMYT	T. durum	IDSN46-7093	cv
GDPv2-138	DWRC-0446	1	1	1	1	1	1	1	1	1	1	1	1	1	1	1	1	1	1	1	CIMMYT	T. durum	IDSN46-7104	cv
GDPv2-139	DWRC-0451	1	1	1	1	1	1	1	1	1	1	1	1	1	1	1	1	1	1	1	CIMMYT	T. durum	IDSN46-7109	cv
GDPv2-140	DWRC-0474	1	1	1	1	1	1	1	1	1	1	1	1	1	1	1	1	1	1	1	CIMMYT	T. durum	IDSN46-7132	cv
GDPv2-141	DWRC-0499	1	1	1	1	1	1	1	1	1	1	1	1	1	1	1	1	1	1	1	CIMMYT	T. durum	IDSN46-7157	cv
GDPv2-142	DWRC-0507	1	1	1	1	1	1	1	1	1	1	1	1	1	1	1	1	1	1	1	CIMMYT	T. durum	IDSN46-7165	cv
GDPv2-143	DWRC-0508	1	1	1	1	1	1	1	1	1	1	1	1	1	1	1	1	1	1	1	CIMMYT	T. durum	IDSN46-7166	cv
GDPv2-144	DWRC-0509	1	1	1	1	1	1	1	1	1	1	1	1	1	1	1	1	1	1	1	CIMMYT	T. durum	IDSN46-7167	cv
GDPv2-145	DWRC-0511	1	1	1	1	1	1	1	1	1	1	1	1	1	1	1	1	1	1	1	CIMMYT	T. durum	IDSN46-7169	cv
GDPv2-146	DWRC-0512	1	1	1	1	1	1	1	1	1	1	1	1	1	1	1	1	1	1	1	CIMMYT	T. durum	IDSN46-7170	cv
GDPv2-147	DWRC-0516	1	1	1	1	1	1	1	1	1	1	1	1	1	1	1	1	1	1	1	CIMMYT	T. durum	IDSN46-7174	cv
GDPv2-148	DWRC-0517	1	1	1	1	1	1	1	1	1	1	1	1	1	1	1	1	1	1	1	CIMMYT	T. durum	IDSN46-7175	cv
GDPv2-149	DWRC-0526	1	1	1	1	1	1	1	1	1	1	1	1	1	1	1	1	1	1	1	CIMMYT	T. durum	IDSN46-7184	cv
GDPv2-150	DWRC-0535	1	1	1	1	1	1	1	1	1	1	1	1	1	1	1	1	1	1	1	CIMMYT	T. durum	IDSN46-7193	cv
GDPv2-151	DWRC-0551	1	1	1	1	1	1	1	1	1	1	1	1	1	1	1	1	1	1	1	CIMMYT	T. durum	IDSN46-7209	cv
GDPv2-152	DWRC-0558	1	1	1	1	1	1	1	1	1	1	1	1	1	1	1	1	1	1	1	CIMMYT	T. durum	IDSN46-7216	cv
GDPv2-153	DWRC-0564	1	1	1	1	1	1	1	1	1	1	1	1	1	1	1	1	1	1	1	ICARDA	T. durum	Trouve'	cv
GDPv2-154	DWRC-0567	1	1	1	1	1	1	1	1	1	1	1	1	1	1	1	1	1	1	1	ICARDA	T. durum	DAWRyT-0304	cv
GDPv2-155	DWRC-0568	1	1	1	1	1	1	1	1	1	1	1	1	1	1	1	1	1	1	1	ICARDA	T. durum	DAWRyT-0308	cv
GDPv2-156	DWRC-0578	1	1	1	1	1	1	1	1	1	1	1	1	1	1	1	1	1	1	1	ICARDA	T. durum	DWAyT-0306	cv
GDPv2-157	DWRC-0579	1	1	1	1	1	1	1	1	1	1	1	1	1	1	1	1	1	1	1	ICARDA	T. durum	DWAyT-0322	cv
GDPv2-158	DWRC-0580	1	1	1	1	1	1	1	1	1	1	1	1	1	1	1	1	1	1	1	SYR	T. durum	Po_ICARDA2	cv
GDPv2-159	DWRC-0587	1	1	1	1	1	1	1	1	1	1	1	1	1	1	1	1	1	1	1	ICARDA	T. durum	ADYT_097	cv
GDPv2-160	DWRC-0590	1	1	1	1	1	1	1	1	1	1	1	1	1	1	1	1	1	1	1	ICARDA	T. durum	F11_00257=Ouassara	cv
GDPv2-161	DWRC-0592	1	1	1	1	1	1	1	1	1	1	1	1	1	1	1	1	1	1	1	ICARDA	T. durum	Icamator	cv
GDPv2-162	DWRC-0594	1	1	1	1	1	1	1	1	1	1	1	1	1	1	1	1	1	1	1	ICARDA	T. durum	IDON37-010	cv
GDPv2-163	DWRC-0596	1	1	1	1	1	1	1	1	1	1	1	1	1	1	1	1	1	1	1	ICARDA	T. durum	Ouassara1	cv
GDPv2-164	DWRC-0598	1	1	1	1	1	1	1	1	1	1	1	1	1	1	1	1	1	1	1	ICARDA	T. durum	Icacube	cv
GDPv2-165	DWRC-0601	1	1	1	1	1	1	1	1	1	1	1	1	1	1	1	1	1	1	1	ICARDA	T. durum	IDON37-033	cv
GDPv2-166	DWRC-0604	1	1	1	1	1	1	1	1	1	1	1	1	1	1	1	1	1	1	1	ICARDA	T. durum	Atlast1_ICA2	cv
GDPv2-167	DWRC-0609	1	1	1	1	1	1	1	1	1	1	1	1	1	1	1	1	1	1	1	ICARDA	T. durum	IDON37-062	cv
GDPv2-168	DWRC-0610	1	1	1	1	1	1	1	1	1	1	1	1	1	1	1	1	1	1	1	ICARDA	T. durum	IDON37-063	cv
GDPv2-169	DWRC-0611	1	1	1	1	1	1	1	1	1	1	1	1	1	1	1	1	1	1	1	ICARDA	T. durum	IDON37-071	cv
GDPv2-170	DWRC-0622	1	1	1	1	1	1	1	1	1	1	1	1	1	1	1	1	1	1	1	ICARDA	T. durum	IDON37-141	cv
GDPv2-171	DWRC-0623	1	1	1	1	1	1	1	1	1	1	1	1	1	1	1	1	1	1	1	ICARDA	T. durum	Icambel_ICARDA2	cv
GDPv2-172	DWRC-0625	1	1	1	1	1	1	1	1	1	1	1	1	1	1	1	1	1	1	1	ICARDA	T. durum	Kunmiki	cv
GDPv2-173	DWRC-0629	1	1	1	1	1	1	1	1	1	1	1	1	1	1	1	1	1	1	1	ICARDA	T. durum	Icakassem1	cv
GDPv2-174	DWRC-0631	1	1	1	1	1	1	1	1	1	1	1	1	1	1	1	1	1	1	1	ICARDA	T. durum	Icarhani	cv
GDPv2-175	DWRC-0632	1	1	1	1	1	1	1	1	1	1	1	1	1	1	1	1	1	1	1	ICARDA	T. durum	Icakassem2	cv
GDPv2-176	DWRC-0637	1	1	1	1	1	1	1	1	1	1	1	1	1	1	1	1	1	1	1	ICARDA	T. durum	Icarnada	cv
GDPv2-177	DWRC-0638	1	1	1	1	1	1	1	1	1	1	1	1	1	1	1	1	1	1	1	ICARDA	T. durum	Icarukus2012	cv
GDPv2-178	DWRC-0639	1	1	1	1	1	1	1	1	1	1	1	1	1	1	1	1	1	1	1	ICARDA	T. durum	Miki3	cv
GDPv2-179	DWRC-0641	1	1	1	1	1	1	1	1	1	1	1	1	1	1	1	1	1	1	1	ICARDA	T. durum	Secondroue	cv
GDPv2-180	DWRC-0643	1	1	1	1	1	1	1	1	1	1	1	1	1	1	1	1	1	1	1	SYR	T. durum	Awalbit=Fadda98	cv
GDPv2-181	DWRC-0652	1	1	1	1	1	1	1	1	1	1	1	1	1	1	1	1	1	1	1	ICARDA	T. durum	SEBAH	cv
GDPv2-182	DWRC-0654	1	1	1	1	1	1	1	1	1	1	1	1	1	1	1	1	1	1	1	ICARDA	T. durum	AGHRASS_1	cv
GDPv2-183	DWRC-0656	1	1	1	1	1	1	1	1	1	1	1	1	1	1	1	1	1	1	1	ICARDA	T. durum	AMEDAKUL1	cv
GDPv2-184	DWRC-0673	1	1	1	1	1	1	1	1	1	1	1	1	1	1	1	1	1	1	1	ICARDA	T. durum	Korifla=Cham_3	cv
GDPv2-185	DWRC-0674	1	1	1	1	1	1	1	1	1	1	1	1	1	1	1	1	1	1	1	ICARDA	T. durum	LAGONIL2_ICARDA	cv
GDPv2-186	DWRC-0675	1	1	1	1	1	1	1	1	1	1	1	1	1	1	1	1	1	1	1	ICARDA	T. durum	Maamouri1	cv
GDPv2-187	DWRC-0676	1	1	1	1	1	1	1	1	1	1	1	1	1	1	1	1	1	1	1	ICARDA	T. durum	MARSYR1	cv
GDPv2-188	DWRC-0679	1	1	1	1	1	1	1	1	1	1	1	1	1	1	1	1	1	1	1	ICARDA	T. durum	NILE_ICARDA2	cv
GDPv2-189	DWRC-0680	1	1	1	1	1	1	1	1	1	1	1	1	1	1	1	1	1	1	1	ICARDA	T. durum	OMBIT1	cv
GDPv2-190	DWRC-0681	1	1	1	1	1	1	1	1	1	1	1	1	1	1	1	1	1	1	1	ICARDA	T. durum	Outrob6	cv
GDPv2-191	DWRC-0682	1	1	1	1	1	1	1	1	1	1	1	1	1	1	1	1	1	1	1	ICARDA	T. durum	OUASERL1	cv
GDPv2-192	DWRC-0684	1	1	1	1	1	1	1	1	1	1	1	1	1	1	1	1	1	1	1	ICARDA	T. durum	SEBATEL1	cv
GDPv2-193	DWRC-0685	1	1	1	1	1	1	1	1	1	1	1	1	1	1	1	1	1	1	1	ICARDA	T. durum	SHABHA	cv
GDPv2-194	DWRC-0686	1	1	1	1	1	1	1	1	1	1	1	1	1	1	1	1	1	1	1	ICARDA	T. durum	TELSET5	cv
GDPv2-195	DWRC-0687	1	1	1	1	1	1	1	1	1	1	1	1	1	1	1	1	1	1	1	ICARDA	T. durum	TUNSYR1_ICARDA	cv
GDPv2-196	DWRC-0693	1	1	1	1	1	1	1	1	1	1	1	1	1	1	1	1	1	1	1	ICARDA	T. durum	MCHCB-0102	cv
GDPv2-197	DWRC-0694	1	1	1	1	1	1	1	1	1	1	1	1	1	1	1	1	1	1	1	ICARDA	T. durum	MCHCB-0103	cv
GDPv2-198	DWRC-0695	1	1	1	1	1	1	1	1	1	1	1	1	1	1	1	1	1	1	1	ICARDA	T. durum	MCHCB-0110	cv
GDPv2-199	DWRC-0696	1	1	1	1	1	1	1	1	1	1	1	1	1	1	1	1	1	1	1	ICARDA	T. durum	Serene1	cv
GDPv2-200	DWRC-0697	1	1	1	1	1	1	1	1	1	1	1	1	1	1	1	1	1	1	1	ICARDA	T. durum	Icasyr2	cv
GDPv2-201	DWRC-0698	1	1	1	1	1	1	1	1	1	1	1	1	1	1	1	1	1	1	1	ICARDA	T. durum	Geromtel_3	cv
GDPv2-202	DWRC-0702	1	1	1	1	1	1	1	1	1	1	1	1	1	1	1	1	1	1	1	ICARDA	T. durum	MCHCB-0161	cv
GDPv2-203	DWRC-0703	1	1	1	1	1	1	1	1	1	1	1	1	1	1	1	1	1	1	1	ICARDA	T. durum	MCHCB-0169	cv
GDPv2-204	DWRC-0707	1	1	1	1	1	1	1	1	1	1	1	1	1	1	1	1	1	1	1	ICARDA	T. durum	MCHCB-0213	cv
GDPv2-205	DWRC-0709	1	1	1	1	1	1	1	1	1	1	1	1	1	1	1	1	1	1	1	AUS	T. durum	Yawa	cv
GDPv2-206	DWRC-0710	1	1	1	1	1	1	1	1	1	1	1	1	1	1	1	1	1	1	1	AUS	T. durum	WID_802	cv
GDPv2-207	DWRC-0711	1	1	1	1	1	1	1	1	1	1	1	1	1	1	1	1	1	1	1	AUS	T. durum	Tjilkuri	cv
GDPv2-208	DWRC-0712	1	1	1	1	1	1	1	1	1	1	1	1	1	1	1	1	1	1	1	AUS	T. durum	Caparoi	cv
GDPv2-209	DWRC-0713	1	1	1	1	1	1	1	1	1	1	2	2	2	2	2	2	2	2	2	AUS	T. durum	Bellaroi	cv
GDPv2-210	DWRC-0714	1	1	1	1	1	1	1	1	1	1	2	2	2	2	2	2	2	2	2	AUS	T. durum	Jandaroi	cv
GDPv2-211	DWRC-0715	1	1	1	1	1	1	1	1	1	1	2	2	2	2	2	2	2	2	2	AUS	T. durum	Hyperno	cv
GDPv2-212	DWRC-0716	1	1	1	1	1	1	1	1	1	1	2	2	2	2	2	2	2	2	2	AUS	T. durum	Saintly	cv
GDPv2-213	DWRC-0717	1	1	1	1	1	1	1	1	1	1	2	2	2	2	2	2	2	2	2	AUS	T. durum	Tamaroi	cv
GDPv2-214	DWRC-0718	1	1	1	1	1	1	1	1	1	1	2	2	2	2	2	2	2	2	2	AUS	T. durum	DBA-Aurora_(ex:UAD0951096)	cv
GDPv2-215	DWRC-0719	1	1	1	1	1	1	1	1	1	1	2	2	2	2	2	2	2	2	2	AUS	T. durum	Yallaroi	cv
GDPv2-216	DWRC-0721	1	1	1	1	1	1	1	1	1	1	2	2	2	2	2	2	2	2	2	AUS	T. durum	Wollaroi	cv
GDPv2-217	DWRC-0722	1	1	1	1	1	1	1	1	1	1	2	2	2	2	2	2	2	2	2	AUT	T. durum	Extradur	cv
GDPv2-218	DWRC-0723	1	1	1	1	1	1	1	1	1	1	2	2	2	2	2	2	2	2	2	AUT	T. durum	Goldur	cv
GDPv2-219	DWRC-0726	1	1	1	1	1	1	1	1	1	1	2	2	2	2	2	2	2	2	2	CND	T. durum	AC_Morse	cv
GDPv2-220	DWRC-0728	1	1	1	1	1	1	1	1	1	1	2	2	2	2	2	2	2	2	2	CND	T. durum	AC_Pathfinder	cv
GDPv2-221	DWRC-0729	1	1	1	1	1	1	1	1	1	1	2	2	2	2	2	2	2	2	2	CND	T. durum	Hercules	landrace_cv
GDPv2-222	DWRC-0730	1	1	1	1	1	1	1	1	1	1	2	2	2	2	2	2	2	2	2	CND	T. durum	Kyle	cv
GDPv2-223	DWRC-0731	1	1	1	1	1	1	1	1	1	1	2	2	2	2	2	2	2	2	2	CND	T. durum	Medora	cv
GDPv2-224	DWRC-0732	1	1	1	1	1	1	1	1	1	1	2	2	2	2	2	2	2	2	2	CND	T. durum	CDC Desire	cv
GDPv2-225	DWRC-0733	1	1	1	1	1	1	1	1	1	1	2	2	2	2	2	2	2	2	2	CND	T. durum	CDC_Vivid	cv
GDPv2-226	DWRC-0734	1	1	1	1	1	1	1	1	1	1	2	2	2	2	2	2	2	2	2	CND	T. durum	CDC_Fortitude (DT570)	cv
GDPv2-227	DWRC-0735	1	1	1	1	1	1	1	1	1	1	2	2	2	2	2	2	2	2	2	CND	T. durum	Commander	cv
GDPv2-228	DWRC-0736	1	1	1	1	1	1	1	1	1	1	2	2	2	2	2	2	2	2	2	CND	T. durum	AAC_Raymore	cv
GDPv2-229	DWRC-0737	1	1	1	1	1	1	1	1	1	1	2	2	2	2	2	2	2	2	2	CND	T. durum	AC_Napoleon	cv
GDPv2-230	DWRC-0759	1	1	1	1	1	1	1	1	1	1	2	2	2	2	2	2	2	2	2	CIMMYT	T. durum	1A.1D5+106/2*WB881//1A.1D5+106/3*MOJO/3/BISU1/PATKA3	cv
GDPv2-231	DWRC-0776	1	1	1	1	1	1	1	1	1	1	2	2	2	2	2	2	2	2	2	FRA	T. durum	Galadur	cv
GDPv2-232	DWRC-0779	1	1	1	1	1	1	1	1	1	1	2	2	2	2	2	2	2	2	2	FRA	T. durum	Nefer	cv
GDPv2-233	DWRC-0794	1	1	1	1	1	1	1	1	1	1	2	2	2	2	2	2	2	2	2	ESP	T. durum	DON_PEDRO	cv
GDPv2-234	DWRC-0800	1	1	1	1	1	1	1	1	1	1	2	2	2	2	2	2	2	2	2	ITA	T. durum	LIRA_B_45	cv
GDPv2-236	DWRC-0805	1	1	1	1	1	1	1	1	1	1	2	2	2	2	2	2	2	2	2	DesertDurum	T. durum	PRODURA	cv
GDPv2-237	DWRC-0807	1	1	1	1	1	1	1	1	1	1	2	2	2	2	2	2	2	2	2	ITA	T. durum	VALNOVA	cv
GDPv2-238	DWRC-0809	1	1	1	1	1	1	1	1	1	1	2	2	2	2	2	2	2	2	2	ITA	T. durum	Levante	cv
GDPv2-239	DWRC-0810	1	1	1	1	1	1	1	1	1	1	2	2	2	2	2	2	2	2	2	FRA	T. durum	Ardente	cv
GDPv2-240	DWRC-0813	1	1	1	1	1	1	1	1	1	1	2	2	2	2	2	2	2	2	2	MAR	T. durum	CHAOUI	cv
GDPv2-241	DWRC-0814	1	1	1	1	1	1	1	1	1	1	2	2	2	2	2	2	2	2	2	MAR	T. durum	AMRIA	cv
GDPv2-242	DWRC-0824	1	1	1	1	1	1	1	1	1	1	2	2	2	2	2	2	2	2	2	MAR	T. durum	MARZAK	cv
GDPv2-243	DWRC-0839	1	1	1	1	1	1	1	1	1	1	2	2	2	2	2	2	2	2	2	ESP	T. durum	DURCAL	cv
GDPv2-244	DWRC-0842	1	1	1	1	1	1	1	1	1	1	2	2	2	2	2	2	2	2	2	ESP/MEX	T. durum	GALLARETA	cv
GDPv2-245	DWRC-0846	1	1	1	1	1	1	1	1	1	1	2	2	2	2	2	2	2	2	2	USA	T. durum	Munich	cv
GDPv2-246	DWRC-0848	1	1	1	1	1	1	1	1	1	1	2	2	2	2	2	2	2	2	2	ICARDA	T. durum	Omrabi5	cv
GDPv2-247	DWRC-0849	1	1	1	1	1	1	1	1	1	1	2	2	2	2	2	2	2	2	2	ICARDA	T. durum	Azeghar2_ICA	cv
GDPv2-248	DWRC-0854	1	1	1	1	1	1	1	1	1	1	2	2	2	2	2	2	2	2	2	ICARDA	T. durum	Loukos1	cv
GDPv2-249	DWRC-0858	1	1	1	1	1	1	1	1	1	1	2	2	2	2	2	2	2	2	2	ICARDA	T. durum	Furat-1	cv
GDPv2-250	DWRC-0863	1	1	1	1	1	1	1	1	1	1	2	2	2	2	2	2	2	2	2	ICARDA	T. durum	Jordan	cv
GDPv2-251	DWRC-0867	1	1	1	1	1	1	1	1	1	1	2	2	2	2	2	2	2	2	2	ICARDA	T. durum	Omgenil3	cv
GDPv2-252	DWRC-0868	1	1	1	1	1	1	1	1	1	1	2	2	2	2	2	2	2	2	2	MAR	T. durum	Irden=Morocco_1804	cv
GDPv2-253	DWRC-0870	1	1	1	1	1	1	1	1	1	1	2	2	2	2	2	2	2	2	2	ICARDA	T. durum	Kabir1	cv
GDPv2-254	DWRC-0872	1	1	1	1	1	1	1	1	1	1	2	2	2	2	2	2	2	2	2	ICARDA	T. durum	Tunsyr1_CONX	cv
GDPv2-255	DWRC-0875	1	1	1	1	1	1	1	1	1	1	2	2	2	2	2	2	2	2	2	ICARDA	T. durum	Ammar-1	cv
GDPv2-256	DWRC-0878	1	1	1	1	1	1	1	1	1	1	2	2	2	2	2	2	2	2	2	CIMMYT	T. durum	RASCON_37/2*TARRO_2	cv
GDPv2-257	DWRC-0880	1	1	1	1	1	1	1	1	1	1	2	2	2	2	2	2	2	2	2	ICARDA	T. durum	Blk2//134xS-69-186/368-1/3/Mrb5/4/Albit3	cv
GDPv2-259	DWRC-0885	1	1	1	1	1	1	1	1	1	1	2	2	2	2	2	2	2	2	2	ICARDA	T. durum	BLK2	cv
GDPv2-260	DWRC-0890	1	1	1	1	1	1	1	1	1	1	2	2	2	2	2	2	2	2	2	ITA	T. durum	Grazia	cv
GDPv2-261	DWRC-0894	1	1	1	1	1	1	1	1	1	1	2	2	2	2	2	2	2	2	2	ICARDA	T. durum	OUASLOUKOS-1	cv
GDPv2-262	DWRC-0896	1	1	1	1	1	1	1	1	1	1	2	2	2	2	2	2	2	2	2	ICARDA	T. durum	GIDARA2_CONX	cv
GDPv2-263	DWRC-0897	1	1	1	1	1	1	1	1	1	1	2	2	2	2	2	2	2	2	2	ICARDA	T. durum	TENSIFT1	cv
GDPv2-264	DWRC-0899	1	1	1	1	1	1	1	1	1	1	2	2	2	2	2	2	2	2	2	CIMMYT/TUN	T. durum	Karim	cv
GDPv2-265	DWRC-0901	1	1	1	1	1	1	1	1	1	1	2	2	2	2	2	2	2	2	2	ICARDA	T. durum	Stojocri3	cv
GDPv2-266	DWRC-0914	1	1	1	1	1	1	1	1	1	1	2	2	2	2	2	2	2	2	2	ICARDA	T. durum	Heider	cv
GDPv2-267	DWRC-0919	1	1	1	1	1	1	1	1	1	1	2	2	2	2	2	2	2	2	2	ICARDA	T. durum	Bicre	cv
GDPv2-268	DWRC-0929	1	1	1	1	1	1	1	1	1	1	2	2	2	2	2	2	2	2	2	ICARDA	T. durum	TERBOL_97-3	cv
GDPv2-269	DWRC-0931	1	1	1	1	1	1	1	1	1	1	2	2	2	2	2	2	2	2	2	ITA	T. durum	Appulo	cv
GDPv2-270	DWRC-0932	1	1	1	1	1	1	1	1	1	1	2	2	2	2	2	2	2	2	2	ITA	T. durum	Lesina	cv
GDPv2-271	DWRC-0934	1	1	1	1	1	1	1	1	1	1	2	2	2	2	2	2	2	2	2	ITA	T. durum	IRIDE	cv
GDPv2-272	DWRC-0936	1	1	1	1	1	1	1	1	1	1	2	2	2	2	2	2	2	2	2	ICARDA	T. durum	ATLAST1_CONX	cv
GDPv2-273	DWRC-0944	1	1	1	1	1	1	1	1	1	1	2	2	2	2	2	2	2	2	2	ICARDA	T. durum	Bicrederaa1	cv
GDPv2-274	DWRC-0951	1	1	1	1	1	1	1	1	1	1	2	2	2	2	2	2	2	2	2	ICARDA	T. durum	OMSNIMA-1	cv
GDPv2-275	DWRC-0962	1	1	1	1	1	1	1	1	1	1	2	2	2	2	2	2	2	2	2	ICARDA	T. durum	Quabrach-1	cv
GDPv2-276	DWRC-0968	1	1	1	1	1	1	1	1	1	1	2	2	2	2	2	2	2	2	2	ICARDA	T. durum	Miki1	cv
GDPv2-277	DWRC-0970	1	1	1	1	1	1	1	1	1	1	2	2	2	2	2	2	2	2	2	DesertDurum	T. durum	Cortez	cv
GDPv2-278	DWRC-0976	1	1	1	1	1	1	1	1	1	1	2	2	2	2	2	2	2	2	2	ICARDA	T. durum	Azeghar2_CONX	cv
GDPv2-279	DWRC-0979	1	1	1	1	1	1	1	1	1	1	2	2	2	2	2	2	2	2	2	ICARDA	T. durum	Lagonil2_CONX	cv
GDPv2-280	DWRC-0981	1	1	1	1	1	1	1	1	1	1	2	2	2	2	2	2	2	2	2	ICARDA	T. durum	Younes 1_CONX	cv
GDPv2-281	DWRC-0988	1	1	1	1	1	1	1	1	1	1	2	2	2	2	2	2	2	2	2	ICARDA	T. durum	Haj_Mouline	cv
GDPv2-282	DWRC-0989	1	1	1	1	1	1	1	1	1	1	2	2	2	2	2	2	2	2	2	ITA	T. durum	Simeto	cv
GDPv2-284	DWRC-0997	1	1	1	1	1	1	1	1	1	1	2	2	2	2	2	2	2	2	2	FRA	T. durum	Digital	cv
GDPv2-286	DWRC-1022	1	1	1	1	1	1	1	1	1	1	2	2	2	2	2	2	2	2	2	ESP	T. durum	Borgia	cv
GDPv2-564	DWRC-1024	1	1	1	1	1	1	1	1	1	1	2	2	2	2	2	2	2	2	2	ESP	T. durum	Lebrija	landrace_cv
GDPv2-287	DWRC-1032	1	1	1	1	1	1	1	1	1	1	2	2	2	2	2	2	2	2	2	ESP	T. durum	Ariesol	cv
GDPv2-289	DWRC-1037	1	1	1	1	1	1	1	1	1	1	2	2	2	2	2	2	2	2	2	BGR	T. durum	Zagorka	cv
GDPv2-291	DWRC-1041	1	1	1	1	1	1	1	1	1	1	2	2	2	2	2	2	2	2	2	ICARDA	T. durum	Lahn	cv
GDPv2-292	DWRC-1045	1	1	1	1	1	1	1	1	1	1	2	2	2	2	2	2	2	2	2	ESP	T. durum	BorlÃ­	cv
GDPv2-293	DWRC-1048	1	1	1	1	1	1	1	1	1	1	2	2	2	2	2	2	2	2	2	ESP	T. durum	Artena	cv
GDPv2-294	DWRC-1049	1	1	1	1	1	1	1	1	1	1	2	2	2	2	2	2	2	2	2	ESP	T. durum	Jiloca	cv
GDPv2-295	DWRC-1053	1	1	1	1	1	1	1	1	1	1	2	2	2	2	2	2	2	2	2	ESP	T. durum	Jabato	cv
GDPv2-296	DWRC-1054	1	1	1	1	1	1	1	1	1	1	2	2	2	2	2	2	2	2	2	ITA/SPAIN	T. durum	Arcobaleno	cv
GDPv2-297	DWRC-1057	1	1	1	1	1	1	1	1	1	1	2	2	2	2	2	2	2	2	2	ICARDA	T. durum	Bigost1	cv
GDPv2-298	DWRC-1059	1	1	1	1	1	1	1	1	1	1	2	2	2	2	2	2	2	2	2	ICARDA/SYR	T. durum	Cham-1	cv
GDPv2-300	DWRC-1063	1	1	1	1	1	1	1	1	1	1	2	2	2	2	2	2	2	2	2	ICARDA	T. durum	Quadalete_CONX	cv
GDPv2-301	DWRC-1067	1	1	1	1	1	1	1	1	1	1	2	2	2	2	2	2	2	2	2	ICARDA	T. durum	Omrabi3	cv
GDPv2-302	DWRC-1070	1	1	1	1	1	1	1	1	1	1	2	2	2	2	2	2	2	2	2	ICARDA	T. durum	Omruf2	cv
GDPv2-303	DWRC-1072	1	1	1	1	1	1	1	1	1	1	2	2	2	2	2	2	2	2	2	FRA	T. durum	Epidur	cv
GDPv2-304	DWRC-1077	1	1	1	1	1	1	1	1	1	1	2	2	2	2	2	2	2	2	2	ICARDA	T. durum	Massara1_CONX	cv
GDPv2-305	DWRC-1081	1	1	1	1	1	1	1	1	1	1	2	2	2	2	2	2	2	2	2	ESP	T. durum	Aldeano	cv
GDPv2-306	DWRC-1083	1	1	1	1	1	1	1	1	1	1	2	2	2	2	2	2	2	2	2	FRA	T. durum	Auroch	cv
GDPv2-307	DWRC-1085	1	1	1	1	1	1	1	1	1	1	2	2	2	2	2	2	2	2	2	FRA	T. durum	Duriac	cv
GDPv2-308	DWRC-1091	1	1	1	1	1	1	1	1	1	1	2	2	2	2	2	2	2	2	2	FRA	T. durum	Capdur	cv
GDPv2-309	DWRC-1097	1	1	1	1	1	1	1	1	1	1	2	2	2	2	2	2	2	2	2	FRA	T. durum	Arstar	cv
GDPv2-310	DWRC-1100	1	1	1	1	1	1	1	1	1	1	2	2	2	2	2	2	2	2	2	ICARDA	T. durum	Zeina1	cv
GDPv2-311	DWRC-1103	1	1	1	1	1	1	1	1	1	1	2	2	2	2	2	2	2	2	2	FRA	T. durum	Tetradur	cv
GDPv2-312	DWRC-1104	1	1	1	1	1	1	1	1	1	1	2	2	2	2	2	2	2	2	2	ESP	T. durum	Mundial	cv
GDPv2-313	DWRC-1105	1	1	1	1	1	1	1	1	1	1	2	2	2	2	2	2	2	2	2	FRA	T. durum	Excalibur	cv
GDPv2-314	DWRC-1108	1	1	1	1	1	1	1	1	1	1	2	2	2	2	2	2	2	2	2	FRA	T. durum	Aronde	cv
GDPv2-315	DWRC-1111	1	1	1	1	1	1	1	1	1	1	2	2	2	2	2	2	2	2	2	AUT	T. durum	Floradur	cv
GDPv2-316	DWRC-1113	1	1	1	1	1	1	1	1	1	1	2	2	2	2	2	2	2	2	2	AUT	T. durum	Auradur	cv
GDPv2-317	DWRC-1115	1	1	1	1	1	1	1	1	1	1	2	2	2	2	2	2	2	2	2	AUT	T. durum	Troubadur	cv
GDPv2-575	DWRC-1126	1	1	1	1	1	1	1	1	1	1	2	2	2	2	2	2	2	2	2	KAZ	T. durum	Altaiski_yanvar	cv
GDPv2-318	DWRC-1133	1	1	1	1	1	1	1	1	1	1	2	2	2	2	2	2	2	2	2	SRB	T. durum	NS_Jastreb	cv
GDPv2-319	DWRC-1135	1	1	1	1	1	1	1	1	1	1	2	2	2	2	2	2	2	2	2	SRB	T. durum	Dolap	cv
GDPv2-320	DWRC-1138	1	1	1	1	1	1	1	1	1	1	2	2	2	2	2	2	2	2	2	AUT	T. durum	Superdur	cv
GDPv2-321	DWRC-1139	1	1	1	1	1	1	1	1	1	1	2	2	2	2	2	2	2	2	2	HUN	T. durum	GK_Betadur	cv
GDPv2-322	DWRC-1141	1	1	1	1	1	1	1	1	1	1	2	2	2	2	2	2	2	2	2	SRB	T. durum	Olimpik	cv
GDPv2-323	DWRC-1145	1	1	1	1	1	1	1	1	1	1	2	2	2	2	2	2	2	2	2	FRA	T. durum	Biensur	cv
GDPv2-324	DWRC-1434	1	1	1	1	1	1	1	1	1	1	2	2	2	2	2	2	2	2	2	ITA	T. durum	Adone	cv
GDPv2-325	DWRC-1435	1	1	1	1	1	1	1	1	1	1	2	2	2	2	2	2	2	2	2	ITA	T. durum	CORE	cv
GDPv2-326	DWRC-1437	1	1	1	1	1	1	1	1	1	1	2	2	2	2	2	2	2	2	2	ITA	T. durum	Monastir	cv
GDPv2-327	DWRC-1439	1	1	1	1	1	1	1	1	1	1	2	2	2	2	2	2	2	2	2	ITA	T. durum	Odisseo	cv
GDPv2-328	DWRC-1441	1	1	1	1	1	1	1	1	1	1	2	2	2	2	2	2	2	2	2	FRA	T. durum	Sachem	cv
GDPv2-329	DWRC-1442	1	1	1	1	1	1	1	1	1	1	2	2	2	2	2	2	2	2	2	ITA	T. durum	Tirex	cv
GDPv2-331	DWRC-1500	1	1	1	1	1	1	1	1	1	1	2	2	2	2	2	2	2	2	2	UKR	T. durum	Kuchumovka	cv
GDPv2-332	DWRC-1502	1	1	1	1	1	1	1	1	1	1	2	2	2	2	2	2	2	2	2	UKR	T. durum	Naschadok	cv
GDPv2-333	DWRC-1505	1	1	1	1	1	1	1	1	1	1	2	2	2	2	2	2	2	2	2	UKR	T. dicoccum	Holikovs`ka	cv
GDPv2-334	DWRC-1507	1	1	1	1	1	1	1	1	1	1	2	2	2	2	2	2	2	2	2	GRC	T. durum	Selas	cv
GDPv2-335	DWRC-1508	1	1	1	1	1	1	1	1	1	1	2	2	2	2	2	2	2	2	2	GRC	T. durum	Anna	cv
GDPv2-336	DWRC-1509	1	1	1	1	1	1	1	1	1	1	2	2	2	2	2	2	2	2	2	GRC	T. durum	Sifnos	cv
GDPv2-739	DWRC-1512	1	1	1	1	1	1	1	1	1	1	2	2	2	2	2	2	2	2	2	UZB	T. durum	MARVARID	cv
GDPv2-740	DWRC-1513	1	1	1	1	1	1	1	1	1	1	2	2	2	2	2	2	2	2	2	UZB	T. durum	YOQUT-2014	cv
GDPv2-741	DWRC-1516	1	1	1	1	1	1	1	1	1	1	2	2	2	2	2	2	2	2	2	UZB	T. durum	MINGCHINOR	cv
GDPv2-742	DWRC-1518	1	1	1	1	1	1	1	1	1	1	2	2	2	2	2	2	2	2	2	UZB	T. durum	ISTIQBOLLI	cv
GDPv2-743	DWRC-1520	1	1	1	1	1	1	1	1	1	1	2	2	2	2	2	2	2	2	2	UZB	T. durum	MAK-Uz-3	cv
GDPv2-744	DWRC-1522	1	1	1	1	1	1	1	1	1	1	2	2	2	2	2	2	2	2	2	UZB	T. durum	QARSHI-16	cv
GDPv2-337	DWRC-1902	1	1	1	1	1	1	1	1	1	1	2	2	2	2	2	2	2	2	2	ITA	T. durum	Grecale	cv
GDPv2-338	DWRC-1904	1	1	1	1	1	1	1	1	1	1	2	2	2	2	2	2	2	2	2	ITA	T. durum	Latino	cv
GDPv2-339	DWRC-1905	1	1	1	1	1	1	1	1	1	1	2	2	2	2	2	2	2	2	2	FRA	T. durum	Latinur	cv
GDPv2-340	DWRC-1906	1	1	1	1	1	1	1	1	1	1	2	2	2	2	2	2	2	2	2	ITA	T. durum	Messapia	cv
GDPv2-341	DWRC-1908	1	1	1	1	1	1	1	1	1	1	2	2	2	2	2	2	2	5	5	ITA	T. durum	Normanno	cv
GDPv2-342	DWRC-1909	1	1	1	1	1	1	1	1	1	1	2	2	2	2	2	2	2	5	5	ITA	T. durum	Preco	cv
GDPv2-343	DWRC-1910	1	1	1	1	1	1	1	1	1	1	2	2	2	2	2	2	2	5	5	FRA	T. durum	Primadur	cv
GDPv2-344	DWRC-1911	1	1	1	1	1	1	1	1	1	1	2	2	2	2	2	2	2	5	5	ITA	T. durum	Saragolla	cv
GDPv2-345	DWRC-1913	1	1	1	1	1	1	1	1	1	1	2	2	2	2	2	2	2	5	5	ITA	T. durum	Tiziana	cv
GDPv2-346	DWRC-1914	1	1	1	1	1	1	1	1	1	1	2	2	2	2	2	2	2	5	5	DesertDurum	T. durum	UC1113	cv
GDPv2-347	DWRC-1915	1	1	1	1	1	1	1	1	1	1	2	2	2	2	2	2	2	5	5	ITA	T. durum	Aureo	cv
GDPv2-348	DWRC-1916	1	1	1	1	1	1	1	1	1	1	2	2	2	2	2	2	2	5	5	CND	T. durum	Avonlea	cv
GDPv2-349	DWRC-1917	1	1	1	1	1	1	1	1	1	1	2	2	2	2	2	2	2	5	5	FRA	T. durum	Isildur	cv
GDPv2-350	DWRC-2029	1	1	1	1	1	1	1	1	1	1	2	2	2	2	2	2	2	5	5	CND	T. durum	AC_Navigator	cv
GDPv2-351	DWRC-2032	1	1	1	1	1	1	1	1	1	1	2	2	2	2	2	2	2	5	5	ITA	T. durum	Alemanno	cv
GDPv2-352	DWRC-2040	1	1	1	1	1	1	1	1	1	1	2	2	2	2	2	2	2	5	5	ITA	T. durum	Ares=Ionio	cv
GDPv2-353	DWRC-2041	1	1	1	1	1	1	1	1	1	1	2	2	2	2	2	2	2	5	5	ITA	T. durum	Arnacoris	cv
GDPv2-354	DWRC-2045	1	1	1	1	1	1	1	1	1	1	2	2	2	2	2	2	2	5	5	ITA	T. durum	Belfuggito	cv
GDPv2-355	DWRC-2046	1	1	1	1	1	1	1	1	1	1	2	2	2	2	2	2	2	5	5	ITA	T. durum	Berillo	cv
GDPv2-356	DWRC-2047	1	1	1	1	1	1	1	1	1	1	2	2	2	2	2	2	2	5	5	ITA	T. durum	Brindur	cv
GDPv2-358	DWRC-2063	1	1	1	1	1	1	1	1	1	1	2	2	2	2	2	2	2	5	5	ITA	T. durum	Duetto	cv
GDPv2-359	DWRC-2065	1	1	1	1	1	1	1	1	1	1	2	2	2	2	2	2	2	5	5	ITA	T. durum	DYLAN	cv
GDPv2-950	DWRC-1709	1	2	2	2	2	2	2	2	2	2	3	3	3	3	3	3	3	3	3	SYR	T. dicoccum	MG15516	domesticated
GDPv2-951	DWRC-1710	1	2	2	2	2	2	2	2	2	2	3	3	3	3	3	3	3	3	3	CND	T. dicoccum	MG15517	domesticated
GDPv2-952	DWRC-1711	1	2	2	2	2	2	2	2	2	2	3	3	3	3	3	3	3	3	3	SYR	T. dicoccum	MG15518	domesticated
GDPv2-953	DWRC-1713	1	2	2	2	2	2	2	2	2	2	3	3	3	3	3	3	3	3	3	DEU	T. dicoccum	MG15529	domesticated
GDPv2-954	DWRC-1715	1	2	2	2	2	2	2	2	2	2	3	3	3	3	3	3	3	3	3	YEM	T. dicoccum	MG28057	domesticated
GDPv2-955	DWRC-1716	1	2	2	2	2	2	2	2	2	2	3	3	3	3	3	3	3	3	3	YUG	T. dicoccum	MG29292	domesticated
GDPv2-956	DWRC-1717	1	2	2	2	2	2	2	2	2	2	3	3	3	3	3	3	3	3	3	IRN	T. dicoccum	MG5400/5	domesticated
GDPv2-959	DWRC-1990	1	2	2	2	2	2	2	2	2	2	3	3	3	3	3	3	3	3	3	na	T. dicoccum	MG5323	domesticated
GDPv2-960	DWRC-1991	1	2	2	2	2	2	2	2	2	2	3	3	3	3	3	3	3	3	3	ESP	T. dicoccum	MG5473	domesticated
GDPv2-963	DWRC-1995	1	2	2	2	2	2	2	2	2	2	3	3	3	3	3	3	3	3	3	IRN	T. dicoccum	MG5416/1	domesticated
GDPv2-964	DWRC-1996	1	2	2	2	2	2	2	2	2	2	3	3	3	3	3	3	3	3	3	ESP	T. dicoccum	MG5471/1	domesticated
GDPv2-965	DWRC-1997	1	2	2	2	2	2	2	2	2	2	3	3	3	3	3	3	3	3	3	SYR	T. dicoccum	MG15516/1	domesticated
GDPv2-966	DWRC-1998	1	2	2	2	2	2	2	2	2	2	3	3	3	3	3	3	3	3	3	ETH	T. dicoccum	MG5344/1	domesticated
GDPv2-967	DWRC-2000	1	2	2	2	2	2	2	2	2	2	3	3	3	3	3	3	3	3	3	ITA	T. dicoccum	MG5293/1	domesticated
GDPv2-969	DWRC-2003	1	2	2	2	2	2	2	2	2	2	3	3	3	3	3	3	3	3	3	MAR	T. dicoccum	ISC_FG159	domesticated
GDPv2-970	DWRC-2004	1	2	2	2	2	2	2	2	2	2	3	3	3	3	3	3	3	3	3	UK	T. dicoccum	ISC_FG161	domesticated
GDPv2-971	DWRC-2005	1	2	2	2	2	2	2	2	2	2	3	3	3	3	3	3	3	3	3	ETH	T. dicoccum	ISC_FG171	domesticated
GDPv2-972	DWRC-2006	1	2	2	2	2	2	2	2	2	2	3	3	3	3	3	3	3	3	3	HUN	T. dicoccum	ISC_FG175	domesticated
GDPv2-973	DWRC-2008	1	2	2	2	2	2	2	2	2	2	3	3	3	3	3	3	3	3	3	na	T. dicoccum	MG4328/61	domesticated
GDPv2-853	DWRC-2009	1	2	2	2	2	2	2	2	2	2	3	3	3	3	3	3	3	3	3	na	T. dicoccum	MG5444/235	domesticated
GDPv2-857	DWRC-2015	1	2	2	2	2	2	2	2	2	2	3	3	3	3	3	3	3	3	3	ARM	T. dicoccum	PI355459	domesticated
GDPv2-975	DWRC-2140	1	2	2	2	2	2	2	2	2	2	3	3	3	3	3	3	3	3	3	na	T. dicoccum	MG3521_CREACI	domesticated
GDPv2-976	DWRC-2148	1	2	2	2	2	2	2	2	2	2	3	3	3	3	3	3	3	3	3	na	T. dicoccum	PI352332	domesticated
GDPv2-452	DWRC-1719	1	2	2	2	2	2	2	2	2	2	3	3	3	3	3	3	3	3	3	FRA	T. durum	GQ4X_4	Evolutionary_Pre_breeding_population_EPO
GDPv2-453	DWRC-1721	1	2	2	2	2	2	2	2	2	2	3	3	3	3	3	3	3	3	3	FRA	T. durum	EL4X_6	Evolutionary_Pre_breeding_population_EPO
GDPv2-454	DWRC-1722	1	2	2	2	2	2	2	2	2	2	3	3	3	3	3	3	3	3	3	FRA	T. durum	EL4X_9	Evolutionary_Pre_breeding_population_EPO
GDPv2-455	DWRC-1724	1	2	2	2	2	2	2	2	2	2	3	3	3	3	3	3	3	3	3	FRA	T. durum	EL4X_13	Evolutionary_Pre_breeding_population_EPO
GDPv2-456	DWRC-1726	1	2	2	2	2	2	2	2	2	2	3	3	3	3	3	3	3	3	3	FRA	T. durum	EL4X_27	Evolutionary_Pre_breeding_population_EPO
GDPv2-457	DWRC-1727	1	2	2	2	2	2	2	2	2	2	3	3	3	3	3	3	3	3	3	FRA	T. durum	EL4X_28	Evolutionary_Pre_breeding_population_EPO
GDPv2-458	DWRC-1729	1	2	2	2	2	2	2	2	2	2	3	3	3	3	3	3	3	3	3	FRA	T. durum	EL4X_31	Evolutionary_Pre_breeding_population_EPO
GDPv2-459	DWRC-1730	1	2	2	2	2	2	2	2	2	2	3	3	3	3	5	5	5	6	6	FRA	T. durum	EL4X_35	Evolutionary_Pre_breeding_population_EPO
GDPv2-460	DWRC-1733	1	2	2	2	2	2	2	2	2	2	3	3	3	3	5	5	5	6	6	FRA	T. durum	EL4X_41	Evolutionary_Pre_breeding_population_EPO
GDPv2-461	DWRC-1734	1	2	2	2	2	2	2	2	2	2	3	3	3	3	5	5	5	6	6	FRA	T. durum	EL4X_49	Evolutionary_Pre_breeding_population_EPO
GDPv2-462	DWRC-1735	1	2	2	2	2	2	2	2	2	2	3	3	3	3	5	5	5	6	6	FRA	T. durum	EL4X_59	Evolutionary_Pre_breeding_population_EPO
GDPv2-463	DWRC-1736	1	2	2	2	2	2	2	2	2	2	3	3	3	3	5	5	5	6	6	FRA	T. durum	EL4X_65	Evolutionary_Pre_breeding_population_EPO
GDPv2-464	DWRC-1738	1	2	2	2	2	2	2	2	2	2	3	3	3	3	5	5	5	6	6	FRA	T. durum	EL4X_68	Evolutionary_Pre_breeding_population_EPO
GDPv2-465	DWRC-1739	1	2	2	2	2	2	2	2	2	2	3	3	3	3	5	5	5	6	6	FRA	T. durum	EL4X_69	Evolutionary_Pre_breeding_population_EPO
GDPv2-466	DWRC-1740	1	2	2	2	2	2	2	2	2	2	3	3	3	3	5	5	5	6	6	FRA	T. durum	EL4X_70	Evolutionary_Pre_breeding_population_EPO
GDPv2-467	DWRC-1741	1	2	2	2	2	2	2	2	2	2	3	3	3	3	5	5	5	6	6	FRA	T. durum	EL4X_72	Evolutionary_Pre_breeding_population_EPO
GDPv2-468	DWRC-1743	1	2	2	2	2	2	2	2	2	2	3	3	3	3	5	5	5	6	6	FRA	T. durum	EL4X_74	Evolutionary_Pre_breeding_population_EPO
GDPv2-469	DWRC-1744	1	2	2	2	2	2	2	2	2	2	3	3	3	3	5	5	5	6	6	FRA	T. durum	GQ4X_75	Evolutionary_Pre_breeding_population_EPO
GDPv2-470	DWRC-1746	1	2	2	2	2	2	2	2	2	2	3	3	3	3	5	5	5	6	6	FRA	T. durum	EL4X_77	Evolutionary_Pre_breeding_population_EPO
GDPv2-471	DWRC-1747	1	2	2	2	2	2	2	2	2	2	3	3	3	3	5	5	5	6	6	FRA	T. durum	GQ4X_82	Evolutionary_Pre_breeding_population_EPO
GDPv2-472	DWRC-1748	1	2	2	2	2	2	2	2	2	2	3	3	3	3	5	5	5	6	6	FRA	T. durum	GQ4X_83	Evolutionary_Pre_breeding_population_EPO
GDPv2-473	DWRC-1750	1	2	2	2	2	2	2	2	2	2	3	3	3	3	5	5	5	6	6	FRA	T. durum	EL4X_89	Evolutionary_Pre_breeding_population_EPO
GDPv2-474	DWRC-1751	1	2	2	2	2	2	2	2	2	2	3	3	3	3	5	5	5	6	6	FRA	T. durum	GQ4X_91	Evolutionary_Pre_breeding_population_EPO
GDPv2-475	DWRC-1754	1	2	2	2	2	2	2	2	2	2	3	3	3	3	5	5	5	6	6	FRA	T. durum	GQ4X_95	Evolutionary_Pre_breeding_population_EPO
GDPv2-476	DWRC-1755	1	2	2	2	2	2	2	2	2	2	3	3	3	3	5	5	5	6	6	FRA	T. durum	EL4X_96	Evolutionary_Pre_breeding_population_EPO
GDPv2-477	DWRC-1757	1	2	2	2	2	2	2	2	2	2	3	3	3	3	5	5	5	6	6	FRA	T. durum	EL4X_100	Evolutionary_Pre_breeding_population_EPO
GDPv2-478	DWRC-1758	1	2	2	2	2	2	2	2	2	2	3	3	3	3	5	5	5	6	6	FRA	T. durum	EL4X_101	Evolutionary_Pre_breeding_population_EPO
GDPv2-479	DWRC-1759	1	2	2	2	2	2	2	2	2	2	3	3	3	3	5	5	5	6	6	FRA	T. durum	EL4X_104	Evolutionary_Pre_breeding_population_EPO
GDPv2-480	DWRC-1764	1	2	2	2	2	2	2	2	2	2	3	3	3	3	5	5	5	6	6	FRA	T. durum	EL4X_118	Evolutionary_Pre_breeding_population_EPO
GDPv2-481	DWRC-1766	1	2	2	2	2	2	2	2	2	2	3	3	3	3	5	5	5	6	6	FRA	T. durum	EL4X_120	Evolutionary_Pre_breeding_population_EPO
GDPv2-482	DWRC-1767	1	2	2	2	2	2	2	2	2	2	3	3	3	3	5	5	5	6	6	FRA	T. durum	EL4X_122	Evolutionary_Pre_breeding_population_EPO
GDPv2-483	DWRC-1768	1	2	2	2	2	2	2	2	2	2	3	3	3	3	5	5	5	6	6	FRA	T. durum	EL4X_124	Evolutionary_Pre_breeding_population_EPO
GDPv2-484	DWRC-1771	1	2	2	2	2	2	2	2	2	2	3	3	3	3	5	5	5	6	6	FRA	T. durum	EL4X_131	Evolutionary_Pre_breeding_population_EPO
GDPv2-485	DWRC-1774	1	2	2	2	2	2	2	2	2	2	3	3	3	3	5	5	5	6	6	FRA	T. durum	GQ4X_140	Evolutionary_Pre_breeding_population_EPO
GDPv2-486	DWRC-1775	1	2	2	2	2	2	2	2	2	2	3	3	3	3	5	5	5	6	6	FRA	T. durum	EL4X_143	Evolutionary_Pre_breeding_population_EPO
GDPv2-487	DWRC-1776	1	2	2	2	2	2	2	2	2	2	3	3	3	3	5	5	5	6	6	FRA	T. durum	EL4X_145	Evolutionary_Pre_breeding_population_EPO
GDPv2-488	DWRC-1777	1	2	2	2	2	2	2	2	2	2	3	3	3	3	5	5	5	6	6	FRA	T. durum	EL4X_146	Evolutionary_Pre_breeding_population_EPO
GDPv2-489	DWRC-1778	1	2	2	2	2	2	2	2	2	2	3	3	3	3	5	5	5	6	6	FRA	T. durum	EL4X_148	Evolutionary_Pre_breeding_population_EPO
GDPv2-490	DWRC-1780	1	2	2	2	2	2	2	2	2	2	3	3	3	3	5	5	5	6	6	FRA	T. durum	EL4X_153	Evolutionary_Pre_breeding_population_EPO
GDPv2-491	DWRC-1781	1	2	2	2	2	2	2	2	2	2	3	3	3	3	5	5	5	6	6	FRA	T. durum	EL4X_165	Evolutionary_Pre_breeding_population_EPO
GDPv2-492	DWRC-1783	1	2	2	2	2	2	2	2	2	2	3	3	3	3	5	5	5	6	6	FRA	T. durum	GQ4X_175	Evolutionary_Pre_breeding_population_EPO
GDPv2-493	DWRC-1784	1	2	2	2	2	2	2	2	2	2	3	3	3	3	5	5	5	6	6	FRA	T. durum	EL4X_176	Evolutionary_Pre_breeding_population_EPO
GDPv2-494	DWRC-1787	1	2	2	2	2	2	2	2	2	2	3	3	3	3	5	5	5	6	6	FRA	T. durum	EL4X_184	Evolutionary_Pre_breeding_population_EPO
GDPv2-495	DWRC-1788	1	2	2	2	2	2	2	2	2	2	3	3	3	3	5	5	5	6	6	FRA	T. durum	EL4X_185	Evolutionary_Pre_breeding_population_EPO
GDPv2-496	DWRC-1789	1	2	2	2	2	2	2	2	2	2	3	3	3	3	5	5	5	6	6	FRA	T. durum	EL4X_187	Evolutionary_Pre_breeding_population_EPO
GDPv2-497	DWRC-1791	1	2	2	2	2	2	2	2	2	2	3	3	3	3	5	5	5	6	6	FRA	T. durum	GQ4X_189	Evolutionary_Pre_breeding_population_EPO
GDPv2-498	DWRC-1792	1	2	2	2	2	2	2	2	2	2	3	3	3	3	5	5	5	6	6	FRA	T. durum	EL4X_192	Evolutionary_Pre_breeding_population_EPO
GDPv2-499	DWRC-1794	1	2	2	2	2	2	2	2	2	2	3	3	3	3	5	5	5	6	6	FRA	T. durum	EL4X_195	Evolutionary_Pre_breeding_population_EPO
GDPv2-500	DWRC-1796	1	2	2	2	2	2	2	2	2	2	3	3	3	3	5	5	5	6	6	FRA	T. durum	EL4X_198	Evolutionary_Pre_breeding_population_EPO
GDPv2-501	DWRC-1798	1	2	2	2	2	2	2	2	2	2	3	3	3	3	5	5	5	6	6	FRA	T. durum	EL4X_201	Evolutionary_Pre_breeding_population_EPO
GDPv2-502	DWRC-1800	1	2	2	2	2	2	2	2	2	2	3	3	3	3	5	5	5	6	6	FRA	T. durum	EL4X_207	Evolutionary_Pre_breeding_population_EPO
GDPv2-503	DWRC-1801	1	2	2	2	2	2	2	2	2	2	3	3	3	3	5	5	5	6	6	FRA	T. durum	EL4X_212	Evolutionary_Pre_breeding_population_EPO
GDPv2-504	DWRC-1802	1	2	2	2	2	2	2	2	2	2	3	3	3	3	5	5	5	6	6	FRA	T. durum	EL4X_222	Evolutionary_Pre_breeding_population_EPO
GDPv2-505	DWRC-1806	1	2	2	2	2	2	2	2	2	2	3	3	3	3	5	5	5	6	6	FRA	T. durum	EL4X_233	Evolutionary_Pre_breeding_population_EPO
GDPv2-506	DWRC-1807	1	2	2	2	2	2	2	2	2	2	3	3	3	3	5	5	5	6	6	FRA	T. durum	EL4X_235	Evolutionary_Pre_breeding_population_EPO
GDPv2-507	DWRC-1808	1	2	2	2	2	2	2	2	2	2	3	3	3	3	5	5	5	6	6	FRA	T. durum	EL4X_237	Evolutionary_Pre_breeding_population_EPO
GDPv2-508	DWRC-1810	1	2	2	2	2	2	2	2	2	2	3	3	3	3	5	5	5	6	6	FRA	T. durum	EL4X_240	Evolutionary_Pre_breeding_population_EPO
GDPv2-509	DWRC-1811	1	2	2	2	2	2	2	2	2	2	3	3	3	3	5	5	5	6	6	FRA	T. durum	EL4X_241	Evolutionary_Pre_breeding_population_EPO
GDPv2-510	DWRC-1812	1	2	2	2	2	2	2	2	2	2	3	3	3	3	5	5	5	6	6	FRA	T. durum	EL4X_243	Evolutionary_Pre_breeding_population_EPO
GDPv2-511	DWRC-1813	1	2	2	2	2	2	2	2	2	2	3	3	3	3	5	5	5	6	6	FRA	T. durum	EL4X_244	Evolutionary_Pre_breeding_population_EPO
GDPv2-512	DWRC-1818	1	2	2	2	2	2	2	2	2	2	3	3	3	3	5	5	5	6	6	FRA	T. durum	EL4X_262	Evolutionary_Pre_breeding_population_EPO
GDPv2-513	DWRC-1822	1	2	2	2	2	2	2	2	2	2	3	3	3	3	5	5	5	6	6	FRA	T. durum	EL4X_279	Evolutionary_Pre_breeding_population_EPO
GDPv2-514	DWRC-1828	1	2	2	2	2	2	2	2	2	2	3	3	3	3	5	5	5	6	6	FRA	T. durum	EL4X_305	Evolutionary_Pre_breeding_population_EPO
GDPv2-515	DWRC-1830	1	2	2	2	2	2	2	2	2	2	3	3	3	3	5	5	5	6	6	FRA	T. durum	EL4X_311	Evolutionary_Pre_breeding_population_EPO
GDPv2-516	DWRC-1831	1	2	2	2	2	2	2	2	2	2	3	3	3	3	5	5	5	6	6	FRA	T. durum	EL4X_315	Evolutionary_Pre_breeding_population_EPO
GDPv2-517	DWRC-1832	1	2	2	2	2	2	2	2	2	2	3	3	3	3	5	5	5	6	6	FRA	T. durum	EL4X_316	Evolutionary_Pre_breeding_population_EPO
GDPv2-518	DWRC-1834	1	2	2	2	2	2	2	2	2	2	3	3	3	3	5	5	5	6	6	FRA	T. durum	EL4X_331	Evolutionary_Pre_breeding_population_EPO
GDPv2-519	DWRC-1836	1	2	2	2	2	2	2	2	2	2	3	3	3	3	5	5	5	6	6	FRA	T. durum	EL4X_336	Evolutionary_Pre_breeding_population_EPO
GDPv2-520	DWRC-1837	1	2	2	2	2	2	2	2	2	2	3	3	3	3	5	5	5	6	6	FRA	T. durum	EL4X_341	Evolutionary_Pre_breeding_population_EPO
GDPv2-521	DWRC-1838	1	2	2	2	2	2	2	2	2	2	3	3	3	3	5	5	5	6	6	FRA	T. durum	EL4X_344	Evolutionary_Pre_breeding_population_EPO
GDPv2-522	DWRC-1839	1	2	2	2	2	2	2	2	2	2	3	3	3	3	5	5	5	6	6	FRA	T. durum	EL4X_345	Evolutionary_Pre_breeding_population_EPO
GDPv2-523	DWRC-1840	1	2	2	2	2	2	2	2	2	2	3	3	3	3	5	5	5	6	6	FRA	T. durum	EL4X_346	Evolutionary_Pre_breeding_population_EPO
GDPv2-524	DWRC-1847	1	2	2	2	2	2	2	2	2	2	3	3	3	3	5	5	5	6	6	FRA	T. durum	EL4X_367	Evolutionary_Pre_breeding_population_EPO
GDPv2-525	DWRC-1848	1	2	2	2	2	2	2	2	2	2	3	3	3	3	5	5	5	6	6	FRA	T. durum	EL4X_368	Evolutionary_Pre_breeding_population_EPO
GDPv2-526	DWRC-1850	1	2	2	2	2	2	2	2	2	2	3	3	3	3	5	5	5	6	6	FRA	T. durum	EL4X_371	Evolutionary_Pre_breeding_population_EPO
GDPv2-527	DWRC-1857	1	2	2	2	2	2	2	2	2	2	3	3	3	3	5	5	5	6	6	FRA	T. durum	EL4X_387	Evolutionary_Pre_breeding_population_EPO
GDPv2-528	DWRC-1858	1	2	2	2	2	2	2	2	2	2	3	3	3	3	5	5	5	6	6	FRA	T. durum	EL4X_388	Evolutionary_Pre_breeding_population_EPO
GDPv2-529	DWRC-1859	1	2	2	2	2	2	2	2	2	2	3	3	3	3	5	5	5	6	6	FRA	T. durum	EL4X_394	Evolutionary_Pre_breeding_population_EPO
GDPv2-530	DWRC-1862	1	2	2	2	2	2	2	2	2	2	3	3	3	3	5	5	5	6	6	FRA	T. durum	EL4X_401	Evolutionary_Pre_breeding_population_EPO
GDPv2-531	DWRC-1863	1	2	2	2	2	2	2	2	2	2	3	3	3	3	5	5	5	6	6	FRA	T. durum	EL4X_402	Evolutionary_Pre_breeding_population_EPO
GDPv2-532	DWRC-1864	1	2	2	2	2	2	2	2	2	2	3	3	3	3	5	5	5	6	6	FRA	T. durum	EL4X_407	Evolutionary_Pre_breeding_population_EPO
GDPv2-533	DWRC-1866	1	2	2	2	2	2	2	2	2	2	3	3	3	3	5	5	5	6	6	FRA	T. durum	EL4X_412	Evolutionary_Pre_breeding_population_EPO
GDPv2-534	DWRC-1867	1	2	2	2	2	2	2	2	2	2	3	3	3	3	5	5	5	6	6	FRA	T. durum	EL4X_415	Evolutionary_Pre_breeding_population_EPO
GDPv2-535	DWRC-1869	1	2	2	2	2	2	2	2	2	2	3	3	3	3	5	5	5	6	6	FRA	T. durum	EL4X_423	Evolutionary_Pre_breeding_population_EPO
GDPv2-536	DWRC-1870	1	2	2	2	2	2	2	2	2	2	3	3	3	3	5	5	5	6	6	FRA	T. durum	EL4X_426	Evolutionary_Pre_breeding_population_EPO
GDPv2-537	DWRC-1872	1	2	2	2	2	2	2	2	2	2	3	3	3	3	5	5	5	6	6	FRA	T. durum	EL4X_428	Evolutionary_Pre_breeding_population_EPO
GDPv2-538	DWRC-1873	1	2	2	2	2	2	2	2	2	2	3	3	3	3	5	5	5	6	6	FRA	T. durum	EL4X_435	Evolutionary_Pre_breeding_population_EPO
GDPv2-539	DWRC-1877	1	2	2	2	2	2	2	2	2	2	3	3	3	3	5	5	5	6	6	FRA	T. durum	EL4X_447	Evolutionary_Pre_breeding_population_EPO
GDPv2-540	DWRC-1879	1	2	2	2	2	2	2	2	2	2	3	3	3	3	5	5	5	6	6	FRA	T. durum	EL4X_453	Evolutionary_Pre_breeding_population_EPO
GDPv2-541	DWRC-1880	1	2	2	2	2	2	2	2	2	2	3	3	3	3	5	5	5	6	6	FRA	T. durum	EL4X_459	Evolutionary_Pre_breeding_population_EPO
GDPv2-542	DWRC-1885	1	2	2	2	2	2	2	2	2	2	3	3	3	3	5	5	5	6	6	FRA	T. durum	EL4X_465	Evolutionary_Pre_breeding_population_EPO
GDPv2-543	DWRC-1886	1	2	2	2	2	2	2	2	2	2	3	3	3	3	5	5	5	6	6	FRA	T. durum	EL4X_469	Evolutionary_Pre_breeding_population_EPO
GDPv2-544	DWRC-1888	1	2	2	2	2	2	2	2	2	2	3	3	3	3	5	5	5	6	6	FRA	T. durum	EL4X_474	Evolutionary_Pre_breeding_population_EPO
GDPv2-545	DWRC-1889	1	2	2	2	2	2	2	2	2	2	3	3	3	3	5	5	5	6	6	FRA	T. durum	EL4X_476	Evolutionary_Pre_breeding_population_EPO
GDPv2-546	DWRC-1894	1	2	2	2	2	2	2	2	2	2	3	3	3	3	5	5	5	6	6	FRA	T. durum	EL4X_486	Evolutionary_Pre_breeding_population_EPO
GDPv2-547	DWRC-1896	1	2	2	2	2	2	2	2	2	2	3	3	3	3	5	5	5	6	6	FRA	T. durum	EL4X_489	Evolutionary_Pre_breeding_population_EPO
GDPv2-023	DWRC-0100	1	2	2	2	2	2	2	2	2	2	3	3	3	3	5	5	5	6	6	EGY	T. durum	ESDCB-2015/2016-100-yousef_(Pharoan)	landrace
GDPv2-548	DWRC-0107	1	2	2	2	2	2	2	2	2	2	3	3	3	3	5	5	5	6	6	EGY	T. durum	ENGB-Sohag-7	landrace
GDPv2-360	DWRC-2067	1	1	1	1	3	3	3	3	3	3	4	4	4	4	4	4	4	4	4	FRA	T. durum	Exeldur	cv
GDPv2-361	DWRC-2072	1	1	1	1	3	3	3	3	3	3	4	4	4	4	4	4	4	4	4	ITA	T. durum	Giotto	cv
GDPv2-362	DWRC-2077	1	1	1	1	3	3	3	3	3	3	4	4	4	4	4	4	4	4	4	ITA	T. durum	Imhotep	cv
GDPv2-363	DWRC-2078	1	1	1	1	3	3	3	3	3	3	4	4	4	4	4	4	4	4	4	ITA	T. durum	ISA	cv
GDPv2-364	DWRC-2081	1	1	1	1	3	3	3	3	3	3	4	4	4	4	4	4	4	4	4	ITA	T. durum	Karel	cv
GDPv2-365	DWRC-2086	1	1	1	1	3	3	3	3	3	3	4	4	4	4	4	4	4	4	4	ITA	T. durum	Lambro	cv
GDPv2-367	DWRC-2088	1	1	1	1	3	3	3	3	3	3	4	4	4	4	4	4	4	4	4	USA	T. durum	Lloyd	cv
GDPv2-368	DWRC-2094	1	1	1	1	3	3	3	3	3	3	4	4	4	4	4	4	4	4	4	FRA	T. durum	Neodur	cv
GDPv2-369	DWRC-2095	1	1	1	1	3	3	3	3	3	3	4	4	4	4	4	4	4	4	4	ITA	T. durum	Ofanto	cv
GDPv2-370	DWRC-2097	1	1	1	1	3	3	3	3	3	3	4	4	4	4	4	4	4	4	4	ITA	T. durum	Martino	cv
GDPv2-371	DWRC-2098	1	1	1	1	3	3	3	3	3	3	4	4	4	4	4	4	4	4	4	ITA	T. durum	Orobel	cv
GDPv2-372	DWRC-2099	1	1	1	1	3	3	3	3	3	3	4	4	4	4	4	4	4	4	4	FRA	T. durum	Parsifal	cv
GDPv2-373	DWRC-2100	1	1	1	1	3	3	3	3	3	3	4	4	4	4	4	4	4	4	4	ESP	T. durum	Pedroso	cv
GDPv2-374	DWRC-2102	1	1	1	1	3	3	3	3	3	3	4	4	4	4	4	4	4	4	4	ITA	T. durum	Plinio	cv
GDPv2-375	DWRC-2104	1	1	1	1	3	3	3	3	3	3	4	4	4	4	4	4	4	4	4	ITA	T. durum	PR22D89	cv
GDPv2-376	DWRC-2110	1	1	1	1	3	3	3	3	3	3	4	4	4	4	4	4	4	4	4	ITA	T. durum	Rusticano	cv
GDPv2-377	DWRC-2114	1	1	1	1	3	3	3	3	3	3	4	4	4	4	4	4	4	4	4	ITA	T. durum	San_Carlo	cv
GDPv2-378	DWRC-2122	1	1	1	1	3	3	3	3	3	3	4	4	4	4	4	4	4	4	4	ITA	T. durum	Tito	cv
GDPv2-379	DWRC-2129	1	1	1	1	3	3	3	3	3	3	4	4	4	4	4	4	4	4	4	ITA	T. durum	Vendetta	cv
GDPv2-380	DWRC-2131	1	1	1	1	3	3	3	3	3	3	4	4	4	4	4	4	4	4	4	ITA	T. durum	Bronte	cv
GDPv2-381	DWRC-2132	1	1	1	1	3	3	3	3	3	3	4	4	4	4	4	4	4	4	4	FRA	T. durum	VIRGILIO	cv
GDPv2-382	DWRC-2150	1	1	1	1	3	3	3	3	3	3	4	4	4	4	4	4	4	4	4	ITA	T. durum	Ariosto	cv
GDPv2-383	DWRC-2151	1	1	1	1	3	3	3	3	3	3	4	4	4	4	4	4	4	4	4	CND	T. durum	Enterprise	cv
GDPv2-384	DWRC-2153	1	1	1	1	3	3	3	3	3	3	4	4	4	4	4	4	4	4	4	CND	T. durum	StrongField	cv
GDPv2-385	DWRC-2154	1	1	1	1	3	3	3	3	3	3	4	4	4	4	4	4	4	4	4	CND	T. durum	Eurostar	cv
GDPv2-386	DWRC-2155	1	1	1	1	3	3	3	3	3	3	4	4	4	4	4	4	4	4	4	CND	T. durum	AAC_Current	cv
GDPv2-390	DWRC-2168	1	1	1	1	3	3	3	3	3	3	4	4	4	4	4	4	4	4	4	USA	T. durum	CI-14954	landrace_cv
GDPv2-391	DWRC-2172	1	1	1	1	3	3	3	3	3	3	4	4	4	4	4	4	4	4	4	CND	T. durum	Wakooma	cv
GDPv2-396	DWRC-2224	1	1	1	1	3	3	3	3	3	3	4	4	4	4	4	4	4	4	4	MLT	T. durum	Malta_Yellow	landrace_cv
GDPv2-398	DWRC-2226	1	1	1	1	3	3	3	3	3	3	4	4	4	4	4	4	4	4	4	ARG	T. durum	Granos_Blancos	cv
GDPv2-403	DWRC-2267	1	1	1	1	3	3	3	3	3	3	4	4	4	4	4	4	4	4	4	USA	T. durum	D6821	cv
GDPv2-404	DWRC-2276	1	1	1	1	3	3	3	3	3	3	4	4	4	4	4	4	4	4	4	LBN	T. durum	Trigo_48	cv
GDPv2-406	DWRC-2283	1	1	1	1	3	3	3	3	3	3	4	4	4	4	4	4	4	4	4	USA	T. durum	D8269	cv
GDPv2-408	DWRC-2291	1	1	1	1	3	3	3	3	3	3	4	4	4	4	4	4	4	4	4	CIMMYT	T. durum	Canelo	cv
GDPv2-409	DWRC-2292	1	1	1	1	3	3	3	3	3	3	4	4	4	4	4	4	4	4	4	ICARDA	T. durum	Waha=Cham1	cv
GDPv2-410	DWRC-2296	1	1	1	1	3	3	3	3	3	3	4	4	4	4	4	4	4	4	4	ICARDA	T. durum	Nile_ICARDA1	cv
GDPv2-411	DWRC-2298	1	1	1	1	3	3	3	3	3	3	4	4	4	4	4	4	4	4	4	ICARDA	T. durum	Hermel	cv
GDPv2-412	DWRC-2310	1	1	1	1	3	3	3	3	3	3	4	4	4	4	4	4	4	4	4	ICARDA	T. durum	Belikh1	cv
GDPv2-413	DWRC-2319	1	1	1	1	3	3	3	3	3	3	4	4	4	4	4	4	4	4	4	ICARDA	T. durum	Po_ICARDA1	cv
GDPv2-414	DWRC-2327	1	1	1	1	3	3	3	3	3	3	4	4	4	4	4	4	4	4	4	ICARDA	T. durum	Deraa	cv
GDPv2-415	DWRC-2328	1	1	1	1	3	3	3	3	3	3	4	4	4	4	4	4	4	4	4	ICARDA	T. durum	Syrica1	cv
GDPv2-416	DWRC-2333	1	1	1	1	3	3	3	3	3	3	4	4	4	4	4	4	4	4	4	ICARDA	T. durum	Loukos2	cv
GDPv2-417	DWRC-2346	1	1	1	1	3	3	3	3	3	3	4	4	4	4	4	4	4	4	4	ICARDA	T. durum	Rusomar2	cv
GDPv2-418	DWRC-2358	1	1	1	1	3	3	3	3	3	3	4	4	4	4	4	4	4	4	4	ICARDA	T. durum	Massara1_ICARDA	cv
GDPv2-419	DWRC-2361	1	1	1	1	3	3	3	3	3	3	4	4	4	4	4	4	4	4	4	ICARDA	T. durum	Balloran	cv
GDPv2-420	DWRC-2377	1	1	1	1	3	3	3	3	3	3	4	4	4	4	4	4	4	4	4	ICARDA	T. durum	Outrob5	cv
GDPv2-421	DWRC-2381	1	1	1	1	3	3	3	3	3	3	4	4	4	4	4	4	4	4	4	ICARDA	T. durum	Omgenil2	cv
GDPv2-422	DWRC-2382	1	1	1	1	3	3	3	3	3	3	4	4	4	4	4	4	4	4	4	ICARDA	T. durum	Chahra2	cv
GDPv2-423	DWRC-2384	1	1	1	1	3	3	3	3	3	3	4	4	4	4	4	4	4	4	4	ICARDA	T. durum	Syrian1	cv
GDPv2-424	DWRC-2385	1	1	1	1	3	3	3	3	3	3	4	4	4	4	4	4	4	4	4	ICARDA	T. durum	Gidara2_ICARDA	cv
GDPv2-425	DWRC-2386	1	1	1	1	3	3	3	3	3	3	4	4	4	4	4	4	4	4	4	ICARDA	T. durum	Terbol_975	cv
GDPv2-426	DWRC-2395	1	1	1	1	3	3	3	3	3	3	4	4	4	4	4	4	4	4	4	ICARDA	T. durum	Lagonil3	cv
GDPv2-427	DWRC-2399	1	1	1	1	3	3	3	3	3	3	4	4	4	4	4	4	4	4	4	ICARDA	T. durum	Younes 1_ICARDA	cv
GDPv2-428	DWRC-2400	1	1	1	1	3	3	3	3	3	3	4	4	4	4	4	4	4	4	4	ICARDA	T. durum	Atlast1_ICA	cv
GDPv2-429	DWRC-2404	1	1	1	1	3	3	3	3	3	3	4	4	4	4	4	4	4	4	4	ICARDA	T. durum	Ammar10	cv
GDPv2-430	DWRC-2405	1	1	1	1	3	3	3	3	3	3	4	4	4	4	4	4	4	4	4	ICARDA	T. durum	Maamouri2	cv
GDPv2-431	DWRC-2414	1	1	1	1	3	3	3	3	3	3	4	4	4	4	4	4	4	4	4	ICARDA	T. durum	Sebatel2	cv
GDPv2-432	DWRC-2420	1	1	1	1	3	3	3	3	3	3	4	4	4	4	4	4	4	4	4	ICARDA	T. durum	Quadalete_ICA	cv
GDPv2-433	DWRC-2421	1	1	1	1	3	3	3	3	3	3	4	4	4	4	4	4	4	4	4	ICARDA	T. durum	Faraj=Icamor_ICARDA	cv
GDPv2-434	DWRC-2424	1	1	1	1	3	3	3	3	3	3	4	4	4	4	4	4	4	4	4	ICARDA	T. durum	Serene2	cv
GDPv2-435	DWRC-2425	1	1	1	1	3	3	3	3	3	3	4	4	4	4	4	4	4	4	4	ICARDA	T. durum	Geruftel_1	cv
GDPv2-436	DWRC-2426	1	1	1	1	3	3	3	3	3	3	4	4	4	4	4	4	4	4	4	ICARDA	T. durum	Zahle=Jamile1	cv
GDPv2-437	DWRC-2435	1	1	1	1	3	3	3	3	3	3	4	4	4	4	4	4	4	4	4	ICARDA	T. durum	Mangudo=Icajihan22	cv
GDPv2-438	DWRC-2439	1	1	1	1	3	3	3	3	3	3	4	4	4	4	4	4	4	4	4	ICARDA	T. durum	Beltagy3=AÃ¯nLehma	cv
GDPv2-439	DWRC-2444	1	1	1	1	3	3	3	3	3	3	4	4	4	4	4	4	4	4	4	ICARDA	T. durum	Icajihan40=Ude	cv
GDPv2-440	DWRC-2450	1	1	1	1	3	3	3	3	3	3	4	4	4	4	4	4	4	4	4	ICARDA	T. durum	IcaKader2	cv
GDPv2-441	DWRC-2453	1	1	1	1	3	3	3	3	3	3	4	4	4	4	4	4	4	4	4	ICARDA	T. durum	Icarasha 2	cv
GDPv2-442	DWRC-2457	1	1	1	1	3	3	3	3	3	3	4	4	4	4	4	4	4	4	4	ICARDA	T. durum	Icamoram 7	cv
GDPv2-443	DWRC-2458	1	1	1	1	3	3	3	3	3	3	4	4	4	4	4	4	4	4	4	ICARDA	T. durum	Lahnmiki	cv
GDPv2-444	DWRC-2462	1	1	1	1	3	3	3	3	3	3	4	4	4	4	4	4	4	4	4	ICARDA	T. durum	Maci115	cv
GDPv2-445	DWRC-2464	1	1	1	1	3	3	3	3	3	3	4	4	4	4	4	4	4	4	4	ICARDA	T. durum	Icambel_ICARDA1	cv
GDPv2-446	DWRC-2469	1	1	1	1	3	3	3	3	3	3	4	4	4	4	4	4	4	4	4	ICARDA	T. durum	Bezater	cv
GDPv2-447	DWRC-2471	1	1	1	1	3	3	3	3	3	3	4	4	4	4	4	4	4	4	4	ICARDA	T. durum	Zagharin2	cv
GDPv2-448	DWRC-2476	1	1	1	1	3	3	3	3	3	3	4	4	4	4	4	4	4	4	4	ICARDA	T. durum	Margherita	cv
GDPv2-449	DWRC-2477	1	1	1	1	3	3	3	3	3	3	4	4	4	4	4	4	4	4	4	ICARDA	T. durum	Derazejihan	cv
GDPv2-450	DWRC-2478	1	1	1	1	3	3	3	3	3	3	4	4	4	4	4	4	4	4	4	ICARDA	T. durum	Icavert	cv
GDPv2-451	DWRC-2482	1	1	1	1	3	3	3	3	3	3	4	4	4	4	4	4	4	4	4	ICARDA	T. durum	Icaverve	cv
GDPv2-1010	DWRC-2_001	1	1	1	1	3	3	3	3	3	3	4	4	4	4	4	4	4	4	4	AUT	T. durum	DBC-480-1	Introgression of Fhb1 from T aestivum
GDPv2-1011	DWRC-2_002	1	1	1	1	3	3	3	3	3	3	4	4	4	4	4	4	4	4	4	AUT	T. durum	P17.29	Introgression of Fhb1 from T aestivum
GDPv2-1012	DWRC-2_003	1	1	1	1	3	3	3	3	3	3	4	4	4	4	4	4	4	4	4	AUT	T. durum	P17.54	Introgression of Fhb1 from T aestivum
GDPv2-1013	DWRC-2_004	1	1	1	1	3	3	3	3	3	3	4	4	4	4	4	4	4	4	4	AUT	T. durum	P33.34	Introgression of Fhb1 from T aestivum
GDPv2-1014	DWRC-2_005	1	1	1	1	3	3	3	3	3	3	4	4	4	4	4	4	4	4	4	AUT	T. durum	P33.51	Introgression of Fhb1 from T aestivum
GDPv2-1015	DWRC-2_006	1	1	1	1	3	3	3	3	3	3	4	4	4	4	4	4	4	4	4	AUT	T. durum	P49.57	Introgression of Fhb1 from T aestivum
GDPv2-1016	DWRC-2_007	1	1	1	1	3	3	3	3	3	3	4	4	4	4	4	4	4	4	4	AUT	T. durum	R13.18.1	Resistance to FHB
GDPv2-1017	DWRC-2_008	1	1	1	1	3	3	3	3	3	3	4	4	4	4	4	4	4	4	4	AUT	T. durum	R7.3.1	Resistance to FHB
GDPv2-1018	DWRC-2_009	1	1	1	1	3	3	3	3	3	3	4	4	4	4	4	4	4	4	4	AUT	T. durum	R7.56.1	Resistance to FHB
GDPv2-1019	DWRC-2_010	1	1	1	1	3	3	3	3	3	3	4	4	4	4	4	4	4	4	4	AUT	T. durum	R3.7.3	Resistance to FHB
GDPv2-1020	DWRC-2_011	1	1	1	1	3	3	3	3	3	3	4	4	4	4	4	4	4	4	4	AUT	T. durum	P17.22	Introgression of Fhb1 from T aestivum
GDPv2-1021	DWRC-2_012	1	1	1	1	3	3	3	3	3	3	4	4	4	4	4	4	4	4	4	AUT	T. durum	P18.75	Susceptible parent for FHB
GDPv2-1022	DWRC-2_013	1	1	1	1	3	3	3	3	3	3	4	4	4	4	4	4	4	4	4	ITA	T. durum	ACADUR	cv
GDPv2-1023	DWRC-2_014	1	1	1	1	3	3	3	3	3	3	4	4	4	4	4	4	4	4	4	ITA	T. durum	ACHILLE	cv
GDPv2-1024	DWRC-2_015	1	1	1	1	3	3	3	3	3	3	4	4	4	4	4	4	4	4	4	FRA	T. durum	ANVERGUR	cv
GDPv2-1025	DWRC-2_016	1	1	1	1	3	3	3	3	3	3	4	4	4	4	4	4	4	4	4	ITA	T. durum	AUGUSTO	cv
GDPv2-1026	DWRC-2_017	1	1	1	1	3	3	3	3	3	3	4	4	4	4	4	4	4	4	4	FRA	T. durum	BABYLONE	cv
GDPv2-1027	DWRC-2_018	1	1	1	1	3	3	3	3	3	3	4	4	4	4	4	4	4	4	4	FRA	T. durum	CASTELDOUX	cv
GDPv2-1028	DWRC-2_019	1	1	1	1	3	3	3	3	3	3	4	4	4	4	4	4	4	4	4	ITA	T. durum	CESARE	cv
GDPv2-1029	DWRC-2_020	1	1	1	1	3	3	3	3	3	3	4	4	4	4	4	4	4	4	4	ITA	T. durum	COLOMBO	cv
GDPv2-1030	DWRC-2_021	1	1	1	1	3	3	3	3	3	3	4	4	4	4	4	4	4	4	4	ITA	T. durum	FURIO_CAMILLO	cv
GDPv2-1031	DWRC-2_022	1	1	1	1	3	3	3	3	3	3	4	4	4	4	4	4	4	4	4	ITA	T. durum	GINSENG	cv
GDPv2-1032	DWRC-2_023	1	1	1	1	3	3	3	3	3	3	4	4	4	4	4	4	4	4	4	FRA	T. durum	JOYAU	cv
GDPv2-1033	DWRC-2_024	1	1	1	1	3	3	3	3	3	3	4	4	4	4	4	4	4	4	4	FRA	T. durum	KANAKIS	cv
GDPv2-1034	DWRC-2_025	1	1	1	1	3	3	3	3	3	3	4	4	4	4	4	4	4	4	4	FRA	T. durum	KARUR	cv
GDPv2-1035	DWRC-2_026	1	1	1	1	3	3	3	3	3	3	4	4	4	8	9	9	9	10	11	FRA	T. durum	KIKO_NICK	cv
GDPv2-1036	DWRC-2_027	1	1	1	1	3	3	3	3	3	3	4	4	4	8	9	9	9	10	11	ITA	T. durum	MARCO_AURELIO	cv
GDPv2-1037	DWRC-2_028	1	1	1	1	3	3	3	3	3	3	4	4	4	8	9	9	9	10	11	ITA	T. durum	MARIO	cv
GDPv2-1038	DWRC-2_029	1	1	1	1	3	3	3	3	3	3	4	4	4	8	9	9	9	10	11	FRA	T. durum	MIRADOUX	cv
GDPv2-1039	DWRC-2_030	1	1	1	1	3	3	3	3	3	3	4	4	4	8	9	9	9	10	11	ITA	T. durum	NADIF	cv
GDPv2-1040	DWRC-2_031	1	1	1	1	3	3	3	3	3	3	4	4	4	8	9	9	9	10	11	ITA	T. durum	NATAL	cv
GDPv2-1041	DWRC-2_032	1	1	1	1	3	3	3	3	3	3	4	4	4	8	9	9	9	10	11	ITA	T. durum	OBELIX	cv
GDPv2-1042	DWRC-2_033	1	1	1	1	3	3	3	3	3	3	4	4	4	8	9	9	9	10	11	ITA	T. durum	PR22D84	cv
GDPv2-1043	DWRC-2_034	1	1	1	1	3	3	3	3	3	3	4	4	4	8	9	9	9	10	11	FRA	T. durum	RAMIREZ	cv
GDPv2-1044	DWRC-2_035	1	1	1	1	3	3	3	3	3	3	4	4	4	8	9	9	9	10	11	FRA	T. durum	RELIEF	cv
GDPv2-1045	DWRC-2_036	1	1	1	1	3	3	3	3	3	3	4	4	4	8	9	9	9	10	11	ITA	T. durum	SECOLO	cv
GDPv2-1046	DWRC-2_037	1	1	1	1	3	3	3	3	3	3	4	4	4	8	9	9	9	10	11	ITA	T. durum	SY_CISCO	cv
GDPv2-1047	DWRC-2_038	1	1	1	1	3	3	3	3	3	3	4	4	4	8	9	9	9	10	11	ITA	T. durum	SY_LIDO	cv
GDPv2-1048	DWRC-2_039	1	1	1	1	3	3	3	3	3	3	4	4	4	8	9	9	9	10	11	ITA	T. durum	TEODORICO	cv
GDPv2-1049	DWRC-2_040	1	1	1	1	3	3	3	3	3	3	4	4	4	8	9	9	9	10	11	FRA	T. durum	TEXUR	cv
GDPv2-1050	DWRC-2_041	1	1	1	1	3	3	3	3	3	3	4	4	4	8	9	9	9	10	11	ITA	T. durum	TITO_FLAVIO	cv
GDPv2-874	DWRC-1431	1	1	1	1	3	3	3	3	3	3	4	4	4	8	9	9	9	10	11	na	T. dicoccum	9.122/05	domesticated
GDPv2-875	DWRC-1524	1	1	1	1	3	3	3	3	3	3	4	4	4	8	9	9	9	10	11	ETH	T. dicoccum	IDG114	domesticated
GDPv2-876	DWRC-1530	1	1	1	1	3	3	3	3	3	3	4	4	4	8	9	9	9	10	11	ITA	T. dicoccum	IDG8634/1_A	domesticated
GDPv2-877	DWRC-1532	1	1	1	1	3	3	3	3	3	3	4	4	4	8	9	9	9	10	11	ITA	T. dicoccum	IDG8649	domesticated
GDPv2-878	DWRC-1534	1	1	1	1	3	3	3	3	3	3	4	4	4	8	9	9	9	10	11	ITA	T. dicoccum	IDG8784/1	domesticated
GDPv2-879	DWRC-1536	1	1	1	1	3	3	3	3	3	3	4	4	4	8	9	9	9	10	11	ITA	T. dicoccum	IDG10391/1	domesticated
GDPv2-880	DWRC-1537	1	1	1	1	3	3	3	3	3	3	4	4	4	8	9	9	9	10	11	ITA	T. dicoccum	IDG10391/4	domesticated
GDPv2-881	DWRC-1538	1	1	1	1	3	3	3	3	3	3	4	4	4	8	9	9	9	10	11	ITA	T. dicoccum	IDG10899	domesticated
GDPv2-882	DWRC-1540	1	1	1	1	3	3	3	3	3	3	4	4	4	8	9	9	9	10	11	KEN	T. dicoccum	MG3429	domesticated
GDPv2-883	DWRC-1541	1	1	1	1	3	3	3	3	3	3	4	4	4	8	9	9	9	10	11	KEN	T. dicoccum	MG3430	domesticated
GDPv2-884	DWRC-1543	1	1	1	1	3	3	3	3	3	3	4	4	4	8	9	9	9	10	11	RUS	T. dicoccum	MG3521_UNIBO	domesticated
GDPv2-885	DWRC-1544	1	1	1	1	3	3	3	3	3	3	4	4	4	8	9	9	9	10	11	RUS	T. dicoccum	MG3521/1	domesticated
GDPv2-886	DWRC-1546	1	1	1	1	3	3	3	3	3	3	4	4	4	8	9	9	9	10	11	UK	T. dicoccum	MG4358	domesticated
GDPv2-887	DWRC-1547	1	1	1	1	3	3	3	3	3	3	4	4	4	8	9	9	9	10	11	UK	T. dicoccum	MG4360	domesticated
GDPv2-888	DWRC-1549	1	1	1	1	3	3	3	3	3	3	4	4	4	8	9	9	9	10	11	UK	T. dicoccum	MG4366/2	domesticated
GDPv2-889	DWRC-1560	1	1	1	1	3	3	3	3	3	3	4	4	4	8	9	9	9	10	11	UKR	T. dicoccum	MG5268	domesticated
GDPv2-890	DWRC-1564	1	1	1	1	3	3	3	3	3	3	4	4	4	8	9	9	9	10	11	ARM	T. dicoccum	MG5274	domesticated
GDPv2-891	DWRC-1565	1	1	1	1	3	3	3	3	3	3	4	4	4	8	9	9	9	10	11	IRN	T. dicoccum	MG5275	domesticated
GDPv2-892	DWRC-1566	1	1	1	1	3	3	3	3	3	3	4	4	4	8	9	9	9	10	11	IRN	T. dicoccum	MG5276	domesticated
GDPv2-893	DWRC-1569	1	1	1	1	3	3	3	3	3	3	4	4	4	8	9	9	9	10	11	ETH	T. dicoccum	MG5282	domesticated
GDPv2-894	DWRC-1570	1	1	1	1	3	3	3	3	3	3	4	4	4	8	9	9	9	10	11	MAR	T. dicoccum	MG5285	domesticated
GDPv2-895	DWRC-1572	1	1	1	1	3	3	3	3	3	3	4	4	4	8	9	9	9	10	11	IRN	T. dicoccum	MG5287/2	domesticated
GDPv2-896	DWRC-1573	1	1	1	1	3	3	3	3	3	3	4	4	4	8	9	9	9	10	11	IRN	T. dicoccum	MG5290	domesticated
GDPv2-897	DWRC-1574	1	1	1	1	3	3	3	3	3	3	4	4	4	8	9	9	9	10	11	BGR	T. dicoccum	MG5297/1	domesticated
GDPv2-898	DWRC-1578	1	1	1	1	3	3	3	3	3	3	4	4	4	8	9	9	9	10	11	DEU	T. dicoccum	MG5303/1	domesticated
GDPv2-899	DWRC-1581	1	1	1	1	3	3	3	3	3	3	4	4	4	8	9	9	9	10	11	RUS	T. dicoccum	MG5307	domesticated
GDPv2-900	DWRC-1582	1	1	1	1	3	3	3	3	3	3	4	4	4	8	9	9	9	10	11	RUS	T. dicoccum	MG5310	domesticated
GDPv2-901	DWRC-1583	1	1	1	1	3	3	3	3	3	3	4	4	4	8	9	9	9	10	11	AFG	T. dicoccum	MG5312	domesticated
GDPv2-902	DWRC-1584	1	1	1	1	3	3	3	3	3	3	4	4	4	8	9	9	9	10	11	ARM	T. dicoccum	MG5313	domesticated
GDPv2-903	DWRC-1586	1	1	1	1	3	3	3	3	3	3	4	4	4	8	9	9	9	10	11	GEO	T. dicoccum	MG5315	domesticated
GDPv2-904	DWRC-1590	1	1	1	1	3	3	3	3	3	3	4	4	4	8	9	9	9	10	11	IND	T. dicoccum	MG5329/1	domesticated
GDPv2-905	DWRC-1592	1	1	1	1	3	3	3	3	3	3	4	4	4	8	9	9	9	10	11	ESP	T. dicoccum	MG5331/1	domesticated
GDPv2-906	DWRC-1593	1	1	1	1	3	3	3	3	3	3	4	4	4	8	9	9	9	10	11	ESP	T. dicoccum	MG5333/1-FARVENTO	domesticated
GDPv2-907	DWRC-1595	1	1	1	1	3	3	3	3	3	3	4	4	4	8	9	9	9	10	11	ESP	T. dicoccum	MG5335/1	domesticated
GDPv2-908	DWRC-1597	1	1	1	1	3	3	3	3	3	3	4	4	4	8	9	9	9	10	11	ETH	T. dicoccum	MG5338/1	domesticated
GDPv2-909	DWRC-1602	1	1	1	1	3	3	3	3	3	3	4	4	4	8	9	9	9	10	11	ETH	T. dicoccum	MG5344/2	domesticated
GDPv2-910	DWRC-1603	1	1	1	1	3	3	3	3	3	3	4	4	4	8	9	9	9	10	11	ETH	T. dicoccum	MG5344/3	domesticated
GDPv2-911	DWRC-1604	1	1	1	1	3	3	3	3	3	3	4	4	4	8	9	9	9	10	11	ETH	T. dicoccum	MG5345	domesticated
GDPv2-912	DWRC-1610	1	1	1	1	3	3	3	3	3	3	4	4	4	8	9	9	9	10	11	ETH	T. dicoccum	MG5350/2/2	domesticated
GDPv2-913	DWRC-1611	1	1	1	1	3	3	3	3	3	3	4	4	4	8	9	9	9	10	11	ETH	T. dicoccum	MG5351	domesticated
GDPv2-914	DWRC-1613	1	1	1	1	3	3	3	3	3	3	4	4	4	8	9	9	9	10	11	ETH	T. dicoccum	MG5354/1	domesticated
GDPv2-915	DWRC-1615	1	1	1	1	3	3	3	3	3	3	4	4	4	8	9	9	9	10	11	ETH	T. dicoccum	MG5357/4	domesticated
GDPv2-916	DWRC-1618	1	1	1	1	3	3	3	3	3	3	4	4	4	8	9	9	9	10	11	ETH	T. dicoccum	MG5362	domesticated
GDPv2-917	DWRC-1619	1	1	1	1	3	3	3	3	3	3	4	4	4	8	9	9	9	10	11	ETH	T. dicoccum	MG5363	domesticated
GDPv2-918	DWRC-1621	1	1	1	1	3	3	3	3	3	3	4	4	4	8	9	9	9	10	11	ETH	T. dicoccum	MG5368	domesticated
GDPv2-919	DWRC-1623	1	1	1	1	3	3	3	3	3	3	4	4	4	8	9	9	9	10	11	SRB	T. dicoccum	MG5380/1/1	domesticated
GDPv2-920	DWRC-1625	1	1	1	1	3	3	3	3	3	3	4	4	4	8	9	9	9	10	11	YUG	T. dicoccum	MG5381	domesticated
GDPv2-921	DWRC-1633	1	1	1	1	3	3	3	3	3	3	4	4	4	8	9	9	9	10	11	IND	T. dicoccum	MG5390	domesticated
GDPv2-922	DWRC-1641	1	1	1	1	3	3	3	3	3	3	4	4	4	8	9	9	9	10	11	DEU	T. dicoccum	MG5398	domesticated
GDPv2-923	DWRC-1642	1	1	1	1	3	3	3	3	3	3	4	4	4	8	9	9	9	10	11	DEU	T. dicoccum	MG5399/3_A	domesticated
GDPv2-924	DWRC-1644	1	1	1	1	3	3	3	3	3	3	4	4	4	8	9	9	9	10	11	IRN	T. dicoccum	MG5401	domesticated
GDPv2-925	DWRC-1648	1	1	1	1	3	3	3	3	3	3	4	4	4	8	9	9	9	10	11	IRN	T. dicoccum	MG5407	domesticated
GDPv2-926	DWRC-1653	1	1	1	1	3	3	3	3	3	3	4	4	4	8	9	9	9	10	11	IRN	T. dicoccum	MG5421_B	domesticated
GDPv2-927	DWRC-1657	1	1	1	1	3	3	3	3	3	3	4	4	4	8	9	9	9	10	11	IRN	T. dicoccum	MG5431	domesticated
GDPv2-928	DWRC-1659	1	1	1	1	3	3	3	3	3	3	4	4	4	8	9	9	9	10	11	IRN	T. dicoccum	MG5433	domesticated
GDPv2-929	DWRC-1663	1	1	1	1	3	3	3	3	3	3	4	4	4	8	9	9	9	10	11	HUN	T. dicoccum	MG5447	domesticated
GDPv2-930	DWRC-1664	1	1	1	1	3	3	3	3	3	3	4	4	4	8	9	9	9	10	11	HUN	T. dicoccum	MG5449	domesticated
GDPv2-931	DWRC-1665	1	1	1	1	3	3	3	3	3	3	4	4	4	8	9	9	9	10	11	HUN	T. dicoccum	MG5450	domesticated
GDPv2-932	DWRC-1666	1	1	1	1	3	3	3	3	3	3	4	4	4	8	9	9	9	10	11	HUN	T. dicoccum	MG5451	domesticated
GDPv2-933	DWRC-1667	1	1	1	1	3	3	3	3	3	3	4	4	4	8	9	9	9	10	11	HUN	T. dicoccum	MG5453/1	domesticated
GDPv2-934	DWRC-1674	1	1	1	1	3	3	3	3	3	3	4	4	4	8	9	9	9	10	11	ESP	T. dicoccum	MG5465	domesticated
GDPv2-935	DWRC-1677	1	1	1	1	3	3	3	3	3	3	4	4	4	8	9	9	9	10	11	ESP	T. dicoccum	MG5468/1	domesticated
GDPv2-936	DWRC-1678	1	1	1	1	3	3	3	3	3	3	4	4	4	8	9	9	9	10	11	ESP	T. dicoccum	MG5468/2	domesticated
GDPv2-937	DWRC-1680	1	1	1	1	3	3	3	3	3	3	4	4	4	8	9	9	9	10	11	ESP	T. dicoccum	MG5470	domesticated
GDPv2-938	DWRC-1682	1	1	1	1	3	3	3	3	3	3	4	4	4	8	9	9	9	10	11	ESP	T. dicoccum	MG5474	domesticated
GDPv2-939	DWRC-1686	1	1	1	1	3	3	3	3	3	3	4	4	4	8	9	9	9	10	11	ESP	T. dicoccum	MG5481	domesticated
GDPv2-940	DWRC-1690	1	1	1	1	3	3	3	3	3	3	4	4	4	8	9	9	9	10	11	ETH	T. dicoccum	MG5504	domesticated
GDPv2-941	DWRC-1692	1	1	1	1	3	3	3	3	3	3	4	4	4	8	9	9	9	10	11	ROU	T. dicoccum	MG5513	domesticated
GDPv2-942	DWRC-1693	1	1	1	1	3	3	3	3	3	3	4	4	4	8	9	9	9	10	11	ROU	T. dicoccum	MG5516	domesticated
GDPv2-943	DWRC-1697	1	1	1	1	3	3	3	3	3	3	4	4	4	8	9	9	9	10	11	ETH	T. dicoccum	MG5530	domesticated
GDPv2-944	DWRC-1698	1	1	1	1	3	3	3	3	3	3	4	4	4	8	9	9	9	10	11	IND	T. dicoccum	MG5536	domesticated
GDPv2-945	DWRC-1700	1	1	1	1	3	3	3	3	3	3	4	4	4	8	9	9	9	10	11	RUS	T. dicoccum	MG5545	domesticated
GDPv2-946	DWRC-1701	1	1	1	1	3	3	3	3	3	3	4	4	4	8	9	9	9	10	11	RUS	T. dicoccum	MG5546	domesticated
GDPv2-947	DWRC-1705	1	1	1	1	3	3	3	3	3	3	4	4	4	8	9	9	9	10	11	ETH	T. dicoccum	MG5557	domesticated
GDPv2-948	DWRC-1706	1	1	1	1	3	3	3	3	3	3	4	4	4	8	9	9	9	10	11	CHN	T. dicoccum	MG5563/1	domesticated
GDPv2-949	DWRC-1707	1	1	1	1	3	3	3	3	3	3	4	4	4	8	9	9	9	10	11	CHN	T. dicoccum	MG5563/2	domesticated
GDPv2-549	DWRC-0110	1	2	2	2	2	2	4	4	4	4	5	5	5	5	6	6	6	7	7	EGY	T. durum	ENGB-Qena-10	landrace
GDPv2-550	DWRC-0112	1	2	2	2	2	2	4	4	4	4	5	5	5	5	6	6	6	7	7	EGY	T. durum	ENGB-Sohag-12	landrace
GDPv2-551	DWRC-0113	1	2	2	2	2	2	4	4	4	4	5	5	5	5	6	6	6	7	7	EGY	T. durum	ENGB-USDA-13	landrace
GDPv2-091	DWRC-0285	1	2	2	2	2	2	4	4	4	4	5	5	5	5	6	6	6	7	7	ITA	T. durum	CAPPELLI	landrace_cv
GDPv2-258	DWRC-0881	1	2	2	2	2	2	4	4	4	4	5	5	5	5	6	6	6	7	7	ICARDA	T. durum	Haurani	landrace_cv
GDPv2-283	DWRC-0991	1	2	2	2	2	2	4	4	4	4	5	5	5	5	6	6	6	7	7	TUN	T. durum	Biskri/Bouteille	landrace
GDPv2-285	DWRC-0999	1	2	2	2	2	2	4	4	4	4	5	5	5	5	6	6	6	7	7	na	T. durum	G-58128	landrace
GDPv2-556	DWRC-1007	1	2	2	2	2	2	4	4	4	4	5	5	5	5	6	6	6	7	7	JOR	T. durum	Jordan_Coll._86_NÂº_172	landrace
GDPv2-557	DWRC-1008	1	2	2	2	2	2	4	4	4	4	5	5	5	5	6	6	6	7	7	JOR	T. durum	Jordan_Coll._Landrace_nÂº_164	landrace
GDPv2-558	DWRC-1009	1	2	2	2	2	2	4	4	4	4	5	5	5	5	6	6	6	7	7	TUR	T. durum	Karabilcik_23-a	landrace
GDPv2-559	DWRC-1010	1	2	2	2	2	2	4	4	4	4	5	5	5	5	6	6	6	7	7	TUR	T. durum	Karakilcik_113-b	landrace
GDPv2-560	DWRC-1011	1	2	2	2	2	2	4	4	4	4	5	5	5	5	6	6	6	7	7	TUR	T. durum	Karisik_242/2	landrace
GDPv2-561	DWRC-1012	1	2	2	2	2	2	4	4	4	4	5	5	5	5	6	6	6	7	7	TUR	T. durum	Kirmize_173-b	landrace
GDPv2-562	DWRC-1014	1	2	2	2	2	2	4	4	4	4	5	5	5	5	6	6	6	7	7	TUR	T. durum	Kirmizi_54-C	landrace
GDPv2-563	DWRC-1015	1	2	2	2	2	2	4	4	4	4	5	5	5	5	6	6	6	7	7	TUR	T. durum	Kishk	landrace
GDPv2-565	DWRC-1029	1	2	2	2	2	2	4	4	4	4	5	5	5	5	6	6	6	7	7	ESP	T. durum	Bonzo	landrace
GDPv2-566	DWRC-1034	1	2	2	2	2	2	4	4	4	4	5	5	5	5	6	6	6	7	7	ISR	T. durum	Abu_Fashit_Conx	landrace
GDPv2-567	DWRC-1035	1	2	2	2	2	2	4	4	4	4	5	5	5	5	6	6	6	7	7	ISR	T. durum	Juljulith	landrace
GDPv2-288	DWRC-1036	1	2	2	2	2	2	4	4	4	4	5	5	5	5	6	6	6	7	7	ISR	T. durum	JM-3987	landrace
GDPv2-568	DWRC-1038	1	2	2	2	2	2	4	4	4	4	5	5	5	5	6	6	6	7	7	ISR	T. durum	JM-3989	landrace
GDPv2-290	DWRC-1039	1	2	2	2	2	2	4	4	4	4	5	5	5	5	6	6	6	7	7	BGR	T. durum	Tchirpan	landrace
GDPv2-569	DWRC-1040	1	2	2	2	2	2	4	4	4	4	5	5	5	5	6	6	6	7	7	TUN	T. durum	Bidi17	landrace_cv
GDPv2-299	DWRC-1061	1	2	2	2	2	2	4	4	4	4	5	5	5	5	6	6	6	7	7	ESP	T. durum	Paramo	landrace
GDPv2-570	DWRC-1116	1	2	2	2	2	2	4	4	4	4	5	5	5	5	6	6	6	7	7	KAZ	T. durum	Almaz	landrace
GDPv2-571	DWRC-1117	1	2	2	2	2	2	4	4	4	4	5	5	5	5	6	6	6	7	7	KAZ	T. durum	Kostanayskaya_12	landrace
GDPv2-572	DWRC-1120	1	2	2	2	2	2	4	4	4	4	5	5	5	5	6	6	6	7	7	KAZ	T. durum	Kostanayskaya_52	landrace
GDPv2-573	DWRC-1121	1	2	2	2	2	2	4	4	4	4	5	5	5	5	6	6	6	7	7	KAZ	T. durum	Kharkovskaya_46	landrace
GDPv2-574	DWRC-1122	1	2	2	2	2	2	4	4	4	4	5	5	5	5	6	6	6	7	7	KAZ	T. durum	Saratovskaya_31	landrace
GDPv2-576	DWRC-1127	1	2	2	2	2	2	4	4	4	4	5	5	5	5	6	6	6	7	7	KAZ	T. durum	ordeiforme_254	landrace
GDPv2-577	DWRC-1129	1	2	2	2	2	2	4	4	4	4	5	5	5	5	6	6	6	7	7	KAZ	T. durum	Karabalykskaya_chernokolosaya_20	landrace
GDPv2-578	DWRC-1130	1	2	2	2	2	2	4	4	4	4	5	5	5	5	6	6	6	7	7	KAZ	T. durum	Omski_rubin	landrace
GDPv2-1000	DWRC-1147	1	2	2	2	2	2	4	4	4	4	5	5	5	5	6	6	6	7	7	IND	T. durum	DWGIGSSALATFINA020	landrace
GDPv2-579	DWRC-1149	1	2	2	2	2	2	4	4	4	4	5	5	5	5	6	6	6	7	7	ITA	T. durum	DWGIGSSALATFINA035	landrace
GDPv2-580	DWRC-1150	1	2	2	2	2	2	4	4	4	4	5	5	5	5	6	6	6	7	7	SYR	T. durum	DWGIGSSALATFINA036	landrace
GDPv2-581	DWRC-1153	1	2	2	2	2	2	4	4	4	4	5	5	5	5	6	6	6	7	7	JOR	T. durum	DWGIGSSALATFINA053	landrace
GDPv2-582	DWRC-1154	1	2	2	2	2	2	4	4	4	4	5	5	5	5	6	6	6	7	7	ESP	T. durum	DWGIGSSALATFINA057	landrace
GDPv2-583	DWRC-1155	1	2	2	2	2	2	4	4	4	4	5	5	5	5	6	6	6	7	7	ETH	T. durum	DW-SR-FIGS027	landrace
GDPv2-584	DWRC-1157	1	2	2	2	2	2	4	4	4	4	5	5	5	5	6	6	6	7	7	AFG	T. durum	DW-SR-FIGS049	landrace
GDPv2-585	DWRC-1158	1	2	2	2	2	2	4	4	4	4	5	5	5	5	6	6	6	7	7	IRQ	T. durum	DW-SR-FIGS063	landrace
GDPv2-586	DWRC-1159	1	2	2	2	2	2	4	4	4	4	5	5	5	5	6	6	6	7	7	GRC	T. durum	DW-SR-FIGS082	landrace
GDPv2-587	DWRC-1160	1	2	2	2	2	2	4	4	4	4	5	5	5	5	6	6	6	7	7	AFG	T. durum	DW-SR-FIGS089	landrace
GDPv2-588	DWRC-1161	1	2	2	2	2	2	4	4	4	4	5	5	5	5	6	6	6	7	7	DZA	T. durum	DW-SR-FIGS096	landrace
GDPv2-589	DWRC-1163	1	2	2	2	2	2	4	4	4	4	5	5	5	5	6	6	6	7	7	DZA	T. durum	DW-SR-FIGS103	landrace
GDPv2-590	DWRC-1164	1	2	2	2	2	2	4	4	4	4	5	5	5	5	6	6	6	7	7	MAR	T. durum	DW-SR-FIGS119	landrace
GDPv2-591	DWRC-1165	1	2	2	2	2	2	4	4	4	4	5	5	5	5	6	6	6	7	7	OMN	T. durum	FIGSDRYWET001	landrace
GDPv2-592	DWRC-1166	1	2	2	2	2	2	4	4	4	4	5	5	5	5	6	6	6	7	7	ETH	T. durum	FIGSDRYWET003	landrace
GDPv2-593	DWRC-1168	1	2	2	2	2	2	4	4	4	4	5	5	5	5	6	6	6	7	7	RUS	T. durum	FIGSDRYWET007	landrace
GDPv2-594	DWRC-1174	1	2	2	2	2	2	4	4	4	4	5	5	5	5	6	6	6	7	7	ETH	T. durum	FIGSDRYWET028	landrace
GDPv2-595	DWRC-1175	1	2	2	2	2	2	4	4	4	4	5	5	5	5	6	6	6	7	7	ETH	T. durum	FIGSDRYWET029	landrace
GDPv2-596	DWRC-1176	1	2	2	2	2	2	4	4	4	4	5	5	5	5	6	6	6	7	7	ETH	T. durum	FIGSDRYWET030	landrace
GDPv2-597	DWRC-1177	1	2	2	2	2	2	4	4	4	4	5	5	5	5	6	6	6	7	7	TUR	T. durum	FIGSDRYWET033	landrace
GDPv2-598	DWRC-1179	1	2	2	2	2	2	4	4	4	4	5	5	5	5	6	6	6	7	7	ESP	T. durum	FIGSDRYWET038	landrace
GDPv2-599	DWRC-1182	1	2	2	2	2	2	4	4	4	4	5	5	5	5	6	6	6	7	7	AFG	T. durum	FIGSDRYWET051	landrace
GDPv2-600	DWRC-1183	1	2	2	2	2	2	4	4	4	4	5	5	5	5	6	6	6	7	9	AFG	T. durum	FIGSDRYWET053	landrace
GDPv2-601	DWRC-1184	1	2	2	2	2	2	4	4	4	4	5	5	5	5	6	6	6	7	9	ETH	T. durum	FIGSDRYWET058	landrace
GDPv2-602	DWRC-1185	1	2	2	2	2	2	4	4	4	4	5	5	5	5	6	6	6	7	9	ETH	T. durum	FIGSDRYWET060	landrace
GDPv2-603	DWRC-1186	1	2	2	2	2	2	4	4	4	4	5	5	5	5	6	6	6	7	9	AFG	T. durum	FIGSDRYWET078	landrace
GDPv2-604	DWRC-1190	1	2	2	2	2	2	4	4	4	4	5	5	5	5	6	6	6	7	9	JOR	T. durum	FIGSDRYWET098	landrace
GDPv2-605	DWRC-1193	1	2	2	2	2	2	4	4	4	4	5	5	5	5	6	6	6	7	9	KAZ	T. durum	FIGSDRYWET107	landrace
GDPv2-606	DWRC-1195	1	2	2	2	2	2	4	4	4	4	5	5	5	5	6	6	6	7	9	TUR	T. durum	FIGSDRYWET109	landrace
GDPv2-607	DWRC-1196	1	2	2	2	2	2	4	4	4	4	5	5	5	5	6	6	6	7	9	YEM	T. durum	FIGSDRYWET110	landrace
GDPv2-608	DWRC-1197	1	2	2	2	2	2	4	4	4	4	5	5	5	5	6	6	6	7	9	YEM	T. durum	FIGSDRYWET115	landrace
GDPv2-609	DWRC-1198	1	2	2	2	2	2	4	4	4	4	5	5	5	5	6	6	6	7	9	YEM	T. durum	FIGSDRYWET120	landrace
GDPv2-610	DWRC-1199	1	2	2	2	2	2	4	4	4	4	5	5	5	5	6	6	6	7	9	SYR	T. durum	FIGSDRYWET130	landrace
GDPv2-611	DWRC-1201	1	2	2	2	2	2	4	4	4	4	5	5	5	5	6	6	6	7	9	IRN	T. durum	FIGSDRYWET143	landrace
GDPv2-612	DWRC-1202	1	2	2	2	2	2	4	4	4	4	5	5	5	5	6	6	6	7	9	IRN	T. durum	FIGSDRYWET144	landrace
GDPv2-613	DWRC-1203	1	2	2	2	2	2	4	4	4	4	5	5	5	5	6	6	6	7	9	ARM	T. durum	FIGSDRYWET147	landrace
GDPv2-614	DWRC-1205	1	2	2	2	2	2	4	4	4	4	5	5	5	5	6	6	6	7	9	RUS	T. durum	FIGSDRYWET163	landrace
GDPv2-615	DWRC-1206	1	2	2	2	2	2	4	4	4	4	5	5	5	5	6	6	6	7	9	ARM	T. durum	FIGSDRYWET174	landrace
GDPv2-616	DWRC-1208	1	2	2	2	2	2	4	4	4	4	5	5	5	5	6	6	6	7	9	OMN	T. durum	FIGSDWHOTCLD005	landrace
GDPv2-617	DWRC-1209	1	2	2	2	2	2	4	4	4	4	5	5	5	5	6	6	6	7	9	ETH	T. durum	FIGSDWHOTCLD009	landrace
GDPv2-618	DWRC-1211	1	2	2	2	2	2	4	4	4	4	5	5	5	5	6	6	6	7	9	AZE	T. durum	FIGSDWHOTCLD021	landrace
GDPv2-619	DWRC-1212	1	2	2	2	2	2	4	4	4	4	5	5	5	5	6	6	6	7	9	SAU	T. durum	FIGSDWHOTCLD051	landrace
GDPv2-686	DWRC-1322	2	3	3	3	4	4	5	5	5	5	6	6	6	6	7	7	7	8	8	AFG	T. durum	SSD_255	landrace
GDPv2-687	DWRC-1323	2	3	3	3	4	4	5	5	5	5	6	6	6	6	7	7	7	8	8	IRN	T. durum	SSD_256	landrace
GDPv2-688	DWRC-1324	2	3	3	3	4	4	5	5	5	5	6	6	6	6	7	7	7	8	8	IRN	T. durum	SSD_262	landrace
GDPv2-689	DWRC-1325	2	3	3	3	4	4	5	5	5	5	6	6	6	6	7	7	7	8	8	ITA	T. durum	SSD_264	landrace
GDPv2-690	DWRC-1327	2	3	3	3	4	4	5	5	5	5	6	6	6	6	7	7	7	8	8	IRN	T. durum	SSD_269	landrace
GDPv2-691	DWRC-1328	2	3	3	3	4	4	5	5	5	5	6	6	6	6	7	7	7	8	8	IRN	T. durum	SSD_271	landrace
GDPv2-692	DWRC-1329	2	3	3	3	4	4	5	5	5	5	6	6	6	6	7	7	7	8	8	BGR	T. durum	SSD_278	landrace
GDPv2-693	DWRC-1331	2	3	3	3	4	4	5	5	5	5	6	6	6	6	7	7	7	8	8	TUN	T. durum	SSD_292	landrace
GDPv2-694	DWRC-1332	2	3	3	3	4	4	5	5	5	5	6	6	6	6	7	7	7	8	8	TUN	T. durum	SSD_294	landrace
GDPv2-695	DWRC-1333	2	3	3	3	4	4	5	5	5	5	6	6	13	14	15	16	17	18	19	TUN	T. durum	SSD_302	landrace
GDPv2-696	DWRC-1334	2	3	3	3	4	4	5	5	5	5	6	6	13	14	15	16	17	18	19	TUN	T. durum	SSD_303	landrace
GDPv2-697	DWRC-1336	2	3	3	3	4	4	5	5	5	5	6	6	13	14	15	16	17	18	19	LBY	T. durum	SSD_315	landrace
GDPv2-698	DWRC-1337	2	3	3	3	4	4	5	5	5	5	6	6	13	14	15	16	17	18	19	TUR	T. durum	SSD_322	landrace
GDPv2-699	DWRC-1338	2	3	3	3	4	4	5	5	5	5	6	6	13	14	15	16	17	18	19	SYR	T. durum	SSD_325	landrace
GDPv2-700	DWRC-1339	2	3	3	3	4	4	5	5	5	5	6	6	13	14	15	16	17	18	19	BIH	T. durum	SSD_326	landrace
GDPv2-701	DWRC-1343	2	3	3	3	4	4	5	5	5	5	6	6	13	14	15	16	17	18	19	IRQ	T. durum	SSD_336	landrace
GDPv2-702	DWRC-1346	2	3	3	3	4	4	5	5	5	5	6	6	13	14	15	16	17	18	19	IRN	T. durum	SSD_348	landrace
GDPv2-703	DWRC-1354	2	3	3	3	4	4	5	5	5	5	6	6	13	14	15	16	17	18	19	CRETA	T. durum	SSD_400	landrace
GDPv2-704	DWRC-1355	2	3	3	3	4	4	5	5	5	5	6	6	13	14	15	16	17	18	19	GRC	T. durum	SSD_407	landrace
GDPv2-812	DWRC-2020	2	3	4	4	5	5	6	6	6	6	7	7	7	7	8	8	8	9	10	na	T. aethiopicum	BYAL288007	landrace
GDPv2-816	DWRC-2024	2	3	4	4	5	5	6	6	6	6	7	7	7	7	8	8	8	9	10	PRT	T. turgidum	PI221423_Novo	landrace
GDPv2-745	DWRC-2025	2	3	4	4	5	5	6	6	6	6	7	7	7	7	8	8	8	9	10	ETH	T. durum	PI480352	landrace
GDPv2-746	DWRC-2026	2	3	4	4	5	5	6	6	6	6	7	7	7	7	8	8	8	9	10	PRT	T. durum	PI204020_ Vermelho de Barba Preta	landrace
GDPv2-817	DWRC-2027	2	3	4	4	5	5	6	6	6	6	7	7	7	7	8	8	8	9	10	ETH	T. durum	CItr14629_ELS 6404-75-3	landrace
GDPv2-747	DWRC-2043	2	3	4	4	5	5	6	6	6	6	7	7	7	7	8	8	8	9	10	ITA	T. durum	Aziziah	landrace
GDPv2-748	DWRC-2082	2	3	4	4	5	5	6	6	6	6	7	7	7	7	8	8	8	9	10	MAR	T. durum	Kyperounda	landrace
GDPv2-366	DWRC-2087	2	3	4	4	5	5	6	6	6	6	7	7	7	7	8	8	8	9	10	USA	T. durum	Langdon	landrace_cv
GDPv2-749	DWRC-2120	2	3	4	4	5	5	6	6	6	6	7	7	7	7	8	8	8	9	10	ITA	T. durum	Taganrog	landrace
GDPv2-750	DWRC-2121	2	3	4	4	5	5	6	6	6	6	7	7	7	7	8	8	8	9	10	ITA	T. durum	Timilia	landrace
GDPv2-818	DWRC-2138	2	3	4	4	5	5	6	6	6	6	7	7	7	7	8	8	8	9	10	na	T. carthlicum	PI115816	landrace
GDPv2-819	DWRC-2139	2	3	4	4	5	5	6	6	6	6	7	7	7	7	8	8	8	9	10	na	T. carthlicum	PI572849	landrace
GDPv2-387	DWRC-2160	2	3	4	4	5	5	6	6	6	6	7	7	7	7	8	8	8	9	10	USA	T. durum	Kubanka_75-3-15	landrace
GDPv2-752	DWRC-2164	2	3	4	4	5	5	6	6	6	6	7	7	7	7	8	8	8	9	10	ETH	T. durum	377b	landrace
GDPv2-388	DWRC-2166	2	3	4	4	5	5	6	6	6	6	7	7	7	7	8	8	8	9	10	ETH	T. durum	ELS_6404-94-5	landrace_cv
GDPv2-389	DWRC-2167	2	3	4	4	5	5	6	6	6	6	7	7	7	7	8	8	8	9	10	ERI	T. durum	ELS_6404-127	landrace_cv
GDPv2-753	DWRC-2171	2	3	4	4	5	5	6	6	6	6	7	7	7	7	8	8	8	9	10	TUN	T. durum	Ajili	landrace
GDPv2-754	DWRC-2184	2	3	4	4	5	5	6	6	6	6	7	7	7	7	8	8	8	9	10	TUR	T. durum	Akbasak	landrace
GDPv2-392	DWRC-2186	2	3	4	4	5	5	6	6	6	6	7	7	7	7	8	8	8	9	10	AUS	T. durum	Huguenot	landrace_cv
GDPv2-755	DWRC-2194	2	3	4	4	5	5	6	6	6	6	7	7	7	7	8	13	13	14	15	ESP	T. durum	Azulejo	landrace
GDPv2-393	DWRC-2204	2	3	4	4	5	5	6	6	6	6	7	7	7	7	8	13	13	14	15	SWE	T. durum	Ostpreuss	landrace_cv
GDPv2-756	DWRC-2206	2	3	4	4	5	5	6	6	6	6	7	7	7	7	8	13	13	14	15	PRT	T. durum	Amarelo_de_Barba_Preta	landrace
GDPv2-757	DWRC-2213	2	3	4	4	5	5	6	6	6	6	7	7	7	7	8	13	13	14	15	RUS	T. durum	Hordeiforme_27	landrace_cv
GDPv2-394	DWRC-2215	2	3	4	4	5	5	6	6	6	6	7	7	7	7	8	13	13	14	15	KAZ	T. durum	Akmolinka_5	landrace_cv
GDPv2-395	DWRC-2218	2	3	4	4	5	5	6	6	6	6	7	7	7	7	8	13	13	14	15	GRC	T. durum	G-13181	landrace
GDPv2-397	DWRC-2225	2	3	4	4	5	5	6	6	6	6	7	7	7	7	8	13	13	14	15	ESP	T. durum	Barcelona5	landrace_cv
GDPv2-400	DWRC-2228	2	3	4	4	5	5	6	6	6	6	7	7	7	7	8	13	13	14	15	POL	T. durum	Apulicum	landrace
GDPv2-1007	DWRC-2232	2	3	4	4	5	5	6	6	6	6	7	7	7	7	8	13	13	14	15	HUN	T. durum	Behaarter_Taganrog	landrace
GDPv2-401	DWRC-2235	2	3	4	4	5	5	6	6	6	6	7	7	7	7	8	13	13	14	15	ISR	T. durum	Nursit_163	landrace_cv
GDPv2-402	DWRC-2236	2	3	4	4	5	5	6	6	6	6	7	7	7	7	8	13	13	14	15	ETH	T. durum	ELS_6304-38	landrace_cv
GDPv2-758	DWRC-2243	2	3	4	4	5	5	6	6	6	6	7	7	7	7	8	13	13	14	15	UK	T. durum	Abyssinicum	landrace
GDPv2-759	DWRC-2248	2	3	4	4	5	5	6	6	6	6	7	7	7	7	8	13	13	14	15	ISR	T. durum	Abu_Fashit_NPGS	landrace
GDPv2-760	DWRC-2251	2	3	4	4	5	5	6	6	6	6	7	7	7	7	8	13	13	14	15	PAK	T. durum	T-2	landrace
GDPv2-761	DWRC-2261	2	3	4	4	5	5	6	6	6	6	7	7	7	7	8	13	13	14	15	IRQ	T. durum	IQ_118	landrace
GDPv2-405	DWRC-2278	2	3	4	4	5	5	6	6	6	6	7	7	7	7	8	13	13	14	15	TUN	T. durum	Hedba_3	landrace
GDPv2-407	DWRC-2284	2	3	4	4	5	5	6	6	6	6	7	7	7	7	8	13	13	14	15	OMN	T. durum	Musane_and_Byaza	landrace
GDPv2-762	DWRC-2285	2	3	4	4	5	5	6	6	6	6	7	7	7	7	8	13	13	14	15	TUN	T. durum	Mamhoudi	landrace
GDPv2-763	DWRC-2288	2	3	4	4	5	5	6	6	6	6	7	7	7	7	8	13	13	14	15	IRN	T. turanicum	IWA8609000	landrace
GDPv2-1051	DWRC-2_042	2	3	4	4	5	5	6	6	6	6	7	7	7	7	8	13	13	14	15	IRN	T. turanicum	Iran_249	landrace
GDPv2-705	DWRC-1357	2	3	3	3	4	4	5	5	5	7	8	8	8	9	10	10	10	11	12	GRC	T. durum	SSD_411	landrace
GDPv2-706	DWRC-1358	2	3	3	3	4	4	5	5	5	7	8	8	8	9	10	10	10	11	12	GRC	T. durum	SSD_412	landrace
GDPv2-707	DWRC-1360	2	3	3	3	4	4	5	5	5	7	8	8	8	9	10	10	10	11	12	CRETA	T. durum	SSD_415	landrace
GDPv2-708	DWRC-1361	2	3	3	3	4	4	5	5	5	7	8	8	8	9	10	10	10	11	12	GRC	T. durum	SSD_416	landrace
GDPv2-709	DWRC-1366	2	3	3	3	4	4	5	5	5	7	8	8	8	9	10	10	10	11	12	GRC	T. durum	SSD_431	landrace
GDPv2-710	DWRC-1368	2	3	3	3	4	4	5	5	5	7	8	8	8	9	10	10	10	11	12	GRC	T. durum	SSD_443	landrace
GDPv2-711	DWRC-1370	2	3	3	3	4	4	5	5	5	7	8	8	8	9	10	10	10	11	12	IRQ	T. durum	SSD_451	landrace
GDPv2-712	DWRC-1371	2	3	3	3	4	4	5	5	5	7	8	8	8	9	10	10	10	11	12	IRQ	T. durum	SSD_453	landrace
GDPv2-713	DWRC-1374	2	3	3	3	4	4	5	5	5	7	8	8	8	9	10	10	10	11	12	GRC	T. durum	SSD_467	landrace
GDPv2-714	DWRC-1375	2	3	3	3	4	4	5	5	5	7	8	8	8	9	10	10	10	11	12	ESP	T. durum	SSD_470	landrace
GDPv2-715	DWRC-1376	2	3	3	3	4	4	5	5	5	7	8	8	8	9	10	10	10	11	12	ITA	T. durum	SSD_477	landrace
GDPv2-716	DWRC-1378	2	3	3	3	4	4	5	5	5	7	8	8	8	9	10	10	10	11	12	ITA	T. durum	SSD_482	landrace
GDPv2-717	DWRC-1379	2	3	3	3	4	4	5	5	5	7	8	8	8	9	10	10	10	11	12	GRC	T. durum	SSD_483	landrace
GDPv2-718	DWRC-1380	2	3	3	3	4	4	5	5	5	7	8	8	8	9	10	10	10	11	12	GRC	T. durum	SSD_486	landrace
GDPv2-719	DWRC-1383	2	3	3	3	4	4	5	5	5	7	8	8	8	9	10	10	10	11	12	GRC	T. durum	SSD_491	landrace
GDPv2-720	DWRC-1386	2	3	3	3	4	4	5	5	5	7	8	8	8	9	10	10	10	11	12	ITA	T. durum	SSD_500	landrace
GDPv2-721	DWRC-1393	2	3	3	3	4	4	5	5	5	7	8	8	8	9	10	10	10	11	12	ITA	T. durum	SSD_531	landrace
GDPv2-722	DWRC-1398	2	3	3	3	4	4	5	5	5	7	8	8	8	9	10	10	10	11	12	ITA	T. durum	BIANCUCCIA	landrace
GDPv2-723	DWRC-1399	2	3	3	3	4	4	5	5	5	7	8	8	8	9	10	10	10	11	12	ITA	T. turgidum	BIVONA	landrace
GDPv2-724	DWRC-1401	2	3	3	3	4	4	5	5	5	7	8	8	8	9	10	10	10	11	12	ITA	T. turgidum	BUFALA_Rossa_Lunga	landrace
GDPv2-725	DWRC-1402	2	3	3	3	4	4	5	5	5	7	8	8	8	9	10	10	10	11	12	ITA	T. durum	CASTIGLIONE	landrace
GDPv2-726	DWRC-1403	2	3	3	3	4	4	5	5	5	7	8	8	8	9	10	10	10	11	12	ITA	T. turgidum	CICIREDDA	landrace
GDPv2-727	DWRC-1404	2	3	3	3	4	4	5	5	5	7	8	8	8	9	10	10	10	11	12	ITA	T. durum	CURCITTA	landrace
GDPv2-728	DWRC-1405	2	3	3	3	4	4	5	5	5	7	8	8	8	9	10	10	10	11	12	ITA	T. durum	FARRO_LUNGO	landrace
GDPv2-729	DWRC-1407	2	3	3	3	4	4	5	5	5	7	8	8	8	9	10	10	10	11	12	ITA	T. durum	GIOIA	landrace
GDPv2-730	DWRC-1408	2	3	3	3	4	4	5	5	5	7	8	8	8	9	10	10	10	11	12	ITA	T. durum	INGLESA	landrace
GDPv2-731	DWRC-1409	2	3	3	3	4	4	5	5	5	7	8	8	8	9	10	10	10	11	12	ITA	T. durum	LINA	landrace
GDPv2-820	DWRC-1446	2	3	4	4	5	5	6	7	7	8	9	9	9	10	11	11	11	12	13	TUR	T. dicoccoides	PI428054	wild
GDPv2-821	DWRC-1447	2	3	4	4	5	5	6	7	7	8	9	9	9	10	11	11	11	12	13	ISR	T. dicoccoides	PI428119	wild
GDPv2-823	DWRC-1449	2	3	4	4	5	5	6	7	7	8	9	9	9	10	11	11	11	12	13	ISR	T. dicoccoides	PI466971	wild
GDPv2-824	DWRC-1451	2	3	4	4	5	5	6	7	7	8	9	9	9	10	11	11	11	12	13	TUR	T. dicoccoides	PI470736	wild
GDPv2-825	DWRC-1452	2	3	4	4	5	5	6	7	7	8	9	9	9	10	11	11	11	12	13	LBN	T. dicoccoides	PI470984	wild
GDPv2-826	DWRC-1453	2	3	4	4	5	5	6	7	7	8	9	9	9	10	11	11	11	12	13	ISR	T. dicoccoides	PI471012	wild
GDPv2-827	DWRC-1454	2	3	4	4	5	5	6	7	7	8	9	9	9	10	11	11	11	12	13	TUR	T. dicoccoides	PI538667	wild
GDPv2-828	DWRC-1456	2	3	4	4	5	5	6	7	7	8	9	9	9	10	11	11	11	12	13	LBN	T. dicoccoides	PI538717	wild
GDPv2-829	DWRC-1457	2	3	4	4	5	5	6	7	7	8	9	9	9	10	11	11	11	12	13	TUR	T. dicoccoides	PI554584	wild
GDPv2-830	DWRC-1458	2	3	4	4	5	5	6	7	7	8	9	9	9	10	11	11	11	12	13	TUR	T. dicoccoides	PI560873	wild
GDPv2-831	DWRC-1459	2	3	4	4	5	5	6	7	7	8	9	9	9	10	11	11	11	12	13	TUR	T. dicoccoides	PI560877	wild
GDPv2-833	DWRC-1463	2	3	4	4	5	5	6	7	7	8	9	9	9	10	11	11	11	12	13	unk	T. dicoccoides	TRI14265	wild
GDPv2-1002	DWRC-1465	2	3	4	4	5	5	6	7	7	8	9	9	9	10	11	11	11	12	13	ISR	T. dicoccoides	TRI16630	wild
GDPv2-834	DWRC-1466	2	3	4	4	5	5	6	7	7	8	9	9	9	10	11	11	11	12	13	ISR	T. dicoccoides	TRI16631	wild
GDPv2-835	DWRC-1467	2	3	4	4	5	5	6	7	7	8	9	9	9	10	11	11	11	12	13	LBN	T. dicoccoides	TRI17116	wild
GDPv2-1003	DWRC-1469	2	3	4	4	5	5	6	7	7	8	9	9	9	10	11	11	11	12	13	ISR	T. dicoccoides	TRI18465	wild
GDPv2-836	DWRC-1470	2	3	4	4	5	5	6	7	7	8	9	9	9	10	11	11	11	12	13	ISR	T. dicoccoides	TRI18480	wild
GDPv2-837	DWRC-1472	2	3	4	4	5	5	6	7	7	8	9	9	9	10	11	11	11	12	13	LBN	T. dicoccoides	TRI18488	wild
GDPv2-838	DWRC-1474	2	3	4	4	5	5	6	7	7	8	9	9	9	10	11	11	11	12	13	ISR	T. dicoccoides	TRI18492	wild
GDPv2-1004	DWRC-1475	2	3	4	4	5	5	6	7	7	8	9	9	9	10	11	11	11	12	13	SYR	T. dicoccoides	TRI18505	wild
GDPv2-839	DWRC-1477	2	3	4	4	5	5	6	7	7	8	9	9	9	10	11	11	11	12	13	SYR	T. dicoccoides	TRI18508	wild
GDPv2-840	DWRC-1479	2	3	4	4	5	5	6	7	7	8	9	9	9	10	11	11	11	12	13	ISR	T. dicoccoides	TRI18523	wild
GDPv2-841	DWRC-1481	2	3	4	4	5	5	6	7	7	8	9	9	9	10	11	11	11	12	13	LBN	T. dicoccoides	TRI18532	wild
GDPv2-1005	DWRC-1482	2	3	4	4	5	5	6	7	7	8	9	9	9	10	11	11	11	12	13	LBN	T. dicoccoides	TRI18533	wild
GDPv2-842	DWRC-1483	2	3	4	4	5	5	6	7	7	8	9	9	9	10	11	11	11	12	13	TUR	T. dicoccoides	TRI18536	wild
GDPv2-1006	DWRC-1484	2	3	4	4	5	5	6	7	7	8	9	9	9	10	11	11	11	12	13	TUR	T. dicoccoides	TRI18539	wild
GDPv2-843	DWRC-1485	2	3	4	4	5	5	6	7	7	8	9	9	9	10	11	11	11	12	13	LBN	T. dicoccoides	TRI18809	wild
GDPv2-844	DWRC-1488	2	3	4	4	5	5	6	7	7	8	9	9	9	10	11	11	11	12	13	LBN	T. dicoccoides	TRI29352	wild
GDPv2-845	DWRC-1492	2	3	4	4	5	5	6	7	7	8	9	9	9	10	11	11	11	12	13	unk	T. dicoccoides	TRI4332	wild
GDPv2-846	DWRC-1493	2	3	4	4	5	5	6	7	7	8	9	9	9	10	11	11	11	12	13	Unk	T. dicoccoides	TRI4347	wild
GDPv2-847	DWRC-1494	2	3	4	4	5	5	6	7	7	8	9	9	9	10	11	11	11	12	13	unk	T. dicoccoides	TRI4348	wild
GDPv2-848	DWRC-1495	2	3	4	4	5	5	6	7	7	8	9	9	9	10	11	11	11	12	13	unk	T. dicoccoides	TRI4467	wild
GDPv2-849	DWRC-1497	2	3	4	4	5	5	6	7	7	8	9	9	9	10	11	11	11	12	13	unk	T. dicoccoides	TRI9479	wild
GDPv2-850	DWRC-1498	2	3	4	4	5	5	6	7	7	8	9	9	9	10	11	11	11	12	13	ISR	T. dicoccoides	TRI9803	wild
GDPv2-854	DWRC-2012	2	3	4	4	5	5	6	7	7	8	9	9	9	10	11	11	11	12	13	HUN	T dicoccoides	PI346783	wild
GDPv2-855	DWRC-2013	2	3	4	4	5	5	6	7	7	8	9	9	9	10	11	11	11	12	13	ISR	T. dicoccoides	PI481539	wild
GDPv2-856	DWRC-2014	2	3	4	4	5	5	6	7	7	8	9	9	9	10	11	11	11	12	13	na	T. dicoccoides	PI352323	wild
GDPv2-858	DWRC-2016	2	3	4	4	5	5	6	7	7	8	9	9	9	10	11	11	11	12	13	SYR	T. dicoccoides	PI470944	wild
GDPv2-859	DWRC-2017	2	3	4	4	5	5	6	7	7	8	9	9	9	10	11	11	11	12	13	SYR	T. dicoccoides	PI470945	wild
GDPv2-860	DWRC-2146	2	3	4	4	5	5	6	7	7	8	9	9	9	10	11	11	11	12	13	LBN	T. dicoccoides	PI352324	wild
GDPv2-861	DWRC-2147	2	3	4	4	5	5	6	7	7	8	9	9	9	10	11	11	11	12	13	TUR	T. dicoccoides	PI428145	wild
GDPv2-862	DWRC-2149	2	3	4	4	5	5	6	7	7	8	9	9	9	10	11	11	11	12	13	ISR	T. dicoccoides	PI467029	wild
GDPv2-863	DWRC-2484	2	3	4	4	5	5	6	7	7	8	9	9	9	10	11	11	11	12	13	SYR	T. dicoccoides	IG44829	wild
GDPv2-1008	DWRC-2486	2	3	4	4	5	5	6	7	7	8	9	9	9	10	11	11	11	12	13	JOR	T. dicoccoides	IG45676	wild
GDPv2-1009	DWRC-2490	2	3	4	4	5	5	6	7	7	8	9	9	9	10	11	11	11	12	13	JOR	T. dicoccoides	IG46362	wild
GDPv2-865	DWRC-2493	2	3	4	4	5	5	6	7	7	8	9	9	9	10	11	11	11	12	13	SYR	T. dicoccoides	IG46482	wild
GDPv2-866	DWRC-2494	2	3	4	4	5	5	6	7	7	8	9	9	9	10	11	11	11	12	13	JOR	T. dicoccoides	IG46484	wild
GDPv2-867	DWRC-2495	2	3	4	4	5	5	6	7	7	8	9	9	9	10	11	11	11	12	13	LBN	T. dicoccoides	IG46508	wild
GDPv2-868	DWRC-2496	2	3	4	4	5	5	6	7	7	8	9	9	9	10	11	11	11	12	13	JOR	T. dicoccoides	IG110997	wild
GDPv2-869	DWRC-2497	2	3	4	4	5	5	6	7	7	8	9	9	9	10	11	11	11	12	13	TUR	T. dicoccoides	IG116180	wild
GDPv2-870	DWRC-2499	2	3	4	4	5	5	6	7	7	8	9	9	9	10	11	11	11	12	13	JOR	T. dicoccoides	IG45677	wild
GDPv2-871	DWRC-2500	2	3	4	4	5	5	6	7	7	8	9	9	9	10	11	11	11	12	13	TUR	T. dicoccoides	IG46150	wild
GDPv2-872	DWRC-2501	2	3	4	4	5	5	6	7	7	8	9	9	9	10	11	11	11	12	13	TUR	T. dicoccoides	IG46187	wild
GDPv2-732	DWRC-1411	2	3	3	3	4	6	7	8	8	9	10	10	10	11	12	12	12	13	14	ITA	T. durum	PAOLA	landrace
GDPv2-733	DWRC-1414	2	3	3	3	4	6	7	8	8	9	10	10	10	11	12	12	12	13	14	ITA	T. durum	RUSCIA	landrace
GDPv2-734	DWRC-1416	2	3	3	3	4	6	7	8	8	9	10	10	10	11	12	12	12	13	14	ITA	T. durum	SAMMARTINARA	landrace
GDPv2-735	DWRC-1417	2	3	3	3	4	6	7	8	8	9	10	10	10	11	12	12	12	13	14	ITA	T. durum	SCORSONERA	landrace
GDPv2-736	DWRC-1425	2	3	3	3	4	6	7	8	8	9	10	10	10	11	12	12	12	13	14	ITA	T. durum	CANU_ARDESU	landrace
GDPv2-737	DWRC-1426	2	3	3	3	4	6	7	8	8	9	10	10	10	11	12	12	12	13	14	ITA	T. durum	CANU_BASCIU	landrace
GDPv2-330	DWRC-1443	2	3	3	3	4	6	7	8	8	9	10	10	10	11	12	12	12	13	14	IRN	T. durum	Zardak	landrace
GDPv2-738	DWRC-1510	2	3	3	3	4	6	7	8	8	9	10	10	10	11	12	12	12	13	14	UZB	T. durum	LEUCURUM-3	landrace
GDPv2-764	DWRC-1919	2	3	3	3	4	6	7	8	8	9	10	10	10	11	12	12	12	13	14	EGY	T. turanicum	K_cer	landrace
GDPv2-765	DWRC-1921	2	3	3	3	4	6	7	8	8	9	10	10	10	11	12	12	12	13	14	AZE	T. turanicum	PI68287	landrace
GDPv2-766	DWRC-1922	2	3	3	3	4	6	7	8	8	9	10	10	10	11	12	12	12	13	14	IRQ	T. turanicum	PI113393	landrace
GDPv2-767	DWRC-1923	2	3	3	3	4	6	7	8	8	9	10	10	10	11	12	12	12	13	14	TUR	T. turanicum	PI167481	landrace
GDPv2-768	DWRC-1926	2	3	3	3	4	6	7	8	8	9	10	10	10	11	12	12	12	13	14	IRN	T. turanicum	PI254206	landrace
GDPv2-769	DWRC-1928	2	3	3	3	4	6	7	8	8	9	10	10	10	11	12	12	12	13	14	HUN	T. turanicum	PI290530	landrace
GDPv2-771	DWRC-1930	2	3	3	3	4	6	7	8	8	9	10	10	10	11	12	12	12	13	14	TUR	T. turanicum	PI576854	landrace
GDPv2-772	DWRC-1932	2	3	3	3	4	6	7	8	8	9	10	10	10	11	12	12	12	13	14	IRN	T. turanicum	PI624429	landrace
GDPv2-773	DWRC-1933	2	3	3	3	4	6	7	8	8	9	10	10	10	11	12	12	12	13	14	AFG	T. turanicum	PI127106	landrace
GDPv2-774	DWRC-1934	2	3	3	3	4	6	7	8	8	9	10	10	10	11	12	12	12	13	14	AUS	T. turanicum	PI67343	landrace
GDPv2-620	DWRC-1213	1	2	2	2	2	2	4	4	4	4	5	11	11	12	13	14	14	15	16	ESP	T. durum	FIGSDWHOTCLD063	landrace
GDPv2-621	DWRC-1216	1	2	2	2	2	2	4	4	4	4	5	11	11	12	13	14	14	15	16	YUG	T. durum	FIGSDWHOTCLD090	landrace
GDPv2-622	DWRC-1217	1	2	2	2	2	2	4	4	4	4	5	11	11	12	13	14	14	15	16	ETH	T. durum	FIGSDWHOTCLD093	landrace
GDPv2-623	DWRC-1218	1	2	2	2	2	2	4	4	4	4	5	11	11	12	13	14	14	15	16	ETH	T. durum	FIGSDWHOTCLD107	landrace
GDPv2-624	DWRC-1220	1	2	2	2	2	2	4	4	4	4	5	11	11	12	13	14	14	15	16	ETH	T. durum	FIGSDWHOTCLD133	landrace
GDPv2-625	DWRC-1222	1	2	2	2	2	2	4	4	4	4	5	11	11	12	13	14	14	15	16	ETH	T. durum	FIGSDWHOTCLD139	landrace
GDPv2-626	DWRC-1223	1	2	2	2	2	2	4	4	4	4	5	11	11	12	13	14	14	15	16	ITA	T. durum	FIGSDWHOTCLD144	landrace
GDPv2-627	DWRC-1224	1	2	2	2	2	2	4	4	4	4	5	11	11	12	13	14	14	15	16	ITA	T. durum	FIGSDWHOTCLD147	landrace
GDPv2-628	DWRC-1225	1	2	2	2	2	2	4	4	4	4	5	11	11	12	13	14	14	15	16	ITA	T. durum	FIGSDWHOTCLD149	landrace
GDPv2-629	DWRC-1227	1	2	2	2	2	2	4	4	4	4	5	11	11	12	13	14	14	15	16	GRC	T. durum	FIGSDWHOTCLD166	landrace
GDPv2-630	DWRC-1228	1	2	2	2	2	2	4	4	4	4	5	11	11	12	13	14	14	15	16	ETH	T. durum	FIGSDWHOTCLD168	landrace
GDPv2-631	DWRC-1229	1	2	2	2	2	2	4	4	4	4	5	11	11	12	13	14	14	15	16	ITA	T. durum	FIGSDWHOTCLD182	landrace
GDPv2-632	DWRC-1230	1	2	2	2	2	2	4	4	4	4	5	11	11	12	13	14	14	15	16	PAK	T. durum	FIGSDWHOTCLD188	landrace
GDPv2-633	DWRC-1231	1	2	2	2	2	2	4	4	4	4	5	11	11	12	13	14	14	15	16	SYR	T. durum	Baladi	landrace
GDPv2-634	DWRC-1234	1	2	2	2	2	2	4	4	4	4	5	11	11	12	13	14	15	16	17	SYR	T. durum	Biadi	landrace
GDPv2-635	DWRC-1235	1	2	2	2	2	2	4	4	4	4	5	11	11	12	13	14	15	16	17	Tun	T. durum	Al_Kaf	landrace
GDPv2-636	DWRC-1238	1	2	2	2	2	2	4	4	4	4	5	11	11	12	13	14	15	16	17	Tun	T. durum	Safaqis[Sfax]	landrace
GDPv2-637	DWRC-1239	1	2	2	2	2	2	4	4	4	4	5	11	11	12	13	14	15	16	17	Tun	T. durum	Susah	landrace
GDPv2-638	DWRC-1241	1	2	2	2	2	2	4	4	4	4	5	11	11	12	13	14	15	16	17	DZA	T. durum	Chelf	landrace
GDPv2-639	DWRC-1242	1	2	2	2	2	2	4	4	4	4	5	11	11	12	13	14	15	16	17	DZA	T. durum	SSD_002	landrace
GDPv2-640	DWRC-1243	1	2	2	2	2	2	4	4	4	4	5	11	11	12	13	14	15	16	17	DZA	T. durum	SSD_003	landrace
GDPv2-641	DWRC-1244	1	2	2	2	2	2	4	4	4	4	5	11	11	12	13	14	15	16	17	ESP	T. durum	SSD_004	landrace
GDPv2-642	DWRC-1245	1	2	2	2	2	2	4	4	4	4	5	11	11	12	13	14	15	16	17	DZA	T. durum	SSD_006	landrace
GDPv2-643	DWRC-1246	1	2	2	2	2	2	4	4	4	4	5	11	11	12	13	14	15	16	17	PRT	T. durum	SSD_007	landrace
GDPv2-644	DWRC-1247	1	2	2	2	2	2	4	4	4	4	5	11	11	12	13	14	15	16	17	TUN	T. durum	SSD_011	landrace
GDPv2-645	DWRC-1248	1	2	2	2	2	2	4	4	4	4	5	11	11	12	13	14	15	16	17	TUN	T. durum	SSD_017	landrace
GDPv2-646	DWRC-1250	1	2	2	2	2	2	4	4	4	4	5	11	11	12	13	14	15	16	17	TUN	T. durum	SSD_027	landrace
GDPv2-647	DWRC-1251	1	2	2	2	2	2	4	4	4	4	5	11	11	12	13	14	15	16	17	TUN	T. durum	SSD_028	landrace
GDPv2-648	DWRC-1257	1	2	2	2	2	2	4	4	4	4	5	11	11	12	13	14	15	16	17	TUN	T. durum	SSD_041	landrace
GDPv2-649	DWRC-1258	1	2	2	2	2	2	4	4	4	4	5	11	11	12	13	14	15	16	17	TUN	T. durum	SSD_043	landrace
GDPv2-650	DWRC-1259	1	2	2	2	2	2	4	4	4	4	5	11	11	12	13	14	15	16	17	TUN	T. durum	SSD_044	landrace
GDPv2-651	DWRC-1260	1	2	2	2	2	2	4	4	4	4	5	11	11	12	13	14	15	16	17	UKR	T. durum	SSD_047	landrace
GDPv2-652	DWRC-1261	1	2	2	2	2	2	4	4	4	4	5	11	11	12	13	14	15	16	17	UKR	T. durum	SSD_048	landrace
GDPv2-653	DWRC-1262	1	2	2	2	2	2	4	4	4	4	5	11	11	12	13	14	15	16	17	RUS	T. durum	SSD_049	landrace
GDPv2-654	DWRC-1263	1	2	2	2	2	2	4	4	4	4	5	11	11	12	13	14	15	16	17	EGY	T. durum	SSD_052	landrace
GDPv2-655	DWRC-1265	1	2	2	2	2	2	4	4	4	4	5	11	11	12	13	14	15	16	17	MAR	T. durum	SSD_064	landrace
GDPv2-656	DWRC-1266	1	2	2	2	2	2	4	4	4	4	5	11	11	12	13	14	15	16	17	MAR	T. durum	SSD_065	landrace
GDPv2-657	DWRC-1267	1	2	2	2	2	2	4	4	4	4	5	11	11	12	13	14	15	16	17	MAR	T. durum	SSD_066	landrace
GDPv2-658	DWRC-1268	1	2	2	2	2	2	4	4	4	4	5	11	11	12	13	14	15	16	17	MAR	T. durum	SSD_067	landrace
GDPv2-659	DWRC-1270	1	2	2	2	2	2	4	4	4	4	5	11	11	12	13	14	15	16	17	MAR	T. durum	SSD_069	landrace
GDPv2-1001	DWRC-1271	1	2	2	2	2	2	4	4	4	4	5	11	11	12	13	14	15	16	17	MAR	T. durum	SSD_070	landrace
GDPv2-660	DWRC-1277	1	2	2	2	2	2	4	4	4	4	5	11	11	12	13	14	15	16	17	USA	T. durum	SSD_092	landrace
GDPv2-661	DWRC-1281	1	2	2	2	2	2	4	4	4	4	5	11	11	12	13	14	15	16	17	IRQ	T. durum	SSD_107	landrace
GDPv2-662	DWRC-1282	1	2	2	2	2	2	4	4	4	4	5	11	11	12	13	14	15	16	17	IRQ	T. durum	SSD_109	landrace
GDPv2-663	DWRC-1283	1	2	2	2	2	2	4	4	4	4	5	11	11	12	13	14	15	16	17	IRQ	T. durum	SSD_111	landrace
GDPv2-664	DWRC-1284	1	2	2	2	2	2	4	4	4	4	5	11	11	12	13	14	15	16	17	IRQ	T. durum	SSD_112	landrace
GDPv2-665	DWRC-1285	1	2	2	2	2	2	4	4	4	4	5	11	11	12	13	14	15	16	17	IRQ	T. durum	SSD_113	landrace
GDPv2-666	DWRC-1287	1	2	2	2	2	2	4	4	4	4	5	11	11	12	13	14	15	16	17	IRQ	T. durum	SSD_115	landrace
GDPv2-667	DWRC-1288	1	2	2	2	2	2	4	4	4	4	5	11	11	12	13	14	15	16	17	SRB	T. durum	SSD_118	landrace
GDPv2-668	DWRC-1294	1	2	2	2	2	2	4	4	4	4	5	11	11	12	13	14	15	16	17	USA	T. durum	SSD_128	landrace
GDPv2-669	DWRC-1297	1	2	2	2	2	2	4	4	4	4	5	11	11	12	13	14	15	16	17	TUR	T. durum	SSD_137	landrace
GDPv2-670	DWRC-1298	1	2	2	2	2	2	4	4	9	10	11	12	12	13	14	15	16	17	18	PRT	T. durum	SSD_142	landrace
GDPv2-671	DWRC-1303	1	2	2	2	2	2	4	4	9	10	11	12	12	13	14	15	16	17	18	IND	T. durum	SSD_155	landrace
GDPv2-672	DWRC-1304	1	2	2	2	2	2	4	4	9	10	11	12	12	13	14	15	16	17	18	TUN	T. durum	SSD_157	landrace
GDPv2-673	DWRC-1305	1	2	2	2	2	2	4	4	9	10	11	12	12	13	14	15	16	17	18	ETH	T. durum	SSD_158	landrace
GDPv2-674	DWRC-1306	1	2	2	2	2	2	4	4	9	10	11	12	12	13	14	15	16	17	18	SAU	T. durum	SSD_162	landrace
GDPv2-675	DWRC-1308	1	2	2	2	2	2	4	4	9	10	11	12	12	13	14	15	16	17	18	EGY	T. durum	SSD_173	landrace
GDPv2-676	DWRC-1310	1	2	2	2	2	2	4	4	9	10	11	12	12	13	14	15	16	17	18	IND	T. durum	SSD_180	landrace
GDPv2-677	DWRC-1311	1	2	2	2	2	2	4	4	9	10	11	12	12	13	14	15	16	17	18	IND	T. durum	SSD_182	landrace
GDPv2-678	DWRC-1312	1	2	2	2	2	2	4	4	9	10	11	12	12	13	14	15	16	17	18	SYR	T. durum	SSD_188	landrace
GDPv2-679	DWRC-1313	1	2	2	2	2	2	4	4	9	10	11	12	12	13	14	15	16	17	18	SYR	T. durum	SSD_191	landrace
GDPv2-680	DWRC-1314	1	2	2	2	2	2	4	4	9	10	11	12	12	13	14	15	16	17	18	SAU	T. durum	SSD_195	landrace
GDPv2-681	DWRC-1315	1	2	2	2	2	2	4	4	9	10	11	12	12	13	14	15	16	17	18	ETH	T. durum	SSD_239	landrace
GDPv2-682	DWRC-1316	1	2	2	2	2	2	4	4	9	10	11	12	12	13	14	15	16	17	18	ETH	T. durum	SSD_240	landrace
GDPv2-683	DWRC-1318	1	2	2	2	2	2	4	4	9	10	11	12	12	13	14	15	16	17	18	ETH	T. durum	SSD_244	landrace
GDPv2-685	DWRC-1321	1	2	2	2	2	2	4	4	9	10	11	12	12	13	14	15	16	17	18	CYP	T. durum	SSD_253	landrace
GDPv2-775	DWRC-1937	2	3	3	5	6	7	8	9	10	11	12	13	14	15	16	17	18	19	20	AZE	T. turanicum	PI352514_Zogal Bugda	landrace
GDPv2-776	DWRC-1939	2	3	3	5	6	7	8	9	10	11	12	13	14	15	16	17	18	19	20	IRN	T. polonicum	PI210845	landrace
GDPv2-777	DWRC-1940	2	3	3	5	6	7	8	9	10	11	12	13	14	15	16	17	18	19	20	JOR	T. polonicum	PI223171_Tafeelih Riti	landrace
GDPv2-778	DWRC-1941	2	3	3	5	6	7	8	9	10	11	12	13	14	15	16	17	18	19	20	UK	T. polonicum	PI266846	landrace
GDPv2-779	DWRC-1945	2	3	3	5	6	7	8	9	10	11	12	13	14	15	16	17	18	19	20	UK	T. polonicum	PI289606	landrace
GDPv2-780	DWRC-1946	2	3	3	5	6	7	8	9	10	11	12	13	14	15	16	17	18	19	20	PRT	T. polonicum	PI290512	landrace
GDPv2-781	DWRC-1947	2	3	3	5	6	7	8	9	10	11	12	13	14	15	16	17	18	19	20	ROU	T. polonicum	PI306549	landrace
GDPv2-782	DWRC-1949	2	3	3	5	6	7	8	9	10	11	12	13	14	15	16	17	18	19	20	na	T. polonicum	PI330555_Martinari	landrace
GDPv2-783	DWRC-1950	2	3	3	5	6	7	8	9	10	11	12	13	14	15	16	17	18	19	20	GEO	T. polonicum	PI349051	landrace
GDPv2-784	DWRC-1952	2	3	3	5	6	7	8	9	10	11	12	13	14	15	16	17	18	19	20	ITA	T. polonicum	PI352488	landrace
GDPv2-785	DWRC-1954	2	3	3	5	6	7	8	9	10	11	12	13	14	15	16	17	18	19	20	EGY	T. polonicum	PI366117	landrace
GDPv2-786	DWRC-1955	2	3	3	5	6	7	8	9	10	11	12	13	14	15	16	17	18	19	20	ETH	T. polonicum	PI387479	landrace
GDPv2-787	DWRC-1957	2	3	3	5	6	7	8	9	10	11	12	13	14	15	16	17	18	19	20	IRQ	T. polonicum	PI208911	landrace
GDPv2-788	DWRC-1958	2	3	3	5	6	7	8	9	10	11	12	13	14	15	16	17	18	19	20	PRT	T. turgidum	PI56263	landrace
GDPv2-789	DWRC-1960	2	3	3	5	6	7	8	9	10	11	12	13	14	15	16	17	18	19	20	ITA	T. turgidum	PI157983	landrace
GDPv2-790	DWRC-1961	2	3	3	5	6	7	8	9	10	11	12	13	14	15	16	17	18	19	20	ITA	T. turgidum	PI157985	landrace
GDPv2-791	DWRC-1962	2	3	3	5	6	7	8	9	10	11	12	13	14	15	16	17	18	19	20	TUR	T. turgidum	PI173503	landrace
GDPv2-792	DWRC-1963	2	3	3	5	6	7	8	9	10	11	12	13	14	15	16	17	18	19	20	PRT	T. turgidum	PI185723	landrace
GDPv2-793	DWRC-1964	2	3	3	5	6	7	8	9	10	11	12	13	14	15	16	17	18	19	20	ESP	T. turgidum	PI191104	landrace
GDPv2-794	DWRC-1965	2	3	3	5	6	7	8	9	10	11	12	13	14	15	16	17	18	19	20	ESP	T. turgidum	PI191145	landrace
GDPv2-795	DWRC-1968	2	3	3	5	6	7	8	9	10	11	12	13	14	15	16	17	18	19	20	PRT	T. turgidum	PI221423	landrace
GDPv2-796	DWRC-1970	2	3	3	5	6	7	8	9	10	11	12	13	14	15	16	17	18	19	20	DEU	T. turgidum	PI290522	landrace
GDPv2-797	DWRC-1972	2	3	3	5	6	7	8	9	10	11	12	13	14	15	16	17	18	19	20	TUR	T. turgidum	PI341391	landrace
GDPv2-798	DWRC-1973	2	3	3	5	6	7	8	9	10	11	12	13	14	15	16	17	18	19	20	UK	T. turgidum	PI352538	landrace
GDPv2-799	DWRC-1974	2	3	3	5	6	7	8	9	10	11	12	13	14	15	16	17	18	19	20	DEU	T. turgidum	PI352541	landrace
GDPv2-800	DWRC-1977	2	3	3	5	6	7	8	9	10	11	12	13	14	15	16	17	18	19	20	RUS	T. carthlicum	CItr7665	landrace
GDPv2-801	DWRC-1978	2	3	3	5	6	7	8	9	10	11	12	13	14	15	16	17	18	19	20	IRQ	T. turanicum	PI70738	landrace
GDPv2-802	DWRC-1979	2	3	3	5	6	7	8	9	10	11	12	13	14	15	16	17	18	19	20	GEO	T. carthlicum o aestivum	PI94755	landrace
GDPv2-803	DWRC-1980	2	3	3	5	6	7	8	9	10	11	12	13	14	15	16	17	18	19	20	IRN	T. carthlicum	PI283888	landrace
GDPv2-804	DWRC-1981	2	3	3	5	6	7	8	9	10	11	12	13	14	15	16	17	18	19	20	RUS	T. carthlicum	PI341800	landrace
GDPv2-805	DWRC-1982	2	3	3	5	6	7	8	9	10	11	12	13	14	15	16	17	18	19	20	GEO	T. carthlicum	PI499972	landrace
GDPv2-806	DWRC-1983	2	3	3	5	6	7	8	9	10	11	12	13	14	15	16	17	18	19	20	RUS	T. carthlicum	PI532501	landrace
GDPv2-807	DWRC-1984	2	3	3	5	6	7	8	9	10	11	12	13	14	15	16	17	18	19	20	TUR	T. carthlicum	PI573182	landrace
GDPv2-808	DWRC-1985	2	3	3	5	6	7	8	9	10	11	12	13	14	15	16	17	18	19	20	GEO	T. carthlicum	PI585017	landrace
GDPv2-809	DWRC-1986	2	3	3	5	6	7	8	9	10	11	12	13	14	15	16	17	18	19	20	GEO	T. carthlicum	PI585018	landrace
GDPv2-957	DWRC-1987	2	3	3	5	6	7	8	9	10	11	12	13	14	15	16	17	18	19	20	na	T. carthlicum	MG4411	landrace
GDPv2-958	DWRC-1989	2	3	3	5	6	7	8	9	10	11	12	13	14	15	16	17	18	19	20	na	T. carthlicum	MG4413	landrace
GDPv2-961	DWRC-1992	2	3	3	5	6	7	8	9	10	11	12	13	14	15	16	17	18	19	20	ITA	T. dicoccum	Farvento	landrace
GDPv2-962	DWRC-1993	2	3	3	5	6	7	8	9	10	11	12	13	14	15	16	17	18	19	20	ITA	T. dicoccum	Lucanica	landrace
GDPv2-968	DWRC-2001	2	3	3	5	6	7	8	9	10	11	12	13	14	15	16	17	18	19	20	ITA	T. dicoccum	Molise_Sel._Colli	landrace
GDPv2-810	DWRC-2018	2	3	3	5	6	7	8	9	10	11	12	13	14	15	16	17	18	19	20	ETH	T. turgidum	CItr7809_TR98ID_SD	landrace
GDPv2-811	DWRC-2019	2	3	3	5	6	7	8	9	10	11	12	13	14	15	16	17	18	19	20	ETH	T. durum	CItr14629_TR02ID_SD	landrace

## Sheet: C. ADMIXTURE membership at K=13
Supplementary Table S9. Stratification analysis: A) grouping on the base of the main model based ancestry estimation and neigbour joining tree position. Accessions are sorted on the base of their position on the NJ tree of Fig. 5 and colors correspond to those of groups highlighted in the same Fig. 5; B) Ward's clustering of GDP from K2 to K20; C) membership value for each accession at K=13 based…
GDP code	DWRC code	Q1	Q2	Q3	Q4	Q5	Q6	Q7	Q8	Q9	Q10	Q11	Q12	Q13
GDPv2-001	DWRC-0003	1e-05	0.025691	0.974199	1e-05	1e-05	1e-05	1e-05	1e-05	1e-05	1e-05	1e-05	1e-05	1e-05
GDPv2-002	DWRC-0005	1e-05	0.071315	0.550178	0.213475	1e-05	0.118422	0.034553	1e-05	0.011988	1e-05	1e-05	1e-05	1e-05
GDPv2-003	DWRC-0007	1e-05	0.064265	0.555934	0.21392	1e-05	0.115377	0.038449	1e-05	0.011985	1e-05	1e-05	1e-05	1e-05
GDPv2-004	DWRC-0008	1e-05	0.99988	1e-05	1e-05	1e-05	1e-05	1e-05	1e-05	1e-05	1e-05	1e-05	1e-05	1e-05
GDPv2-005	DWRC-0009	1e-05	0.626963	0.330872	1e-05	1e-05	0.042066	1e-05	1e-05	1e-05	1e-05	1e-05	1e-05	1e-05
GDPv2-006	DWRC-0011	1e-05	0.980456	1e-05	0.019434	1e-05	1e-05	1e-05	1e-05	1e-05	1e-05	1e-05	1e-05	1e-05
GDPv2-007	DWRC-0020	0.01101	1e-05	0.695889	0.077398	1e-05	0.100603	0.059416	1e-05	0.055615	1e-05	1e-05	1e-05	1e-05
GDPv2-008	DWRC-0025	1e-05	0.99988	1e-05	1e-05	1e-05	1e-05	1e-05	1e-05	1e-05	1e-05	1e-05	1e-05	1e-05
GDPv2-009	DWRC-0026	1e-05	0.921411	0.029169	1e-05	1e-05	0.03628	0.013051	1e-05	1e-05	1e-05	1e-05	1e-05	1e-05
GDPv2-010	DWRC-0027	0.00171	0.822991	0.047531	0.032865	1e-05	0.005392	0.089441	1e-05	1e-05	1e-05	1e-05	1e-05	1e-05
GDPv2-011	DWRC-0029	1e-05	0.978331	1e-05	1e-05	1e-05	1e-05	1e-05	1e-05	0.021559	1e-05	1e-05	1e-05	1e-05
GDPv2-012	DWRC-0031	1e-05	0.99988	1e-05	1e-05	1e-05	1e-05	1e-05	1e-05	1e-05	1e-05	1e-05	1e-05	1e-05
GDPv2-013	DWRC-0032	0.010752	0.286623	0.543389	0.03803	0.024711	0.009093	0.07239	1.2e-05	0.01496	1e-05	1e-05	1e-05	1e-05
GDPv2-014	DWRC-0036	1e-05	0.683486	0.199274	0.025208	1e-05	1e-05	0.084268	0.007685	1e-05	1e-05	1e-05	1e-05	1e-05
GDPv2-015	DWRC-0039	1e-05	0.914657	0.069162	1e-05	1e-05	1e-05	1e-05	0.016081	1e-05	1e-05	1e-05	1e-05	1e-05
GDPv2-016	DWRC-0047	0.00261	0.492997	0.480055	1e-05	1e-05	1e-05	1e-05	1e-05	0.024248	1e-05	1e-05	1e-05	1e-05
GDPv2-017	DWRC-0052	0.003954	0.990293	0.00565	1e-05	1e-05	1.3e-05	1e-05	1e-05	1e-05	1e-05	1e-05	1e-05	1e-05
GDPv2-018	DWRC-0053	1e-05	0.686172	0.311278	1e-05	1e-05	0.002449	1e-05	1e-05	1e-05	1e-05	1e-05	1e-05	1e-05
GDPv2-019	DWRC-0054	1.1e-05	0.916772	0.081444	1e-05	1e-05	1e-05	1e-05	1e-05	0.001683	1e-05	1e-05	1e-05	1e-05
GDPv2-020	DWRC-0082	1e-05	0.70619	0.234733	0.029858	1e-05	1e-05	0.02913	1e-05	1e-05	1e-05	1e-05	1e-05	1e-05
GDPv2-021	DWRC-0091	1e-05	0.020535	0.57165	1e-05	1e-05	1e-05	0.106397	1e-05	0.301328	1e-05	1e-05	1e-05	1e-05
GDPv2-022	DWRC-0092	0.003589	0.176629	0.598609	1.1e-05	0.018032	1.1e-05	1e-05	1e-05	0.203059	1e-05	1e-05	1e-05	1e-05
GDPv2-552	DWRC-0117	1e-05	0.015353	0.374316	0.347939	1e-05	0.238032	0.018107	1e-05	0.006184	1e-05	1e-05	1e-05	1e-05
GDPv2-024	DWRC-0118	1e-05	1e-05	0.490878	0.472122	1e-05	1e-05	0.008652	1e-05	0.028257	1e-05	1e-05	1e-05	1e-05
GDPv2-553	DWRC-0119	1e-05	1e-05	0.209519	0.22568	1e-05	0.200068	0.352606	1e-05	0.012047	1e-05	1e-05	1e-05	1e-05
GDPv2-554	DWRC-0120	1e-05	0.232598	0.308176	0.260732	1e-05	1e-05	0.106278	0.057226	1e-05	0.03492	1e-05	1e-05	1e-05
GDPv2-555	DWRC-0121	1e-05	0.152601	0.315506	0.099862	0.021141	0.255774	0.10237	0.029148	0.007985	0.015574	1e-05	1e-05	1e-05
GDPv2-025	DWRC-0123	0.004864	1e-05	0.724452	0.057953	1.8e-05	0.007239	0.116216	0.018173	1e-05	0.062587	0.008459	1e-05	1e-05
GDPv2-026	DWRC-0124	1e-05	0.281066	0.299848	0.098656	0.000578	0.2476	0.027302	0.015453	0.02526	0.004197	1e-05	1.1e-05	1e-05
GDPv2-027	DWRC-0125	1e-05	0.54932	0.199176	0.136912	1e-05	0.015747	0.054886	1e-05	0.04389	1e-05	1e-05	1e-05	1e-05
GDPv2-028	DWRC-0126	1e-05	0.99988	1e-05	1e-05	1e-05	1e-05	1e-05	1e-05	1e-05	1e-05	1e-05	1e-05	1e-05
GDPv2-029	DWRC-0127	0.168744	0.384528	0.172547	0.089199	1e-05	0.049824	0.126961	1e-05	1e-05	1e-05	1e-05	0.008136	1e-05
GDPv2-030	DWRC-0128	1e-05	0.97179	0.0281	1e-05	1e-05	1e-05	1e-05	1e-05	1e-05	1e-05	1e-05	1e-05	1e-05
GDPv2-031	DWRC-0129	0.05058	0.185088	0.522962	0.071956	1e-05	0.029151	0.129402	1e-05	1e-05	1e-05	0.000717	0.010094	1e-05
GDPv2-032	DWRC-0131	1e-05	0.028105	1e-05	1e-05	0.071177	0.900618	1e-05	1e-05	1e-05	1e-05	1e-05	1e-05	1e-05
GDPv2-033	DWRC-0132	1e-05	1e-05	1e-05	1e-05	1e-05	0.999875	1e-05	1e-05	1.5e-05	1e-05	1e-05	1e-05	1e-05
GDPv2-034	DWRC-0135	1e-05	0.089891	0.415866	0.252367	1e-05	0.134736	0.10706	1e-05	1e-05	1e-05	1e-05	1e-05	1e-05
GDPv2-035	DWRC-0139	0.030548	0.133516	0.613805	0.116716	1e-05	0.030017	0.075329	1e-05	1e-05	1e-05	1e-05	1e-05	1e-05
GDPv2-036	DWRC-0145	1e-05	1e-05	0.247876	0.131787	0.050691	0.37802	0.088119	0.025475	0.058784	1e-05	0.004024	0.015184	1e-05
GDPv2-037	DWRC-0146	1.7e-05	0.045307	0.554158	0.175775	0.013983	0.102261	0.105428	0.003021	1e-05	1e-05	1e-05	1e-05	1e-05
GDPv2-038	DWRC-0150	1.4e-05	0.063277	0.086245	0.290923	1e-05	0.269531	0.28994	1e-05	1e-05	1e-05	1e-05	1e-05	1e-05
GDPv2-039	DWRC-0152	0.020297	0.084473	0.20515	0.329543	1e-05	0.231871	0.128596	1e-05	1e-05	1e-05	1e-05	1e-05	1e-05
GDPv2-040	DWRC-0156	1e-05	0.153668	0.334489	0.311588	0.030649	0.155036	0.014498	1e-05	1e-05	1e-05	1e-05	1.2e-05	1e-05
GDPv2-041	DWRC-0163	1e-05	0.440671	0.328239	0.150416	1e-05	1e-05	0.03674	1e-05	0.043853	1e-05	1e-05	1e-05	1e-05
GDPv2-042	DWRC-0167	1e-05	0.097438	0.443613	0.222038	1e-05	0.128194	0.103723	1e-05	0.004924	1e-05	1e-05	1e-05	1e-05
GDPv2-043	DWRC-0169	1e-05	0.114374	0.367939	0.292661	0.034955	0.093302	0.040141	0.054557	1e-05	0.000766	1e-05	0.001265	1e-05
GDPv2-044	DWRC-0175	1e-05	0.065565	0.319538	0.375531	1e-05	1e-05	0.239277	1e-05	1e-05	1e-05	1e-05	1e-05	1e-05
GDPv2-045	DWRC-0177	1e-05	0.124471	0.556884	0.271555	1e-05	0.041374	1e-05	0.005635	1e-05	1e-05	1e-05	1e-05	1e-05
GDPv2-046	DWRC-0178	0.118763	0.087768	0.137355	0.456112	1e-05	0.182269	1e-05	1e-05	1e-05	0.017663	1e-05	1e-05	1e-05
GDPv2-047	DWRC-0182	0.166914	0.322982	1e-05	0.159443	0.21541	0.04811	1e-05	1e-05	1.7e-05	0.084963	1e-05	0.002111	1e-05
GDPv2-048	DWRC-0186	1e-05	0.18741	0.472639	0.223715	1e-05	0.108769	1e-05	1e-05	0.003444	1e-05	1e-05	0.003953	1e-05
GDPv2-049	DWRC-0188	0.249363	0.144901	0.016413	0.208876	0.213705	0.039999	0.065008	1e-05	0.061685	1e-05	1e-05	1e-05	1e-05
GDPv2-050	DWRC-0192	1e-05	0.03791	0.190746	0.042845	0.1719	0.233403	0.217368	0.000629	0.033622	0.011158	0.018888	0.026674	0.014847
GDPv2-051	DWRC-0195	1e-05	0.003954	0.581869	0.356565	1e-05	1e-05	0.057521	1e-05	1e-05	1e-05	1e-05	1e-05	1e-05
GDPv2-052	DWRC-0198	1e-05	0.23323	0.207007	0.294512	1e-05	0.240502	0.02467	1e-05	1e-05	1e-05	1e-05	1e-05	1e-05
GDPv2-053	DWRC-0199	0.180664	0.18223	0.244893	0.190375	1e-05	0.141313	0.040973	1e-05	0.019488	1.4e-05	1e-05	1e-05	1e-05
GDPv2-054	DWRC-0212	1e-05	0.118902	0.53778	0.179974	1e-05	0.145416	1e-05	1e-05	1e-05	1e-05	1e-05	0.007132	0.010725
GDPv2-055	DWRC-0213	0.04721	0.164008	0.635775	0.128531	1e-05	0.024395	1.1e-05	1e-05	1e-05	1e-05	1e-05	1e-05	1e-05
GDPv2-056	DWRC-0215	1e-05	0.155955	0.287306	0.299352	0.042359	0.201909	0.000535	1e-05	1e-05	1e-05	1e-05	1e-05	0.012524
GDPv2-057	DWRC-0216	0.233129	0.039985	1e-05	0.049918	0.033929	0.326093	0.239727	0.010603	1e-05	0.061617	1e-05	0.004959	1e-05
GDPv2-058	DWRC-0218	0.180708	0.052206	1e-05	0.197649	0.015417	0.344321	0.150232	0.008784	0.011192	0.02108	1e-05	0.01838	1e-05
GDPv2-059	DWRC-0219	0.028629	0.018753	0.751452	0.055262	1e-05	0.105025	1e-05	0.021891	1e-05	0.013683	0.005255	1e-05	1e-05
GDPv2-060	DWRC-0230	1e-05	1e-05	1e-05	1e-05	1e-05	0.999874	1e-05	1e-05	1.6e-05	1e-05	1e-05	1e-05	1e-05
GDPv2-061	DWRC-0236	0.472443	1e-05	0.06977	0.222329	0.002394	0.029389	0.165028	1e-05	0.038587	1e-05	1e-05	1e-05	1e-05
GDPv2-062	DWRC-0237	0.343883	0.079588	0.006019	0.210216	1e-05	0.109824	0.197257	0.017339	0.035824	1e-05	1e-05	1e-05	1e-05
GDPv2-063	DWRC-0238	0.46259	0.123986	0.103896	0.19582	1e-05	0.035167	0.078471	1e-05	1e-05	1e-05	1e-05	1e-05	1e-05
GDPv2-064	DWRC-0240	0.186127	1e-05	0.188548	0.381909	1e-05	0.130348	0.112988	1e-05	1e-05	1e-05	1e-05	1e-05	1e-05
GDPv2-065	DWRC-0241	0.179346	0.014427	0.056052	0.123756	0.020185	0.148999	0.345441	1e-05	0.106579	0.005177	1e-05	1e-05	1e-05
GDPv2-066	DWRC-0242	0.150499	0.340509	0.206423	0.064093	1e-05	1e-05	0.17142	0.002954	0.018659	0.000859	0.011444	0.028737	0.004381
GDPv2-067	DWRC-0243	1e-05	1e-05	1e-05	0.027419	1e-05	0.113013	0.776608	1e-05	0.063737	0.019143	1e-05	1e-05	1e-05
GDPv2-068	DWRC-0244	1e-05	1e-05	1e-05	1e-05	1e-05	0.307384	0.625964	1e-05	0.066552	1e-05	1e-05	1e-05	1e-05
GDPv2-069	DWRC-0246	1e-05	0.163605	0.500944	1e-05	1e-05	1e-05	0.335351	1e-05	1e-05	1e-05	1e-05	1e-05	1e-05
GDPv2-070	DWRC-0248	1e-05	1e-05	0.330587	1e-05	1e-05	1e-05	0.669303	1e-05	1e-05	1e-05	1e-05	1e-05	1e-05
GDPv2-071	DWRC-0249	1e-05	0.014083	1e-05	1e-05	1e-05	1e-05	0.985807	1e-05	1e-05	1e-05	1e-05	1e-05	1e-05
GDPv2-072	DWRC-0251	1e-05	0.982246	0.017644	1e-05	1e-05	1e-05	1e-05	1e-05	1e-05	1e-05	1e-05	1e-05	1e-05
GDPv2-073	DWRC-0252	1e-05	0.978574	0.021316	1e-05	1e-05	1e-05	1e-05	1e-05	1e-05	1e-05	1e-05	1e-05	1e-05
GDPv2-074	DWRC-0255	1e-05	0.768565	0.128767	0.102568	1e-05	1e-05	1e-05	1e-05	1e-05	1e-05	1e-05	1e-05	1e-05
GDPv2-075	DWRC-0256	1e-05	0.550421	0.274874	0.053271	1e-05	1e-05	0.081733	1e-05	0.03962	1e-05	1e-05	1e-05	1e-05
GDPv2-076	DWRC-0257	1e-05	0.001873	0.199323	0.373693	1e-05	0.044555	0.299748	0.022731	0.020048	1e-05	0.004366	0.033624	1e-05
GDPv2-077	DWRC-0258	1e-05	0.351224	0.367492	0.116208	1e-05	0.089766	0.075231	1e-05	1e-05	1e-05	1e-05	1e-05	1e-05
GDPv2-078	DWRC-0259	1e-05	0.480188	0.108865	1e-05	1e-05	0.115777	0.29508	1e-05	1e-05	1e-05	1e-05	1e-05	1e-05
GDPv2-079	DWRC-0265	1e-05	0.058129	0.178909	0.155657	1e-05	1e-05	0.601414	1e-05	0.005811	1e-05	1e-05	1e-05	1e-05
GDPv2-080	DWRC-0266	1e-05	1e-05	0.841968	1e-05	1e-05	0.013972	1e-05	0.007609	0.10721	0.002378	0.004249	0.011151	0.011412
GDPv2-081	DWRC-0269	1e-05	0.159891	0.475335	0.043301	0.098075	0.007636	0.066514	0.050563	1e-05	0.047592	0.019645	0.023113	0.008314
GDPv2-082	DWRC-0272	1e-05	0.361327	0.609122	1e-05	1e-05	0.029451	1e-05	1e-05	1e-05	1e-05	1e-05	1e-05	1e-05
GDPv2-083	DWRC-0273	1e-05	0.7812	0.21869	1e-05	1e-05	1e-05	1e-05	1e-05	1e-05	1e-05	1e-05	1e-05	1e-05
GDPv2-084	DWRC-0276	1e-05	0.065021	0.647911	0.213635	1e-05	1e-05	1e-05	1e-05	0.073343	1e-05	1e-05	1e-05	1e-05
GDPv2-085	DWRC-0277	1e-05	1e-05	1e-05	1e-05	1e-05	1e-05	1e-05	1e-05	0.99988	1e-05	1e-05	1e-05	1e-05
GDPv2-086	DWRC-0279	1e-05	1e-05	1e-05	1e-05	1e-05	1e-05	0.99988	1e-05	1e-05	1e-05	1e-05	1e-05	1e-05
GDPv2-087	DWRC-0280	1e-05	0.137304	0.214705	1e-05	1e-05	0.018827	0.60232	1e-05	0.026764	1e-05	1e-05	1e-05	1e-05
GDPv2-088	DWRC-0281	1e-05	1e-05	0.109862	1e-05	0.012153	0.423365	0.342791	1e-05	0.10219	0.00957	1e-05	1e-05	1e-05
GDPv2-089	DWRC-0282	1e-05	0.111331	0.241003	0.270177	1e-05	1e-05	0.377399	1e-05	1e-05	1e-05	1e-05	1e-05	1e-05
GDPv2-090	DWRC-0284	1e-05	1e-05	1e-05	1e-05	1e-05	0.359296	1e-05	1e-05	0.620604	0.019999	1e-05	1e-05	1e-05
GDPv2-093	DWRC-0286	1e-05	1e-05	1e-05	1e-05	1e-05	0.269479	0.41582	1e-05	0.314594	1e-05	1.7e-05	1e-05	1e-05
GDPv2-094	DWRC-0287	0.350157	1.7e-05	1e-05	0.378967	1e-05	0.067812	0.202967	1e-05	1e-05	1e-05	1e-05	1e-05	1e-05
GDPv2-095	DWRC-0288	1e-05	1e-05	0.261633	0.003566	0.39769	0.175138	0.161894	1e-05	1e-05	1e-05	1e-05	1e-05	1e-05
GDPv2-096	DWRC-0289	1e-05	1e-05	0.463177	0.013527	0.003402	0.285216	0.21069	0.020462	1e-05	1.4e-05	1e-05	1e-05	0.003461
GDPv2-097	DWRC-0290	1e-05	1e-05	0.99988	1e-05	1e-05	1e-05	1e-05	1e-05	1e-05	1e-05	1e-05	1e-05	1e-05
GDPv2-098	DWRC-0291	0.116627	0.093029	0.001805	0.510219	1e-05	0.026131	0.252117	1e-05	1e-05	1e-05	1.2e-05	1e-05	1e-05
GDPv2-099	DWRC-0295	1e-05	0.03525	0.191934	0.415837	1e-05	0.130956	0.095646	1e-05	0.127136	1e-05	1e-05	1e-05	0.003181
GDPv2-100	DWRC-0296	1e-05	0.007329	0.215422	0.212952	1e-05	1e-05	0.564207	1e-05	1e-05	1e-05	1e-05	1e-05	1e-05
GDPv2-101	DWRC-0299	0.210429	1e-05	0.318785	0.153119	0.003297	1e-05	0.31429	1e-05	1e-05	1e-05	1e-05	1e-05	1e-05
GDPv2-102	DWRC-0301	0.008007	1e-05	1e-05	1e-05	1e-05	0.293763	0.425569	1e-05	0.272571	1e-05	1e-05	1e-05	1e-05
GDPv2-103	DWRC-0303	1e-05	0.130322	0.264525	0.320587	1e-05	1e-05	0.284476	1e-05	1e-05	1e-05	1e-05	1e-05	1e-05
GDPv2-104	DWRC-0304	1.1e-05	0.186281	0.295515	0.249939	0.059256	0.090047	0.049948	0.021827	0.047135	1e-05	1e-05	1e-05	1e-05
GDPv2-105	DWRC-0305	1e-05	0.360599	0.4735	0.120606	1e-05	0.033594	0.011621	1e-05	1e-05	1e-05	1e-05	1e-05	1e-05
GDPv2-106	DWRC-0306	1e-05	1e-05	1e-05	1e-05	0.06657	0.535105	1e-05	1e-05	0.267233	0.131001	1e-05	1e-05	1e-05
GDPv2-107	DWRC-0308	1e-05	1e-05	1e-05	1e-05	1e-05	0.175546	0.824344	1e-05	1e-05	1e-05	1e-05	1e-05	1e-05
GDPv2-108	DWRC-0309	1e-05	1e-05	1e-05	0.59866	1e-05	1e-05	0.40123	1e-05	1e-05	1e-05	1e-05	1e-05	1e-05
GDPv2-109	DWRC-0311	1e-05	0.204382	0.614677	0.11359	1e-05	1e-05	0.008704	1e-05	0.051715	1e-05	1e-05	0.006863	1e-05
GDPv2-110	DWRC-0312	0.004352	1e-05	1e-05	0.462598	1e-05	1e-05	0.532949	1e-05	1e-05	1e-05	1e-05	1e-05	1e-05
GDPv2-111	DWRC-0313	0.470796	0.141743	0.265789	0.079249	1e-05	0.042345	1e-05	1e-05	1e-05	1e-05	1e-05	1e-05	1e-05
GDPv2-112	DWRC-0317	0.136344	1.4e-05	1e-05	0.543652	1e-05	0.3199	1e-05	1e-05	1e-05	1e-05	1e-05	1e-05	1e-05
GDPv2-113	DWRC-0324	0.011769	0.622376	0.268952	1e-05	1e-05	1e-05	0.096813	1e-05	1e-05	1e-05	1e-05	1e-05	1e-05
GDPv2-114	DWRC-0325	0.015429	0.983196	0.001275	1e-05	1e-05	1e-05	1e-05	1e-05	1e-05	1e-05	1e-05	1e-05	1e-05
GDPv2-115	DWRC-0327	0.045286	0.244216	0.708618	1e-05	1e-05	0.001791	1e-05	1e-05	1e-05	1e-05	1e-05	1e-05	1e-05
GDPv2-116	DWRC-0340	1e-05	0.604806	0.329998	1e-05	1e-05	0.012717	0.05239	1e-05	1e-05	1e-05	1e-05	1e-05	1e-05
GDPv2-117	DWRC-0343	0.000526	0.015013	0.524505	1e-05	1e-05	0.032822	1e-05	0.005389	0.38127	0.040416	1e-05	1e-05	1e-05
GDPv2-118	DWRC-0344	0.05056	0.746376	0.136387	1e-05	1e-05	0.013344	0.042492	1e-05	0.010772	1e-05	1e-05	1e-05	1e-05
GDPv2-119	DWRC-0345	1e-05	1e-05	0.99988	1e-05	1e-05	1e-05	1e-05	1e-05	1e-05	1e-05	1e-05	1e-05	1e-05
GDPv2-120	DWRC-0346	1e-05	0.99988	1e-05	1e-05	1e-05	1e-05	1e-05	1e-05	1e-05	1e-05	1e-05	1e-05	1e-05
GDPv2-121	DWRC-0347	1e-05	0.999864	1e-05	1e-05	1e-05	1.7e-05	1e-05	1.9e-05	1e-05	1e-05	1e-05	1e-05	1e-05
GDPv2-122	DWRC-0352	0.021593	0.808013	1e-05	0.128822	1e-05	1e-05	0.02152	1e-05	0.019972	1e-05	1e-05	1e-05	1e-05
GDPv2-123	DWRC-0355	1e-05	0.933627	0.05094	1e-05	1e-05	1e-05	1e-05	1e-05	0.015334	1e-05	1e-05	1e-05	1e-05
GDPv2-124	DWRC-0356	1e-05	0.89941	0.015559	0.084931	1e-05	1e-05	1e-05	1e-05	1e-05	1e-05	1e-05	1e-05	1e-05
GDPv2-125	DWRC-0366	0.015529	0.823227	0.051491	0.095153	1e-05	0.01452	1e-05	1.1e-05	1e-05	1e-05	1e-05	1e-05	1e-05
GDPv2-126	DWRC-0367	0.023886	0.588688	0.258043	1e-05	1e-05	0.061124	0.068179	1e-05	1e-05	1e-05	1e-05	1e-05	1e-05
GDPv2-127	DWRC-0374	1e-05	0.553054	0.338682	0.029027	1e-05	0.025675	0.053482	1e-05	1e-05	1e-05	1e-05	1e-05	1e-05
GDPv2-128	DWRC-0379	1e-05	0.827305	0.172585	1e-05	1e-05	1e-05	1e-05	1e-05	1e-05	1e-05	1e-05	1e-05	1e-05
GDPv2-129	DWRC-0381	1e-05	0.527181	0.411868	1e-05	1e-05	1e-05	0.059788	1e-05	0.001073	1e-05	1e-05	1e-05	1e-05
GDPv2-130	DWRC-0394	0.014141	0.588825	0.276015	0.079456	1e-05	0.013249	1.2e-05	1e-05	1e-05	0.028242	1e-05	1e-05	1e-05
GDPv2-131	DWRC-0400	1e-05	0.715048	0.276395	1e-05	1e-05	1e-05	1e-05	1e-05	0.008457	1e-05	1e-05	1e-05	1e-05
GDPv2-132	DWRC-0405	0.043256	0.839041	1e-05	0.034365	1e-05	1e-05	0.06997	1e-05	1e-05	0.013289	1e-05	1e-05	1e-05
GDPv2-133	DWRC-0406	0.01324	0.780326	0.18327	1e-05	1e-05	0.008955	0.014128	1e-05	1e-05	1e-05	1e-05	1e-05	1e-05
GDPv2-134	DWRC-0417	1e-05	0.818828	0.141904	1e-05	1e-05	0.019432	1e-05	1e-05	0.019746	1e-05	1e-05	1e-05	1e-05
GDPv2-135	DWRC-0427	1e-05	0.631238	0.368652	1e-05	1e-05	1e-05	1e-05	1e-05	1e-05	1e-05	1e-05	1e-05	1e-05
GDPv2-136	DWRC-0433	1e-05	0.99988	1e-05	1e-05	1e-05	1e-05	1e-05	1e-05	1e-05	1e-05	1e-05	1e-05	1e-05
GDPv2-137	DWRC-0435	1e-05	0.968552	0.031338	1e-05	1e-05	1e-05	1e-05	1e-05	1e-05	1e-05	1e-05	1e-05	1e-05
GDPv2-138	DWRC-0446	1e-05	0.656684	0.188234	1e-05	1e-05	0.061109	0.093883	1e-05	1e-05	1e-05	1e-05	1e-05	1e-05
GDPv2-139	DWRC-0451	1e-05	0.848452	0.151438	1e-05	1e-05	1e-05	1e-05	1e-05	1e-05	1e-05	1e-05	1e-05	1e-05
GDPv2-140	DWRC-0474	1e-05	0.241579	0.479044	0.06299	0.028059	1e-05	0.188247	1e-05	1e-05	1e-05	1e-05	1e-05	1e-05
GDPv2-141	DWRC-0499	1e-05	0.924997	1e-05	0.010794	1e-05	0.06411	1e-05	1e-05	1e-05	1e-05	1e-05	1e-05	1e-05
GDPv2-142	DWRC-0507	1e-05	0.347315	0.457631	1e-05	1e-05	0.008783	0.186181	1e-05	1e-05	1e-05	1e-05	1e-05	1e-05
GDPv2-143	DWRC-0508	1e-05	0.601994	0.301279	1e-05	1e-05	1e-05	0.096627	1e-05	1e-05	1e-05	1e-05	1e-05	1e-05
GDPv2-144	DWRC-0509	1e-05	0.554344	0.341352	1e-05	1e-05	1e-05	0.104204	1e-05	1e-05	1e-05	1e-05	1e-05	1e-05
GDPv2-145	DWRC-0511	1e-05	0.403276	0.395868	1e-05	1e-05	1e-05	0.200756	1e-05	1e-05	1e-05	1e-05	1e-05	1e-05
GDPv2-146	DWRC-0512	0.006807	0.514085	0.374223	1e-05	1e-05	1e-05	0.103393	1e-05	0.001412	1e-05	1e-05	1e-05	1e-05
GDPv2-147	DWRC-0516	0.029971	0.69383	0.167605	0.011671	0.004159	0.031724	0.06098	1e-05	1e-05	1e-05	1e-05	1e-05	1e-05
GDPv2-148	DWRC-0517	1e-05	0.601473	0.343203	1e-05	1e-05	0.033037	1e-05	1e-05	0.022198	1e-05	1e-05	1e-05	1e-05
GDPv2-149	DWRC-0526	1e-05	0.608979	0.344925	0.031147	1e-05	1e-05	1e-05	1e-05	0.014859	1e-05	1e-05	1e-05	1e-05
GDPv2-150	DWRC-0535	0.029683	0.930068	0.040149	1e-05	1e-05	1e-05	1e-05	1e-05	1e-05	1e-05	1e-05	1e-05	1e-05
GDPv2-151	DWRC-0551	1e-05	0.701641	0.085421	0.081619	1e-05	1e-05	0.13123	1e-05	1e-05	1e-05	1e-05	1e-05	1e-05
GDPv2-152	DWRC-0558	1e-05	0.721996	0.266041	1e-05	1e-05	0.011862	1e-05	1e-05	1e-05	1e-05	1e-05	1e-05	1e-05
GDPv2-153	DWRC-0564	1e-05	1e-05	0.99988	1e-05	1e-05	1e-05	1e-05	1e-05	1e-05	1e-05	1e-05	1e-05	1e-05
GDPv2-154	DWRC-0567	1e-05	1e-05	0.889749	1e-05	1e-05	0.037391	1.4e-05	1e-05	0.072756	1e-05	1e-05	1e-05	1e-05
GDPv2-155	DWRC-0568	1e-05	1e-05	0.99988	1e-05	1e-05	1e-05	1e-05	1e-05	1e-05	1e-05	1e-05	1e-05	1e-05
GDPv2-156	DWRC-0578	1e-05	1e-05	0.99988	1e-05	1e-05	1e-05	1e-05	1e-05	1e-05	1e-05	1e-05	1e-05	1e-05
GDPv2-157	DWRC-0579	1e-05	1e-05	0.9724	1e-05	1e-05	0.02749	1e-05	1e-05	1e-05	1e-05	1e-05	1e-05	1e-05
GDPv2-158	DWRC-0580	1e-05	0.035462	0.362697	0.319976	1e-05	1e-05	0.281774	1e-05	1e-05	1e-05	1e-05	1e-05	1e-05
GDPv2-159	DWRC-0587	1e-05	0.135721	0.773627	0.026691	1e-05	1e-05	0.012963	1e-05	0.050918	1e-05	1e-05	1e-05	1e-05
GDPv2-160	DWRC-0590	0.041036	1e-05	0.743304	0.006683	0.017655	1e-05	0.005201	0.02986	0.156201	1e-05	1e-05	1e-05	1e-05
GDPv2-161	DWRC-0592	1e-05	1e-05	0.771151	1e-05	1e-05	1e-05	1e-05	1e-05	0.228739	1e-05	1e-05	1e-05	1e-05
GDPv2-162	DWRC-0594	1e-05	1e-05	0.99988	1e-05	1e-05	1e-05	1e-05	1e-05	1e-05	1e-05	1e-05	1e-05	1e-05
GDPv2-163	DWRC-0596	0.048971	1e-05	0.724493	0.000803	0.038232	1e-05	0.006341	0.033161	0.147938	1e-05	1e-05	1e-05	1e-05
GDPv2-164	DWRC-0598	0.051103	1e-05	0.72392	0.003485	0.039213	1e-05	0.000811	0.034587	0.14682	1e-05	1e-05	1e-05	1e-05
GDPv2-165	DWRC-0601	1e-05	1e-05	0.983723	1e-05	0.016167	1e-05	1e-05	1e-05	1e-05	1e-05	1e-05	1e-05	1e-05
GDPv2-166	DWRC-0604	1e-05	0.104721	0.62923	0.026348	0.011994	0.049178	0.152361	1e-05	0.026108	1e-05	1e-05	1e-05	1e-05
GDPv2-167	DWRC-0609	1e-05	1e-05	0.90274	1e-05	1e-05	1e-05	0.097149	1e-05	1.1e-05	1e-05	1e-05	1e-05	1e-05
GDPv2-168	DWRC-0610	1e-05	0.020187	0.889339	1e-05	1e-05	1.1e-05	0.090373	1e-05	1e-05	1e-05	1e-05	1e-05	1e-05
GDPv2-169	DWRC-0611	0.05239	1e-05	0.714248	0.02256	0.015166	1e-05	1e-05	0.027115	0.168451	1e-05	1e-05	1e-05	1e-05
GDPv2-170	DWRC-0622	1e-05	1e-05	0.800613	1e-05	1e-05	0.02159	0.02964	1e-05	0.148067	1e-05	1e-05	1e-05	1e-05
GDPv2-171	DWRC-0623	1e-05	1e-05	0.837373	1e-05	1e-05	1e-05	1e-05	1e-05	0.162517	1e-05	1e-05	1e-05	1e-05
GDPv2-172	DWRC-0625	1e-05	0.154412	0.684071	0.042266	0.010187	1e-05	0.054296	0.010035	0.044673	1e-05	1e-05	1e-05	1e-05
GDPv2-173	DWRC-0629	0.053869	1e-05	0.871493	1e-05	1e-05	0.049299	0.008001	1e-05	0.017259	1e-05	1e-05	1e-05	1e-05
GDPv2-174	DWRC-0631	1e-05	0.022763	0.707231	1e-05	1e-05	1e-05	0.162707	1e-05	0.107209	1e-05	1e-05	1e-05	1e-05
GDPv2-175	DWRC-0632	0.038254	1e-05	0.935476	1e-05	1e-05	1e-05	1e-05	1e-05	0.02617	1e-05	1e-05	1e-05	1e-05
GDPv2-176	DWRC-0637	1e-05	1e-05	0.99988	1e-05	1e-05	1e-05	1e-05	1e-05	1e-05	1e-05	1e-05	1e-05	1e-05
GDPv2-177	DWRC-0638	1e-05	0.016981	0.804845	1e-05	1e-05	1e-05	1e-05	1e-05	0.178074	1e-05	1e-05	1e-05	1e-05
GDPv2-178	DWRC-0639	1e-05	1e-05	0.858732	1e-05	1e-05	1e-05	0.141158	1e-05	1e-05	1e-05	1e-05	1e-05	1e-05
GDPv2-179	DWRC-0641	1e-05	1e-05	0.99988	1e-05	1e-05	1e-05	1e-05	1e-05	1e-05	1e-05	1e-05	1e-05	1e-05
GDPv2-180	DWRC-0643	1e-05	1e-05	1e-05	1e-05	1e-05	1e-05	1e-05	1e-05	0.99988	1e-05	1e-05	1e-05	1e-05
GDPv2-181	DWRC-0652	1e-05	1e-05	0.697173	0.157738	0.017019	0.099994	1e-05	1e-05	0.027996	1e-05	1e-05	1e-05	1e-05
GDPv2-182	DWRC-0654	1e-05	1e-05	0.99988	1e-05	1e-05	1e-05	1e-05	1e-05	1e-05	1e-05	1e-05	1e-05	1e-05
GDPv2-183	DWRC-0656	1e-05	1e-05	0.977164	1e-05	1e-05	0.022726	1e-05	1e-05	1e-05	1e-05	1e-05	1e-05	1e-05
GDPv2-184	DWRC-0673	1e-05	0.182551	0.21742	1e-05	1e-05	1e-05	0.599929	1e-05	1e-05	1e-05	1e-05	1e-05	1e-05
GDPv2-185	DWRC-0674	1e-05	0.025917	0.677784	1e-05	1e-05	0.047952	0.244844	1e-05	0.003423	1e-05	1e-05	1e-05	1e-05
GDPv2-186	DWRC-0675	1e-05	1e-05	0.945385	0.025238	1e-05	1e-05	1e-05	1e-05	0.029277	1e-05	1e-05	1e-05	1e-05
GDPv2-187	DWRC-0676	1e-05	1e-05	0.849189	1e-05	1e-05	1e-05	1e-05	1e-05	0.1507	1e-05	1e-05	1.1e-05	1e-05
GDPv2-188	DWRC-0679	1e-05	0.059122	0.756622	0.139946	1e-05	1e-05	1e-05	1e-05	0.044221	1e-05	1e-05	1e-05	1e-05
GDPv2-189	DWRC-0680	1e-05	1e-05	1e-05	1e-05	1e-05	1e-05	1e-05	1e-05	0.99988	1e-05	1e-05	1e-05	1e-05
GDPv2-190	DWRC-0681	1e-05	1e-05	0.829647	1e-05	1e-05	0.054674	0.115578	1e-05	1e-05	1e-05	1e-05	1e-05	1e-05
GDPv2-191	DWRC-0682	1e-05	1e-05	0.602632	0.000424	1e-05	0.037683	0.100406	1e-05	0.258767	1.8e-05	1e-05	1e-05	1e-05
GDPv2-192	DWRC-0684	1e-05	1e-05	0.716461	0.161531	0.019977	0.036314	1e-05	1e-05	0.065637	1e-05	1e-05	1e-05	1e-05
GDPv2-193	DWRC-0685	0.014489	1e-05	1e-05	0.552314	0.083041	1e-05	1e-05	0.009496	1e-05	0.328964	1e-05	1e-05	0.011626
GDPv2-194	DWRC-0686	0.029417	0.00729	1e-05	0.575298	0.081247	1e-05	1.2e-05	0.004936	1e-05	0.285246	1e-05	0.000219	0.016295
GDPv2-195	DWRC-0687	1e-05	0.045668	0.559777	1e-05	1e-05	1e-05	0.394455	1e-05	1e-05	1e-05	1e-05	1e-05	1e-05
GDPv2-196	DWRC-0693	1e-05	0.023134	0.65677	0.02944	0.017845	1e-05	0.152704	1e-05	0.098471	1.6e-05	1e-05	1e-05	0.021568
GDPv2-197	DWRC-0694	0.003031	1e-05	0.547642	0.035892	0.177429	0.111908	0.037966	0.008202	0.065643	8.1e-05	0.009648	0.002539	1e-05
GDPv2-198	DWRC-0695	1e-05	0.108552	0.674913	1e-05	1e-05	1e-05	0.143313	1e-05	0.073132	1e-05	1e-05	1e-05	1e-05
GDPv2-199	DWRC-0696	1e-05	1e-05	0.331372	0.012265	1e-05	1e-05	1e-05	1e-05	0.656263	1e-05	1e-05	1e-05	1e-05
GDPv2-200	DWRC-0697	0.001732	1e-05	0.918276	1e-05	1e-05	1e-05	1e-05	1e-05	0.079892	1e-05	1e-05	1e-05	1e-05
GDPv2-201	DWRC-0698	1e-05	1e-05	0.896044	1e-05	1e-05	1e-05	1e-05	1e-05	0.103846	1e-05	1e-05	1e-05	1e-05
GDPv2-202	DWRC-0702	1e-05	1e-05	0.82345	1e-05	1e-05	0.042935	0.080715	1e-05	0.05281	1e-05	1e-05	1e-05	1e-05
GDPv2-203	DWRC-0703	1e-05	1e-05	0.384088	0.184346	0.042086	0.129358	0.116888	1e-05	0.143165	1e-05	1e-05	1e-05	1e-05
GDPv2-204	DWRC-0707	1e-05	0.068124	0.876913	1e-05	1e-05	0.007774	0.047099	1e-05	1e-05	1e-05	1e-05	1e-05	1e-05
GDPv2-205	DWRC-0709	1e-05	0.440363	0.02428	0.362821	1e-05	0.051408	1e-05	0.007077	0.054556	0.059436	1e-05	1e-05	1e-05
GDPv2-206	DWRC-0710	1e-05	0.548542	1e-05	0.289672	1e-05	0.055498	1e-05	1e-05	0.031448	0.069793	1.2e-05	1e-05	0.004974
GDPv2-207	DWRC-0711	1e-05	0.399039	0.07447	0.369612	1e-05	0.021666	1e-05	0.007926	0.047112	0.064558	0.000817	0.012269	0.0025
GDPv2-208	DWRC-0712	1e-05	0.555954	0.045182	0.366969	1e-05	1e-05	1e-05	1e-05	1.4e-05	0.031801	1e-05	1e-05	1e-05
GDPv2-209	DWRC-0713	1e-05	0.206126	0.361433	0.306053	1e-05	0.00125	0.004709	1e-05	0.044006	0.076363	1e-05	1e-05	1e-05
GDPv2-210	DWRC-0714	1e-05	0.412974	0.130099	0.314456	1e-05	0.037354	1e-05	0.006428	0.016329	0.075131	0.007179	1e-05	1e-05
GDPv2-211	DWRC-0715	0.051665	0.102933	0.252794	0.432805	1e-05	0.030269	1e-05	0.000614	0.063775	0.065096	1e-05	1e-05	1e-05
GDPv2-212	DWRC-0716	1e-05	0.289928	0.095346	0.477317	1e-05	0.000132	0.013793	1e-05	0.026437	0.096986	1e-05	1e-05	1e-05
GDPv2-213	DWRC-0717	1e-05	0.377547	0.033786	0.370605	1e-05	0.047338	1e-05	0.016052	0.031409	0.1027	0.005258	0.008276	0.007
GDPv2-214	DWRC-0718	1e-05	0.415905	0.021307	0.379737	1e-05	0.018801	1e-05	0.015228	0.040968	0.094802	1e-05	0.00738	0.005833
GDPv2-215	DWRC-0719	0.267116	0.089908	0.054186	0.394619	1e-05	0.121166	0.048731	0.019198	0.005026	1e-05	1e-05	1e-05	1e-05
GDPv2-216	DWRC-0721	0.04943	0.029485	0.64358	0.143307	1e-05	0.027353	0.027954	1e-05	1e-05	0.07883	1e-05	1e-05	1e-05
GDPv2-217	DWRC-0722	1e-05	1e-05	1e-05	0.562286	1e-05	0.376661	0.060953	1e-05	1e-05	1e-05	1e-05	1e-05	1e-05
GDPv2-218	DWRC-0723	0.12265	1e-05	1e-05	0.517479	1e-05	0.101031	0.232106	1e-05	0.026654	1e-05	1e-05	1e-05	1e-05
GDPv2-219	DWRC-0726	1e-05	1e-05	1e-05	0.999879	1.1e-05	1e-05	1e-05	1e-05	1e-05	1e-05	1e-05	1e-05	1e-05
GDPv2-220	DWRC-0728	1e-05	1e-05	1e-05	0.766072	1e-05	1e-05	0.233818	1e-05	1e-05	1e-05	1e-05	1e-05	1e-05
GDPv2-221	DWRC-0729	1e-05	1e-05	1e-05	0.99988	1e-05	1e-05	1e-05	1e-05	1e-05	1e-05	1e-05	1e-05	1e-05
GDPv2-222	DWRC-0730	1e-05	1e-05	1e-05	0.99988	1e-05	1e-05	1e-05	1e-05	1e-05	1e-05	1e-05	1e-05	1e-05
GDPv2-223	DWRC-0731	1e-05	1e-05	1e-05	0.999878	1e-05	1e-05	1.2e-05	1e-05	1e-05	1e-05	1e-05	1e-05	1e-05
GDPv2-224	DWRC-0732	1e-05	1e-05	0.123881	0.829471	1e-05	0.019995	1e-05	1e-05	0.026563	1e-05	1e-05	1e-05	1e-05
GDPv2-225	DWRC-0733	0.064514	1e-05	0.098065	0.774335	1e-05	1e-05	1e-05	1e-05	0.062996	1e-05	1e-05	1e-05	1e-05
GDPv2-226	DWRC-0734	0.079786	1e-05	0.121438	0.744314	1e-05	1e-05	1e-05	1e-05	0.04084	0.013542	1e-05	1e-05	1e-05
GDPv2-227	DWRC-0735	1e-05	1e-05	1e-05	0.8102	1e-05	0.000585	0.189115	1e-05	1e-05	1e-05	1e-05	1e-05	1e-05
GDPv2-228	DWRC-0736	1e-05	0.030893	0.126412	0.797921	1e-05	1e-05	1e-05	1e-05	0.044684	1e-05	1e-05	1e-05	1e-05
GDPv2-229	DWRC-0737	0.121905	0.006098	1e-05	0.825947	1e-05	0.045959	1e-05	1e-05	1e-05	1e-05	1e-05	1e-05	1e-05
GDPv2-230	DWRC-0759	1e-05	0.820341	0.085169	0.047425	0.025548	1e-05	1e-05	1e-05	1e-05	1e-05	0.016893	1e-05	0.004555
GDPv2-231	DWRC-0776	0.485058	1e-05	1e-05	0.405686	1e-05	0.109157	1e-05	1e-05	1e-05	1e-05	1e-05	1e-05	1e-05
GDPv2-232	DWRC-0779	0.107761	0.155177	0.09214	0.240496	0.00314	0.064529	0.246257	0.025362	0.042941	1e-05	0.011561	0.010615	1e-05
GDPv2-233	DWRC-0794	1e-05	0.222437	0.624131	0.018232	1e-05	0.008393	0.107687	1e-05	0.01905	1e-05	1e-05	1e-05	1e-05
GDPv2-234	DWRC-0800	1e-05	1e-05	0.034334	0.226751	1e-05	0.325861	0.368308	1e-05	0.044666	1e-05	1e-05	1e-05	1e-05
GDPv2-236	DWRC-0805	1e-05	1e-05	0.533218	0.181748	1e-05	0.191072	0.065631	0.028251	1e-05	1e-05	1e-05	1e-05	1e-05
GDPv2-237	DWRC-0807	1e-05	1e-05	1e-05	1e-05	1e-05	1e-05	0.99988	1e-05	1e-05	1e-05	1e-05	1e-05	1e-05
GDPv2-238	DWRC-0809	0.171519	0.050289	0.025885	0.353417	1e-05	0.374397	0.024424	1e-05	1e-05	1e-05	1e-05	1e-05	1e-05
GDPv2-239	DWRC-0810	1e-05	0.082682	0.113455	0.216191	0.042395	0.313809	0.000458	0.090537	0.127495	0.008284	1e-05	0.004664	1e-05
GDPv2-240	DWRC-0813	1e-05	0.015843	0.574954	0.098533	0.081244	0.066031	0.076549	0.048315	1e-05	1e-05	0.02511	0.013382	1e-05
GDPv2-241	DWRC-0814	1e-05	0.091724	0.498407	0.14116	1e-05	1e-05	0.13375	0.012375	0.122514	1e-05	1e-05	1e-05	1e-05
GDPv2-242	DWRC-0824	1e-05	1e-05	1e-05	1e-05	1e-05	1e-05	1e-05	1e-05	0.99988	1e-05	1e-05	1e-05	1e-05
GDPv2-243	DWRC-0839	1e-05	0.376568	0.389895	0.212964	0.008402	0.010766	1e-05	1e-05	0.001333	1e-05	1e-05	1e-05	1e-05
GDPv2-244	DWRC-0842	1e-05	0.99988	1e-05	1e-05	1e-05	1e-05	1e-05	1e-05	1e-05	1e-05	1e-05	1e-05	1e-05
GDPv2-245	DWRC-0846	0.402613	1e-05	1e-05	0.59727	1e-05	1e-05	1e-05	1e-05	1e-05	1e-05	1e-05	1.8e-05	1e-05
GDPv2-246	DWRC-0848	1e-05	1e-05	1e-05	1e-05	1e-05	1e-05	1e-05	1e-05	0.99988	1e-05	1e-05	1e-05	1e-05
GDPv2-247	DWRC-0849	0.011891	1e-05	0.889616	1e-05	1e-05	1e-05	1e-05	1e-05	0.098393	1e-05	1e-05	1e-05	1e-05
GDPv2-248	DWRC-0854	1e-05	0.573882	0.170364	0.00214	0.00934	1e-05	1e-05	0.003107	0.216412	1e-05	1e-05	0.006808	0.017897
GDPv2-249	DWRC-0858	1e-05	0.002167	0.544069	0.178777	0.000899	0.164073	1e-05	1e-05	0.109945	1e-05	1e-05	1e-05	1e-05
GDPv2-250	DWRC-0863	1e-05	1e-05	0.410161	0.059179	1e-05	0.508905	0.010349	0.011326	1e-05	1e-05	1e-05	1e-05	1e-05
GDPv2-251	DWRC-0867	1e-05	0.238484	0.284826	0.424528	0.000391	0.000771	0.022338	1e-05	0.028602	1e-05	1e-05	1e-05	1e-05
GDPv2-252	DWRC-0868	1e-05	0.020994	0.557328	0.112095	0.070794	0.054213	0.093044	0.052378	1.4e-05	0.002133	0.026255	0.010733	1e-05
GDPv2-253	DWRC-0870	1e-05	0.002144	0.563626	0.060778	1e-05	0.251127	0.016574	0.017029	0.059383	0.029288	1e-05	1e-05	1e-05
GDPv2-254	DWRC-0872	1e-05	1e-05	0.99988	1e-05	1e-05	1e-05	1e-05	1e-05	1e-05	1e-05	1e-05	1e-05	1e-05
GDPv2-255	DWRC-0875	1e-05	0.002477	0.856777	1e-05	1e-05	1e-05	0.140647	1e-05	1e-05	1e-05	1e-05	1e-05	1e-05
GDPv2-256	DWRC-0878	1e-05	0.99988	1e-05	1e-05	1e-05	1e-05	1e-05	1e-05	1e-05	1e-05	1e-05	1e-05	1e-05
GDPv2-257	DWRC-0880	1e-05	1e-05	0.302318	1e-05	1e-05	1e-05	1.2e-05	1e-05	0.697569	1e-05	1e-05	1e-05	1e-05
GDPv2-259	DWRC-0885	1e-05	1e-05	0.695286	0.302619	1e-05	1e-05	1e-05	1e-05	0.001995	1e-05	1e-05	1e-05	1e-05
GDPv2-260	DWRC-0890	0.10095	1e-05	1e-05	0.208225	1e-05	1e-05	0.690725	1e-05	1e-05	1e-05	1e-05	1e-05	1e-05
GDPv2-261	DWRC-0894	1e-05	1e-05	0.900914	1e-05	1e-05	0.013633	0.0075	1e-05	0.077864	1e-05	1e-05	1e-05	1e-05
GDPv2-262	DWRC-0896	1e-05	0.051591	0.281723	0.017814	1e-05	1e-05	0.174413	1e-05	0.474379	1e-05	1e-05	1e-05	1e-05
GDPv2-263	DWRC-0897	1e-05	1e-05	0.853121	0.020443	1.4e-05	0.096024	0.030318	1e-05	1e-05	1e-05	1e-05	1e-05	1e-05
GDPv2-264	DWRC-0899	1e-05	1e-05	0.99988	1e-05	1e-05	1e-05	1e-05	1e-05	1e-05	1e-05	1e-05	1e-05	1e-05
GDPv2-265	DWRC-0901	1e-05	0.008995	0.597949	1e-05	0.06524	0.025222	0.302515	1e-05	1e-05	1e-05	1e-05	1e-05	1e-05
GDPv2-266	DWRC-0914	1e-05	1e-05	0.641654	0.24209	0.005751	0.086607	1e-05	1e-05	0.002231	0.021597	1e-05	1e-05	1e-05
GDPv2-267	DWRC-0919	1e-05	1e-05	0.999049	1e-05	1e-05	0.000841	1e-05	1e-05	1e-05	1e-05	1e-05	1e-05	1e-05
GDPv2-268	DWRC-0929	1e-05	1e-05	0.99988	1e-05	1e-05	1e-05	1e-05	1e-05	1e-05	1e-05	1e-05	1e-05	1e-05
GDPv2-269	DWRC-0931	1e-05	1e-05	1e-05	1e-05	1e-05	0.404696	1e-05	1e-05	0.398396	0.196808	1e-05	1e-05	1e-05
GDPv2-270	DWRC-0932	1e-05	1e-05	0.067791	1e-05	1e-05	0.252608	0.578138	1e-05	0.062032	0.03935	1e-05	1e-05	1e-05
GDPv2-271	DWRC-0934	1e-05	0.833124	0.166765	1e-05	1e-05	1e-05	1e-05	1e-05	1e-05	1e-05	1.2e-05	1e-05	1e-05
GDPv2-272	DWRC-0936	1e-05	0.127132	0.693193	1e-05	1e-05	1e-05	0.179576	1e-05	1e-05	1e-05	1e-05	1e-05	1e-05
GDPv2-273	DWRC-0944	1e-05	0.042148	0.65354	0.106207	0.009895	0.059005	0.062983	1e-05	0.066164	1e-05	1e-05	1e-05	1e-05
GDPv2-274	DWRC-0951	1e-05	0.04446	0.329883	0.021745	1e-05	1e-05	1e-05	1e-05	0.603822	1e-05	1e-05	1e-05	1e-05
GDPv2-275	DWRC-0962	1e-05	0.029372	0.754797	1e-05	1e-05	0.001165	0.137932	1e-05	0.076655	1e-05	1e-05	1e-05	1e-05
GDPv2-276	DWRC-0968	1e-05	1e-05	0.885604	1e-05	1e-05	1e-05	0.101417	1e-05	0.012879	1e-05	1e-05	1e-05	1e-05
GDPv2-277	DWRC-0970	0.014073	0.047061	0.396079	0.212888	0.065521	0.052669	0.199654	1e-05	0.012005	1e-05	1e-05	1e-05	1e-05
GDPv2-278	DWRC-0976	1e-05	0.015042	0.538492	1e-05	1e-05	0.027829	0.122835	1e-05	0.295721	1e-05	1e-05	1e-05	1e-05
GDPv2-279	DWRC-0979	1e-05	0.009083	0.720254	1e-05	1e-05	0.07248	0.183873	1e-05	0.01423	1e-05	1e-05	1e-05	1e-05
GDPv2-280	DWRC-0981	1e-05	1e-05	0.134691	1e-05	1e-05	1e-05	1e-05	1e-05	0.865199	1e-05	1e-05	1e-05	1e-05
GDPv2-281	DWRC-0988	1e-05	1e-05	1e-05	1e-05	1e-05	0.365756	1e-05	1e-05	0.634134	1e-05	1e-05	1e-05	1e-05
GDPv2-282	DWRC-0989	1e-05	1e-05	1e-05	1e-05	1e-05	0.318973	0.503318	1.2e-05	0.177607	1e-05	1e-05	1e-05	1e-05
GDPv2-284	DWRC-0997	1e-05	0.131793	0.208268	0.438282	0.06806	0.060735	0.033675	1e-05	0.059127	1e-05	1e-05	1e-05	1e-05
GDPv2-286	DWRC-1022	0.111064	0.338097	1e-05	1e-05	1e-05	0.522494	0.028255	1e-05	1e-05	1e-05	1e-05	1e-05	1e-05
GDPv2-564	DWRC-1024	0.001903	1e-05	0.004298	0.086014	0.239012	0.615662	0.033216	1e-05	0.014138	1e-05	1e-05	0.005706	1e-05
GDPv2-287	DWRC-1032	1e-05	1e-05	0.351322	0.622294	1e-05	1e-05	0.017048	1e-05	0.009247	1e-05	1e-05	1e-05	1e-05
GDPv2-289	DWRC-1037	1e-05	0.013475	1e-05	0.043793	0.385689	1e-05	1e-05	0.063716	0.072631	0.299782	0.074056	0.020105	0.026712
GDPv2-291	DWRC-1041	1e-05	0.112885	0.885726	1e-05	1e-05	0.001289	1e-05	1e-05	1e-05	1e-05	1e-05	1e-05	1e-05
GDPv2-292	DWRC-1045	1e-05	0.38673	0.612922	1e-05	1e-05	0.000248	1e-05	1e-05	1e-05	1e-05	1e-05	1e-05	1e-05
GDPv2-293	DWRC-1048	0.029709	0.093828	0.185066	0.331681	0.081965	0.123311	0.033066	1e-05	0.121323	1e-05	1e-05	1e-05	1e-05
GDPv2-294	DWRC-1049	1e-05	1e-05	0.134455	0.084274	0.258726	0.469148	1e-05	0.027555	1e-05	1e-05	0.009833	0.015949	1e-05
GDPv2-295	DWRC-1053	1e-05	0.090702	0.392421	0.327735	1e-05	0.03396	0.146942	1e-05	1e-05	0.00817	1e-05	1e-05	1e-05
GDPv2-296	DWRC-1054	1e-05	0.99988	1e-05	1e-05	1e-05	1e-05	1e-05	1e-05	1e-05	1e-05	1e-05	1e-05	1e-05
GDPv2-297	DWRC-1057	1e-05	0.030403	0.825812	0.072192	1e-05	0.071502	1e-05	1e-05	1e-05	1e-05	1e-05	1e-05	1e-05
GDPv2-298	DWRC-1059	1e-05	0.099912	0.408352	0.329147	1e-05	0.035973	0.122896	1e-05	1e-05	0.00365	1e-05	1e-05	1e-05
GDPv2-300	DWRC-1063	1e-05	1e-05	0.00996	0.158463	0.4526	1e-05	0.003089	0.011227	1e-05	0.36313	0.00147	1e-05	1e-05
GDPv2-301	DWRC-1067	1e-05	1e-05	1e-05	1e-05	1e-05	1e-05	1e-05	1e-05	0.99988	1e-05	1e-05	1e-05	1e-05
GDPv2-302	DWRC-1070	1e-05	0.122778	0.840387	1e-05	1e-05	0.036734	1e-05	1e-05	1e-05	1e-05	1e-05	1e-05	1e-05
GDPv2-303	DWRC-1072	0.43773	0.055833	0.229624	0.184376	1e-05	0.061628	0.030739	1e-05	1e-05	1e-05	1e-05	1e-05	1e-05
GDPv2-304	DWRC-1077	1e-05	1e-05	1e-05	1e-05	1e-05	1e-05	1e-05	1e-05	0.99988	1e-05	1e-05	1e-05	1e-05
GDPv2-305	DWRC-1081	0.015251	1e-05	0.331759	0.404559	0.029024	0.115011	1e-05	0.016522	1e-05	0.063419	1e-05	0.006335	0.018079
GDPv2-306	DWRC-1083	0.312245	1e-05	1e-05	0.633474	1e-05	0.05418	1e-05	1e-05	1e-05	1e-05	1e-05	1e-05	1e-05
GDPv2-307	DWRC-1085	0.211635	1e-05	1e-05	0.206788	1e-05	0.050444	0.531044	1e-05	1e-05	1e-05	1e-05	1e-05	1e-05
GDPv2-308	DWRC-1091	0.147991	1e-05	0.050282	0.64742	0.054484	0.066023	0.022123	1e-05	1e-05	1e-05	0.011615	1e-05	1e-05
GDPv2-309	DWRC-1097	0.287008	1e-05	1e-05	0.143714	1e-05	0.130253	0.438936	1e-05	1e-05	1e-05	1e-05	1e-05	1e-05
GDPv2-310	DWRC-1100	1e-05	0.049826	0.547827	1e-05	1e-05	0.006707	0.39555	1e-05	1e-05	1e-05	1e-05	1e-05	1e-05
GDPv2-311	DWRC-1103	0.314017	0.072869	0.107467	0.48604	1e-05	0.019527	1e-05	1e-05	1e-05	1e-05	1e-05	1.1e-05	1e-05
GDPv2-312	DWRC-1104	0.128156	0.000754	0.194701	0.34675	1e-05	0.212034	0.090005	1e-05	0.027539	1e-05	1e-05	1e-05	1e-05
GDPv2-313	DWRC-1105	0.227034	1e-05	1e-05	0.176879	0.139782	0.204738	0.185555	1e-05	0.065938	1e-05	1.4e-05	1e-05	1e-05
GDPv2-314	DWRC-1108	0.108837	1e-05	0.082864	0.167694	1e-05	0.53213	0.108396	1e-05	1e-05	1e-05	1e-05	1e-05	1e-05
GDPv2-315	DWRC-1111	1e-05	0.119935	0.175452	0.368192	1e-05	0.198018	0.138322	1e-05	1e-05	1e-05	1e-05	1e-05	1e-05
GDPv2-316	DWRC-1113	1e-05	1e-05	0.067729	0.433813	0.153734	1e-05	0.143179	0.032914	0.000415	0.110635	0.019409	0.009122	0.029021
GDPv2-317	DWRC-1115	0.061572	1e-05	1e-05	0.357956	0.130402	1e-05	0.17431	0.021602	1e-05	0.215125	0.011799	0.011887	0.015307
GDPv2-575	DWRC-1126	1e-05	0.267672	0.322236	0.409992	1e-05	1e-05	1e-05	1e-05	1e-05	1e-05	1e-05	1e-05	1e-05
GDPv2-318	DWRC-1133	1e-05	1e-05	0.041953	1e-05	0.210631	0.021562	0.056667	0.202252	0.016706	0.01963	0.12591	0.091467	0.213192
GDPv2-319	DWRC-1135	1e-05	1e-05	0.10492	0.260475	0.264933	0.000147	0.016359	0.050965	0.016853	0.193499	0.01171	0.029945	0.050175
GDPv2-320	DWRC-1138	0.069735	1e-05	0.029204	0.465033	0.05342	0.034434	0.178213	0.045499	0.003553	0.094146	0.015884	1e-05	0.01086
GDPv2-321	DWRC-1139	0.090964	0.133071	0.159324	0.385535	0.094607	1e-05	0.05516	0.005324	0.003684	0.067097	1e-05	0.005204	1e-05
GDPv2-322	DWRC-1141	0.037728	1e-05	1e-05	0.094175	0.210975	0.014381	0.423173	0.001029	1e-05	0.202473	1e-05	1e-05	0.016016
GDPv2-323	DWRC-1145	0.156231	1e-05	1e-05	0.190192	0.071701	1e-05	0.571071	0.00037	0.00328	1e-05	1e-05	1e-05	0.007095
GDPv2-324	DWRC-1434	1e-05	0.127223	0.290163	0.025523	0.027909	0.192201	0.231919	1e-05	0.089823	0.015188	1e-05	1e-05	1e-05
GDPv2-325	DWRC-1435	1e-05	0.102713	0.387556	1e-05	1e-05	1e-05	0.317118	1e-05	0.192524	1e-05	1e-05	1e-05	1e-05
GDPv2-326	DWRC-1437	1e-05	0.351856	0.12233	0.138851	0.215481	0.053476	0.102344	0.001615	1e-05	1e-05	0.013998	1e-05	1e-05
GDPv2-327	DWRC-1439	1e-05	0.290426	0.504158	0.04764	1e-05	0.11956	0.011878	1e-05	0.026268	1e-05	1e-05	1e-05	1e-05
GDPv2-328	DWRC-1441	0.193326	0.066363	0.060034	0.278936	0.049089	0.158152	0.10296	0.010109	0.067735	1e-05	0.013266	1e-05	1e-05
GDPv2-329	DWRC-1442	0.099757	0.256341	0.268767	0.187211	1e-05	1e-05	0.151023	0.009211	0.01956	1e-05	0.008079	1e-05	1e-05
GDPv2-331	DWRC-1500	1e-05	1e-05	0.178411	0.316603	0.387826	1e-05	0.060723	0.003197	1e-05	1e-05	0.030408	0.022773	1e-05
GDPv2-332	DWRC-1502	1.7e-05	1e-05	0.041223	0.357058	0.52357	0.035655	1e-05	1e-05	0.006403	0.013168	0.022856	1e-05	1e-05
GDPv2-333	DWRC-1505	1e-05	0.055065	0.035392	0.198831	0.24552	1e-05	1e-05	0.017147	1e-05	0.065206	0.247941	0.086415	0.048443
GDPv2-334	DWRC-1507	1e-05	0.17884	1e-05	1e-05	1e-05	1e-05	0.82105	1e-05	1e-05	1e-05	1e-05	1e-05	1e-05
GDPv2-335	DWRC-1508	1e-05	0.137649	1e-05	1e-05	1e-05	1e-05	0.862241	1e-05	1e-05	1e-05	1e-05	1e-05	1e-05
GDPv2-336	DWRC-1509	1e-05	0.133972	1e-05	0.007512	1e-05	1e-05	0.858416	1e-05	1e-05	1e-05	1e-05	1e-05	1e-05
GDPv2-739	DWRC-1512	0.082478	1e-05	1e-05	0.084538	0.342805	1e-05	1e-05	1e-05	0.007081	0.463491	0.002813	0.00657	0.010174
GDPv2-740	DWRC-1513	1e-05	0.009071	1e-05	0.990819	1e-05	1e-05	1e-05	1e-05	1e-05	1e-05	1e-05	1e-05	1e-05
GDPv2-741	DWRC-1516	0.222594	0.029816	0.157977	0.220714	0.059323	0.087969	0.02682	0.003777	0.026376	0.164604	1e-05	1e-05	1e-05
GDPv2-742	DWRC-1518	1e-05	0.094775	0.053516	0.091375	1e-05	1e-05	0.655026	1e-05	0.018422	0.07319	0.013636	1e-05	1e-05
GDPv2-743	DWRC-1520	0.000737	1e-05	0.344192	0.033591	1e-05	1e-05	1e-05	1e-05	0.62139	1e-05	1e-05	1e-05	1e-05
GDPv2-744	DWRC-1522	1e-05	0.520994	0.119318	0.098878	0.03003	0.094545	0.099969	1e-05	0.006786	0.029429	1e-05	1e-05	1e-05
GDPv2-337	DWRC-1902	1e-05	0.091627	0.113861	0.141098	0.021809	0.028456	0.593972	1e-05	1e-05	0.008937	1e-05	0.000191	1e-05
GDPv2-338	DWRC-1904	1e-05	1e-05	0.99988	1e-05	1e-05	1e-05	1e-05	1e-05	1e-05	1e-05	1e-05	1e-05	1e-05
GDPv2-339	DWRC-1905	0.061249	0.046607	0.226645	0.281864	1e-05	0.132802	0.250763	1e-05	1e-05	1e-05	1e-05	1e-05	1e-05
GDPv2-340	DWRC-1906	1e-05	0.068476	0.494826	0.214028	0.001165	0.083583	0.041265	1e-05	0.096596	1e-05	1e-05	1e-05	1e-05
GDPv2-341	DWRC-1908	1e-05	0.417426	1e-05	1e-05	1e-05	0.245671	0.295773	0.011528	0.00885	1e-05	1e-05	0.016397	0.004295
GDPv2-342	DWRC-1909	0.323685	1.1e-05	1e-05	0.375529	1e-05	0.071598	0.229097	1e-05	1e-05	1e-05	1e-05	1e-05	1e-05
GDPv2-343	DWRC-1910	0.210292	1e-05	0.007559	0.596289	0.034371	0.124555	1e-05	1e-05	0.026864	1e-05	1e-05	1e-05	1e-05
GDPv2-344	DWRC-1911	0.091408	0.495751	0.163547	0.038451	1e-05	0.033405	0.156887	0.020492	1e-05	1e-05	1e-05	1e-05	1e-05
GDPv2-345	DWRC-1913	0.428196	0.010003	0.447508	0.035674	1e-05	0.078539	1e-05	1e-05	1e-05	1e-05	1e-05	1e-05	1e-05
GDPv2-346	DWRC-1914	1e-05	0.117905	0.657238	0.098728	1.1e-05	0.101404	1e-05	1e-05	1e-05	0.00023	0.001792	1e-05	0.022642
GDPv2-347	DWRC-1915	1e-05	0.031924	0.285121	0.382688	1e-05	0.04143	0.258757	1e-05	1e-05	1e-05	1e-05	1e-05	1e-05
GDPv2-348	DWRC-1916	1e-05	1e-05	1e-05	0.99179	1e-05	0.0081	1e-05	1e-05	1e-05	1e-05	1e-05	1e-05	1e-05
GDPv2-349	DWRC-1917	0.167448	0.09981	0.072561	0.313333	1e-05	0.214848	0.13193	1e-05	1e-05	1e-05	1e-05	1e-05	1e-05
GDPv2-350	DWRC-2029	1e-05	1e-05	1e-05	0.810243	1e-05	1e-05	0.189647	1e-05	1e-05	1e-05	1e-05	1e-05	1e-05
GDPv2-351	DWRC-2032	1e-05	0.013957	0.757856	1e-05	1e-05	0.157963	1e-05	1e-05	0.027101	0.043042	1e-05	1e-05	1e-05
GDPv2-352	DWRC-2040	0.360333	0.005685	1e-05	0.255018	1e-05	0.19474	0.184144	1e-05	1e-05	1e-05	1e-05	1e-05	1e-05
GDPv2-353	DWRC-2041	0.130255	1e-05	0.251186	0.156355	0.022714	0.132306	0.252645	0.013722	0.040766	1e-05	1e-05	1e-05	1e-05
GDPv2-354	DWRC-2045	1e-05	0.023215	1e-05	0.187155	0.211908	0.194311	1e-05	0.050489	0.013775	1e-05	0.061448	0.120796	0.136863
GDPv2-355	DWRC-2046	1e-05	1e-05	0.277489	1e-05	0.012804	0.591786	0.087174	0.030665	1e-05	1e-05	1.2e-05	1e-05	1e-05
GDPv2-356	DWRC-2047	0.222839	1e-05	1e-05	0.298878	1e-05	1e-05	0.478183	1e-05	1e-05	1e-05	1e-05	1e-05	1e-05
GDPv2-358	DWRC-2063	0.369339	0.127161	1e-05	0.283903	1e-05	0.161259	1e-05	1e-05	1e-05	0.058257	1e-05	1e-05	1e-05
GDPv2-359	DWRC-2065	0.411547	1e-05	0.184356	0.145264	1e-05	0.245712	0.013042	1e-05	1e-05	1e-05	1e-05	1e-05	1e-05
GDPv2-360	DWRC-2067	0.412613	1e-05	1e-05	0.401266	1e-05	0.155126	0.030905	1e-05	1e-05	1e-05	1e-05	1e-05	1e-05
GDPv2-361	DWRC-2072	0.119341	0.286334	0.313935	0.047783	1e-05	0.047677	0.172605	1e-05	0.008572	1e-05	0.003703	1e-05	1e-05
GDPv2-362	DWRC-2077	0.035161	0.117743	0.067482	0.443545	1e-05	0.067669	0.244092	1e-05	0.024248	1e-05	1e-05	1e-05	1e-05
GDPv2-363	DWRC-2078	1e-05	1e-05	1e-05	1e-05	0.395535	0.237016	1e-05	1e-05	0.310688	0.052477	1e-05	0.004204	1e-05
GDPv2-364	DWRC-2081	0.530012	1e-05	0.190656	0.076397	1e-05	0.133293	0.061372	1e-05	0.005095	1e-05	0.003111	1.6e-05	1e-05
GDPv2-365	DWRC-2086	1e-05	0.023188	1e-05	0.200864	0.203381	0.197107	1e-05	0.04963	0.008202	1e-05	0.058715	0.118553	0.140321
GDPv2-367	DWRC-2088	0.490898	1e-05	1e-05	0.475075	1e-05	1e-05	0.033927	1e-05	1e-05	1e-05	1e-05	1e-05	1e-05
GDPv2-368	DWRC-2094	0.859919	1e-05	1e-05	0.139971	1e-05	1e-05	1e-05	1e-05	1e-05	1e-05	1e-05	1e-05	1e-05
GDPv2-369	DWRC-2095	1e-05	1e-05	1e-05	1e-05	1e-05	0.193591	0.697734	1e-05	0.108575	1e-05	1e-05	1e-05	1e-05
GDPv2-370	DWRC-2097	1e-05	1e-05	0.235753	0.017847	1e-05	0.376362	0.030502	1e-05	0.188651	0.150816	1e-05	1e-05	1e-05
GDPv2-371	DWRC-2098	0.488468	0.1165	1e-05	0.192442	1e-05	0.156367	1e-05	1e-05	1e-05	0.046143	1e-05	1e-05	1e-05
GDPv2-372	DWRC-2099	1e-05	0.122433	0.241274	0.33125	1e-05	0.011876	0.218929	1e-05	0.072131	1e-05	1e-05	0.002047	1e-05
GDPv2-373	DWRC-2100	0.015452	1e-05	0.208071	0.418269	0.108107	0.198608	0.040918	1e-05	1e-05	1e-05	0.004487	0.006038	1e-05
GDPv2-374	DWRC-2102	1e-05	1e-05	0.090065	1e-05	1e-05	0.209978	0.699856	1e-05	1e-05	1e-05	1e-05	1e-05	1e-05
GDPv2-375	DWRC-2104	0.007667	0.0176	0.060179	0.092072	1e-05	0.085227	0.715528	1e-05	0.021667	1e-05	1e-05	1e-05	1e-05
GDPv2-376	DWRC-2110	1e-05	0.482325	0.517565	1e-05	1e-05	1e-05	1e-05	1e-05	1e-05	1e-05	1e-05	1e-05	1e-05
GDPv2-377	DWRC-2114	0.143178	0.050503	0.420758	0.039717	1e-05	1e-05	0.345764	1e-05	1e-05	1e-05	1e-05	1e-05	1e-05
GDPv2-378	DWRC-2122	0.062521	1e-05	1e-05	0.640243	1e-05	0.297136	1e-05	1e-05	1e-05	1e-05	1e-05	1e-05	1e-05
GDPv2-379	DWRC-2129	1e-05	0.039231	1e-05	1e-05	1e-05	1e-05	0.960659	1e-05	1e-05	1e-05	1e-05	1e-05	1e-05
GDPv2-380	DWRC-2131	1e-05	1e-05	0.737291	1e-05	1e-05	0.242739	1e-05	0.01987	1e-05	1e-05	1e-05	1e-05	1e-05
GDPv2-381	DWRC-2132	0.721316	1e-05	1e-05	0.260678	1e-05	1e-05	1e-05	1e-05	1e-05	0.017906	1e-05	1e-05	1e-05
GDPv2-382	DWRC-2150	0.207269	0.017913	0.676963	0.089821	1e-05	1e-05	1e-05	1e-05	1e-05	1e-05	0.007953	1e-05	1e-05
GDPv2-383	DWRC-2151	1e-05	1e-05	0.163382	0.80416	1e-05	0.032358	1e-05	1e-05	1e-05	1e-05	1e-05	1e-05	1e-05
GDPv2-384	DWRC-2153	1e-05	1e-05	0.191254	0.807964	1e-05	1e-05	1e-05	1e-05	0.000682	1e-05	1e-05	1e-05	1e-05
GDPv2-385	DWRC-2154	0.03946	0.106738	0.083217	0.770496	1e-05	1e-05	1e-05	1e-05	1e-05	1e-05	1e-05	1e-05	1e-05
GDPv2-386	DWRC-2155	1e-05	1e-05	0.169038	0.830852	1e-05	1e-05	1e-05	1e-05	1e-05	1e-05	1e-05	1e-05	1e-05
GDPv2-390	DWRC-2168	0.002469	0.036542	0.223119	0.509006	1e-05	1e-05	1e-05	1e-05	0.228784	1e-05	1e-05	1e-05	1e-05
GDPv2-391	DWRC-2172	0.03478	1e-05	1e-05	0.877343	0.039942	0.009828	1e-05	1e-05	0.038027	1e-05	1e-05	1e-05	1e-05
GDPv2-396	DWRC-2224	0.026671	0.000647	0.029796	0.018857	0.284949	0.000104	0.05381	0.007068	1e-05	0.540957	1e-05	1e-05	0.037112
GDPv2-398	DWRC-2226	1e-05	1e-05	1e-05	1e-05	1e-05	1e-05	1e-05	0.99988	1e-05	1e-05	1e-05	1e-05	1e-05
GDPv2-403	DWRC-2267	1e-05	1e-05	1e-05	0.99988	1e-05	1e-05	1e-05	1e-05	1e-05	1e-05	1e-05	1e-05	1e-05
GDPv2-404	DWRC-2276	0.025259	1e-05	1e-05	1e-05	0.608586	0.123171	0.049717	1e-05	0.003558	0.127993	0.006132	0.055533	1e-05
GDPv2-406	DWRC-2283	0.455655	1e-05	1e-05	0.53397	1e-05	0.010276	1e-05	1e-05	1e-05	1e-05	1e-05	1e-05	1e-05
GDPv2-408	DWRC-2291	1e-05	0.379396	0.447105	0.093204	1e-05	1e-05	0.064606	1e-05	0.015609	1e-05	1e-05	1e-05	1e-05
GDPv2-409	DWRC-2292	1e-05	0.106686	0.41231	0.34555	1e-05	0.002053	0.133321	1e-05	1e-05	1e-05	1e-05	1e-05	1e-05
GDPv2-410	DWRC-2296	1e-05	1e-05	0.591018	0.026963	1e-05	1e-05	1e-05	1e-05	0.381919	1e-05	1e-05	1e-05	1e-05
GDPv2-411	DWRC-2298	1e-05	1e-05	0.450849	0.313187	1e-05	0.119886	0.06402	1e-05	0.023806	0.01701	0.005014	1e-05	0.006179
GDPv2-412	DWRC-2310	1e-05	0.322056	0.367497	0.088798	0.021963	0.131542	0.025321	1e-05	0.010311	0.032461	1e-05	1e-05	1e-05
GDPv2-413	DWRC-2319	1e-05	0.142837	0.199306	1e-05	1e-05	0.032474	0.61251	1e-05	0.012793	1e-05	1e-05	1e-05	1e-05
GDPv2-414	DWRC-2327	1e-05	0.202705	0.221062	0.123654	0.059021	0.114575	0.230674	1e-05	1e-05	0.048249	1e-05	1e-05	1e-05
GDPv2-415	DWRC-2328	1e-05	0.322601	0.366561	0.089135	0.02311	0.130856	0.025678	1e-05	0.013478	0.028531	1e-05	1e-05	1e-05
GDPv2-416	DWRC-2333	1e-05	1e-05	0.918238	1e-05	1e-05	1e-05	0.057285	1e-05	0.007303	0.004457	0.012638	1e-05	1e-05
GDPv2-417	DWRC-2346	0.113658	1e-05	0.656246	0.166044	0.016537	0.004178	1e-05	1e-05	0.043266	1e-05	1e-05	1e-05	1e-05
GDPv2-418	DWRC-2358	1e-05	0.154675	0.509994	1e-05	1e-05	0.032273	0.302967	1e-05	1e-05	1e-05	1e-05	1e-05	1e-05
GDPv2-419	DWRC-2361	1e-05	0.136189	0.676208	1e-05	1e-05	1e-05	0.187501	1e-05	1e-05	1.2e-05	1e-05	1e-05	1e-05
GDPv2-420	DWRC-2377	1e-05	0.156495	0.70395	0.139455	1e-05	1e-05	1e-05	1e-05	1e-05	1e-05	1e-05	1e-05	1e-05
GDPv2-421	DWRC-2381	1e-05	0.067025	0.723679	0.095257	1e-05	1e-05	0.098899	1e-05	0.001579	0.004989	0.001902	0.00662	1e-05
GDPv2-422	DWRC-2382	1e-05	1e-05	0.200536	1e-05	1e-05	1e-05	1e-05	1e-05	0.799354	1e-05	1e-05	1e-05	1e-05
GDPv2-423	DWRC-2384	1e-05	1e-05	0.233709	1e-05	1e-05	1e-05	1e-05	1e-05	0.766181	1e-05	1e-05	1e-05	1e-05
GDPv2-424	DWRC-2385	1e-05	1e-05	0.99988	1e-05	1e-05	1e-05	1e-05	1e-05	1e-05	1e-05	1e-05	1e-05	1e-05
GDPv2-425	DWRC-2386	1e-05	1e-05	1e-05	1e-05	1e-05	1e-05	1e-05	1e-05	0.99988	1e-05	1e-05	1e-05	1e-05
GDPv2-426	DWRC-2395	1e-05	0.045248	0.691961	0.09497	0.027177	0.078452	0.048506	1e-05	0.013626	1e-05	1e-05	1e-05	1e-05
GDPv2-427	DWRC-2399	0.00629	0.119644	0.533082	1e-05	1e-05	0.126435	0.14804	1e-05	0.066438	1e-05	1e-05	1e-05	1e-05
GDPv2-428	DWRC-2400	1e-05	0.154013	0.587196	0.034707	1e-05	0.02007	0.173484	1e-05	0.030461	1e-05	1e-05	1e-05	1e-05
GDPv2-429	DWRC-2404	1e-05	0.094102	0.7909	0.061974	1e-05	0.052935	1e-05	1e-05	1e-05	1e-05	1e-05	1e-05	1e-05
GDPv2-430	DWRC-2405	1e-05	1e-05	0.866112	1e-05	1e-05	1e-05	1e-05	1.1e-05	0.133777	1e-05	1e-05	1e-05	1e-05
GDPv2-431	DWRC-2414	1e-05	0.064382	0.703599	1e-05	1e-05	0.008146	0.131725	1e-05	0.092068	1e-05	1e-05	1e-05	1e-05
GDPv2-432	DWRC-2420	0.034827	1e-05	0.648034	1e-05	1e-05	1e-05	0.225968	1e-05	0.09108	1e-05	1e-05	1e-05	1e-05
GDPv2-433	DWRC-2421	0.033825	1e-05	0.666325	1e-05	1e-05	1e-05	0.215438	1e-05	0.084322	1e-05	1e-05	1e-05	1e-05
GDPv2-434	DWRC-2424	1e-05	1.3e-05	0.999868	1e-05	1e-05	1e-05	2e-05	1e-05	1e-05	1e-05	1e-05	1e-05	1e-05
GDPv2-435	DWRC-2425	1e-05	1e-05	0.99988	1e-05	1e-05	1e-05	1e-05	1e-05	1e-05	1e-05	1e-05	1e-05	1e-05
GDPv2-436	DWRC-2426	1e-05	0.389862	0.610028	1e-05	1e-05	1e-05	1e-05	1e-05	1e-05	1e-05	1e-05	1e-05	1e-05
GDPv2-437	DWRC-2435	1e-05	0.036874	0.805208	1e-05	0.007989	1e-05	0.149838	1e-05	1e-05	1e-05	1e-05	1e-05	1e-05
GDPv2-438	DWRC-2439	1e-05	1e-05	0.841858	0.019748	0.001661	1e-05	1e-05	1e-05	0.136643	1e-05	1e-05	1e-05	1e-05
GDPv2-439	DWRC-2444	1e-05	1e-05	0.99988	1e-05	1e-05	1e-05	1e-05	1e-05	1e-05	1e-05	1e-05	1e-05	1e-05
GDPv2-440	DWRC-2450	0.035592	1e-05	0.728189	0.014437	0.017133	1e-05	1e-05	0.032342	0.172237	1e-05	1e-05	1e-05	1e-05
GDPv2-441	DWRC-2453	1e-05	1e-05	0.975017	1e-05	1e-05	1e-05	0.024873	1e-05	1e-05	1e-05	1e-05	1e-05	1e-05
GDPv2-442	DWRC-2457	1e-05	0.030391	0.579356	1e-05	1e-05	1e-05	0.171241	1e-05	0.218922	1e-05	1e-05	1e-05	1e-05
GDPv2-443	DWRC-2458	0.045117	1e-05	0.885484	1e-05	1e-05	0.048213	0.00507	1e-05	0.016035	1e-05	1e-05	1e-05	1e-05
GDPv2-444	DWRC-2462	1e-05	1e-05	0.801019	1e-05	1e-05	1e-05	1e-05	1e-05	0.198871	1e-05	1e-05	1e-05	1e-05
GDPv2-445	DWRC-2464	1e-05	1e-05	0.805872	1e-05	1e-05	1e-05	0.061648	1e-05	0.13238	1e-05	1e-05	1e-05	1e-05
GDPv2-446	DWRC-2469	1e-05	1e-05	0.847829	1e-05	1e-05	1e-05	0.146424	1e-05	0.005648	1e-05	1e-05	1e-05	1e-05
GDPv2-447	DWRC-2471	1e-05	0.120645	0.843629	1e-05	1e-05	0.004228	0.001878	1e-05	0.02954	1e-05	1e-05	1e-05	1e-05
GDPv2-448	DWRC-2476	1e-05	0.095518	0.774593	0.034691	1e-05	1e-05	0.028942	1e-05	0.066176	1e-05	1e-05	1e-05	1e-05
GDPv2-449	DWRC-2477	1e-05	0.050919	0.728538	1e-05	1e-05	1e-05	0.13017	1e-05	0.090284	1e-05	1e-05	1e-05	1e-05
GDPv2-450	DWRC-2478	1e-05	0.005197	0.883393	1e-05	1e-05	1e-05	0.11131	1e-05	1e-05	1e-05	1e-05	1e-05	1e-05
GDPv2-451	DWRC-2482	1e-05	0.087347	0.54155	1.4e-05	1e-05	1e-05	0.04028	1e-05	0.330729	1e-05	1e-05	1e-05	1e-05
GDPv2-1010	DWRC-2_001	0.098063	1e-05	1e-05	0.602985	1.8e-05	0.044942	0.149332	0.014132	0.060329	1e-05	0.011204	0.006209	0.012755
GDPv2-1011	DWRC-2_002	0.19063	1e-05	1e-05	0.68165	0.020616	1e-05	0.083365	0.011144	0.010397	1e-05	1e-05	0.002139	1e-05
GDPv2-1012	DWRC-2_003	0.251536	1e-05	1e-05	0.674472	1e-05	1e-05	0.069829	0.001862	0.002221	1e-05	1e-05	1e-05	1e-05
GDPv2-1013	DWRC-2_004	1e-05	1e-05	1e-05	0.516792	1e-05	0.088111	0.331101	0.017398	0.040657	1e-05	1e-05	0.005871	1e-05
GDPv2-1014	DWRC-2_005	0.0204	1e-05	1e-05	0.51564	1e-05	0.069548	0.321354	0.008223	0.013199	0.027134	0.012818	0.002674	0.00898
GDPv2-1015	DWRC-2_006	0.068634	1e-05	0.073569	0.430877	1e-05	0.215007	0.207005	0.002867	1e-05	1e-05	1e-05	1e-05	0.00198
GDPv2-1016	DWRC-2_007	0.002382	0.061091	0.02601	0.476409	1e-05	0.183026	0.127329	1e-05	0.00462	1e-05	1e-05	1e-05	0.119083
GDPv2-1017	DWRC-2_008	0.152846	1e-05	0.002157	0.27152	1e-05	0.110435	0.342484	1e-05	0.000185	0.014148	0.044857	0.049698	0.011641
GDPv2-1018	DWRC-2_009	0.126642	1e-05	0.067647	0.459521	1e-05	0.040326	0.161105	0.011416	0.009157	0.044193	0.044621	0.035342	1e-05
GDPv2-1019	DWRC-2_010	0.157138	1e-05	0.076927	0.579627	1e-05	0.004915	0.076585	0.009203	1e-05	0.017175	0.006595	1e-05	0.071795
GDPv2-1020	DWRC-2_011	0.086407	1e-05	0.055755	0.717563	1e-05	0.065257	0.038951	0.030373	1e-05	1e-05	1e-05	0.005634	1e-05
GDPv2-1021	DWRC-2_012	0.095697	1e-05	0.014502	0.696278	0.025766	0.059834	0.100864	1e-05	0.006999	1e-05	1e-05	1e-05	1e-05
GDPv2-1022	DWRC-2_013	1e-05	0.553764	0.308961	0.043769	0.03871	0.017205	0.037521	1e-05	1e-05	1e-05	1e-05	1e-05	1e-05
GDPv2-1023	DWRC-2_014	0.057948	0.109348	0.410155	0.168117	1e-05	0.180031	0.069632	1e-05	0.004709	1e-05	1e-05	1e-05	1e-05
GDPv2-1024	DWRC-2_015	0.2675	0.03558	0.128255	0.392331	1e-05	0.098999	0.048471	1e-05	0.028803	1e-05	1.1e-05	1e-05	1e-05
GDPv2-1025	DWRC-2_016	0.170829	0.133814	0.492408	1e-05	1e-05	0.093502	0.042266	0.005235	0.035048	0.026848	1e-05	1e-05	1e-05
GDPv2-1026	DWRC-2_017	0.692738	0.044125	0.071573	0.07428	1e-05	0.097943	0.019271	1e-05	1e-05	1e-05	1e-05	1e-05	1e-05
GDPv2-1027	DWRC-2_018	0.212607	0.055585	0.121508	0.519545	1e-05	0.037931	0.047038	1e-05	0.005726	1e-05	1e-05	1e-05	1e-05
GDPv2-1028	DWRC-2_019	0.37356	0.545729	1e-05	1e-05	1e-05	0.072072	1e-05	1e-05	1e-05	0.008549	1e-05	1e-05	1e-05
GDPv2-1029	DWRC-2_020	0.215858	0.178721	0.014423	0.220697	1e-05	0.065798	0.215185	0.02732	0.044118	0.004953	0.003963	0.000833	0.008122
GDPv2-1030	DWRC-2_021	0.20373	0.613336	1e-05	0.040605	0.042616	0.034992	1e-05	1e-05	0.004733	0.059927	1e-05	1e-05	1e-05
GDPv2-1031	DWRC-2_022	1e-05	0.99988	1e-05	1e-05	1e-05	1e-05	1e-05	1e-05	1e-05	1e-05	1e-05	1e-05	1e-05
GDPv2-1032	DWRC-2_023	0.704348	1e-05	1e-05	0.158485	1e-05	1e-05	0.137067	1e-05	1e-05	1e-05	1e-05	1e-05	1e-05
GDPv2-1033	DWRC-2_024	1e-05	0.99988	1e-05	1e-05	1e-05	1e-05	1e-05	1e-05	1e-05	1e-05	1e-05	1e-05	1e-05
GDPv2-1034	DWRC-2_025	0.131223	1e-05	0.074804	0.785196	1e-05	0.001107	1e-05	1e-05	1e-05	1e-05	1e-05	0.007589	1e-05
GDPv2-1035	DWRC-2_026	1e-05	0.238932	1e-05	0.008091	1e-05	1.8e-05	0.450022	1e-05	0.302858	1e-05	1e-05	1e-05	1e-05
GDPv2-1036	DWRC-2_027	0.250433	0.265076	0.094012	0.170396	1e-05	0.118514	0.101498	1e-05	1e-05	1e-05	1e-05	1e-05	1e-05
GDPv2-1037	DWRC-2_028	0.475495	0.00067	1e-05	0.254375	1e-05	0.069764	0.169245	1e-05	0.030381	1e-05	1e-05	1e-05	1e-05
GDPv2-1038	DWRC-2_029	0.061432	1e-05	0.102181	0.206542	0.258731	0.021433	1e-05	0.045806	0.01709	0.194951	0.042021	0.028792	0.021002
GDPv2-1039	DWRC-2_030	0.315387	0.350205	0.034943	0.071868	0.011114	0.099838	1e-05	1e-05	0.006875	0.109719	1e-05	1e-05	1e-05
GDPv2-1040	DWRC-2_031	0.10227	0.242128	0.378494	1e-05	1e-05	0.028761	0.238586	1e-05	0.000601	0.009101	1e-05	1e-05	1e-05
GDPv2-1041	DWRC-2_032	0.350512	0.062803	0.034734	0.391452	1e-05	0.059356	0.087726	1e-05	1e-05	0.013356	1e-05	1e-05	1e-05
GDPv2-1042	DWRC-2_033	0.09484	0.050194	0.044284	0.042913	1e-05	0.106463	0.646902	1e-05	0.012136	0.002216	1e-05	1e-05	1e-05
GDPv2-1043	DWRC-2_034	0.026169	0.409961	0.212245	0.128361	0.006079	0.136354	0.08077	1e-05	1e-05	1e-05	1e-05	1e-05	1e-05
GDPv2-1044	DWRC-2_035	0.248814	0.118442	1e-05	0.26028	0.087762	0.055532	0.186347	1e-05	0.026252	1.7e-05	1e-05	0.016514	1e-05
GDPv2-1045	DWRC-2_036	1e-05	0.204607	0.459583	0.038217	1e-05	1e-05	0.297503	1e-05	1e-05	1e-05	1e-05	1e-05	1e-05
GDPv2-1046	DWRC-2_037	0.450982	1e-05	1e-05	0.104299	1e-05	0.003327	0.441303	1e-05	1e-05	1e-05	1e-05	1e-05	1e-05
GDPv2-1047	DWRC-2_038	0.242319	0.523107	1e-05	0.120591	1e-05	0.113892	1e-05	1e-05	1e-05	1e-05	1e-05	1e-05	1e-05
GDPv2-1048	DWRC-2_039	1e-05	0.124111	0.380537	1e-05	1e-05	1e-05	0.30913	1e-05	0.186131	1e-05	1e-05	1e-05	1e-05
GDPv2-1049	DWRC-2_040	0.297329	0.153034	0.05206	0.180531	1e-05	1e-05	0.210848	1e-05	0.106129	1e-05	1e-05	1e-05	1e-05
GDPv2-1050	DWRC-2_041	0.365201	0.109495	0.245363	1e-05	1e-05	1e-05	0.267675	1e-05	0.012186	1e-05	1e-05	1e-05	1e-05
GDPv2-874	DWRC-1431	1e-05	1e-05	1e-05	1e-05	1e-05	0.01291	1e-05	1e-05	1e-05	1e-05	1e-05	0.98698	1e-05
GDPv2-875	DWRC-1524	1e-05	1e-05	1e-05	1e-05	1e-05	1e-05	1e-05	0.508364	1e-05	1e-05	0.084862	0.111791	0.294893
GDPv2-876	DWRC-1530	1.3e-05	1e-05	1e-05	1e-05	1e-05	1e-05	1e-05	0.013222	1e-05	1e-05	0.012952	0.961264	0.012469
GDPv2-877	DWRC-1532	1e-05	1e-05	1e-05	1e-05	1e-05	1e-05	1e-05	1e-05	1e-05	1e-05	1.7e-05	0.999873	1e-05
GDPv2-878	DWRC-1534	1e-05	1e-05	1e-05	1e-05	1e-05	1e-05	1e-05	1e-05	1e-05	1e-05	1e-05	0.99988	1e-05
GDPv2-879	DWRC-1536	1e-05	1e-05	1e-05	1e-05	1e-05	1e-05	1e-05	1e-05	1e-05	1e-05	1e-05	0.99988	1e-05
GDPv2-880	DWRC-1537	1e-05	1e-05	1e-05	1e-05	1e-05	1e-05	1e-05	1e-05	1e-05	1e-05	1e-05	0.99988	1e-05
GDPv2-881	DWRC-1538	1e-05	1e-05	1e-05	1e-05	0.018104	1e-05	1e-05	1e-05	1e-05	1e-05	0.041538	0.927553	0.012715
GDPv2-882	DWRC-1540	1e-05	1e-05	1e-05	1e-05	1e-05	1e-05	1e-05	1e-05	1e-05	1e-05	1e-05	0.99988	1e-05
GDPv2-883	DWRC-1541	1e-05	1e-05	1e-05	1e-05	1e-05	1e-05	1e-05	0.002314	1e-05	1e-05	0.403091	0.568986	0.025519
GDPv2-884	DWRC-1543	1e-05	1e-05	1e-05	1e-05	0.018316	1e-05	1e-05	0.000199	1e-05	1e-05	0.671976	0.282662	0.026767
GDPv2-885	DWRC-1544	1e-05	1e-05	1e-05	1e-05	1e-05	1e-05	1e-05	1e-05	1e-05	1e-05	0.807649	0.157218	0.035033
GDPv2-886	DWRC-1546	1e-05	1e-05	1e-05	1e-05	0.116729	0.01567	1e-05	0.023973	1e-05	1e-05	0.196851	0.582398	0.06431
GDPv2-887	DWRC-1547	1e-05	1e-05	1e-05	1e-05	1e-05	1e-05	1.6e-05	1e-05	1e-05	1e-05	0.024462	0.975421	1e-05
GDPv2-888	DWRC-1549	1e-05	1e-05	1e-05	0.011471	1e-05	0.007753	0.031084	0.316751	0.003343	1e-05	0.139439	0.254483	0.235626
GDPv2-889	DWRC-1560	1e-05	1e-05	1.1e-05	1e-05	1e-05	1e-05	1e-05	1e-05	1e-05	1e-05	0.999879	1e-05	1e-05
GDPv2-890	DWRC-1564	1e-05	1e-05	1e-05	1e-05	1e-05	1e-05	1e-05	1e-05	1e-05	1e-05	0.8973	0.10259	1e-05
GDPv2-891	DWRC-1565	1e-05	1e-05	1e-05	1e-05	1e-05	1e-05	1e-05	1e-05	1e-05	1e-05	0.532257	0.467633	1e-05
GDPv2-892	DWRC-1566	1e-05	1e-05	1e-05	1e-05	0.116437	1e-05	1e-05	0.034774	1e-05	1e-05	0.542139	0.298634	0.007935
GDPv2-893	DWRC-1569	1e-05	1e-05	1e-05	1e-05	1e-05	1e-05	1e-05	0.495299	1e-05	1e-05	0.089694	0.118087	0.296829
GDPv2-894	DWRC-1570	0.031028	1e-05	1e-05	0.070562	0.403548	1e-05	1e-05	1e-05	1e-05	0.010153	0.126819	0.325113	0.032718
GDPv2-895	DWRC-1572	0.024223	1e-05	0.004721	0.083942	0.418912	1e-05	1e-05	1e-05	1e-05	0.003049	0.120862	0.306546	0.037694
GDPv2-896	DWRC-1573	1e-05	1e-05	1e-05	1e-05	1e-05	1e-05	1e-05	1e-05	1e-05	1e-05	0.99988	1e-05	1e-05
GDPv2-897	DWRC-1574	1e-05	1e-05	1e-05	1e-05	1e-05	1e-05	1e-05	1.2e-05	1e-05	1e-05	0.433877	0.566011	1e-05
GDPv2-898	DWRC-1578	1e-05	1e-05	1e-05	1e-05	0.013579	1e-05	1e-05	0.044636	1e-05	0.003052	0.212394	0.659448	0.066821
GDPv2-899	DWRC-1581	1e-05	1e-05	1e-05	1e-05	1e-05	1e-05	1e-05	1e-05	1e-05	1e-05	1e-05	0.99988	1e-05
GDPv2-900	DWRC-1582	1.1e-05	1.2e-05	1.1e-05	1e-05	1e-05	1.3e-05	1e-05	1e-05	1e-05	1e-05	0.999874	1e-05	1e-05
GDPv2-901	DWRC-1583	1e-05	1e-05	1e-05	1e-05	1e-05	1e-05	1e-05	0.492032	1e-05	1e-05	0.098539	0.112304	0.297035
GDPv2-902	DWRC-1584	1.1e-05	1e-05	1e-05	1e-05	1e-05	1e-05	1e-05	1e-05	1e-05	1e-05	0.999879	1e-05	1e-05
GDPv2-903	DWRC-1586	1e-05	1e-05	1e-05	1e-05	1e-05	1e-05	1e-05	1.1e-05	1e-05	1e-05	0.999879	1e-05	1e-05
GDPv2-904	DWRC-1590	1e-05	1e-05	1e-05	1e-05	1e-05	0.057882	0.048976	0.097449	0.144052	0.106685	0.055956	0.405569	0.08338
GDPv2-905	DWRC-1592	1.2e-05	1e-05	1e-05	1e-05	1.2e-05	1e-05	1e-05	1e-05	1e-05	1e-05	0.999876	1e-05	1e-05
GDPv2-906	DWRC-1593	1e-05	1.3e-05	1.1e-05	1e-05	1e-05	1e-05	1e-05	1e-05	1.4e-05	1e-05	0.008974	0.990909	1e-05
GDPv2-907	DWRC-1595	1e-05	1e-05	1e-05	1e-05	0.025972	1e-05	1e-05	0.020397	1e-05	1e-05	0.234258	0.64368	0.075614
GDPv2-908	DWRC-1597	1e-05	1e-05	1e-05	1e-05	1e-05	1e-05	1e-05	0.218906	1e-05	1e-05	0.032251	0.610071	0.138682
GDPv2-909	DWRC-1602	1.2e-05	1e-05	1.2e-05	1e-05	1e-05	1e-05	1.2e-05	1.1e-05	1.2e-05	1e-05	1e-05	0.999872	1e-05
GDPv2-910	DWRC-1603	1.1e-05	1e-05	1e-05	1e-05	1e-05	1e-05	1.2e-05	1.1e-05	1.3e-05	1e-05	1e-05	0.999873	1e-05
GDPv2-911	DWRC-1604	1e-05	1e-05	1e-05	1e-05	1e-05	1e-05	0.039479	0.145885	1e-05	1e-05	0.103638	0.643903	0.067015
GDPv2-912	DWRC-1610	1e-05	1e-05	1e-05	1e-05	1e-05	1e-05	1e-05	0.315123	1e-05	1e-05	0.410145	0.054323	0.220319
GDPv2-913	DWRC-1611	1e-05	1e-05	1e-05	1e-05	1e-05	1e-05	1e-05	0.513751	1e-05	1e-05	0.084675	0.112813	0.288671
GDPv2-914	DWRC-1613	1e-05	1e-05	1e-05	1e-05	1e-05	1e-05	1e-05	0.480663	1e-05	1e-05	0.111415	0.121672	0.28616
GDPv2-915	DWRC-1615	1e-05	1e-05	0.035061	1e-05	0.087928	1e-05	0.064286	0.389742	1e-05	0.09704	0.080142	0.070423	0.175328
GDPv2-916	DWRC-1618	1e-05	1e-05	1e-05	1e-05	1e-05	1e-05	1e-05	0.494463	1e-05	1e-05	0.094236	0.11089	0.30032
GDPv2-917	DWRC-1619	0.014812	0.064855	0.251739	0.0128	0.013187	0.034808	1e-05	0.270753	0.02831	0.05333	0.049077	0.072678	0.13364
GDPv2-918	DWRC-1621	1e-05	1e-05	0.002246	0.050639	0.004744	1e-05	0.039448	0.329826	1e-05	0.027717	0.082082	0.358463	0.104795
GDPv2-919	DWRC-1623	1e-05	1e-05	1e-05	1e-05	0.03891	1e-05	1e-05	0.051072	1e-05	1e-05	0.074451	0.765309	0.070178
GDPv2-920	DWRC-1625	1e-05	1e-05	1e-05	1e-05	1e-05	1e-05	1e-05	0.018984	1e-05	1e-05	0.519133	0.411236	0.050557
GDPv2-921	DWRC-1633	0.0023	1e-05	0.10549	1e-05	1e-05	1e-05	0.025293	0.218922	1e-05	1e-05	0.025056	0.454594	0.168285
GDPv2-922	DWRC-1641	0.037785	1e-05	1e-05	1e-05	0.064488	1e-05	1e-05	1e-05	1e-05	0.112321	0.286077	0.455304	0.043956
GDPv2-923	DWRC-1642	0.014594	0.004399	1e-05	0.01801	1e-05	1e-05	1e-05	1e-05	0.004585	0.064825	0.15401	0.739516	1e-05
GDPv2-924	DWRC-1644	1e-05	1e-05	1.8e-05	1e-05	1e-05	1e-05	1e-05	1e-05	1e-05	1e-05	0.407782	0.5921	1e-05
GDPv2-925	DWRC-1648	1e-05	1e-05	1e-05	1e-05	1.1e-05	1e-05	1e-05	1e-05	1e-05	1e-05	0.999879	1e-05	1e-05
GDPv2-926	DWRC-1653	1e-05	1e-05	1e-05	1e-05	1e-05	1e-05	1e-05	1e-05	1e-05	1e-05	0.705416	0.293306	0.001178
GDPv2-927	DWRC-1657	1e-05	1e-05	1e-05	1e-05	1e-05	1e-05	1e-05	1e-05	1e-05	1e-05	0.99988	1e-05	1e-05
GDPv2-928	DWRC-1659	1e-05	1e-05	1e-05	1.2e-05	1.2e-05	1e-05	1e-05	1.1e-05	1e-05	1e-05	0.999875	1e-05	1e-05
GDPv2-929	DWRC-1663	1e-05	1e-05	1e-05	1e-05	1e-05	1e-05	1e-05	1e-05	1e-05	1e-05	1e-05	0.99988	1e-05
GDPv2-930	DWRC-1664	1e-05	1.1e-05	1e-05	1e-05	1.1e-05	1e-05	1e-05	1e-05	1.1e-05	1e-05	1e-05	0.999877	1e-05
GDPv2-931	DWRC-1665	1e-05	1e-05	1e-05	1e-05	1.1e-05	1e-05	1e-05	1e-05	1e-05	1e-05	1e-05	0.999879	1e-05
GDPv2-932	DWRC-1666	1e-05	1.3e-05	1e-05	1.6e-05	1e-05	1e-05	1e-05	1e-05	1.3e-05	1e-05	1e-05	0.999868	1e-05
GDPv2-933	DWRC-1667	1e-05	1e-05	0.017469	1e-05	0.172095	0.04299	1e-05	0.006485	0.000783	0.020025	0.183843	0.500946	0.055324
GDPv2-934	DWRC-1674	1e-05	1e-05	1e-05	1e-05	1e-05	1e-05	1e-05	1e-05	1e-05	1e-05	1e-05	0.99988	1e-05
GDPv2-935	DWRC-1677	1e-05	1.7e-05	1e-05	1e-05	1e-05	1e-05	1e-05	1e-05	1e-05	1e-05	1e-05	0.999873	1e-05
GDPv2-936	DWRC-1678	0.176492	1e-05	0.19156	0.094052	1e-05	0.078872	1e-05	0.458944	1e-05	1e-05	1e-05	1e-05	1e-05
GDPv2-937	DWRC-1680	1e-05	1e-05	1e-05	1e-05	1e-05	1e-05	1e-05	1e-05	1e-05	1e-05	1e-05	0.99988	1e-05
GDPv2-938	DWRC-1682	1e-05	1.2e-05	1e-05	1e-05	1e-05	1e-05	1.5e-05	1e-05	1e-05	1e-05	1e-05	0.999873	1e-05
GDPv2-939	DWRC-1686	1.1e-05	1e-05	1e-05	1e-05	1e-05	1e-05	1e-05	1e-05	1e-05	1e-05	1e-05	0.999879	1e-05
GDPv2-940	DWRC-1690	1e-05	1e-05	1e-05	1e-05	1e-05	1e-05	1e-05	0.503586	1e-05	1e-05	0.085822	0.12355	0.286952
GDPv2-941	DWRC-1692	1e-05	1e-05	1e-05	1e-05	0.149769	1e-05	1e-05	0.112723	1e-05	1e-05	0.074025	0.663392	1e-05
GDPv2-942	DWRC-1693	1e-05	1e-05	1e-05	1e-05	1e-05	1e-05	1e-05	1e-05	1e-05	1e-05	0.99988	1e-05	1e-05
GDPv2-943	DWRC-1697	1e-05	1e-05	1e-05	1e-05	1e-05	1e-05	1e-05	0.507268	1e-05	1e-05	0.083805	0.118405	0.290432
GDPv2-944	DWRC-1698	1e-05	1e-05	1e-05	1e-05	1e-05	1e-05	0.014707	0.450621	1e-05	1e-05	0.094439	0.130342	0.309811
GDPv2-945	DWRC-1700	1e-05	1e-05	1e-05	1e-05	1e-05	1e-05	1e-05	1e-05	1e-05	1e-05	1e-05	0.99988	1e-05
GDPv2-946	DWRC-1701	1e-05	1e-05	1e-05	1e-05	1e-05	1e-05	1e-05	1e-05	1e-05	1e-05	1e-05	0.99988	1e-05
GDPv2-947	DWRC-1705	1e-05	1e-05	1e-05	1e-05	1e-05	1e-05	1e-05	0.489448	1e-05	1e-05	0.097588	0.124579	0.288295
GDPv2-948	DWRC-1706	1e-05	1e-05	1e-05	1e-05	1e-05	1e-05	1e-05	1e-05	1e-05	1e-05	0.655159	0.344731	1e-05
GDPv2-949	DWRC-1707	1e-05	1e-05	1e-05	1e-05	1e-05	1e-05	1e-05	1e-05	1e-05	1e-05	0.402143	0.597747	1e-05
GDPv2-950	DWRC-1709	1e-05	1e-05	1e-05	1e-05	1e-05	1e-05	0.013865	0.450843	1e-05	1e-05	0.099341	0.134658	0.301213
GDPv2-951	DWRC-1710	1e-05	1e-05	1e-05	1e-05	1e-05	1e-05	0.016739	0.451255	1e-05	1e-05	0.095226	0.129957	0.306743
GDPv2-952	DWRC-1711	1e-05	1e-05	1e-05	1e-05	0.001619	1e-05	1e-05	0.071976	1e-05	0.012427	0.570825	0.167794	0.17529
GDPv2-953	DWRC-1713	1e-05	1e-05	1e-05	1e-05	0.145197	1e-05	1e-05	0.124942	1e-05	1e-05	0.038562	0.663945	0.027274
GDPv2-954	DWRC-1715	0.01193	1e-05	0.011507	1e-05	0.037646	1e-05	1e-05	1e-05	1e-05	0.068405	0.425525	0.444916	1e-05
GDPv2-955	DWRC-1716	1e-05	1e-05	1e-05	1e-05	0.07416	1e-05	1e-05	0.037958	1e-05	0.005605	0.285969	0.483923	0.112315
GDPv2-956	DWRC-1717	1e-05	1e-05	1e-05	1e-05	1e-05	1e-05	1e-05	0.016741	1e-05	1e-05	0.08079	0.902369	1e-05
GDPv2-959	DWRC-1990	1e-05	1.2e-05	1e-05	1e-05	1e-05	1.2e-05	1e-05	1e-05	1e-05	1e-05	0.999876	1e-05	1e-05
GDPv2-960	DWRC-1991	1.2e-05	1e-05	1.2e-05	1e-05	1e-05	1e-05	1.2e-05	1.1e-05	1.2e-05	1e-05	1e-05	0.999872	1e-05
GDPv2-963	DWRC-1995	1e-05	1e-05	1e-05	1e-05	1e-05	1e-05	1.2e-05	1e-05	1e-05	1e-05	0.355001	0.644887	1e-05
GDPv2-964	DWRC-1996	1e-05	1e-05	1e-05	1e-05	1e-05	1e-05	1e-05	1e-05	1e-05	1e-05	1e-05	0.99988	1e-05
GDPv2-965	DWRC-1997	0.0334	1e-05	1e-05	1e-05	0.251649	1e-05	0.014643	1e-05	1e-05	0.083438	1e-05	0.593504	0.023297
GDPv2-966	DWRC-1998	1.2e-05	1e-05	1.2e-05	1e-05	1e-05	1e-05	1.2e-05	1.1e-05	1.2e-05	1e-05	1e-05	0.999872	1e-05
GDPv2-967	DWRC-2000	1.3e-05	1e-05	1e-05	1e-05	1e-05	1e-05	1e-05	1e-05	1.2e-05	1e-05	1e-05	0.999875	1e-05
GDPv2-969	DWRC-2003	1e-05	1e-05	1e-05	1e-05	1e-05	0.013597	1e-05	1e-05	1e-05	1e-05	1e-05	0.986293	1e-05
GDPv2-970	DWRC-2004	1e-05	1e-05	1e-05	1e-05	1e-05	1e-05	1e-05	1e-05	1e-05	1e-05	1e-05	0.99988	1e-05
GDPv2-971	DWRC-2005	0.037743	1e-05	1e-05	0.005568	0.117157	1e-05	1e-05	0.10193	0.029509	0.194809	0.073737	0.092112	0.347395
GDPv2-972	DWRC-2006	1.2e-05	1.1e-05	1e-05	1e-05	1.1e-05	1e-05	1e-05	1e-05	1e-05	1e-05	1e-05	0.999877	1e-05
GDPv2-973	DWRC-2008	1e-05	1e-05	0.003368	1e-05	0.185617	0.018574	1e-05	0.143644	1e-05	1e-05	0.167382	0.244458	0.236897
GDPv2-853	DWRC-2009	1e-05	1.3e-05	1e-05	1e-05	1e-05	1e-05	1e-05	1e-05	1e-05	1e-05	1e-05	0.999877	1e-05
GDPv2-857	DWRC-2015	0.032884	1e-05	1e-05	1e-05	1e-05	1e-05	1e-05	0.03935	1e-05	0.088603	0.146434	0.416905	0.275755
GDPv2-975	DWRC-2140	0.087708	1e-05	1e-05	1e-05	0.264592	0.031538	0.007355	1e-05	0.017203	0.192266	0.399279	1e-05	1e-05
GDPv2-976	DWRC-2148	1.2e-05	1e-05	1.2e-05	1e-05	1e-05	1e-05	1.2e-05	1.1e-05	1.2e-05	1e-05	1e-05	0.999872	1e-05
GDPv2-452	DWRC-1719	0.673075	1e-05	1e-05	1e-05	1e-05	0.326815	1e-05	1e-05	1e-05	1e-05	1e-05	1e-05	1e-05
GDPv2-453	DWRC-1721	0.2503	0.032353	0.161764	0.146897	1e-05	0.186741	0.083597	0.057422	0.005551	0.029176	1e-05	1e-05	0.046169
GDPv2-454	DWRC-1722	0.271219	1e-05	0.245776	0.258657	1e-05	0.153639	0.070628	1e-05	1e-05	1e-05	1e-05	1e-05	1e-05
GDPv2-455	DWRC-1724	0.724179	1e-05	0.013964	1e-05	0.034015	0.075882	0.071056	0.000967	1e-05	0.034445	1e-05	1e-05	0.045443
GDPv2-456	DWRC-1726	0.514428	0.076368	1e-05	0.06837	0.005816	0.195253	0.104527	0.01121	1e-05	0.01609	1e-05	0.007898	1e-05
GDPv2-457	DWRC-1727	0.977417	1e-05	1e-05	0.022473	1e-05	1e-05	1e-05	1e-05	1e-05	1e-05	1e-05	1e-05	1e-05
GDPv2-458	DWRC-1729	0.827529	1e-05	1e-05	1e-05	1e-05	0.172361	1e-05	1e-05	1e-05	1e-05	1e-05	1e-05	1e-05
GDPv2-459	DWRC-1730	0.541149	0.062338	1e-05	0.065933	1e-05	0.13191	0.19859	1e-05	1e-05	1e-05	1e-05	1e-05	1e-05
GDPv2-460	DWRC-1733	0.822194	1e-05	1e-05	0.036541	0.024297	0.041148	0.017713	1e-05	1e-05	0.058031	1e-05	1.6e-05	1e-05
GDPv2-461	DWRC-1734	0.812113	1e-05	0.036733	1e-05	1e-05	0.151054	1e-05	1e-05	1e-05	1e-05	1e-05	1e-05	1e-05
GDPv2-462	DWRC-1735	0.717455	0.089275	0.050466	1e-05	1e-05	0.110227	0.026535	1e-05	0.005972	1e-05	1e-05	1e-05	1e-05
GDPv2-463	DWRC-1736	0.754644	0.060832	0.008097	1e-05	1e-05	0.035483	1e-05	1e-05	0.054841	0.076146	1e-05	1e-05	0.009897
GDPv2-464	DWRC-1738	0.545606	0.061822	0.054718	0.064187	0.05714	0.075785	0.042171	1e-05	0.036619	0.009535	0.052387	1e-05	1e-05
GDPv2-465	DWRC-1739	0.514527	1e-05	0.135685	0.065278	0.116578	0.019129	0.148722	1e-05	1e-05	1e-05	1e-05	2e-05	1e-05
GDPv2-466	DWRC-1740	0.843954	1e-05	1e-05	1e-05	1e-05	0.144925	1e-05	1e-05	0.011021	1e-05	1e-05	1e-05	1e-05
GDPv2-467	DWRC-1741	0.762144	1e-05	1e-05	1e-05	1e-05	0.220512	0.011541	1e-05	0.005713	1e-05	1e-05	1e-05	1e-05
GDPv2-468	DWRC-1743	0.653001	0.03322	0.014821	1e-05	0.038839	0.013156	1e-05	0.018315	0.030752	0.06775	1e-05	1e-05	0.130104
GDPv2-469	DWRC-1744	0.469468	0.058706	0.091655	1e-05	1e-05	0.380081	1e-05	1e-05	1e-05	1e-05	1e-05	1e-05	1e-05
GDPv2-470	DWRC-1746	0.54891	1e-05	1e-05	1e-05	1e-05	0.244199	1e-05	1e-05	0.077853	1e-05	1e-05	1e-05	0.128947
GDPv2-471	DWRC-1747	0.846671	1e-05	1e-05	0.026179	0.053554	1e-05	0.066361	1e-05	0.000567	0.006598	1e-05	1e-05	1e-05
GDPv2-472	DWRC-1748	0.445697	0.038737	0.101922	0.045474	0.172841	1e-05	0.101946	1e-05	0.016003	0.023596	0.00393	0.002206	0.047628
GDPv2-473	DWRC-1750	0.772432	1e-05	1e-05	1e-05	0.201615	1e-05	0.00453	1e-05	1e-05	0.021333	1e-05	1e-05	1e-05
GDPv2-474	DWRC-1751	0.925273	1e-05	1e-05	0.074617	1e-05	1e-05	1e-05	1e-05	1e-05	1e-05	1e-05	1e-05	1e-05
GDPv2-475	DWRC-1754	0.872789	0.050996	1e-05	0.006236	0.00112	1e-05	1e-05	1e-05	0.068779	1e-05	1e-05	1e-05	1e-05
GDPv2-476	DWRC-1755	0.13466	0.66326	1e-05	0.027427	0.112221	1e-05	1e-05	1e-05	1e-05	0.062352	1e-05	1e-05	1e-05
GDPv2-477	DWRC-1757	0.685056	1e-05	1e-05	1e-05	0.270905	1e-05	1e-05	0.002835	0.011769	0.029354	1e-05	1e-05	1e-05
GDPv2-478	DWRC-1758	0.400357	0.117332	0.071022	0.178229	0.018516	0.069978	1e-05	0.012789	0.048897	0.014596	1e-05	0.039129	0.029136
GDPv2-479	DWRC-1759	0.492301	0.033205	0.108855	0.046757	0.165537	0.096253	0.025017	0.009526	1e-05	0.022511	1e-05	1e-05	1e-05
GDPv2-480	DWRC-1764	0.561216	0.034171	0.022804	1e-05	0.056186	0.1048	0.109446	1e-05	1e-05	0.086374	1e-05	0.006151	0.018811
GDPv2-481	DWRC-1766	0.936323	1e-05	1e-05	1e-05	1e-05	1e-05	1e-05	1e-05	0.063567	1e-05	1e-05	1e-05	1e-05
GDPv2-482	DWRC-1767	0.680575	0.033792	0.011279	1e-05	1e-05	0.056278	1e-05	1e-05	0.043594	0.080845	1e-05	1e-05	0.093577
GDPv2-483	DWRC-1768	0.657384	0.006531	0.00568	0.144328	1e-05	0.051667	0.105978	1e-05	0.004854	0.023527	1e-05	1e-05	1e-05
GDPv2-484	DWRC-1771	0.437699	1e-05	1e-05	0.267531	0.14355	1.4e-05	0.151126	1e-05	1e-05	1e-05	1e-05	1e-05	1e-05
GDPv2-485	DWRC-1774	0.825449	1e-05	1e-05	1e-05	1e-05	0.022941	0.126511	1e-05	0.025009	1e-05	1e-05	1e-05	1e-05
GDPv2-486	DWRC-1775	0.792056	1e-05	1e-05	1e-05	0.15247	1e-05	0.026511	1e-05	0.028873	1e-05	1e-05	1e-05	1e-05
GDPv2-487	DWRC-1776	0.87511	1e-05	1e-05	0.04686	1e-05	0.07793	1e-05	1e-05	1e-05	1e-05	1e-05	1e-05	1e-05
GDPv2-488	DWRC-1777	0.892229	1e-05	0.034322	0.023981	0.022699	1e-05	1e-05	1e-05	0.014056	0.01264	1e-05	1.2e-05	1e-05
GDPv2-489	DWRC-1778	0.369116	0.137946	0.09625	0.078016	0.080755	0.04554	0.048573	0.001486	0.027401	0.015326	0.009918	0.043806	0.045866
GDPv2-490	DWRC-1780	0.959503	1e-05	1e-05	0.040387	1e-05	1e-05	1e-05	1e-05	1e-05	1e-05	1e-05	1e-05	1e-05
GDPv2-491	DWRC-1781	0.677147	0.0537	1e-05	0.024707	1e-05	0.178279	0.064297	1e-05	1e-05	1e-05	1e-05	0.000686	0.001124
GDPv2-492	DWRC-1783	0.686376	1e-05	1e-05	0.03572	1e-05	0.192871	1e-05	1e-05	1e-05	0.044538	0.013364	1e-05	0.027061
GDPv2-493	DWRC-1784	0.498534	0.169733	0.043122	0.099986	0.064563	1e-05	0.034986	0.014824	0.070815	1e-05	1e-05	0.003397	1e-05
GDPv2-494	DWRC-1787	0.547253	0.109963	0.037471	0.053741	0.014219	0.144089	1e-05	0.023683	0.007411	0.048542	0.006606	0.007003	1e-05
GDPv2-495	DWRC-1788	0.624671	0.019936	0.021055	1e-05	1e-05	0.334249	1e-05	1e-05	1e-05	1e-05	1e-05	1e-05	1e-05
GDPv2-496	DWRC-1789	0.848561	0.005064	1e-05	0.038917	0.03204	1e-05	0.072901	1e-05	1e-05	1e-05	1e-05	1e-05	0.002446
GDPv2-497	DWRC-1791	0.663928	0.004181	0.074403	1e-05	0.141038	0.009125	0.091045	1e-05	0.016221	1e-05	1e-05	1e-05	1e-05
GDPv2-498	DWRC-1792	0.572474	1e-05	0.011416	0.130768	0.047183	0.097306	0.024183	0.004018	1e-05	0.108864	1.2e-05	0.003745	1e-05
GDPv2-499	DWRC-1794	0.808618	0.084149	1e-05	1e-05	1e-05	0.092518	0.014626	1e-05	1e-05	1e-05	1e-05	1e-05	1e-05
GDPv2-500	DWRC-1796	0.625735	1e-05	1e-05	1e-05	1e-05	0.374155	1e-05	1e-05	1e-05	1e-05	1e-05	1e-05	1e-05
GDPv2-501	DWRC-1798	0.745321	1e-05	0.024849	0.163359	1e-05	0.037727	0.025263	1e-05	0.003411	1e-05	1e-05	1e-05	1e-05
GDPv2-502	DWRC-1800	0.671672	0.040887	1e-05	0.098151	0.108962	0.010259	0.022799	0.002342	0.034048	1e-05	1e-05	1e-05	0.01084
GDPv2-503	DWRC-1801	0.665699	1e-05	1e-05	1e-05	1e-05	0.334191	1e-05	1e-05	1e-05	1e-05	1e-05	1e-05	1e-05
GDPv2-504	DWRC-1802	0.665074	1e-05	0.086966	0.077669	0.08934	0.056461	0.00451	1e-05	0.000546	0.019383	1e-05	1e-05	1e-05
GDPv2-505	DWRC-1806	0.495763	0.076665	1e-05	0.202312	0.115959	0.016073	0.050887	0.009901	1e-05	0.032389	1e-05	1e-05	1e-05
GDPv2-506	DWRC-1807	0.73023	1e-05	0.051428	1e-05	0.068946	0.018194	0.06308	0.008103	0.053915	1e-05	1e-05	0.006055	1e-05
GDPv2-507	DWRC-1808	0.579861	1e-05	0.048418	0.249112	0.023914	0.0403	1e-05	1e-05	0.005463	0.052873	1e-05	1e-05	1e-05
GDPv2-508	DWRC-1810	0.55299	1e-05	1e-05	0.116667	0.026167	0.026275	0.26612	1e-05	1e-05	0.011711	1e-05	1e-05	1e-05
GDPv2-509	DWRC-1811	0.586199	1e-05	0.040174	0.080063	0.065604	0.139937	0.087953	1e-05	1e-05	1e-05	1e-05	1e-05	1e-05
GDPv2-510	DWRC-1812	0.57685	1e-05	1e-05	1e-05	0.179847	0.098895	0.133891	1e-05	1e-05	0.010436	1e-05	1e-05	1e-05
GDPv2-511	DWRC-1813	0.836152	1e-05	1e-05	1e-05	1e-05	0.129281	1e-05	1e-05	0.034468	1e-05	1e-05	1e-05	1e-05
GDPv2-512	DWRC-1818	0.911913	0.05086	1e-05	0.010149	0.004776	0.022221	1e-05	1e-05	1e-05	1e-05	1e-05	1e-05	1e-05
GDPv2-513	DWRC-1822	0.505624	0.048038	0.060538	0.043774	0.084611	0.219797	0.018496	1e-05	0.019072	1e-05	1e-05	1e-05	1e-05
GDPv2-514	DWRC-1828	0.626078	1e-05	1e-05	0.087687	0.013875	0.011596	0.10689	1e-05	0.048598	0.100606	0.002798	0.001831	1e-05
GDPv2-515	DWRC-1830	0.714301	0.002947	0.012529	0.006765	0.194539	1e-05	1e-05	0.013066	1e-05	0.055793	1e-05	1e-05	1e-05
GDPv2-516	DWRC-1831	0.922639	1e-05	1e-05	1e-05	1e-05	0.038685	1e-05	1e-05	1e-05	0.038576	1e-05	1e-05	1e-05
GDPv2-517	DWRC-1832	0.574179	1e-05	1e-05	0.193975	0.041975	0.026827	0.037396	0.011027	0.053878	0.060693	1e-05	1e-05	1e-05
GDPv2-518	DWRC-1834	0.806117	1e-05	1e-05	0.117457	0.043557	0.015981	0.016808	1e-05	1e-05	1e-05	1e-05	1e-05	1e-05
GDPv2-519	DWRC-1836	0.763268	0.001911	1e-05	1e-05	0.056482	0.17825	1e-05	1e-05	1e-05	1e-05	1e-05	1e-05	1e-05
GDPv2-520	DWRC-1837	0.911881	0.000216	1e-05	0.054206	1e-05	0.017823	0.009238	1e-05	0.006187	0.00039	1e-05	1e-05	1e-05
GDPv2-521	DWRC-1838	0.642902	1e-05	0.055859	0.001509	1e-05	0.101345	0.066634	0.008833	0.014791	0.015512	1e-05	1e-05	0.092575
GDPv2-522	DWRC-1839	0.672045	0.02402	1e-05	0.080854	0.085953	1e-05	0.056956	1e-05	0.048606	0.021714	0.007245	0.002567	1e-05
GDPv2-523	DWRC-1840	0.442715	0.099136	0.043714	0.153677	0.022648	0.096649	0.093808	1e-05	0.012264	1e-05	1e-05	1e-05	0.035347
GDPv2-524	DWRC-1847	0.542315	1e-05	0.085023	0.169612	0.076169	0.03468	0.066043	1e-05	1e-05	0.026093	1e-05	1.5e-05	1e-05
GDPv2-525	DWRC-1848	0.99988	1e-05	1e-05	1e-05	1e-05	1e-05	1e-05	1e-05	1e-05	1e-05	1e-05	1e-05	1e-05
GDPv2-526	DWRC-1850	0.815935	1e-05	0.008939	1e-05	0.114939	1e-05	1e-05	0.000703	0.041227	1e-05	1e-05	0.007205	0.010991
GDPv2-527	DWRC-1857	0.659551	0.042071	0.014989	1e-05	1e-05	0.126734	0.107928	1e-05	0.02338	1e-05	1e-05	0.019075	0.006222
GDPv2-528	DWRC-1858	0.671854	1e-05	0.103379	1e-05	0.017079	0.053856	0.096632	0.032336	1e-05	0.008483	1e-05	1e-05	0.016332
GDPv2-529	DWRC-1859	0.682943	0.004487	0.027322	0.043462	1e-05	0.040933	1e-05	1e-05	0.013149	0.035242	0.015974	1e-05	0.136448
GDPv2-530	DWRC-1862	0.541899	0.067632	0.010546	0.086921	0.096122	1e-05	0.066321	1e-05	0.047449	0.069189	1e-05	1e-05	0.013881
GDPv2-531	DWRC-1863	0.525961	1e-05	1e-05	0.221569	0.128033	0.113321	1e-05	1e-05	1e-05	0.009165	1e-05	0.001881	1e-05
GDPv2-532	DWRC-1864	0.763575	1e-05	1e-05	0.075289	1e-05	1e-05	0.161036	1e-05	1e-05	1e-05	1e-05	1e-05	1e-05
GDPv2-533	DWRC-1866	0.659028	0.025566	1e-05	0.075765	0.040237	1e-05	0.098207	0.005412	0.064419	0.010408	0.000201	0.014696	0.006042
GDPv2-534	DWRC-1867	0.440899	1e-05	0.107448	1e-05	0.186941	1e-05	0.165234	1e-05	1e-05	0.034134	0.023288	0.016678	0.025328
GDPv2-535	DWRC-1869	0.758014	0.11654	1e-05	1e-05	0.066487	0.039907	1e-05	1e-05	1e-05	0.00602	0.008313	1e-05	0.004659
GDPv2-536	DWRC-1870	0.686155	0.031565	1e-05	0.047707	0.006291	0.048471	0.152662	1e-05	0.027088	1e-05	1e-05	1e-05	1e-05
GDPv2-537	DWRC-1872	0.631446	0.014403	1e-05	1e-05	0.144702	0.179386	0.029983	1e-05	1e-05	1e-05	1e-05	1e-05	1e-05
GDPv2-538	DWRC-1873	0.713183	1e-05	0.039428	0.103507	0.077075	0.017655	1e-05	1e-05	0.028036	0.021056	1e-05	1e-05	1e-05
GDPv2-539	DWRC-1877	0.55347	0.047621	0.039341	0.047259	1e-05	0.312229	1e-05	1e-05	1e-05	1e-05	1e-05	1e-05	1e-05
GDPv2-540	DWRC-1879	0.906054	1e-05	1e-05	0.062892	0.007473	0.003219	1e-05	1e-05	1e-05	1e-05	0.005847	1e-05	0.014445
GDPv2-541	DWRC-1880	0.427869	0.010802	0.027499	0.229487	0.043575	0.07489	0.153075	1e-05	1e-05	0.032755	1e-05	1e-05	1e-05
GDPv2-542	DWRC-1885	0.674703	0.025327	0.024142	1e-05	0.031972	0.114013	0.049824	1e-05	0.011186	1e-05	1e-05	0.023885	0.044909
GDPv2-543	DWRC-1886	0.709662	0.127997	0.013069	0.029251	0.086758	1e-05	1e-05	1e-05	0.014316	0.018887	1e-05	1e-05	1e-05
GDPv2-544	DWRC-1888	0.760621	0.10214	1e-05	0.003135	0.051041	0.034501	1e-05	1e-05	0.047005	1e-05	0.001498	1e-05	1e-05
GDPv2-545	DWRC-1889	0.8559	1e-05	1e-05	0.01173	0.05225	1e-05	0.072928	1e-05	1e-05	0.007112	1e-05	1e-05	1e-05
GDPv2-546	DWRC-1894	0.711151	1e-05	1e-05	1e-05	0.113911	0.033478	0.099179	1e-05	0.006553	0.005281	1e-05	1e-05	0.030387
GDPv2-547	DWRC-1896	0.638747	0.087457	1e-05	1e-05	0.084402	0.153932	0.031732	1e-05	0.003659	1e-05	1e-05	1e-05	1e-05
GDPv2-023	DWRC-0100	1e-05	1e-05	1e-05	1e-05	0.576233	0.423657	1e-05	1e-05	1e-05	1e-05	1e-05	1e-05	1e-05
GDPv2-548	DWRC-0107	0.01755	1e-05	1e-05	0.004647	0.25243	1e-05	0.066	0.264814	1e-05	0.346129	0.009954	1e-05	0.038427
GDPv2-549	DWRC-0110	0.004812	1.7e-05	0.03782	1e-05	0.227336	1e-05	0.07968	0.211592	1e-05	0.39788	0.015117	1e-05	0.025706
GDPv2-550	DWRC-0112	0.067473	1e-05	1e-05	1e-05	0.208883	1e-05	0.053149	0.244363	1e-05	0.36003	0.016962	1e-05	0.049079
GDPv2-551	DWRC-0113	1e-05	0.010964	0.019118	1e-05	0.342551	0.082522	0.045998	0.15381	1e-05	0.23797	0.064005	0.036811	0.006221
GDPv2-091	DWRC-0285	1e-05	1e-05	0.008021	1e-05	0.19333	0.793075	0.000871	1e-05	1e-05	1e-05	1e-05	0.004623	1e-05
GDPv2-258	DWRC-0881	1e-05	1e-05	0.164423	0.233612	1e-05	1e-05	1e-05	1e-05	0.150901	0.450973	1e-05	1e-05	1e-05
GDPv2-283	DWRC-0991	0.021064	1e-05	1e-05	1e-05	0.642265	0.051036	1e-05	1e-05	0.027276	0.258278	1e-05	1e-05	1e-05
GDPv2-285	DWRC-0999	1e-05	1e-05	1e-05	1e-05	0.242033	0.454399	1e-05	1e-05	0.017626	0.285853	1e-05	1e-05	1e-05
GDPv2-556	DWRC-1007	0.102633	1e-05	1e-05	0.040189	0.095501	0.445542	0.08876	1e-05	0.026802	0.187207	0.003045	0.01028	1e-05
GDPv2-557	DWRC-1008	1e-05	1e-05	1e-05	0.890378	0.012244	0.06557	0.027893	1e-05	0.003835	1e-05	1e-05	1e-05	1e-05
GDPv2-558	DWRC-1009	0.0792	1e-05	1e-05	0.094309	0.559989	0.018043	1e-05	1e-05	1e-05	0.24838	1e-05	1e-05	1e-05
GDPv2-559	DWRC-1010	1e-05	0.028797	1e-05	0.060993	0.563137	0.120764	0.046092	0.005853	1e-05	0.174305	1e-05	1e-05	1e-05
GDPv2-560	DWRC-1011	0.036503	0.045615	1e-05	1e-05	0.413462	1e-05	1e-05	0.072694	1e-05	0.085288	0.000396	0.307221	0.03877
GDPv2-561	DWRC-1012	0.07237	1e-05	1e-05	0.115601	0.688123	0.006046	0.037977	1e-05	1e-05	0.048865	0.008078	0.010977	0.011923
GDPv2-562	DWRC-1014	0.063004	1e-05	1e-05	1e-05	0.462527	0.369854	1e-05	1e-05	1e-05	0.104526	1e-05	1e-05	1e-05
GDPv2-563	DWRC-1015	1e-05	1e-05	1e-05	1e-05	1e-05	0.72037	1e-05	1e-05	0.012737	0.266793	1e-05	1e-05	1e-05
GDPv2-565	DWRC-1029	1e-05	0.02773	0.232206	0.463345	0.028148	0.069894	1e-05	0.011009	0.111693	1e-05	0.012614	0.04332	1e-05
GDPv2-566	DWRC-1034	1e-05	1e-05	1e-05	1e-05	0.355113	0.028358	1e-05	1e-05	1e-05	0.584721	1e-05	1e-05	0.031717
GDPv2-567	DWRC-1035	1e-05	1e-05	1e-05	0.051211	0.377911	0.05193	1e-05	0.011324	1e-05	0.507545	1e-05	1e-05	1e-05
GDPv2-288	DWRC-1036	1e-05	1e-05	1e-05	0.008234	0.333316	1e-05	0.009993	1e-05	1e-05	0.606936	1e-05	1e-05	0.041441
GDPv2-568	DWRC-1038	1e-05	1e-05	1e-05	1e-05	0.300583	0.372664	1e-05	1e-05	1e-05	0.326653	1e-05	1e-05	1e-05
GDPv2-290	DWRC-1039	1e-05	1.2e-05	1e-05	0.042138	0.432877	1e-05	1e-05	0.051144	0.050274	0.29471	0.059138	0.029066	0.040599
GDPv2-569	DWRC-1040	1e-05	1e-05	1e-05	1e-05	1e-05	0.99988	1e-05	1e-05	1e-05	1e-05	1e-05	1e-05	1e-05
GDPv2-299	DWRC-1061	1e-05	1e-05	0.018665	0.016511	0.711146	0.209557	1e-05	1e-05	1e-05	0.022228	0.008984	0.007388	0.005471
GDPv2-570	DWRC-1116	1e-05	1e-05	1e-05	0.869288	0.130602	1e-05	1e-05	1e-05	1e-05	1e-05	1e-05	1e-05	1e-05
GDPv2-571	DWRC-1117	1e-05	1e-05	1.5e-05	0.432046	0.465427	1e-05	0.002365	0.007798	1e-05	1e-05	0.072098	0.020191	1e-05
GDPv2-572	DWRC-1120	1e-05	1e-05	1e-05	0.532983	0.436883	1e-05	1e-05	1e-05	1e-05	1e-05	0.030034	1e-05	1e-05
GDPv2-573	DWRC-1121	1e-05	1e-05	1e-05	0.381382	0.563866	1e-05	1e-05	0.004456	1e-05	0.031052	0.019165	1e-05	1e-05
GDPv2-574	DWRC-1122	1e-05	1e-05	1e-05	0.445072	0.449582	1e-05	1e-05	1e-05	1e-05	0.004979	0.063739	0.022754	0.013803
GDPv2-576	DWRC-1127	0.003503	0.012684	0.216818	0.381657	0.377801	1e-05	1e-05	1e-05	1e-05	0.007467	1e-05	1e-05	1e-05
GDPv2-577	DWRC-1129	1e-05	1e-05	1e-05	0.397306	0.57034	1e-05	1e-05	1e-05	1e-05	1e-05	0.007204	0.02506	1e-05
GDPv2-578	DWRC-1130	1e-05	1e-05	1e-05	0.433932	0.565798	1e-05	1e-05	1e-05	1e-05	0.00017	1e-05	1e-05	1e-05
GDPv2-1000	DWRC-1147	1e-05	1e-05	1e-05	1e-05	0.234287	1e-05	0.036836	0.269	1e-05	0.427702	0.004124	1e-05	0.02798
GDPv2-579	DWRC-1149	1e-05	1e-05	1e-05	1e-05	1e-05	0.363575	1e-05	1e-05	0.636315	1e-05	1e-05	1e-05	1e-05
GDPv2-580	DWRC-1150	1e-05	1e-05	1e-05	1e-05	1e-05	1e-05	1e-05	1e-05	0.177635	0.822255	1e-05	1e-05	1e-05
GDPv2-581	DWRC-1153	1e-05	1e-05	1e-05	1e-05	0.547212	0.41176	1e-05	1e-05	0.040929	1e-05	1e-05	1e-05	1e-05
GDPv2-582	DWRC-1154	1e-05	1e-05	1e-05	1e-05	1e-05	1e-05	1e-05	0.999873	1e-05	1e-05	1.7e-05	1e-05	1e-05
GDPv2-583	DWRC-1155	1e-05	1e-05	1e-05	0.096472	1e-05	1e-05	1e-05	1e-05	0.142886	0.760541	1e-05	1e-05	1e-05
GDPv2-584	DWRC-1157	0.015811	1e-05	1e-05	1e-05	0.320124	1e-05	1e-05	0.084982	1e-05	0.55117	1e-05	1e-05	0.027833
GDPv2-585	DWRC-1158	0.006024	1e-05	0.010253	1e-05	0.591202	0.042899	1e-05	0.014926	0.029335	0.231673	1e-05	0.073637	1e-05
GDPv2-586	DWRC-1159	1e-05	0.008699	0.014141	1e-05	0.122969	0.007177	1e-05	0.418707	1e-05	0.041955	0.132799	1e-05	0.253504
GDPv2-587	DWRC-1160	1e-05	0.005838	0.017459	1e-05	0.128094	0.01265	1e-05	0.409829	1e-05	0.044275	0.131521	1e-05	0.250283
GDPv2-588	DWRC-1161	1e-05	1e-05	1e-05	0.999874	1e-05	1e-05	1e-05	1e-05	1e-05	1.6e-05	1e-05	1e-05	1e-05
GDPv2-589	DWRC-1163	1e-05	1e-05	1e-05	1e-05	0.687616	0.29602	0.016264	1e-05	1e-05	1e-05	1e-05	1e-05	1e-05
GDPv2-590	DWRC-1164	0.012582	1e-05	1e-05	1e-05	0.644321	0.054774	1e-05	1e-05	0.030209	0.258035	1e-05	1e-05	1e-05
GDPv2-591	DWRC-1165	1e-05	0.047194	1e-05	1e-05	0.134203	1e-05	0.028206	0.294938	1e-05	0.289705	0.039865	0.073165	0.092673
GDPv2-592	DWRC-1166	1e-05	1e-05	1e-05	1e-05	0.454601	0.116014	1e-05	0.429285	1e-05	1e-05	1e-05	1e-05	1e-05
GDPv2-593	DWRC-1168	1e-05	0.004101	1e-05	1e-05	0.81424	0.16943	0.012139	1e-05	1e-05	1e-05	1e-05	1e-05	1e-05
GDPv2-594	DWRC-1174	1e-05	1e-05	1e-05	1e-05	1e-05	1e-05	1e-05	0.9784	1e-05	0.02149	1e-05	1e-05	1e-05
GDPv2-595	DWRC-1175	1e-05	1e-05	1e-05	1e-05	1e-05	1e-05	1e-05	0.99988	1e-05	1e-05	1e-05	1e-05	1e-05
GDPv2-596	DWRC-1176	1e-05	1e-05	1e-05	1e-05	0.012123	1e-05	1e-05	0.98681	1e-05	0.000966	1.1e-05	1e-05	1e-05
GDPv2-597	DWRC-1177	0.11442	1e-05	0.002817	0.083856	0.370082	1e-05	1e-05	1e-05	1e-05	0.428746	1e-05	1e-05	1e-05
GDPv2-598	DWRC-1179	1e-05	1e-05	1.2e-05	1e-05	0.308093	0.667687	0.024118	1e-05	1e-05	1e-05	1e-05	1e-05	1e-05
GDPv2-599	DWRC-1182	1e-05	1e-05	1e-05	0.255417	0.622889	0.121594	1e-05	1e-05	1e-05	1e-05	1e-05	1e-05	1e-05
GDPv2-600	DWRC-1183	1e-05	1e-05	1e-05	0.07625	0.716903	1e-05	1e-05	1e-05	1e-05	0.206747	1e-05	1e-05	1e-05
GDPv2-601	DWRC-1184	1e-05	1e-05	1e-05	1.1e-05	0.45967	0.038687	0.019922	0.371997	0.053466	0.056187	1e-05	1e-05	1e-05
GDPv2-602	DWRC-1185	1e-05	1e-05	1e-05	1e-05	1e-05	0.99988	1e-05	1e-05	1e-05	1e-05	1e-05	1e-05	1e-05
GDPv2-603	DWRC-1186	1e-05	1e-05	1.6e-05	1e-05	1e-05	0.578792	1e-05	0.421091	1e-05	1e-05	1e-05	1e-05	1e-05
GDPv2-604	DWRC-1190	1e-05	1e-05	1e-05	1e-05	1e-05	1e-05	1e-05	1e-05	0.172425	0.827465	1e-05	1e-05	1e-05
GDPv2-605	DWRC-1193	1e-05	1e-05	1e-05	0.362321	0.523418	1e-05	1e-05	0.002797	1e-05	1e-05	0.059522	0.038409	0.013464
GDPv2-606	DWRC-1195	1e-05	1e-05	1e-05	0.091221	0.468769	0.38066	1e-05	1e-05	1e-05	0.05926	1e-05	1e-05	1e-05
GDPv2-607	DWRC-1196	1e-05	0.013477	1e-05	0.01227	0.01929	1e-05	1e-05	0.50868	0.035959	0.401861	1e-05	1e-05	0.008402
GDPv2-608	DWRC-1197	1e-05	1e-05	1e-05	1e-05	0.16206	1e-05	0.064172	0.289582	0.017492	0.215355	0.029271	0.066162	0.155856
GDPv2-609	DWRC-1198	1e-05	1e-05	1e-05	1e-05	0.171454	1e-05	0.07292	0.306221	0.016928	0.235332	0.02837	0.052847	0.115879
GDPv2-610	DWRC-1199	1e-05	1e-05	1e-05	1e-05	1e-05	1e-05	1e-05	1e-05	0.131482	0.868408	1e-05	1e-05	1e-05
GDPv2-611	DWRC-1201	1e-05	1e-05	1e-05	1e-05	1e-05	1e-05	1e-05	1e-05	0.010915	0.988975	1e-05	1e-05	1e-05
GDPv2-612	DWRC-1202	1e-05	1e-05	1e-05	1e-05	1e-05	1e-05	1e-05	1e-05	1e-05	0.99988	1e-05	1e-05	1e-05
GDPv2-613	DWRC-1203	1e-05	1e-05	0.015713	0.128755	0.723492	0.058577	1e-05	1e-05	1e-05	0.073383	1e-05	1e-05	1e-05
GDPv2-614	DWRC-1205	1e-05	1e-05	1e-05	0.050759	0.553421	1e-05	1e-05	1e-05	0.006866	0.388865	1e-05	1e-05	1e-05
GDPv2-615	DWRC-1206	1e-05	1e-05	1e-05	0.22557	0.508129	1e-05	1e-05	1e-05	1e-05	0.266201	1e-05	1e-05	1e-05
GDPv2-616	DWRC-1208	1e-05	0.021576	0.002607	1e-05	0.219338	0.033308	1e-05	0.251936	0.007564	0.311099	0.038945	0.04428	0.069317
GDPv2-617	DWRC-1209	1e-05	1e-05	1e-05	1e-05	1e-05	1e-05	1e-05	0.974767	1e-05	0.025123	1e-05	1e-05	1e-05
GDPv2-618	DWRC-1211	1e-05	1e-05	1e-05	1e-05	0.671684	0.304914	1e-05	1e-05	0.023302	1e-05	1e-05	1e-05	1e-05
GDPv2-619	DWRC-1212	0.01897	1e-05	1e-05	1e-05	0.206554	0.015506	0.007881	0.321547	1e-05	0.338334	0.032592	1e-05	0.058566
GDPv2-620	DWRC-1213	0.040335	1e-05	1e-05	1e-05	0.649018	0.096071	1e-05	0.035545	0.026465	0.075802	0.010304	0.056697	0.009723
GDPv2-621	DWRC-1216	1e-05	0.005612	1e-05	1e-05	0.622633	1e-05	1e-05	0.091965	1e-05	1e-05	1e-05	0.279701	1e-05
GDPv2-622	DWRC-1217	1e-05	1e-05	1e-05	1e-05	1e-05	1e-05	1e-05	0.99988	1e-05	1e-05	1e-05	1e-05	1e-05
GDPv2-623	DWRC-1218	1e-05	1e-05	0.037825	1e-05	1e-05	1e-05	1e-05	0.928367	1e-05	0.033708	1e-05	1e-05	1e-05
GDPv2-624	DWRC-1220	1e-05	1e-05	1e-05	1e-05	1e-05	0.712615	1e-05	0.287275	1e-05	1e-05	1e-05	1e-05	1e-05
GDPv2-625	DWRC-1222	1e-05	1e-05	1e-05	1e-05	1e-05	1e-05	1e-05	0.99988	1e-05	1e-05	1e-05	1e-05	1e-05
GDPv2-626	DWRC-1223	1e-05	1e-05	1e-05	1e-05	1e-05	0.999879	1e-05	1e-05	1.1e-05	1e-05	1e-05	1e-05	1e-05
GDPv2-627	DWRC-1224	1e-05	1e-05	1e-05	0.048341	0.712404	0.096191	1e-05	1e-05	0.008897	0.134087	1e-05	1e-05	1e-05
GDPv2-628	DWRC-1225	1e-05	1e-05	1e-05	1e-05	0.451258	0.534264	1e-05	1e-05	0.014378	1e-05	1e-05	1e-05	1e-05
GDPv2-629	DWRC-1227	1e-05	1e-05	1e-05	1e-05	0.216672	0.553164	1e-05	1e-05	1e-05	0.230064	1e-05	1e-05	1e-05
GDPv2-630	DWRC-1228	1e-05	1e-05	1.1e-05	1e-05	1e-05	0.895084	1e-05	0.104805	1e-05	1e-05	1e-05	1e-05	1e-05
GDPv2-631	DWRC-1229	0.000769	1e-05	0.020983	1e-05	0.831725	0.144587	1e-05	1e-05	0.001304	1e-05	1e-05	0.000561	1e-05
GDPv2-632	DWRC-1230	1e-05	1e-05	0.003766	1e-05	0.195042	0.485588	1e-05	1e-05	0.09677	0.218753	1e-05	1e-05	1e-05
GDPv2-633	DWRC-1231	1e-05	1e-05	1e-05	1e-05	1e-05	1e-05	1e-05	1e-05	0.1915	0.80839	1e-05	1e-05	1e-05
GDPv2-634	DWRC-1234	1e-05	1e-05	1e-05	1e-05	1e-05	1e-05	1e-05	1e-05	0.172189	0.827701	1e-05	1e-05	1e-05
GDPv2-635	DWRC-1235	1e-05	1e-05	1e-05	1e-05	0.321638	0.489259	1e-05	0.006963	0.044053	0.138008	1e-05	1e-05	1e-05
GDPv2-636	DWRC-1238	1e-05	1e-05	1e-05	1e-05	0.352183	0.409085	1e-05	0.003407	0.03511	0.200135	1e-05	1e-05	1e-05
GDPv2-637	DWRC-1239	1e-05	0.028838	1e-05	1e-05	0.574277	0.388065	1e-05	1e-05	0.00873	1e-05	1e-05	1e-05	1e-05
GDPv2-638	DWRC-1241	1e-05	0.033624	1e-05	1e-05	0.556995	0.409282	1e-05	1e-05	1e-05	1e-05	1e-05	1e-05	1e-05
GDPv2-639	DWRC-1242	1e-05	1e-05	1e-05	1e-05	0.716229	0.266507	1e-05	1e-05	1e-05	0.017164	1e-05	1e-05	1e-05
GDPv2-640	DWRC-1243	1e-05	1e-05	1e-05	0.506848	0.493042	1e-05	1e-05	1e-05	1e-05	1e-05	1e-05	1e-05	1e-05
GDPv2-641	DWRC-1244	1e-05	1e-05	1e-05	1e-05	0.615278	0.364663	1e-05	1e-05	0.019959	1e-05	1e-05	1e-05	1e-05
GDPv2-642	DWRC-1245	1e-05	1e-05	1e-05	1e-05	0.673062	0.265211	1e-05	0.000896	1e-05	0.060741	1e-05	1e-05	1e-05
GDPv2-643	DWRC-1246	1e-05	1e-05	1e-05	0.012782	0.513013	0.074875	0.048392	0.014824	0.037285	0.264253	1e-05	0.00974	0.024795
GDPv2-644	DWRC-1247	1e-05	1e-05	1e-05	1e-05	0.77677	0.223111	1e-05	1e-05	1.9e-05	1e-05	1e-05	1e-05	1e-05
GDPv2-645	DWRC-1248	1e-05	1e-05	1e-05	1e-05	0.916995	0.082895	1e-05	1e-05	1e-05	1e-05	1e-05	1e-05	1e-05
GDPv2-646	DWRC-1250	1e-05	1e-05	0.000663	0.009046	0.846165	0.122071	0.021975	1e-05	1e-05	1e-05	1e-05	1e-05	1e-05
GDPv2-647	DWRC-1251	1e-05	0.018528	1e-05	1e-05	0.659782	0.32159	1e-05	1e-05	1e-05	1e-05	1e-05	1e-05	1e-05
GDPv2-648	DWRC-1257	1e-05	1e-05	1e-05	0.164825	0.634452	0.200623	1e-05	1e-05	1e-05	1e-05	1e-05	1e-05	1e-05
GDPv2-649	DWRC-1258	1e-05	1e-05	1e-05	0.00757	0.735323	0.244509	0.0125	1.4e-05	1e-05	1.4e-05	1e-05	1e-05	1e-05
GDPv2-650	DWRC-1259	1e-05	1e-05	1e-05	0.184608	0.686927	1e-05	1e-05	1e-05	1e-05	0.128365	1e-05	1e-05	1e-05
GDPv2-651	DWRC-1260	1e-05	1e-05	1e-05	0.648502	0.351388	1e-05	1e-05	1e-05	1e-05	1e-05	1e-05	1e-05	1e-05
GDPv2-652	DWRC-1261	1e-05	1e-05	1e-05	0.191855	0.800392	1e-05	1e-05	1e-05	1e-05	0.007652	1e-05	1e-05	1e-05
GDPv2-653	DWRC-1262	1e-05	1e-05	1e-05	0.064281	0.492541	0.059588	1e-05	0.073414	1e-05	0.310096	1e-05	1e-05	1e-05
GDPv2-654	DWRC-1263	1e-05	1e-05	1e-05	1e-05	0.584409	0.415481	1e-05	1e-05	1e-05	1e-05	1e-05	1e-05	1e-05
GDPv2-655	DWRC-1265	1e-05	1e-05	1e-05	1e-05	0.607422	0.392468	1e-05	1e-05	1e-05	1e-05	1e-05	1e-05	1e-05
GDPv2-656	DWRC-1266	1e-05	1e-05	1e-05	1e-05	0.624527	0.359296	1e-05	1e-05	0.016076	1e-05	1e-05	1e-05	1e-05
GDPv2-657	DWRC-1267	1e-05	1e-05	0.002454	1e-05	0.618823	0.353699	1e-05	1e-05	0.020678	1e-05	1e-05	0.004267	1e-05
GDPv2-658	DWRC-1268	1e-05	1e-05	1e-05	1e-05	0.612577	0.356657	1e-05	1e-05	0.0211	1e-05	1e-05	0.009576	1e-05
GDPv2-659	DWRC-1270	1e-05	1e-05	1e-05	1e-05	0.594503	0.405387	1e-05	1e-05	1e-05	1e-05	1e-05	1e-05	1e-05
GDPv2-1001	DWRC-1271	1e-05	1e-05	1e-05	1e-05	0.07892	0.163119	0.010444	0.067331	0.122219	0.557897	1e-05	1e-05	1e-05
GDPv2-660	DWRC-1277	1e-05	1e-05	1e-05	1e-05	1e-05	0.031009	1e-05	1e-05	0.040005	0.928886	1e-05	1e-05	1e-05
GDPv2-661	DWRC-1281	1e-05	0.005241	1e-05	1e-05	0.461069	0.113214	1e-05	0.026379	0.006564	0.387463	1e-05	1e-05	1e-05
GDPv2-662	DWRC-1282	0.021235	1e-05	0.022145	0.028025	0.356345	0.01131	0.005906	0.019788	1e-05	0.504966	1e-05	0.030241	1e-05
GDPv2-663	DWRC-1283	1e-05	0.042329	1e-05	1e-05	1e-05	1e-05	1e-05	1e-05	1e-05	0.957561	1e-05	1e-05	1e-05
GDPv2-664	DWRC-1284	1e-05	0.016719	1e-05	1e-05	0.300784	0.011014	0.00341	0.025827	0.012928	0.629259	1e-05	1e-05	1e-05
GDPv2-665	DWRC-1285	1e-05	1e-05	1e-05	1e-05	0.013175	1e-05	1e-05	1e-05	0.009432	0.977293	1e-05	1e-05	1e-05
GDPv2-666	DWRC-1287	1e-05	1e-05	1e-05	0.494274	0.280616	1e-05	0.01114	1e-05	1e-05	0.213878	1.2e-05	1e-05	1e-05
GDPv2-667	DWRC-1288	1e-05	1e-05	1e-05	0.841049	0.027782	1e-05	1e-05	1e-05	0.032635	0.084282	1e-05	0.013342	0.00084
GDPv2-668	DWRC-1294	0.136855	1e-05	0.00149	0.076565	0.348443	1e-05	1e-05	1e-05	1e-05	0.436567	1e-05	1e-05	1e-05
GDPv2-669	DWRC-1297	1e-05	1e-05	1e-05	1e-05	0.699984	0.120041	1e-05	0.02302	0.015323	0.125155	1e-05	0.015189	0.001229
GDPv2-670	DWRC-1298	0.017589	1e-05	0.012884	1e-05	0.28947	1e-05	0.066176	0.182638	1e-05	0.411633	0.004983	1e-05	0.014577
GDPv2-671	DWRC-1303	1e-05	1e-05	1e-05	1e-05	0.055511	0.348007	1e-05	1e-05	0.095089	0.501303	1e-05	1e-05	1e-05
GDPv2-672	DWRC-1304	1e-05	1e-05	1e-05	1e-05	0.017497	0.146612	0.002557	0.585699	0.080037	0.167522	1.6e-05	1e-05	1e-05
GDPv2-673	DWRC-1305	1e-05	1e-05	1e-05	1e-05	1e-05	1e-05	1e-05	0.916031	1e-05	0.083859	1e-05	1e-05	1e-05
GDPv2-674	DWRC-1306	1e-05	1e-05	0.051736	1e-05	0.202332	1e-05	0.053769	0.201451	1e-05	0.44943	0.030362	1e-05	0.010861
GDPv2-675	DWRC-1308	1e-05	0.014995	1e-05	1e-05	0.145237	0.080698	0.018759	0.119163	0.170028	0.446193	1e-05	0.004876	1e-05
GDPv2-676	DWRC-1310	0.026393	1e-05	1e-05	0.04368	0.390132	1e-05	0.003231	0.132082	1e-05	0.398178	0.002721	0.003533	1e-05
GDPv2-677	DWRC-1311	0.019745	1e-05	1e-05	1e-05	0.30198	0.005347	1e-05	0.0405	0.055231	0.411901	0.053677	0.101254	0.010325
GDPv2-678	DWRC-1312	1e-05	1e-05	1e-05	1e-05	0.072383	0.13439	0.002486	1e-05	0.008134	0.782527	1e-05	1e-05	1e-05
GDPv2-679	DWRC-1313	1e-05	1e-05	1e-05	1e-05	0.037873	1e-05	1e-05	1.1e-05	0.120088	0.841938	1e-05	1e-05	1e-05
GDPv2-680	DWRC-1314	1e-05	1e-05	0.027024	1e-05	0.021422	0.630464	0.000527	0.164516	1e-05	0.155976	1e-05	1e-05	1e-05
GDPv2-681	DWRC-1315	1e-05	1e-05	1e-05	1e-05	0.03852	0.157701	1e-05	0.3247	0.217605	0.255155	1e-05	1e-05	0.006249
GDPv2-682	DWRC-1316	1e-05	1e-05	1e-05	1e-05	1e-05	1e-05	1e-05	0.99988	1e-05	1e-05	1e-05	1e-05	1e-05
GDPv2-683	DWRC-1318	1e-05	1e-05	1e-05	1e-05	0.463176	0.536714	1e-05	1e-05	1e-05	1e-05	1e-05	1e-05	1e-05
GDPv2-685	DWRC-1321	1e-05	1e-05	0.016275	2e-05	0.497033	0.111802	1e-05	1e-05	0.014945	0.351228	1e-05	0.008637	1e-05
GDPv2-686	DWRC-1322	1e-05	1e-05	1e-05	0.117161	0.735111	1e-05	0.020702	1e-05	1e-05	0.126936	1e-05	1e-05	1e-05
GDPv2-687	DWRC-1323	0.004772	1e-05	1e-05	1e-05	1e-05	1e-05	1e-05	1e-05	1e-05	0.995118	1e-05	1e-05	1e-05
GDPv2-688	DWRC-1324	0.0193	1e-05	1e-05	0.129312	0.482609	0.026502	1e-05	1e-05	1e-05	0.342197	1e-05	1e-05	1e-05
GDPv2-689	DWRC-1325	1e-05	1e-05	1e-05	0.027722	0.620868	0.056751	1e-05	1e-05	0.041508	0.253071	1e-05	1e-05	1e-05
GDPv2-690	DWRC-1327	0.012734	1e-05	0.001798	0.012456	0.231017	1e-05	0.00739	0.034814	1e-05	0.67482	1e-05	0.024921	1e-05
GDPv2-691	DWRC-1328	1e-05	0.012293	1e-05	1e-05	1e-05	1e-05	1e-05	1e-05	0.014782	0.972825	1e-05	1e-05	1e-05
GDPv2-692	DWRC-1329	0.020368	1e-05	1.1e-05	0.128599	0.486514	1e-05	1e-05	1e-05	1e-05	0.364428	1e-05	1e-05	1e-05
GDPv2-693	DWRC-1331	1e-05	1e-05	1e-05	1e-05	0.841501	0.152585	1e-05	1e-05	0.005814	1e-05	1e-05	1e-05	1e-05
GDPv2-694	DWRC-1332	1e-05	1e-05	1e-05	1e-05	0.350847	0.152339	1e-05	0.48316	1e-05	0.013564	1e-05	1e-05	1e-05
GDPv2-695	DWRC-1333	1e-05	1e-05	1e-05	0.020204	0.560862	0.356955	1e-05	1e-05	0.048042	0.009493	1e-05	1e-05	0.004374
GDPv2-696	DWRC-1334	1e-05	1e-05	1e-05	1e-05	0.343598	0.656292	1e-05	1e-05	1e-05	1e-05	1e-05	1e-05	1e-05
GDPv2-697	DWRC-1336	1e-05	1e-05	1e-05	0.002572	0.655247	0.342081	1e-05	1e-05	1e-05	1e-05	1e-05	1e-05	1e-05
GDPv2-698	DWRC-1337	1e-05	1e-05	0.007042	1e-05	0.210885	1e-05	0.036329	0.268991	1e-05	0.454039	1e-05	1e-05	0.022644
GDPv2-699	DWRC-1338	0.02802	0.013343	1e-05	0.00679	0.276028	0.046708	0.008076	0.029023	1e-05	0.591962	1e-05	1e-05	1e-05
GDPv2-700	DWRC-1339	1e-05	1e-05	1e-05	1e-05	0.054841	1e-05	1e-05	0.005552	0.078468	0.861049	1e-05	1e-05	1e-05
GDPv2-701	DWRC-1343	1e-05	1e-05	1e-05	1e-05	0.514526	0.321887	1e-05	1e-05	0.034438	0.129059	1e-05	1e-05	1e-05
GDPv2-702	DWRC-1346	0.018094	0.005482	1e-05	1e-05	0.13568	1e-05	1e-05	1e-05	0.017243	0.809252	1e-05	0.014179	1e-05
GDPv2-703	DWRC-1354	0.011867	1e-05	0.015924	0.055232	0.474942	0.068349	1e-05	1e-05	0.006783	0.366844	1e-05	1e-05	1e-05
GDPv2-704	DWRC-1355	1e-05	1e-05	1e-05	0.114402	0.723292	0.055637	1e-05	1e-05	1e-05	0.081609	1e-05	0.02498	1e-05
GDPv2-705	DWRC-1357	0.010028	1e-05	0.005947	0.027786	0.591119	0.10363	1e-05	1e-05	1e-05	0.26142	1e-05	1e-05	1e-05
GDPv2-706	DWRC-1358	1e-05	0.040569	1e-05	1e-05	0.706697	0.19479	1e-05	1e-05	0.018731	0.039131	1.2e-05	1e-05	1e-05
GDPv2-707	DWRC-1360	1e-05	1e-05	1e-05	0.033823	0.557788	0.037862	1e-05	0.017228	1e-05	0.353219	1e-05	1e-05	1e-05
GDPv2-708	DWRC-1361	1e-05	1e-05	1e-05	0.039376	0.570169	0.002152	1e-05	0.002808	1e-05	0.348427	1e-05	0.028253	0.008755
GDPv2-709	DWRC-1366	1e-05	1e-05	1e-05	0.021807	0.625431	0.0034	1e-05	0.021491	0.034222	0.23406	1e-05	0.059529	1e-05
GDPv2-710	DWRC-1368	1e-05	1e-05	1e-05	1e-05	1e-05	1e-05	1e-05	1e-05	0.107694	0.892196	1e-05	1e-05	1e-05
GDPv2-711	DWRC-1370	1e-05	1e-05	1e-05	1e-05	0.086895	0.31362	1e-05	1e-05	1e-05	0.599386	1e-05	1e-05	1e-05
GDPv2-712	DWRC-1371	1e-05	0.007219	1e-05	1e-05	0.187785	0.010924	1e-05	0.056352	1e-05	0.622629	0.049677	0.031008	0.034355
GDPv2-713	DWRC-1374	1e-05	1e-05	1e-05	1e-05	0.184303	0.566435	1e-05	1e-05	1e-05	0.249162	1e-05	1e-05	1e-05
GDPv2-714	DWRC-1375	1e-05	1e-05	1e-05	1e-05	0.509231	0.490659	1e-05	1e-05	1e-05	1e-05	1e-05	1e-05	1e-05
GDPv2-715	DWRC-1376	1e-05	1e-05	1e-05	1e-05	1e-05	0.381121	1e-05	1e-05	0.618768	1e-05	1e-05	1.1e-05	1e-05
GDPv2-716	DWRC-1378	1e-05	1e-05	1e-05	1e-05	0.888032	0.068649	1e-05	1e-05	1e-05	0.043219	1e-05	1e-05	1e-05
GDPv2-717	DWRC-1379	0.015939	1e-05	1e-05	1e-05	0.525153	0.027212	1e-05	0.06623	1e-05	0.05986	0.03047	0.254434	0.020651
GDPv2-718	DWRC-1380	1e-05	1e-05	1e-05	1e-05	0.198223	0.533738	1e-05	1e-05	1e-05	0.26794	1e-05	1e-05	1e-05
GDPv2-719	DWRC-1383	0.022486	1e-05	0.000301	0.010389	0.632968	0.017324	1e-05	1e-05	0.036345	0.196951	1e-05	0.056378	0.026817
GDPv2-720	DWRC-1386	1e-05	1e-05	1e-05	1e-05	1e-05	0.999875	1e-05	1e-05	1e-05	1e-05	1e-05	1.5e-05	1e-05
GDPv2-721	DWRC-1393	1e-05	1.1e-05	1e-05	0.033867	0.714145	0.08583	1e-05	1e-05	1e-05	0.166067	1e-05	1e-05	1e-05
GDPv2-722	DWRC-1398	1e-05	1e-05	1e-05	1e-05	0.570051	0.393147	0.020647	1e-05	0.016064	1e-05	1e-05	1e-05	1e-05
GDPv2-723	DWRC-1399	0.034085	1e-05	1e-05	1e-05	0.708568	0.164316	0.017938	1e-05	0.008214	0.066807	1e-05	1e-05	1e-05
GDPv2-724	DWRC-1401	1e-05	0.023781	1e-05	0.014926	0.731996	0.186635	1e-05	1e-05	1e-05	0.027773	1e-05	0.014819	1e-05
GDPv2-725	DWRC-1402	1e-05	1e-05	0.007176	1e-05	0.835648	0.096609	0.025412	1e-05	1e-05	1e-05	1e-05	0.035076	1e-05
GDPv2-726	DWRC-1403	1e-05	1e-05	0.046284	1e-05	0.245366	1e-05	1e-05	0.29563	1e-05	0.029968	0.091454	0.095972	0.195266
GDPv2-727	DWRC-1404	1e-05	1e-05	0.059057	1e-05	0.243598	1e-05	0.008893	0.222147	1e-05	1e-05	0.093388	0.140401	0.232455
GDPv2-728	DWRC-1405	1e-05	1e-05	1e-05	1e-05	0.180803	0.819087	1e-05	1e-05	1e-05	1e-05	1e-05	1e-05	1e-05
GDPv2-729	DWRC-1407	1e-05	1e-05	1e-05	1e-05	0.481051	0.476974	1e-05	1e-05	1e-05	0.041875	1e-05	1e-05	1e-05
GDPv2-730	DWRC-1408	1e-05	0.012827	0.009126	1e-05	0.624322	0.254583	1e-05	1e-05	0.003332	0.079458	0.005158	0.011143	1e-05
GDPv2-731	DWRC-1409	0.025503	1e-05	1e-05	1e-05	0.906927	0.063661	1e-05	1e-05	0.003819	1e-05	1e-05	1e-05	1e-05
GDPv2-732	DWRC-1411	1e-05	0.014708	0.00532	1e-05	0.387388	1e-05	0.015775	0.239135	1e-05	0.046469	0.072934	0.073788	0.144442
GDPv2-733	DWRC-1414	0.00325	1e-05	1e-05	1e-05	0.911819	0.084821	1e-05	1e-05	2e-05	1e-05	1e-05	1e-05	1e-05
GDPv2-734	DWRC-1416	1e-05	1e-05	1e-05	1e-05	0.771639	0.18148	0.035617	1e-05	0.011174	1e-05	1e-05	1e-05	1e-05
GDPv2-735	DWRC-1417	1e-05	1e-05	1e-05	1e-05	0.751652	0.248233	1e-05	1e-05	1e-05	1e-05	1.5e-05	1e-05	1e-05
GDPv2-736	DWRC-1425	1e-05	0.007396	1e-05	0.002551	0.607124	0.336496	1e-05	1e-05	0.025379	0.020984	1e-05	1e-05	1e-05
GDPv2-737	DWRC-1426	1e-05	1e-05	1e-05	1e-05	0.366382	0.633508	1e-05	1e-05	1e-05	1e-05	1e-05	1e-05	1e-05
GDPv2-330	DWRC-1443	1e-05	1e-05	1e-05	1e-05	1e-05	1e-05	1e-05	1e-05	1e-05	0.99988	1e-05	1e-05	1e-05
GDPv2-738	DWRC-1510	0.031024	1e-05	1e-05	0.089557	0.476729	0.026384	0.001595	1e-05	1e-05	0.37464	1e-05	1e-05	1e-05
GDPv2-764	DWRC-1919	1e-05	1e-05	1e-05	1e-05	0.582293	0.417594	1e-05	1.3e-05	1e-05	1e-05	1e-05	1e-05	1e-05
GDPv2-765	DWRC-1921	1e-05	1e-05	1e-05	0.092174	0.385376	1e-05	1e-05	1e-05	1e-05	0.52235	1e-05	1e-05	1e-05
GDPv2-766	DWRC-1922	1e-05	1e-05	1e-05	1e-05	1e-05	1e-05	1e-05	1e-05	1e-05	0.99988	1e-05	1e-05	1e-05
GDPv2-767	DWRC-1923	0.05732	0.005417	0.007741	0.086312	0.485633	1e-05	1e-05	1e-05	1e-05	0.357507	1e-05	1e-05	1e-05
GDPv2-768	DWRC-1926	1e-05	1e-05	1e-05	1e-05	1e-05	1e-05	1e-05	1e-05	1e-05	0.99988	1e-05	1e-05	1e-05
GDPv2-769	DWRC-1928	1e-05	1e-05	1e-05	1e-05	1e-05	1e-05	1e-05	1e-05	1e-05	0.99988	1e-05	1e-05	1e-05
GDPv2-771	DWRC-1930	1e-05	0.00532	1e-05	1e-05	0.143829	1e-05	1e-05	1e-05	1e-05	0.850751	1e-05	1e-05	1e-05
GDPv2-772	DWRC-1932	1e-05	1e-05	1e-05	1e-05	1e-05	1e-05	1e-05	1e-05	1e-05	0.99988	1e-05	1e-05	1e-05
GDPv2-773	DWRC-1933	1e-05	1e-05	1e-05	1e-05	1e-05	1e-05	1e-05	1e-05	1e-05	0.99988	1e-05	1e-05	1e-05
GDPv2-774	DWRC-1934	1e-05	1.3e-05	1e-05	1e-05	0.312404	0.230731	0.004573	1e-05	1e-05	0.452199	1e-05	1e-05	1e-05
GDPv2-775	DWRC-1937	1e-05	1e-05	1e-05	0.020721	0.544788	0.271188	1e-05	1e-05	1e-05	0.163213	1e-05	1e-05	1e-05
GDPv2-776	DWRC-1939	0.083472	1e-05	1e-05	1e-05	0.697726	1e-05	1e-05	1e-05	1e-05	0.218703	1e-05	1e-05	1e-05
GDPv2-777	DWRC-1940	1e-05	1e-05	1e-05	1e-05	0.332809	0.667081	1e-05	1e-05	1e-05	1e-05	1e-05	1e-05	1e-05
GDPv2-778	DWRC-1941	0.081978	1e-05	1e-05	1e-05	0.698282	1e-05	1e-05	0.000253	1e-05	0.217501	1e-05	0.001906	1e-05
GDPv2-779	DWRC-1945	0.05665	1e-05	1e-05	1e-05	0.609827	1e-05	1e-05	0.054903	1e-05	0.0397	0.025041	0.210729	0.003091
GDPv2-780	DWRC-1946	1e-05	1e-05	1e-05	1e-05	0.350023	0.649867	1e-05	1e-05	1e-05	1e-05	1e-05	1e-05	1e-05
GDPv2-781	DWRC-1947	0.02344	1e-05	1e-05	1e-05	0.583473	1e-05	1e-05	0.083295	1e-05	0.077373	0.022634	0.201663	0.008062
GDPv2-782	DWRC-1949	1e-05	1e-05	1e-05	1e-05	0.526201	0.473689	1e-05	1e-05	1e-05	1e-05	1e-05	1e-05	1e-05
GDPv2-783	DWRC-1950	0.042109	1e-05	1e-05	0.081107	0.488906	1e-05	0.022335	1e-05	1e-05	0.365463	1e-05	1e-05	1e-05
GDPv2-784	DWRC-1952	0.081387	0.00276	0.008279	1e-05	0.713974	1e-05	0.011786	0.003139	1e-05	0.167506	1e-05	0.011119	1e-05
GDPv2-785	DWRC-1954	1e-05	1e-05	1e-05	1e-05	1e-05	1e-05	1e-05	0.99988	1e-05	1e-05	1e-05	1e-05	1e-05
GDPv2-786	DWRC-1955	1e-05	1e-05	1e-05	1e-05	1e-05	1e-05	1e-05	0.99988	1e-05	1e-05	1e-05	1e-05	1e-05
GDPv2-787	DWRC-1957	1e-05	1e-05	1e-05	1e-05	0.327295	0.672595	1e-05	1e-05	1e-05	1e-05	1e-05	1e-05	1e-05
GDPv2-788	DWRC-1958	1e-05	1e-05	1e-05	1e-05	0.540874	1e-05	1e-05	0.083224	1e-05	1e-05	0.00832	0.338784	0.028717
GDPv2-789	DWRC-1960	0.006161	1e-05	0.024331	1e-05	0.615931	0.02907	0.007416	0.076651	1e-05	1e-05	0.009086	0.221355	0.009958
GDPv2-790	DWRC-1961	1e-05	1e-05	1e-05	1e-05	0.608361	0.035067	1e-05	0.085051	1e-05	1e-05	0.015151	0.251878	0.004422
GDPv2-791	DWRC-1962	1e-05	1e-05	0.029749	1e-05	0.129774	0.011048	1e-05	0.332139	1e-05	0.066381	0.158964	0.061318	0.210576
GDPv2-792	DWRC-1963	1e-05	1e-05	1e-05	1e-05	0.624422	1e-05	1e-05	0.082446	1e-05	1e-05	0.006551	0.263604	0.022897
GDPv2-793	DWRC-1964	0.057139	1e-05	1e-05	1e-05	0.769098	0.173663	1e-05	1e-05	1e-05	1e-05	1e-05	1e-05	1e-05
GDPv2-794	DWRC-1965	0.001587	0.029299	1e-05	0.00101	0.647426	0.101392	0.053975	0.004188	1e-05	0.057289	0.013909	0.089894	1e-05
GDPv2-795	DWRC-1968	1e-05	1e-05	1e-05	1e-05	1e-05	1e-05	1e-05	0.71848	1e-05	1e-05	0.239671	1e-05	0.04175
GDPv2-796	DWRC-1970	1e-05	1e-05	1e-05	1e-05	0.54691	1e-05	1e-05	0.08702	1e-05	1e-05	0.041329	0.324651	1e-05
GDPv2-797	DWRC-1972	1e-05	1e-05	1e-05	1e-05	0.465317	1e-05	1e-05	0.140651	1e-05	1e-05	0.0335	0.340723	0.01973
GDPv2-798	DWRC-1973	1e-05	1e-05	1e-05	1e-05	0.542793	1e-05	1e-05	0.099525	1e-05	1e-05	0.029571	0.32802	1e-05
GDPv2-799	DWRC-1974	1e-05	1e-05	1e-05	1e-05	0.634019	1.1e-05	1e-05	0.079321	1e-05	1e-05	0.007172	0.26329	0.016117
GDPv2-800	DWRC-1977	1e-05	1e-05	1e-05	1e-05	0.51309	0.010296	1e-05	0.121769	1e-05	1e-05	0.017022	0.325778	0.011975
GDPv2-801	DWRC-1978	1e-05	1e-05	1e-05	1e-05	1e-05	1e-05	1e-05	1e-05	1e-05	0.99988	1e-05	1e-05	1e-05
GDPv2-802	DWRC-1979	1e-05	0.01984	1e-05	1e-05	0.112535	1e-05	1e-05	0.411674	1e-05	0.030655	0.149781	0.035776	0.239679
GDPv2-803	DWRC-1980	0.005108	1e-05	1e-05	0.085036	0.525335	0.000522	1e-05	0.001736	0.00867	0.373533	1e-05	1e-05	1e-05
GDPv2-804	DWRC-1981	1e-05	1e-05	1e-05	1e-05	1e-05	1e-05	1e-05	0.727046	1e-05	1e-05	0.234593	1e-05	0.038262
GDPv2-805	DWRC-1982	1e-05	1e-05	1e-05	1e-05	1e-05	1e-05	1e-05	0.716896	1e-05	1e-05	0.240302	1e-05	0.042702
GDPv2-806	DWRC-1983	1e-05	1e-05	1e-05	1e-05	1e-05	1e-05	1e-05	0.718077	1e-05	1e-05	0.23727	1e-05	0.044553
GDPv2-807	DWRC-1984	1e-05	1e-05	1e-05	1e-05	0.055709	1e-05	1.1e-05	0.656001	1e-05	1e-05	0.228482	1e-05	0.059717
GDPv2-808	DWRC-1985	1e-05	1e-05	1e-05	1e-05	1e-05	1e-05	1e-05	0.709566	1e-05	0.005277	0.228787	1e-05	0.05628
GDPv2-809	DWRC-1986	1e-05	1e-05	1e-05	1e-05	1e-05	1e-05	1e-05	0.7455	1e-05	1e-05	0.243718	1e-05	0.010682
GDPv2-957	DWRC-1987	1e-05	1e-05	1.2e-05	1e-05	0.07201	1e-05	1e-05	0.639143	1e-05	1e-05	0.235488	0.00095	0.052326
GDPv2-958	DWRC-1989	1e-05	1e-05	1e-05	1e-05	0.541554	0.045652	0.040548	0.274819	1e-05	1e-05	0.074887	0.02247	1e-05
GDPv2-961	DWRC-1992	1e-05	1e-05	1.2e-05	1e-05	1e-05	1e-05	1e-05	1e-05	1e-05	1e-05	1e-05	0.999878	1e-05
GDPv2-962	DWRC-1993	1e-05	1e-05	1e-05	1e-05	1e-05	1e-05	1e-05	1e-05	1.3e-05	1e-05	1e-05	0.999877	1e-05
GDPv2-968	DWRC-2001	1e-05	1e-05	1e-05	1e-05	1e-05	0.016429	1e-05	0.005666	1e-05	1e-05	1e-05	0.977805	1e-05
GDPv2-810	DWRC-2018	1e-05	1e-05	1e-05	1e-05	1e-05	1e-05	1e-05	0.99988	1e-05	1e-05	1e-05	1e-05	1e-05
GDPv2-811	DWRC-2019	1e-05	1e-05	1e-05	1e-05	1e-05	1e-05	1e-05	0.99988	1e-05	1e-05	1e-05	1e-05	1e-05
GDPv2-812	DWRC-2020	1e-05	1e-05	1.6e-05	1e-05	1e-05	1e-05	1e-05	0.999874	1e-05	1e-05	1e-05	1e-05	1e-05
GDPv2-816	DWRC-2024	1e-05	1e-05	1e-05	1e-05	0.621336	1e-05	1.5e-05	0.080501	1e-05	1e-05	0.007179	0.26338	0.027519
GDPv2-745	DWRC-2025	1e-05	1e-05	1e-05	1e-05	1e-05	1e-05	1e-05	0.99988	1e-05	1e-05	1e-05	1e-05	1e-05
GDPv2-746	DWRC-2026	1e-05	1e-05	1e-05	1e-05	0.595363	0.026118	0.00142	0.078759	1e-05	1e-05	0.010129	0.266424	0.021727
GDPv2-817	DWRC-2027	1e-05	1e-05	1e-05	1e-05	1e-05	1e-05	1e-05	0.99988	1e-05	1e-05	1e-05	1e-05	1e-05
GDPv2-747	DWRC-2043	1e-05	1e-05	1e-05	1e-05	0.032265	1e-05	0.000402	1e-05	0.144125	0.823117	1e-05	1e-05	1e-05
GDPv2-748	DWRC-2082	0.071896	1e-05	1e-05	1e-05	0.648025	0.047004	0.002699	1e-05	0.006857	0.223449	1e-05	1e-05	1e-05
GDPv2-366	DWRC-2087	1e-05	1e-05	1e-05	0.999877	1e-05	1e-05	1e-05	1e-05	1e-05	1e-05	1.3e-05	1.1e-05	1e-05
GDPv2-749	DWRC-2120	1e-05	1e-05	1e-05	1e-05	1e-05	0.99988	1e-05	1e-05	1e-05	1e-05	1e-05	1e-05	1e-05
GDPv2-750	DWRC-2121	0.064905	0.026087	1e-05	1e-05	0.525012	0.008305	1e-05	1e-05	0.040088	0.334788	0.000754	1e-05	1e-05
GDPv2-818	DWRC-2138	1e-05	1e-05	1e-05	1e-05	1e-05	0.022332	1e-05	0.727998	1e-05	1e-05	0.230442	1e-05	0.019138
GDPv2-819	DWRC-2139	1e-05	1e-05	1e-05	1e-05	1e-05	1e-05	1e-05	0.748381	1e-05	1e-05	0.238318	1e-05	0.013201
GDPv2-387	DWRC-2160	0.016118	1e-05	1e-05	0.135441	0.638082	1e-05	1e-05	1e-05	1e-05	0.210269	1e-05	1e-05	1e-05
GDPv2-752	DWRC-2164	1e-05	1e-05	1e-05	1e-05	1e-05	0.603669	1e-05	0.396221	1e-05	1e-05	1e-05	1e-05	1e-05
GDPv2-388	DWRC-2166	1e-05	1e-05	1.3e-05	1e-05	1e-05	1e-05	1e-05	0.999877	1e-05	1e-05	1e-05	1e-05	1e-05
GDPv2-389	DWRC-2167	1e-05	1e-05	1e-05	1e-05	1e-05	0.024766	1e-05	0.949801	1e-05	0.025333	1e-05	1e-05	1e-05
GDPv2-753	DWRC-2171	0.041233	1e-05	1e-05	1e-05	0.593801	0.104947	1e-05	1e-05	0.019815	0.240123	1e-05	1e-05	1e-05
GDPv2-754	DWRC-2184	1e-05	1e-05	1e-05	1e-05	1e-05	1e-05	1e-05	1e-05	0.114462	0.885428	1e-05	1e-05	1e-05
GDPv2-392	DWRC-2186	1e-05	1e-05	1e-05	0.110324	0.663632	0.071173	1e-05	0.038011	1e-05	0.099818	0.016972	1e-05	1e-05
GDPv2-755	DWRC-2194	1e-05	1e-05	1e-05	1e-05	0.759198	0.160176	0.018408	1.6e-05	0.026045	0.028244	1e-05	0.007854	1e-05
GDPv2-393	DWRC-2204	0.029176	1e-05	1e-05	0.031347	0.545163	0.034329	1e-05	0.016246	1e-05	0.343669	1e-05	1e-05	1e-05
GDPv2-756	DWRC-2206	1e-05	0.016146	1e-05	1e-05	0.771664	0.21209	1e-05	1e-05	1e-05	1e-05	1e-05	1e-05	1e-05
GDPv2-757	DWRC-2213	1e-05	1e-05	1e-05	0.656055	0.343835	1e-05	1e-05	1e-05	1e-05	1e-05	1e-05	1e-05	1e-05
GDPv2-394	DWRC-2215	1e-05	1e-05	1e-05	0.624061	0.375829	1e-05	1e-05	1e-05	1e-05	1e-05	1e-05	1e-05	1e-05
GDPv2-395	DWRC-2218	0.014963	1e-05	0.000858	1e-05	0.222031	1e-05	0.029409	0.227169	1e-05	0.066658	0.145781	0.095999	0.197092
GDPv2-397	DWRC-2225	0.021954	0.010406	1e-05	1e-05	0.692008	0.17288	1e-05	1e-05	1e-05	0.102672	1e-05	1e-05	1e-05
GDPv2-400	DWRC-2228	1e-05	1e-05	1e-05	0.41995	0.529683	1e-05	1e-05	1e-05	1e-05	0.050267	1e-05	1e-05	1e-05
GDPv2-1007	DWRC-2232	1e-05	1e-05	1e-05	1e-05	0.637996	0.052104	1e-05	0.019004	0.029494	0.059022	0.0726	0.129719	1e-05
GDPv2-401	DWRC-2235	0.013831	1e-05	1e-05	1e-05	0.528361	0.22094	1e-05	1e-05	0.035915	0.181607	1e-05	1e-05	0.019276
GDPv2-402	DWRC-2236	1e-05	1.7e-05	1e-05	1e-05	1e-05	1e-05	1.3e-05	0.999863	1e-05	1e-05	1.7e-05	1e-05	1e-05
GDPv2-758	DWRC-2243	0.121975	1e-05	1e-05	1e-05	0.5477	0.086003	1e-05	1e-05	1e-05	0.242759	1e-05	1e-05	0.001484
GDPv2-759	DWRC-2248	1e-05	1e-05	1e-05	1e-05	0.107649	0.520144	0.023436	0.011196	1e-05	0.335459	1e-05	1e-05	0.002046
GDPv2-760	DWRC-2251	0.021026	0.00395	1e-05	1e-05	0.322898	1e-05	0.101255	0.059733	1e-05	0.462808	1e-05	0.02827	1e-05
GDPv2-761	DWRC-2261	1e-05	1e-05	0.001165	1e-05	0.039953	0.066928	1e-05	1e-05	0.025568	0.866307	1e-05	1e-05	1e-05
GDPv2-405	DWRC-2278	1e-05	0.050959	1e-05	1e-05	0.550352	0.392719	1e-05	1e-05	0.00588	1e-05	1e-05	1e-05	1e-05
GDPv2-407	DWRC-2284	1e-05	1e-05	0.03225	1e-05	0.124342	0.024433	0.007665	0.310806	0.021034	0.287344	0.066381	0.054675	0.071041
GDPv2-762	DWRC-2285	1e-05	1e-05	1e-05	1e-05	0.02866	0.97123	1e-05	1e-05	1e-05	1e-05	1e-05	1e-05	1e-05
GDPv2-763	DWRC-2288	1e-05	1e-05	1e-05	1e-05	1e-05	1e-05	1e-05	1e-05	1e-05	0.99988	1e-05	1e-05	1e-05
GDPv2-1051	DWRC-2_042	1e-05	1e-05	1e-05	1e-05	1e-05	1e-05	1e-05	1e-05	1e-05	0.99988	1e-05	1e-05	1e-05
GDPv2-820	DWRC-1446	1e-05	1e-05	0.005128	1e-05	1e-05	0.001225	1e-05	0.146435	1e-05	0.045077	0.223889	0.091071	0.487114
GDPv2-821	DWRC-1447	1e-05	1e-05	1e-05	1e-05	1e-05	1e-05	1e-05	1e-05	1e-05	1e-05	1e-05	1e-05	0.99988
GDPv2-823	DWRC-1449	1e-05	1e-05	1e-05	1e-05	0.001612	1.1e-05	1e-05	0.057327	1e-05	1e-05	0.150865	0.12585	0.664264
GDPv2-824	DWRC-1451	1e-05	1e-05	1e-05	1e-05	1e-05	1e-05	1e-05	0.002726	1e-05	1e-05	0.111888	0.225536	0.65976
GDPv2-825	DWRC-1452	1e-05	0.013327	0.197182	1e-05	1e-05	1e-05	1e-05	1e-05	1e-05	1e-05	0.118235	1e-05	0.671165
GDPv2-826	DWRC-1453	1e-05	0.032396	0.158489	0.007968	0.007628	1e-05	0.048045	0.018198	1e-05	0.013291	1e-05	1e-05	0.713934
GDPv2-827	DWRC-1454	0.036204	1e-05	1e-05	1e-05	0.250073	1e-05	0.011761	1e-05	1e-05	0.08549	1e-05	0.576942	0.039461
GDPv2-828	DWRC-1456	1e-05	1e-05	1e-05	1e-05	1e-05	1e-05	1e-05	1e-05	1e-05	1e-05	1e-05	1e-05	0.99988
GDPv2-829	DWRC-1457	1e-05	1e-05	1e-05	1e-05	1.4e-05	1e-05	1e-05	1e-05	1e-05	1e-05	0.03377	1e-05	0.966116
GDPv2-830	DWRC-1458	1e-05	1e-05	1e-05	1e-05	1e-05	1e-05	1e-05	1e-05	1e-05	1e-05	1e-05	0.99988	1e-05
GDPv2-831	DWRC-1459	1e-05	0.009421	1e-05	1e-05	0.028513	1e-05	1e-05	0.028833	1e-05	1e-05	1e-05	0.033003	0.900151
GDPv2-833	DWRC-1463	1e-05	1e-05	0.00641	0.07152	0.342098	0.02157	0.019094	1e-05	0.000448	0.114207	1e-05	1e-05	0.424603
GDPv2-1002	DWRC-1465	1e-05	1e-05	0.007955	1e-05	1e-05	1e-05	1e-05	1e-05	1e-05	1e-05	1e-05	1e-05	0.991935
GDPv2-834	DWRC-1466	1e-05	1e-05	1e-05	1e-05	1e-05	1e-05	1e-05	1e-05	1e-05	1e-05	1e-05	1e-05	0.99988
GDPv2-835	DWRC-1467	1e-05	1e-05	0.1816	1e-05	1e-05	0.024497	1e-05	1e-05	1e-05	0.182422	0.063927	1e-05	0.547474
GDPv2-1003	DWRC-1469	1e-05	1e-05	1e-05	1e-05	1e-05	1e-05	1e-05	1e-05	1.5e-05	1e-05	1e-05	1e-05	0.999875
GDPv2-836	DWRC-1470	1e-05	1e-05	0.193309	1e-05	1.4e-05	0.027735	1e-05	1e-05	0.034215	1e-05	0.105511	0.006845	0.63231
GDPv2-837	DWRC-1472	1e-05	1e-05	0.245103	1e-05	1e-05	0.016218	1e-05	1e-05	0.010692	0.00492	0.087561	1e-05	0.635436
GDPv2-838	DWRC-1474	1e-05	1e-05	1e-05	1.4e-05	1e-05	1.4e-05	1e-05	1e-05	1e-05	1e-05	1e-05	1e-05	0.999872
GDPv2-1004	DWRC-1475	1e-05	1e-05	1e-05	1e-05	1e-05	1e-05	1e-05	1e-05	1e-05	1e-05	1e-05	1e-05	0.99988
GDPv2-839	DWRC-1477	1e-05	0.004017	0.000346	1e-05	0.128599	1e-05	1e-05	0.048986	1e-05	1e-05	0.082448	0.277922	0.457622
GDPv2-840	DWRC-1479	1e-05	1.7e-05	0.015039	1e-05	1e-05	1e-05	1e-05	1e-05	1e-05	1e-05	0.05344	0.19163	0.739794
GDPv2-841	DWRC-1481	1e-05	1e-05	1e-05	1e-05	0.200808	0.12058	1e-05	1e-05	0.003037	1e-05	1e-05	1e-05	0.675484
GDPv2-1005	DWRC-1482	1e-05	1e-05	1e-05	1e-05	1e-05	1e-05	1e-05	1e-05	1e-05	1e-05	1e-05	1e-05	0.99988
GDPv2-842	DWRC-1483	1e-05	1e-05	1e-05	1e-05	1e-05	1e-05	1e-05	0.002123	1e-05	1e-05	0.175306	0.645282	0.177198
GDPv2-1006	DWRC-1484	1e-05	1e-05	1e-05	1e-05	1e-05	1e-05	1e-05	1e-05	1e-05	1e-05	0.04417	0.95572	1e-05
GDPv2-843	DWRC-1485	1e-05	1e-05	1e-05	0.585106	0.034224	1e-05	1e-05	0.047531	1e-05	0.01237	1e-05	0.190345	0.130353
GDPv2-844	DWRC-1488	1e-05	0.017263	0.164704	2e-05	1e-05	1e-05	1e-05	1e-05	1e-05	1e-05	0.085464	1e-05	0.732469
GDPv2-845	DWRC-1492	1e-05	1e-05	1e-05	1e-05	1e-05	1e-05	1e-05	1e-05	1e-05	1e-05	1e-05	1e-05	0.99988
GDPv2-846	DWRC-1493	1e-05	1e-05	1e-05	1e-05	1e-05	1e-05	1e-05	1e-05	1e-05	1e-05	1e-05	1e-05	0.99988
GDPv2-847	DWRC-1494	0.058063	1e-05	1e-05	1e-05	0.603158	1e-05	1e-05	0.055923	1e-05	0.026695	0.020294	0.218477	0.01733
GDPv2-848	DWRC-1495	1e-05	1e-05	0.002834	1e-05	0.114602	1.1e-05	0.000572	0.05011	1e-05	1e-05	0.020882	0.6941	0.116839
GDPv2-849	DWRC-1497	1e-05	1e-05	0.001654	1e-05	0.113138	1e-05	0.002114	0.052816	1e-05	1e-05	0.021379	0.69966	0.10918
GDPv2-850	DWRC-1498	1e-05	1e-05	1e-05	1e-05	1e-05	1e-05	1e-05	1e-05	1e-05	1e-05	1e-05	1e-05	0.99988
GDPv2-854	DWRC-2012	1e-05	1e-05	1e-05	1e-05	0.014131	1e-05	1e-05	0.058646	1e-05	0.008876	0.168009	0.156369	0.593898
GDPv2-855	DWRC-2013	0.035056	1e-05	0.211404	0.111348	0.029173	1e-05	0.017264	1e-05	0.031513	1e-05	1e-05	0.084613	0.479578
GDPv2-856	DWRC-2014	1e-05	1e-05	1e-05	1e-05	0.251589	1e-05	1e-05	0.007216	1e-05	1e-05	0.202852	0.257873	0.280391
GDPv2-858	DWRC-2016	1e-05	1e-05	0.069071	0.395687	1e-05	1e-05	1e-05	1e-05	1.3e-05	1e-05	1e-05	1e-05	0.53514
GDPv2-859	DWRC-2017	1e-05	0.026227	0.243973	0.063218	0.008685	0.120027	1e-05	1e-05	0.017502	1e-05	1e-05	1e-05	0.520309
GDPv2-860	DWRC-2146	1e-05	1e-05	0.255876	0.037375	0.002832	0.100812	0.011993	1e-05	0.025483	1e-05	1e-05	1e-05	0.565569
GDPv2-861	DWRC-2147	1e-05	1e-05	1e-05	1e-05	0.080958	1e-05	1e-05	0.16153	1e-05	1e-05	0.159243	0.104016	0.494173
GDPv2-862	DWRC-2149	1e-05	0.032945	0.042476	0.112256	1e-05	0.004543	1e-05	1e-05	0.020632	1e-05	1e-05	1e-05	0.787079
GDPv2-863	DWRC-2484	1e-05	1e-05	0.11998	0.069132	1e-05	0.027689	0.008536	1e-05	0.021656	1e-05	1e-05	1e-05	0.752938
GDPv2-1008	DWRC-2486	1e-05	1e-05	1e-05	1e-05	1e-05	1e-05	1e-05	1e-05	1e-05	1e-05	1e-05	1e-05	0.99988
GDPv2-1009	DWRC-2490	1e-05	1e-05	1e-05	1e-05	1e-05	1e-05	1.7e-05	1e-05	1e-05	1e-05	1e-05	1e-05	0.999873
GDPv2-865	DWRC-2493	1e-05	1e-05	1e-05	1e-05	1e-05	1e-05	1.4e-05	1e-05	1e-05	1e-05	1e-05	1e-05	0.999876
GDPv2-866	DWRC-2494	1e-05	1e-05	1e-05	1e-05	1e-05	1e-05	1e-05	1e-05	1e-05	1e-05	1e-05	1e-05	0.99988
GDPv2-867	DWRC-2495	1e-05	1e-05	1e-05	1e-05	1e-05	1e-05	1e-05	1e-05	1e-05	1e-05	1e-05	1e-05	0.99988
GDPv2-868	DWRC-2496	1e-05	1e-05	1e-05	1e-05	1e-05	1e-05	1e-05	0.024654	1e-05	1e-05	0.017514	1e-05	0.957731
GDPv2-869	DWRC-2497	1e-05	1e-05	1e-05	1.1e-05	1e-05	1e-05	1e-05	1e-05	1e-05	1e-05	1e-05	0.884004	0.115885
GDPv2-870	DWRC-2499	1e-05	1e-05	0.001835	0.015095	1e-05	0.006926	0.00102	0.109306	1e-05	0.021974	0.208324	0.090809	0.544671
GDPv2-871	DWRC-2500	1e-05	1e-05	1e-05	1e-05	1e-05	0.007383	1e-05	0.190319	1e-05	0.004154	0.241129	0.096565	0.46038
GDPv2-872	DWRC-2501	1e-05	1e-05	1e-05	1e-05	1e-05	1e-05	1e-05	1e-05	1e-05	1e-05	1e-05	1e-05	0.99988
